# Supplementary material for: Design of low-carbon planning model for vehicle path based on adaptive multi-strategy ant colony optimization algorithm
Source: PeerJ Comput Sci. 2025 Jan 29;11:e2611. doi: 10.7717/peerj-cs.2611 (PMC11888860; doi:10.7717/peerj-cs.2611)
Supplement: Supplemental Information 1 [file peerj-cs-11-2611-s001.zip]

Archive with 709 entries (628 files):
- Design of Low-Carbon-code/
- Design of Low-Carbon-code/code/
- Design of Low-Carbon-code/code/BUILD
- Design of Low-Carbon-code/code/examples/
- Design of Low-Carbon-code/code/examples/notebooks/
- Design of Low-Carbon-code/code/examples/notebooks/graph_network_shortest_path.ipynb
- Design of Low-Carbon-code/code/examples/notebooks/intro_mutag_example.ipynb
- Design of Low-Carbon-code/code/examples/notebooks/ogbn_mag_e2e.ipynb
- Design of Low-Carbon-code/code/examples/notebooks/ogbn_mag_indepth.ipynb
- Design of Low-Carbon-code/code/examples/sampler/
- Design of Low-Carbon-code/code/examples/sampler/creditcard/
- Design of Low-Carbon-code/code/examples/sampler/creditcard/creditcard.csv
- Design of Low-Carbon-code/code/examples/sampler/creditcard/customer.csv
- Design of Low-Carbon-code/code/examples/sampler/creditcard/graph_schema.pbtxt
- Design of Low-Carbon-code/code/examples/sampler/creditcard/owns_card.csv
- Design of Low-Carbon-code/code/examples/sampler/creditcard/sampling_spec.pbtxt
- Design of Low-Carbon-code/code/examples/sampler/mag/
- Design of Low-Carbon-code/code/examples/sampler/mag/graph_schema.pbtxt
- Design of Low-Carbon-code/code/examples/sampler/mag/run_mag.sh
- Design of Low-Carbon-code/code/examples/sampler/mag/sampling_spec.pbtxt
- Design of Low-Carbon-code/code/examples/sampler/mag/setup.py
- Design of Low-Carbon-code/code/examples/schemas/
- Design of Low-Carbon-code/code/examples/schemas/graph_nets.pbtxt
- Design of Low-Carbon-code/code/examples/schemas/latent.pbtxt
- Design of Low-Carbon-code/code/examples/schemas/mpnn.pbtxt
- Design of Low-Carbon-code/code/examples/schemas/takedown.pbtxt
- Design of Low-Carbon-code/code/examples/speed_benchmarks/
- Design of Low-Carbon-code/code/examples/speed_benchmarks/gcn.ipynb
- Design of Low-Carbon-code/code/examples/tutorials/
- Design of Low-Carbon-code/code/examples/tutorials/icml_2023/
- Design of Low-Carbon-code/code/examples/tutorials/icml_2023/README.md
- Design of Low-Carbon-code/code/examples/tutorials/kdd_2023/
- Design of Low-Carbon-code/code/examples/tutorials/kdd_2023/code_tutorial_1.ipynb
- Design of Low-Carbon-code/code/examples/tutorials/kdd_2023/code_tutorial_2.ipynb
- Design of Low-Carbon-code/code/examples/tutorials/kdd_2023/code_tutorial_datasets.ipynb
- Design of Low-Carbon-code/code/examples/tutorials/kdd_2023/code_tutorial_visualization.ipynb
- Design of Low-Carbon-code/code/examples/tutorials/kdd_2023/README.md
- Design of Low-Carbon-code/code/examples/tutorials/log_2022/
- Design of Low-Carbon-code/code/examples/tutorials/log_2022/code_tutorial_1_tfgnn_single_machine.ipynb
- Design of Low-Carbon-code/code/examples/tutorials/log_2022/neurips_student_tfgnn_graph_classification_mutag.ipynb
- Design of Low-Carbon-code/code/examples/tutorials/log_2022/neurips_teacher_tfgnn_graph_classification_mutag.ipynb
- Design of Low-Carbon-code/code/examples/tutorials/log_2022/README.md
- Design of Low-Carbon-code/code/examples/tutorials/neurips_2022/
- Design of Low-Carbon-code/code/examples/tutorials/neurips_2022/code_tutorial_1_tfgnn_single_machine.ipynb
- Design of Low-Carbon-code/code/examples/tutorials/neurips_2022/neurips_student_tfgnn_graph_classification_mutag.ipynb
- Design of Low-Carbon-code/code/examples/tutorials/neurips_2022/neurips_teacher_tfgnn_graph_classification_mutag.ipynb
- Design of Low-Carbon-code/code/examples/tutorials/neurips_2022/README.md
- Design of Low-Carbon-code/code/kokoro/
- Design of Low-Carbon-code/code/kokoro/github/
- Design of Low-Carbon-code/code/kokoro/github/ubuntu/
- Design of Low-Carbon-code/code/kokoro/github/ubuntu/cpu/
- Design of Low-Carbon-code/code/kokoro/github/ubuntu/cpu/build.sh
- Design of Low-Carbon-code/code/kokoro/github/ubuntu/cpu/build_versioned.sh
- Design of Low-Carbon-code/code/kokoro/github/ubuntu/cpu/continuous.cfg
- Design of Low-Carbon-code/code/kokoro/github/ubuntu/cpu/newest_stable/
- Design of Low-Carbon-code/code/kokoro/github/ubuntu/cpu/newest_stable/continuous.cfg
- Design of Low-Carbon-code/code/kokoro/github/ubuntu/cpu/newest_stable/presubmit.cfg
- Design of Low-Carbon-code/code/kokoro/github/ubuntu/cpu/oldest/
- Design of Low-Carbon-code/code/kokoro/github/ubuntu/cpu/oldest/continuous.cfg
- Design of Low-Carbon-code/code/kokoro/github/ubuntu/cpu/oldest/presubmit.cfg
- Design of Low-Carbon-code/code/kokoro/github/ubuntu/cpu/presubmit.cfg
- Design of Low-Carbon-code/code/MANIFEST.in
- Design of Low-Carbon-code/code/package/
- Design of Low-Carbon-code/code/package/BUILD
- Design of Low-Carbon-code/code/package/move_generated_files.sh
- Design of Low-Carbon-code/code/package/tfdep.bzl
- Design of Low-Carbon-code/code/requirements-dev.txt
- Design of Low-Carbon-code/code/setup.py
- Design of Low-Carbon-code/code/tensorflow_gnn/
- Design of Low-Carbon-code/code/tensorflow_gnn/api_def/
- Design of Low-Carbon-code/code/tensorflow_gnn/api_def/api_symbols_test.py
- Design of Low-Carbon-code/code/tensorflow_gnn/api_def/contrastive_losses-symbols.txt
- Design of Low-Carbon-code/code/tensorflow_gnn/api_def/gat_v2-symbols.txt
- Design of Low-Carbon-code/code/tensorflow_gnn/api_def/gcn-symbols.txt
- Design of Low-Carbon-code/code/tensorflow_gnn/api_def/graph_sage-symbols.txt
- Design of Low-Carbon-code/code/tensorflow_gnn/api_def/hgt-symbols.txt
- Design of Low-Carbon-code/code/tensorflow_gnn/api_def/mt_albis-symbols.txt
- Design of Low-Carbon-code/code/tensorflow_gnn/api_def/multi_head_attention-symbols.txt
- Design of Low-Carbon-code/code/tensorflow_gnn/api_def/runner-symbols.txt
- Design of Low-Carbon-code/code/tensorflow_gnn/api_def/sampler-symbols.txt
- Design of Low-Carbon-code/code/tensorflow_gnn/api_def/tfgnn-symbols.txt
- Design of Low-Carbon-code/code/tensorflow_gnn/api_def/vanilla_mpnn-symbols.txt
- Design of Low-Carbon-code/code/tensorflow_gnn/BUILD
- Design of Low-Carbon-code/code/tensorflow_gnn/converters/
- Design of Low-Carbon-code/code/tensorflow_gnn/converters/networkx_io.py
- Design of Low-Carbon-code/code/tensorflow_gnn/converters/networkx_io_test.py
- Design of Low-Carbon-code/code/tensorflow_gnn/converters/ogb/
- Design of Low-Carbon-code/code/tensorflow_gnn/converters/ogb/convert_ogb_dataset.py
- Design of Low-Carbon-code/code/tensorflow_gnn/converters/ogb/ogb_lib.py
- Design of Low-Carbon-code/code/tensorflow_gnn/converters/ogb/__init__.py
- Design of Low-Carbon-code/code/tensorflow_gnn/converters/triples.py
- Design of Low-Carbon-code/code/tensorflow_gnn/converters/triples_test.py
- Design of Low-Carbon-code/code/tensorflow_gnn/converters/__init__.py
- Design of Low-Carbon-code/code/tensorflow_gnn/data/
- Design of Low-Carbon-code/code/tensorflow_gnn/data/BUILD
- Design of Low-Carbon-code/code/tensorflow_gnn/data/unigraph.py
- Design of Low-Carbon-code/code/tensorflow_gnn/data/unigraph_test.py
- Design of Low-Carbon-code/code/tensorflow_gnn/data/__init__.py
- Design of Low-Carbon-code/code/tensorflow_gnn/docs/
- Design of Low-Carbon-code/code/tensorflow_gnn/docs/api_docs/
- Design of Low-Carbon-code/code/tensorflow_gnn/docs/api_docs/python/
- Design of Low-Carbon-code/code/tensorflow_gnn/docs/api_docs/python/models/
- Design of Low-Carbon-code/code/tensorflow_gnn/docs/api_docs/python/models/contrastive_losses/
- Design of Low-Carbon-code/code/tensorflow_gnn/docs/api_docs/python/models/contrastive_losses/AllSvdMetrics.md
- Design of Low-Carbon-code/code/tensorflow_gnn/docs/api_docs/python/models/contrastive_losses/all_symbols.md
- Design of Low-Carbon-code/code/tensorflow_gnn/docs/api_docs/python/models/contrastive_losses/BarlowTwinsTask.md
- Design of Low-Carbon-code/code/tensorflow_gnn/docs/api_docs/python/models/contrastive_losses/coherence.md
- Design of Low-Carbon-code/code/tensorflow_gnn/docs/api_docs/python/models/contrastive_losses/ContrastiveLossTask.md
- Design of Low-Carbon-code/code/tensorflow_gnn/docs/api_docs/python/models/contrastive_losses/CorruptionSpec.md
- Design of Low-Carbon-code/code/tensorflow_gnn/docs/api_docs/python/models/contrastive_losses/Corruptor.md
- Design of Low-Carbon-code/code/tensorflow_gnn/docs/api_docs/python/models/contrastive_losses/DeepGraphInfomaxLogits.md
- Design of Low-Carbon-code/code/tensorflow_gnn/docs/api_docs/python/models/contrastive_losses/DeepGraphInfomaxTask.md
- Design of Low-Carbon-code/code/tensorflow_gnn/docs/api_docs/python/models/contrastive_losses/DropoutFeatures.md
- Design of Low-Carbon-code/code/tensorflow_gnn/docs/api_docs/python/models/contrastive_losses/numerical_rank.md
- Design of Low-Carbon-code/code/tensorflow_gnn/docs/api_docs/python/models/contrastive_losses/pseudo_condition_number.md
- Design of Low-Carbon-code/code/tensorflow_gnn/docs/api_docs/python/models/contrastive_losses/rankme.md
- Design of Low-Carbon-code/code/tensorflow_gnn/docs/api_docs/python/models/contrastive_losses/self_clustering.md
- Design of Low-Carbon-code/code/tensorflow_gnn/docs/api_docs/python/models/contrastive_losses/ShuffleFeaturesGlobally.md
- Design of Low-Carbon-code/code/tensorflow_gnn/docs/api_docs/python/models/contrastive_losses/TripletEmbeddingSquaredDistances.md
- Design of Low-Carbon-code/code/tensorflow_gnn/docs/api_docs/python/models/contrastive_losses/TripletLossTask.md
- Design of Low-Carbon-code/code/tensorflow_gnn/docs/api_docs/python/models/contrastive_losses/VicRegTask.md
- Design of Low-Carbon-code/code/tensorflow_gnn/docs/api_docs/python/models/contrastive_losses.md
- Design of Low-Carbon-code/code/tensorflow_gnn/docs/api_docs/python/models/gat_v2/
- Design of Low-Carbon-code/code/tensorflow_gnn/docs/api_docs/python/models/gat_v2/all_symbols.md
- Design of Low-Carbon-code/code/tensorflow_gnn/docs/api_docs/python/models/gat_v2/GATv2Conv.md
- Design of Low-Carbon-code/code/tensorflow_gnn/docs/api_docs/python/models/gat_v2/GATv2EdgePool.md
- Design of Low-Carbon-code/code/tensorflow_gnn/docs/api_docs/python/models/gat_v2/GATv2HomGraphUpdate.md
- Design of Low-Carbon-code/code/tensorflow_gnn/docs/api_docs/python/models/gat_v2/GATv2MPNNGraphUpdate.md
- Design of Low-Carbon-code/code/tensorflow_gnn/docs/api_docs/python/models/gat_v2/graph_update_from_config_dict.md
- Design of Low-Carbon-code/code/tensorflow_gnn/docs/api_docs/python/models/gat_v2/graph_update_get_config_dict.md
- Design of Low-Carbon-code/code/tensorflow_gnn/docs/api_docs/python/models/gat_v2.md
- Design of Low-Carbon-code/code/tensorflow_gnn/docs/api_docs/python/models/gcn/
- Design of Low-Carbon-code/code/tensorflow_gnn/docs/api_docs/python/models/gcn/all_symbols.md
- Design of Low-Carbon-code/code/tensorflow_gnn/docs/api_docs/python/models/gcn/GCNConv.md
- Design of Low-Carbon-code/code/tensorflow_gnn/docs/api_docs/python/models/gcn/GCNHomGraphUpdate.md
- Design of Low-Carbon-code/code/tensorflow_gnn/docs/api_docs/python/models/gcn.md
- Design of Low-Carbon-code/code/tensorflow_gnn/docs/api_docs/python/models/graph_sage/
- Design of Low-Carbon-code/code/tensorflow_gnn/docs/api_docs/python/models/graph_sage/all_symbols.md
- Design of Low-Carbon-code/code/tensorflow_gnn/docs/api_docs/python/models/graph_sage/GCNGraphSAGENodeSetUpdate.md
- Design of Low-Carbon-code/code/tensorflow_gnn/docs/api_docs/python/models/graph_sage/GraphSAGEAggregatorConv.md
- Design of Low-Carbon-code/code/tensorflow_gnn/docs/api_docs/python/models/graph_sage/GraphSAGEGraphUpdate.md
- Design of Low-Carbon-code/code/tensorflow_gnn/docs/api_docs/python/models/graph_sage/GraphSAGENextState.md
- Design of Low-Carbon-code/code/tensorflow_gnn/docs/api_docs/python/models/graph_sage/GraphSAGEPoolingConv.md
- Design of Low-Carbon-code/code/tensorflow_gnn/docs/api_docs/python/models/graph_sage.md
- Design of Low-Carbon-code/code/tensorflow_gnn/docs/api_docs/python/models/mt_albis/
- Design of Low-Carbon-code/code/tensorflow_gnn/docs/api_docs/python/models/mt_albis/all_symbols.md
- Design of Low-Carbon-code/code/tensorflow_gnn/docs/api_docs/python/models/mt_albis/graph_update_from_config_dict.md
- Design of Low-Carbon-code/code/tensorflow_gnn/docs/api_docs/python/models/mt_albis/graph_update_get_config_dict.md
- Design of Low-Carbon-code/code/tensorflow_gnn/docs/api_docs/python/models/mt_albis/MtAlbisGraphUpdate.md
- Design of Low-Carbon-code/code/tensorflow_gnn/docs/api_docs/python/models/mt_albis.md
- Design of Low-Carbon-code/code/tensorflow_gnn/docs/api_docs/python/models/multi_head_attention/
- Design of Low-Carbon-code/code/tensorflow_gnn/docs/api_docs/python/models/multi_head_attention/all_symbols.md
- Design of Low-Carbon-code/code/tensorflow_gnn/docs/api_docs/python/models/multi_head_attention/graph_update_from_config_dict.md
- Design of Low-Carbon-code/code/tensorflow_gnn/docs/api_docs/python/models/multi_head_attention/graph_update_get_config_dict.md
- Design of Low-Carbon-code/code/tensorflow_gnn/docs/api_docs/python/models/multi_head_attention/MultiHeadAttentionConv.md
- Design of Low-Carbon-code/code/tensorflow_gnn/docs/api_docs/python/models/multi_head_attention/MultiHeadAttentionEdgePool.md
- Design of Low-Carbon-code/code/tensorflow_gnn/docs/api_docs/python/models/multi_head_attention/MultiHeadAttentionHomGraphUpdate.md
- Design of Low-Carbon-code/code/tensorflow_gnn/docs/api_docs/python/models/multi_head_attention/MultiHeadAttentionMPNNGraphUpdate.md
- Design of Low-Carbon-code/code/tensorflow_gnn/docs/api_docs/python/models/multi_head_attention.md
- Design of Low-Carbon-code/code/tensorflow_gnn/docs/api_docs/python/models/vanilla_mpnn/
- Design of Low-Carbon-code/code/tensorflow_gnn/docs/api_docs/python/models/vanilla_mpnn/all_symbols.md
- Design of Low-Carbon-code/code/tensorflow_gnn/docs/api_docs/python/models/vanilla_mpnn/graph_update_from_config_dict.md
- Design of Low-Carbon-code/code/tensorflow_gnn/docs/api_docs/python/models/vanilla_mpnn/graph_update_get_config_dict.md
- Design of Low-Carbon-code/code/tensorflow_gnn/docs/api_docs/python/models/vanilla_mpnn/VanillaMPNNGraphUpdate.md
- Design of Low-Carbon-code/code/tensorflow_gnn/docs/api_docs/python/models/vanilla_mpnn.md
- Design of Low-Carbon-code/code/tensorflow_gnn/docs/api_docs/python/runner/
- Design of Low-Carbon-code/code/tensorflow_gnn/docs/api_docs/python/runner/all_symbols.md
- Design of Low-Carbon-code/code/tensorflow_gnn/docs/api_docs/python/runner/ContextLabelFn.md
- Design of Low-Carbon-code/code/tensorflow_gnn/docs/api_docs/python/runner/DatasetProvider.md
- Design of Low-Carbon-code/code/tensorflow_gnn/docs/api_docs/python/runner/DotProductLinkPrediction.md
- Design of Low-Carbon-code/code/tensorflow_gnn/docs/api_docs/python/runner/export_model.md
- Design of Low-Carbon-code/code/tensorflow_gnn/docs/api_docs/python/runner/FitOrSkipPadding.md
- Design of Low-Carbon-code/code/tensorflow_gnn/docs/api_docs/python/runner/GraphBinaryClassification.md
- Design of Low-Carbon-code/code/tensorflow_gnn/docs/api_docs/python/runner/GraphMeanAbsoluteError.md
- Design of Low-Carbon-code/code/tensorflow_gnn/docs/api_docs/python/runner/GraphMeanAbsolutePercentageError.md
- Design of Low-Carbon-code/code/tensorflow_gnn/docs/api_docs/python/runner/GraphMeanSquaredError.md
- Design of Low-Carbon-code/code/tensorflow_gnn/docs/api_docs/python/runner/GraphMeanSquaredLogarithmicError.md
- Design of Low-Carbon-code/code/tensorflow_gnn/docs/api_docs/python/runner/GraphMeanSquaredLogScaledError.md
- Design of Low-Carbon-code/code/tensorflow_gnn/docs/api_docs/python/runner/GraphMulticlassClassification.md
- Design of Low-Carbon-code/code/tensorflow_gnn/docs/api_docs/python/runner/GraphTensorPadding.md
- Design of Low-Carbon-code/code/tensorflow_gnn/docs/api_docs/python/runner/GraphTensorProcessorFn.md
- Design of Low-Carbon-code/code/tensorflow_gnn/docs/api_docs/python/runner/HadamardProductLinkPrediction.md
- Design of Low-Carbon-code/code/tensorflow_gnn/docs/api_docs/python/runner/incrementing_model_dir.md
- Design of Low-Carbon-code/code/tensorflow_gnn/docs/api_docs/python/runner/IntegratedGradientsExporter.md
- Design of Low-Carbon-code/code/tensorflow_gnn/docs/api_docs/python/runner/integrated_gradients.md
- Design of Low-Carbon-code/code/tensorflow_gnn/docs/api_docs/python/runner/KerasModelExporter.md
- Design of Low-Carbon-code/code/tensorflow_gnn/docs/api_docs/python/runner/KerasTrainer.md
- Design of Low-Carbon-code/code/tensorflow_gnn/docs/api_docs/python/runner/KerasTrainerCheckpointOptions.md
- Design of Low-Carbon-code/code/tensorflow_gnn/docs/api_docs/python/runner/KerasTrainerOptions.md
- Design of Low-Carbon-code/code/tensorflow_gnn/docs/api_docs/python/runner/Loss.md
- Design of Low-Carbon-code/code/tensorflow_gnn/docs/api_docs/python/runner/Losses.md
- Design of Low-Carbon-code/code/tensorflow_gnn/docs/api_docs/python/runner/Metrics.md
- Design of Low-Carbon-code/code/tensorflow_gnn/docs/api_docs/python/runner/ModelExporter.md
- Design of Low-Carbon-code/code/tensorflow_gnn/docs/api_docs/python/runner/NodeBinaryClassification.md
- Design of Low-Carbon-code/code/tensorflow_gnn/docs/api_docs/python/runner/NodeMeanAbsoluteError.md
- Design of Low-Carbon-code/code/tensorflow_gnn/docs/api_docs/python/runner/NodeMeanAbsolutePercentageError.md
- Design of Low-Carbon-code/code/tensorflow_gnn/docs/api_docs/python/runner/NodeMeanSquaredError.md
- Design of Low-Carbon-code/code/tensorflow_gnn/docs/api_docs/python/runner/NodeMeanSquaredLogarithmicError.md
- Design of Low-Carbon-code/code/tensorflow_gnn/docs/api_docs/python/runner/NodeMeanSquaredLogScaledError.md
- Design of Low-Carbon-code/code/tensorflow_gnn/docs/api_docs/python/runner/NodeMulticlassClassification.md
- Design of Low-Carbon-code/code/tensorflow_gnn/docs/api_docs/python/runner/one_node_per_component.md
- Design of Low-Carbon-code/code/tensorflow_gnn/docs/api_docs/python/runner/ParameterServerStrategy.md
- Design of Low-Carbon-code/code/tensorflow_gnn/docs/api_docs/python/runner/PassthruDatasetProvider.md
- Design of Low-Carbon-code/code/tensorflow_gnn/docs/api_docs/python/runner/PassthruSampleDatasetsProvider.md
- Design of Low-Carbon-code/code/tensorflow_gnn/docs/api_docs/python/runner/Predictions.md
- Design of Low-Carbon-code/code/tensorflow_gnn/docs/api_docs/python/runner/RootNodeBinaryClassification.md
- Design of Low-Carbon-code/code/tensorflow_gnn/docs/api_docs/python/runner/RootNodeLabelFn.md
- Design of Low-Carbon-code/code/tensorflow_gnn/docs/api_docs/python/runner/RootNodeMeanAbsoluteError.md
- Design of Low-Carbon-code/code/tensorflow_gnn/docs/api_docs/python/runner/RootNodeMeanAbsolutePercentageError.md
- Design of Low-Carbon-code/code/tensorflow_gnn/docs/api_docs/python/runner/RootNodeMeanSquaredError.md
- Design of Low-Carbon-code/code/tensorflow_gnn/docs/api_docs/python/runner/RootNodeMeanSquaredLogarithmicError.md
- Design of Low-Carbon-code/code/tensorflow_gnn/docs/api_docs/python/runner/RootNodeMeanSquaredLogScaledError.md
- Design of Low-Carbon-code/code/tensorflow_gnn/docs/api_docs/python/runner/RootNodeMulticlassClassification.md
- Design of Low-Carbon-code/code/tensorflow_gnn/docs/api_docs/python/runner/run.md
- Design of Low-Carbon-code/code/tensorflow_gnn/docs/api_docs/python/runner/RunResult.md
- Design of Low-Carbon-code/code/tensorflow_gnn/docs/api_docs/python/runner/SampleTFRecordDatasetsProvider.md
- Design of Low-Carbon-code/code/tensorflow_gnn/docs/api_docs/python/runner/SimpleDatasetProvider.md
- Design of Low-Carbon-code/code/tensorflow_gnn/docs/api_docs/python/runner/SimpleSampleDatasetsProvider.md
- Design of Low-Carbon-code/code/tensorflow_gnn/docs/api_docs/python/runner/SubmoduleExporter.md
- Design of Low-Carbon-code/code/tensorflow_gnn/docs/api_docs/python/runner/Task.md
- Design of Low-Carbon-code/code/tensorflow_gnn/docs/api_docs/python/runner/TFDataServiceConfig.md
- Design of Low-Carbon-code/code/tensorflow_gnn/docs/api_docs/python/runner/TFRecordDatasetProvider.md
- Design of Low-Carbon-code/code/tensorflow_gnn/docs/api_docs/python/runner/TightPadding.md
- Design of Low-Carbon-code/code/tensorflow_gnn/docs/api_docs/python/runner/TPUStrategy.md
- Design of Low-Carbon-code/code/tensorflow_gnn/docs/api_docs/python/runner/Trainer.md
- Design of Low-Carbon-code/code/tensorflow_gnn/docs/api_docs/python/runner.md
- Design of Low-Carbon-code/code/tensorflow_gnn/docs/api_docs/python/tfgnn/
- Design of Low-Carbon-code/code/tensorflow_gnn/docs/api_docs/python/tfgnn/add_readout_from_first_node.md
- Design of Low-Carbon-code/code/tensorflow_gnn/docs/api_docs/python/tfgnn/add_self_loops.md
- Design of Low-Carbon-code/code/tensorflow_gnn/docs/api_docs/python/tfgnn/Adjacency.md
- Design of Low-Carbon-code/code/tensorflow_gnn/docs/api_docs/python/tfgnn/AdjacencySpec.md
- Design of Low-Carbon-code/code/tensorflow_gnn/docs/api_docs/python/tfgnn/all_symbols.md
- Design of Low-Carbon-code/code/tensorflow_gnn/docs/api_docs/python/tfgnn/assert_constraints.md
- Design of Low-Carbon-code/code/tensorflow_gnn/docs/api_docs/python/tfgnn/assert_satisfies_size_constraints.md
- Design of Low-Carbon-code/code/tensorflow_gnn/docs/api_docs/python/tfgnn/broadcast.md
- Design of Low-Carbon-code/code/tensorflow_gnn/docs/api_docs/python/tfgnn/broadcast_context_to_edges.md
- Design of Low-Carbon-code/code/tensorflow_gnn/docs/api_docs/python/tfgnn/broadcast_context_to_nodes.md
- Design of Low-Carbon-code/code/tensorflow_gnn/docs/api_docs/python/tfgnn/broadcast_node_to_edges.md
- Design of Low-Carbon-code/code/tensorflow_gnn/docs/api_docs/python/tfgnn/check_compatible_with_schema_pb.md
- Design of Low-Carbon-code/code/tensorflow_gnn/docs/api_docs/python/tfgnn/check_homogeneous_graph_tensor.md
- Design of Low-Carbon-code/code/tensorflow_gnn/docs/api_docs/python/tfgnn/check_required_features.md
- Design of Low-Carbon-code/code/tensorflow_gnn/docs/api_docs/python/tfgnn/check_scalar_graph_tensor.md
- Design of Low-Carbon-code/code/tensorflow_gnn/docs/api_docs/python/tfgnn/combine_values.md
- Design of Low-Carbon-code/code/tensorflow_gnn/docs/api_docs/python/tfgnn/Context.md
- Design of Low-Carbon-code/code/tensorflow_gnn/docs/api_docs/python/tfgnn/ContextSpec.md
- Design of Low-Carbon-code/code/tensorflow_gnn/docs/api_docs/python/tfgnn/convert_to_line_graph.md
- Design of Low-Carbon-code/code/tensorflow_gnn/docs/api_docs/python/tfgnn/create_graph_spec_from_schema_pb.md
- Design of Low-Carbon-code/code/tensorflow_gnn/docs/api_docs/python/tfgnn/create_schema_pb_from_graph_spec.md
- Design of Low-Carbon-code/code/tensorflow_gnn/docs/api_docs/python/tfgnn/dataset_filter_with_summary.md
- Design of Low-Carbon-code/code/tensorflow_gnn/docs/api_docs/python/tfgnn/dataset_from_generator.md
- Design of Low-Carbon-code/code/tensorflow_gnn/docs/api_docs/python/tfgnn/disable_graph_tensor_validation.md
- Design of Low-Carbon-code/code/tensorflow_gnn/docs/api_docs/python/tfgnn/disable_graph_tensor_validation_at_runtime.md
- Design of Low-Carbon-code/code/tensorflow_gnn/docs/api_docs/python/tfgnn/EdgeSet.md
- Design of Low-Carbon-code/code/tensorflow_gnn/docs/api_docs/python/tfgnn/EdgeSetSpec.md
- Design of Low-Carbon-code/code/tensorflow_gnn/docs/api_docs/python/tfgnn/enable_graph_tensor_validation.md
- Design of Low-Carbon-code/code/tensorflow_gnn/docs/api_docs/python/tfgnn/enable_graph_tensor_validation_at_runtime.md
- Design of Low-Carbon-code/code/tensorflow_gnn/docs/api_docs/python/tfgnn/experimental.md
- Design of Low-Carbon-code/code/tensorflow_gnn/docs/api_docs/python/tfgnn/FeatureDefaultValues.md
- Design of Low-Carbon-code/code/tensorflow_gnn/docs/api_docs/python/tfgnn/Field.md
- Design of Low-Carbon-code/code/tensorflow_gnn/docs/api_docs/python/tfgnn/FieldOrFields.md
- Design of Low-Carbon-code/code/tensorflow_gnn/docs/api_docs/python/tfgnn/Fields.md
- Design of Low-Carbon-code/code/tensorflow_gnn/docs/api_docs/python/tfgnn/FieldSpec.md
- Design of Low-Carbon-code/code/tensorflow_gnn/docs/api_docs/python/tfgnn/FieldsSpec.md
- Design of Low-Carbon-code/code/tensorflow_gnn/docs/api_docs/python/tfgnn/find_tight_size_constraints.md
- Design of Low-Carbon-code/code/tensorflow_gnn/docs/api_docs/python/tfgnn/gather_first_node.md
- Design of Low-Carbon-code/code/tensorflow_gnn/docs/api_docs/python/tfgnn/get_aux_type_prefix.md
- Design of Low-Carbon-code/code/tensorflow_gnn/docs/api_docs/python/tfgnn/get_homogeneous_node_and_edge_set_name.md
- Design of Low-Carbon-code/code/tensorflow_gnn/docs/api_docs/python/tfgnn/get_io_spec.md
- Design of Low-Carbon-code/code/tensorflow_gnn/docs/api_docs/python/tfgnn/get_registered_reduce_operation_names.md
- Design of Low-Carbon-code/code/tensorflow_gnn/docs/api_docs/python/tfgnn/GraphTensor.md
- Design of Low-Carbon-code/code/tensorflow_gnn/docs/api_docs/python/tfgnn/GraphTensorSpec.md
- Design of Low-Carbon-code/code/tensorflow_gnn/docs/api_docs/python/tfgnn/graph_tensor_to_values.md
- Design of Low-Carbon-code/code/tensorflow_gnn/docs/api_docs/python/tfgnn/homogeneous.md
- Design of Low-Carbon-code/code/tensorflow_gnn/docs/api_docs/python/tfgnn/HyperAdjacency.md
- Design of Low-Carbon-code/code/tensorflow_gnn/docs/api_docs/python/tfgnn/HyperAdjacencySpec.md
- Design of Low-Carbon-code/code/tensorflow_gnn/docs/api_docs/python/tfgnn/IncidentNodeOrContextTag.md
- Design of Low-Carbon-code/code/tensorflow_gnn/docs/api_docs/python/tfgnn/is_dense_tensor.md
- Design of Low-Carbon-code/code/tensorflow_gnn/docs/api_docs/python/tfgnn/is_graph_tensor.md
- Design of Low-Carbon-code/code/tensorflow_gnn/docs/api_docs/python/tfgnn/is_ragged_tensor.md
- Design of Low-Carbon-code/code/tensorflow_gnn/docs/api_docs/python/tfgnn/iter_features.md
- Design of Low-Carbon-code/code/tensorflow_gnn/docs/api_docs/python/tfgnn/iter_sets.md
- Design of Low-Carbon-code/code/tensorflow_gnn/docs/api_docs/python/tfgnn/keras/
- Design of Low-Carbon-code/code/tensorflow_gnn/docs/api_docs/python/tfgnn/keras/clone_initializer.md
- Design of Low-Carbon-code/code/tensorflow_gnn/docs/api_docs/python/tfgnn/keras/ConvGNNBuilder.md
- Design of Low-Carbon-code/code/tensorflow_gnn/docs/api_docs/python/tfgnn/keras/layers/
- Design of Low-Carbon-code/code/tensorflow_gnn/docs/api_docs/python/tfgnn/keras/layers/AddReadoutFromFirstNode.md
- Design of Low-Carbon-code/code/tensorflow_gnn/docs/api_docs/python/tfgnn/keras/layers/AddSelfLoops.md
- Design of Low-Carbon-code/code/tensorflow_gnn/docs/api_docs/python/tfgnn/keras/layers/AnyToAnyConvolutionBase.md
- Design of Low-Carbon-code/code/tensorflow_gnn/docs/api_docs/python/tfgnn/keras/layers/Broadcast.md
- Design of Low-Carbon-code/code/tensorflow_gnn/docs/api_docs/python/tfgnn/keras/layers/ContextUpdate.md
- Design of Low-Carbon-code/code/tensorflow_gnn/docs/api_docs/python/tfgnn/keras/layers/EdgeSetUpdate.md
- Design of Low-Carbon-code/code/tensorflow_gnn/docs/api_docs/python/tfgnn/keras/layers/GraphUpdate.md
- Design of Low-Carbon-code/code/tensorflow_gnn/docs/api_docs/python/tfgnn/keras/layers/ItemDropout.md
- Design of Low-Carbon-code/code/tensorflow_gnn/docs/api_docs/python/tfgnn/keras/layers/MakeEmptyFeature.md
- Design of Low-Carbon-code/code/tensorflow_gnn/docs/api_docs/python/tfgnn/keras/layers/MapFeatures.md
- Design of Low-Carbon-code/code/tensorflow_gnn/docs/api_docs/python/tfgnn/keras/layers/NextStateFromConcat.md
- Design of Low-Carbon-code/code/tensorflow_gnn/docs/api_docs/python/tfgnn/keras/layers/NodeSetUpdate.md
- Design of Low-Carbon-code/code/tensorflow_gnn/docs/api_docs/python/tfgnn/keras/layers/PadToTotalSizes.md
- Design of Low-Carbon-code/code/tensorflow_gnn/docs/api_docs/python/tfgnn/keras/layers/ParseExample.md
- Design of Low-Carbon-code/code/tensorflow_gnn/docs/api_docs/python/tfgnn/keras/layers/ParseSingleExample.md
[truncated: 409 more entries]
