# Supplementary material for: Design of low-carbon planning model for vehicle path based on adaptive multi-strategy ant colony optimization algorithm
Source: PeerJ Comput Sci. 2025 Jan 29;11:e2611. doi: 10.7717/peerj-cs.2611 (PMC11888860; doi:10.7717/peerj-cs.2611)
Supplement: Supplemental Information 1 [file peerj-cs-11-2611-s001.zip › Design of Low-Carbon-code/code/BUILD]

py_library(
    name = "expect_absl_installed_app",
    # This is a dummy rule used as a absl dependency in open-source.
    # We expect absl to already be installed on the system, e.g. via
    # `pip install absl`
    visibility = ["//visibility:public"],
    deps = [],
)

py_library(
    name = "expect_absl_installed_flags",
    # This is a dummy rule used as a absl dependency in open-source.
    # We expect absl to already be installed on the system, e.g. via
    # `pip install absl`
    visibility = ["//visibility:public"],
    deps = [],
)

py_library(
    name = "expect_absl_installed_testing",
    # This is a dummy rule used as a absl dependency in open-source.
    # We expect absl to already be installed on the system, e.g. via
    # `pip install absl`
    visibility = ["//visibility:public"],
    deps = [],
)

py_library(
    name = "expect_numpy_installed",
    # This is a dummy rule used as a numpy dependency in open-source.
    # We expect numpy to already be installed on the system, e.g. via
    # `pip install numpy`
    visibility = ["//visibility:public"],
    deps = [],
)

py_library(
    name = "expect_tensorflow_installed",
    # This is a dummy rule used as a tensorflow dependency in open-source.
    # We expect tensorflow to already be installed on the system, e.g. via
    # `pip install tensorflow`
    visibility = ["//visibility:public"],
    deps = [],
)

py_library(
    name = "expect_tf_keras_installed",
    # This is a dummy rule used as a tensorflow dependency in open-source.
    # We expect tensorflow to already be installed on the system, e.g. via
    # `pip install tensorflow`
    visibility = ["//visibility:public"],
    deps = [],
)

py_library(
    name = "expect_typing_extensions_installed",
    # This is a dummy rule used as a typing extensions dependency in
    # open-source. We expect typing extensions to already be installed on
    # the system.
    visibility = ["//visibility:public"],
    deps = [],
)

py_library(
    name = "expect_vizier_service_pyvizier_installed",
    # This is a dummy rule used as a dependency on vizier.service.pyvizier in open-source.
    # We expect Vizier to already be installed on the system, e.g. via
    # `pip install google-vizier` and extra steps if needed (b/254806045).
    visibility = ["//visibility:public"],
    deps = [],
)

py_library(
    name = "expect_mock_installed",
    # This is a dummy rule used as a mock dependency in open-source tests.
    # We expect mock to already be installed on the system, e.g. via
    # `pip install mock`
    visibility = ["//visibility:public"],
    deps = [],
)
