# Supplementary material for: Design of low-carbon planning model for vehicle path based on adaptive multi-strategy ant colony optimization algorithm
Source: PeerJ Comput Sci. 2025 Jan 29;11:e2611. doi: 10.7717/peerj-cs.2611 (PMC11888860; doi:10.7717/peerj-cs.2611)
Supplement: Supplemental Information 1 [file peerj-cs-11-2611-s001.zip › Design of Low-Carbon-code/code/examples/sampler/creditcard/creditcard.csv]

id	number	issuer
11238474857489380	11238474857489380	BofBC
14216252633958570	14216252633958570	HeyBank
14541017563963440	14541017563963440	BellsGarbo
13549061668422190	13549061668422190	BellsGarbo
12948957000457930	12948957000457930	GDBank
11163838768727470	11163838768727470	BellsGarbo
11191576325053580	11191576325053580	BofBC
11290312140467510	11290312140467510	GDBank
11385846637304370	11385846637304370	BellsGarbo
11470379189154620	11470379189154620	HeyBank
11584989140147230	11584989140147230	BofBC
11739198589848540	11739198589848540	GDBank
11771673810809530	11771673810809530	BellsGarbo
12441028369470600	12441028369470600	BofBC
12968701241275060	12968701241275060	BellsGarbo
12982257258547830	12982257258547830	BellsGarbo
13019350102369400	13019350102369400	BellsGarbo
13916484476264770	13916484476264770	GDBank
14453480592564160	14453480592564160	BofBC
14844931107602160	14844931107602160	BellsGarbo
14912408563871390	14912408563871390	BofBC
14990890937985390	14990890937985390	BellsGarbo
15054318664602640	15054318664602640	HeyBank
16011471358128450	16011471358128450	BellsGarbo
16073125141142750	16073125141142750	GDBank
16283233487191600	16283233487191600	BellsGarbo
16827485386298040	16827485386298040	BellsGarbo
17035680063294790	17035680063294790	BellsGarbo
17396883707513070	17396883707513070	BellsGarbo
17861046738135650	17861046738135650	HeyBank
18362223127059380	18362223127059380	GDBank
18526138896540830	18526138896540830	GDBank
18569067217418250	18569067217418250	GDBank
18878522895102380	18878522895102380	HeyBank
18889177882781580	18889177882781580	BofBC
19991040399813050	19991040399813050	BofBC
