# Supplementary material for: Design of low-carbon planning model for vehicle path based on adaptive multi-strategy ant colony optimization algorithm
Source: PeerJ Comput Sci. 2025 Jan 29;11:e2611. doi: 10.7717/peerj-cs.2611 (PMC11888860; doi:10.7717/peerj-cs.2611)
Supplement: Supplemental Information 1 [file peerj-cs-11-2611-s001.zip › Design of Low-Carbon-code/code/examples/sampler/creditcard/customer.csv]

id	name	address	zipcode	score
1876448	Ji Grindstaff	343 Third St. Houston, TX 77016	77016	0.5174975367
1372437	Augustina Uren	9940 Prairie Ave. Deer Park, NY 11729	11729	0.9055414601
1368305	Yolonda Nave	478 Grove Drive Hicksville, NY 11801	11801	0.2407929709
1974494	Adriana Mcburney	909 Vermont St. Livonia, MI 48150	48150	0.3432604494
1257724	Dione Reeb	7758 West Devon St. Algonquin, IL 60102	60102	0.5395817998
1758057	Geri Bones	720 Marsh Road Tucker, GA 30084	30084	0.9270786453
1531660	Krystal Pablo	227 Bishop St. Bemidji, MN 56601	56601	0.1871476497
1489311	Tonia Behnke	51 Ramblewood St. Hobart, IN 46342	46342	0.1171643897
1407706	Fidel Speers	714 Hilldale Ave. Cumming, GA 30040	30040	0.2359154945
196838	Necole Hunkins	14 South Grove St. Coatesville, PA 19320	19320	0.06037660472
1195675	Tona Crays	136 Somerset Dr. Chester, PA 19013	19013	0.6864072435
1659366	Mary Zeitz	6 Thatcher St. Hillsboro, OR 97124	97124	0.643440095
1499004	Rudolph Sinquefield	673 Elmwood Drive Fairburn, GA 30213	30213	0.9164648402
1344333	Marhta Rodrigue	7284 Young Lane Upland, CA 91784	91784	0.6359473777
1443888	Ricardo Bundrick	19 Rock Creek St. Sulphur, LA 70663	70663	0.4666323814
1108778	Myron Barrick	450 Boston Street Solon, OH 44139	44139	0.7162866466
175583	Nichol Poulton	34 Old 8th Drive Carmel, NY 10512	10512	0.2922429056
1251872	Boyd Padilla	7351 North Spring Ave. Oshkosh, WI 54901	54901	0.4839780673
1493851	Orpha Yokoyama	7805 Newport Street Sylvania, OH 43560	43560	0.7630316714
1599418	Ulysses Harps	9138 Gates Street Braintree, MA 02184	1284	0.3491518542
1768701	Sulema Aguero	42 South Wayne St. Hollywood, FL 33020	33020	0.7137308073
1549489	Meredith Warman	98 Corona Court Morton Grove, IL 60053	60053	0.5057767373
1879799	Vonda Borth	97 Tunnel Dr. Elyria, OH 44035	44035	0.6586585941
125454	Candida Uvalle	608 Heritage Street Harrison Township, MI 48045	48045	0.6696324006
