# Supplementary material for: Design of low-carbon planning model for vehicle path based on adaptive multi-strategy ant colony optimization algorithm
Source: PeerJ Comput Sci. 2025 Jan 29;11:e2611. doi: 10.7717/peerj-cs.2611 (PMC11888860; doi:10.7717/peerj-cs.2611)
Supplement: Supplemental Information 1 [file peerj-cs-11-2611-s001.zip › Design of Low-Carbon-code/code/examples/sampler/creditcard/graph_schema.pbtxt]

# proto-file: tensorflow_gnn/proto/graph_schema.proto
# proto-message: GraphSchema
# Example graph of transactions, credit cards, customer.

node_sets {
  key: "customer"
  value {
    features {
      key: "name"
      value: {
        description: "Name"
        dtype: DT_STRING
      }
    }
    features {
      key: "address"
      value: {
        description: "address"
        dtype: DT_STRING
      }
    }
    features {
      key: "zipcode"
      value: {
        description: "Zipcode"
        dtype: DT_INT64
      }
    }
    features {
      key: "score"
      value: {
        description: "Credit score"
        dtype: DT_FLOAT
      }
    }
    metadata {
      filename: "customer.csv"
    }
  }
}

node_sets {
  key: "creditcard"
  value {
    metadata {
      filename: "creditcard.csv"
    }
    features {
      key: "number"
      value: {
        description: "Credit card number"
        dtype: DT_INT64
      }
    }
    features {
      key: "issuer"
      value: {
        description: "Credit card issuer institution"
        dtype: DT_STRING
      }
    }
  }
}

edge_sets {
  key: "owns_card"
  value {
    description: "Owns and uses the credit card."
    source: "customer"
    target: "creditcard"
    metadata {
      filename: "owns_card.csv"
    }
  }
}
