# Supplementary material for: Design of low-carbon planning model for vehicle path based on adaptive multi-strategy ant colony optimization algorithm
Source: PeerJ Comput Sci. 2025 Jan 29;11:e2611. doi: 10.7717/peerj-cs.2611 (PMC11888860; doi:10.7717/peerj-cs.2611)
Supplement: Supplemental Information 1 [file peerj-cs-11-2611-s001.zip › Design of Low-Carbon-code/code/examples/sampler/creditcard/owns_card.csv]

source	target
1876448	16827485386298040
1372437	11470379189154620
1368305	11163838768727470
1974494	16011471358128450
1257724	18569067217418250
1758057	17396883707513070
1531660	14844931107602160
1489311	1238474857489384
1407706	11290312140467510
196838	17861046738135650
1195675	8878522895102384
1659366	13019350102369400
1499004	11470379189154620
1344333	16283233487191600
1443888	9991040399813057
1108778	14912408563871390
175583	11290312140467510
1251872	12948957000457930
1493851	3549061668422198
1599418	9991040399813057
1768701	18362223127059380
1549489	1238474857489384
1879799	18569067217418250
125454	18526138896540830
