# Supplementary material for: Design of low-carbon planning model for vehicle path based on adaptive multi-strategy ant colony optimization algorithm
Source: PeerJ Comput Sci. 2025 Jan 29;11:e2611. doi: 10.7717/peerj-cs.2611 (PMC11888860; doi:10.7717/peerj-cs.2611)
Supplement: Supplemental Information 1 [file peerj-cs-11-2611-s001.zip › Design of Low-Carbon-code/code/examples/sampler/creditcard/sampling_spec.pbtxt]

# proto-file: tensorflow_gnn/sampler/sampling_spec.proto
# proto-message: PipelineSpec

seed_op <
  op_name: "seed"
  node_set_name: "customer"
>
sampling_ops <
  op_name: "seed->creditcard"
  input_op_names: "seed"
  edge_set_name: "owns_card"
  sample_size: 3
  strategy: RANDOM_UNIFORM
>
