# Supplementary material for: Design of low-carbon planning model for vehicle path based on adaptive multi-strategy ant colony optimization algorithm
Source: PeerJ Comput Sci. 2025 Jan 29;11:e2611. doi: 10.7717/peerj-cs.2611 (PMC11888860; doi:10.7717/peerj-cs.2611)
Supplement: Supplemental Information 1 [file peerj-cs-11-2611-s001.zip › Design of Low-Carbon-code/code/examples/sampler/mag/graph_schema.pbtxt]

# proto-file: tensorflow_gnn/proto/graph_schema.proto
# proto-message: GraphSchema

node_sets {
  key: "author"
  value {}
}
node_sets {
  key: "field_of_study"
  value {}
}
node_sets {
  key: "institution"
  value {}
}
node_sets {
  key: "paper"
  value {
    features {
      key: "feat"
      value {
        dtype: DT_FLOAT
        shape {
          dim {
            size: 128
          }
        }
      }
    }
    features {
      key: "labels"
      value {
        dtype: DT_INT64
        shape {
          dim {
            size: 1
          }
        }
      }
    }
    features {
      key: "year"
      value {
        dtype: DT_INT64
        shape {
          dim {
            size: 1
          }
        }
      }
    }
    metadata {
      filename: "nodes-paper.tfrecords-?????-of-?????"
    }
  }
}
edge_sets {
  key: "affiliated_with"
  value {
    source: "author"
    target: "institution"
    metadata {
      filename: "edges-affiliated_with.tfrecords-?????-of-?????"
    }
  }
}
edge_sets {
  key: "cites"
  value {
    source: "paper"
    target: "paper"
    metadata {
      filename: "edges-cites.tfrecords-?????-of-?????"
    }
  }
}
edge_sets {
  key: "has_topic"
  value {
    source: "paper"
    target: "field_of_study"
    metadata {
      filename: "edges-has_topic.tfrecords-?????-of-?????"
    }
  }
}
edge_sets {
  key: "writes"
  value {
    source: "author"
    target: "paper"
    metadata {
      filename: "edges-writes.tfrecords-?????-of-?????"
    }
  }
}
edge_sets {
  key: "written"
  value {
    source: "paper"
    target: "author"
    metadata {
      filename: "edges-writes.tfrecords-?????-of-?????"
      extra {
        key: "edge_type"
        value: "reversed"
      }
    }
  }
}
