# Supplementary material for: Design of low-carbon planning model for vehicle path based on adaptive multi-strategy ant colony optimization algorithm
Source: PeerJ Comput Sci. 2025 Jan 29;11:e2611. doi: 10.7717/peerj-cs.2611 (PMC11888860; doi:10.7717/peerj-cs.2611)
Supplement: Supplemental Information 1 [file peerj-cs-11-2611-s001.zip › Design of Low-Carbon-code/code/examples/sampler/mag/run_mag.sh]

#!/bin/bash
# Copyright 2023 The TensorFlow GNN Authors. All Rights Reserved.
#
# Licensed under the Apache License, Version 2.0 (the "License");
# you may not use this file except in compliance with the License.
# You may obtain a copy of the License at
#
#     http://www.apache.org/licenses/LICENSE-2.0
#
# Unless required by applicable law or agreed to in writing, software
# distributed under the License is distributed on an "AS IS" BASIS,
# WITHOUT WARRANTIES OR CONDITIONS OF ANY KIND, either express or implied.
# See the License for the specific language governing permissions and
# limitations under the License.
# ==============================================================================

# Samples subgraphs for https://ogb.stanford.edu/docs/nodeprop/#ogbn-mag.
#
# Consider `tfgnn_convert_ogb_dataset` to convert OGB data to sharded
# `TFRecord`s on your local machine and then copy to Google Cloud bucket
# ${DATA_PATH}/graph, e.g. using `gcloud cp`.
#
# Input:
#   nodes: ${DATA_PATH}/graph/nodes-*.tfrecords-?????-of-?????
#   edges: ${DATA_PATH}/graph/edges-*.tfrecords-?????-of-?????
#
# Result:
#   Sampled subgraphs: ${DATA_PATH}/outputs/examples.tfrecords-?????-of-?????
NUM_WORKER_THREADS=2
MACHINE_TYPE="n1-highmem-2"

DATASET="mag"
MAX_NUM_WORKERS=100
MIN_NUM_WORKERS=30

TIMESTAMP="$(date +"%Y-%m-%d-%H-%M-%S")"

GOOGLE_CLOUD_PROJECT="<Your Google Cloud Project>"
DATA_PATH="gs://<Bucket with prepared OGB MAG data>"


tfgnn_sampler \
  --project ${GOOGLE_CLOUD_PROJECT} \
  --region "us-east1" \
  --save_main_session \
  --setup_file "./setup.py" \
  --data_path "${DATA_PATH}/graph" \
  --graph_schema "graph_schema.pbtxt" \
  --sampling_spec "sampling_spec.pbtxt" \
  --output_samples "${DATA_PATH}/outputs/examples.tfrecords@100" \
  --runner DataflowRunner \
  --temp_location "${DATA_PATH}/tmp" \
  --machine_type ${MACHINE_TYPE} \
  --experiments "min_num_workers=${MIN_NUM_WORKERS}" \
  --max_num_workers ${MAX_NUM_WORKERS} \
  --num_workers ${MIN_NUM_WORKERS} \
  --number_of_worker_harness_threads ${NUM_WORKER_THREADS} \
  --dataflow_service_options enable_google_cloud_profiler
