# Supplementary material for: Design of low-carbon planning model for vehicle path based on adaptive multi-strategy ant colony optimization algorithm
Source: PeerJ Comput Sci. 2025 Jan 29;11:e2611. doi: 10.7717/peerj-cs.2611 (PMC11888860; doi:10.7717/peerj-cs.2611)
Supplement: Supplemental Information 1 [file peerj-cs-11-2611-s001.zip › Design of Low-Carbon-code/code/examples/sampler/mag/sampling_spec.pbtxt]

# proto-file: tensorflow_gnn/sampler/sampling_spec.proto
# proto-message: PipelineSpec

seed_op <
  op_name: "seed"
  node_set_name: "paper"
>
sampling_ops <
  op_name: "seed->paper"
  input_op_names: "seed"
  edge_set_name: "cites"
  sample_size: 32
  strategy: RANDOM_UNIFORM
>
sampling_ops <
  op_name: "paper->author"
  input_op_names: "seed"
  input_op_names: "seed->paper"
  edge_set_name: "written"
  sample_size: 8
  strategy: RANDOM_UNIFORM
>
sampling_ops <
  op_name: "author->paper"
  input_op_names: "paper->author"
  edge_set_name: "writes"
  sample_size: 16
  strategy: RANDOM_UNIFORM
>
sampling_ops <
  op_name: "author->institution"
  input_op_names: "paper->author"
  edge_set_name: "affiliated_with"
  sample_size: 16
  strategy: RANDOM_UNIFORM
>
sampling_ops <
  op_name: "paper->field_of_study"
  input_op_names: "seed"
  input_op_names: "seed->paper"
  input_op_names: "author->paper"
  edge_set_name: "has_topic"
  sample_size: 16
  strategy: RANDOM_UNIFORM
>
