# Supplementary material for: Design of low-carbon planning model for vehicle path based on adaptive multi-strategy ant colony optimization algorithm
Source: PeerJ Comput Sci. 2025 Jan 29;11:e2611. doi: 10.7717/peerj-cs.2611 (PMC11888860; doi:10.7717/peerj-cs.2611)
Supplement: Supplemental Information 1 [file peerj-cs-11-2611-s001.zip › Design of Low-Carbon-code/code/examples/schemas/graph_nets.pbtxt]

# An example graph schema matching DeepMind's GraphsTuple.
# //third_party/py/tensorflow_gnn/proto/graph_schema.proto:GraphSchema

context {
  features {
    key: "embedding"
    value: {
      description: "Globals feature vector"
      dtype: DT_FLOAT
      shape: { dim { size: 128 } }
    }
  }
}

node_sets {
  key: "default"
  value {
    features {
      key: "embedding"
      value: {
        description: "Encoded node features vector"
        dtype: DT_FLOAT
        shape: { dim { size: 64 } }
      }
    }

    features {
      key: "labels"
      value: {
        description: "Multiple ground truth text labels"
        dtype: DT_STRING
        shape: { dim { size: -1 } }
      }
    }

    context: "embedding"
    description: "Main set of node features"
  }
}

edge_sets {
  key: "default"
  value {
    features {
      key: "embedding"
      value: {
        description: "Encoded edge features vector"
        dtype: DT_FLOAT
        shape: { dim { size: 32 } }
      }
    }
    source: "default"
    target: "default"
  }
}
