# Supplementary material for: Design of low-carbon planning model for vehicle path based on adaptive multi-strategy ant colony optimization algorithm
Source: PeerJ Comput Sci. 2025 Jan 29;11:e2611. doi: 10.7717/peerj-cs.2611 (PMC11888860; doi:10.7717/peerj-cs.2611)
Supplement: Supplemental Information 1 [file peerj-cs-11-2611-s001.zip › Design of Low-Carbon-code/code/examples/schemas/latent.pbtxt]

# An example graph schema with some latent nodes.
# This defines three node sets and three edge sets:
#    dish -> restaurant -> user
#    dish ---------------> user
# with only the 'dish' node type having features.

node_sets {
  key: "dish"
  value {
    description: "A canonical dish"
    features {
      key: "embedding"
      value: {
        description: "Some dish embedding feature"
        dtype: DT_FLOAT
        shape: {
          dim {
            size: 32
          }
        }
      }
    }
  }
}

# This is how you define a latent set of nodes.
node_sets {
  key: "restaurant"
  value {
    description: "A restaurant that offers dishes"
  }
}

node_sets {
  key: "user"
  value {
    description: "A person who visits restaurants and orders dishes"
  }
}

edge_sets {
  key: "dish->restaurant"
  value {
    description: "Dishes available at restaurants"
    source: "dish"
    target: "restaurant"
  }
}

edge_sets {
  key: "restaurant->user"
  value {
    description: "Restaurant visits by users"
    source: "restaurant"
    target: "user"
  }
}

edge_sets {
  key: "dish->restaurant"
  value {
    description: "Dishes the users has ordered in the past"
    source: "dish"
    target: "restaurant"
  }
}
