# Supplementary material for: Design of low-carbon planning model for vehicle path based on adaptive multi-strategy ant colony optimization algorithm
Source: PeerJ Comput Sci. 2025 Jan 29;11:e2611. doi: 10.7717/peerj-cs.2611 (PMC11888860; doi:10.7717/peerj-cs.2611)
Supplement: Supplemental Information 1 [file peerj-cs-11-2611-s001.zip › Design of Low-Carbon-code/code/examples/schemas/mpnn.pbtxt]

# An example graph schema matching demo graphs from MPNN modeling.
# //third_party/py/tensorflow_gnn/proto/graph_schema.proto:GraphSchema

context {
  features {
    key: "embedding"
    value: {
      description: "Global feature vector"
      dtype: DT_FLOAT
      shape: { dim { size: 128 } }
    }
  }
}

node_sets {
  key: "videos"
  value {
    features {
      key: "features"
      value: {
        description: "Encoded video features vector"
        dtype: DT_FLOAT
        shape: { dim { size: 256 } }
      }
    }
  }
}

node_sets {
  key: "channels"
  value {
    description: "User or Channel in YouTube."
    context: "embedding"

    features {
      key: "features"
      value: {
        description: "Encoded channel features vector"
        dtype: DT_FLOAT
        shape: { dim { size: 128 } }
      }
    }
    features {
      key: "labels"
      value: {
        description: "Multiple ground truth text labels"
        dtype: DT_STRING
        shape: { dim { size: -1 } }
      }
    }
  }
}

edge_sets {
  key: "videos->channels"
  value {
    features {
      key: "embedding"
      value: {
        description: "Encoded edge features vector"
        dtype: DT_FLOAT
        shape: { dim { size: 32 } }
      }
    }
    source: "videos"
    target: "channels"
  }
}
