# Supplementary material for: Design of low-carbon planning model for vehicle path based on adaptive multi-strategy ant colony optimization algorithm
Source: PeerJ Comput Sci. 2025 Jan 29;11:e2611. doi: 10.7717/peerj-cs.2611 (PMC11888860; doi:10.7717/peerj-cs.2611)
Supplement: Supplemental Information 1 [file peerj-cs-11-2611-s001.zip › Design of Low-Carbon-code/code/examples/schemas/takedown.pbtxt]

# Schema for hypothetical "Takedown" project in docs/guide/schema.md
# tensorflow_gnn.GraphSchema

node_sets {
  key: "user"
  value {
    description: "An end user who watches videos on our platform."

    features {
      key: "account_age"
      value: {
        description: "The number of days since this account was created."
        dtype: DT_INT64
      }
    }
    features {
      key: "daily_activity"
      value: {
        description: "Average daily number of videos watched by this user over the past month."
        dtype: DT_FLOAT
      }
    }
  }
}

node_sets {
  key: "video"
  value {
    description: "Unique video content."

    features {
      key: "title"
      value: {
        description: "A bag of words of the title of the video."
        dtype: DT_STRING
        shape { dim { size: -1 } }
      }
    }
    features {
      key: "days_since_upload"
      value: {
        description: "The number of days since this video was uploaded."
        dtype: DT_INT64
      }
    }
    features {
      key: "embedding"
      value: {
        description: "A precomputed embedding of each video."
        dtype: DT_FLOAT
        shape { dim { size: 64 } }
      }
    }
  }
}

node_sets {
  key: "channel"
  value {
    description: "A channel aggregating multiple videos."
    context: "abuse_class"
  }
}

edge_sets {
  key: "video_channel"
  value {
    description: "Membership of videos to a channel."
    source: "video"
    target: "channel"
  }
}

edge_sets {
  key: "watches"
  value {
    description: "Watches of videos by users."
    source: "user"
    target: "video"

    features {
      key: "watch_fraction"
      value: {
        description: "The fraction of the video the user has watched, between 0 and 1."
        dtype: DT_FLOAT
      }
    }
  }
}

edge_sets {
  key: "co-watch"
  value {
    description: "Co-watch similarity graph between users."
    source: "user"
    target: "user"

    features {
      key: "similarities"
      value: {
        description: "Similarity scores between users (Jaccard and cosine)."
        dtype: DT_FLOAT
        shape { dim { size: 2 } }
      }
    }
  }
}

context {
  features {
    key: "abuse_class"
    value: {
      description: "A label classifying if the channel is abusive."
      dtype: DT_STRING
      shape { dim { size: -1 } }
    }
  }
}
