# Supplementary material for: Design of low-carbon planning model for vehicle path based on adaptive multi-strategy ant colony optimization algorithm
Source: PeerJ Comput Sci. 2025 Jan 29;11:e2611. doi: 10.7717/peerj-cs.2611 (PMC11888860; doi:10.7717/peerj-cs.2611)
Supplement: Supplemental Information 1 [file peerj-cs-11-2611-s001.zip › Design of Low-Carbon-code/code/examples/tutorials/log_2022/neurips_student_tfgnn_graph_classification_mutag.ipynb]

# %% [markdown]
##### Copyright 2022 The TensorFlow GNN Authors.

Licensed under the Apache License, Version 2.0 (the "License");

# %% [code]
# Licensed under the Apache License, Version 2.0 (the "License");
# you may not use this file except in compliance with the License.
# You may obtain a copy of the License at
#
# https://www.apache.org/licenses/LICENSE-2.0
#
# Unless required by applicable law or agreed to in writing, software
# distributed under the License is distributed on an "AS IS" BASIS,
# WITHOUT WARRANTIES OR CONDITIONS OF ANY KIND, either express or implied.
# See the License for the specific language governing permissions and
# limitations under the License.

# %% [markdown]
# Molecular Graph Classification with TF-GNN

# %% [markdown]
<table class="tfo-notebook-buttons" align="left">
  <td>
  <td>
    <a target="_blank" href="https://colab.research.google.com/github/tensorflow/gnn/blob/master/examples/tutorials/log_2022/neurips_student_tfgnn_graph_classification_mutag.ipynb"><img src="https://www.tensorflow.org/images/colab_logo_32px.png" />Run in Google Colab</a>
  </td>
  <td>
    <a target="_blank" href="https://github.com/tensorflow/gnn/blob/main/examples/tutorials/log_2022/neurips_student_tfgnn_graph_classification_mutag.ipynb"><img src="https://www.tensorflow.org/images/GitHub-Mark-32px.png" />View on GitHub</a>
  </td>
</table>

# %% [markdown]
We will demonstrate how to do graph classification with TF-GNN.

For this example, we will do molecular property prediction, where each molecule is represented as a graph. Nodes correspond to atoms, and edges represent the bonds between them. This is one of the application areas where GNNs are now the method of choice.

We will use the MUTAG dataset, a common dataset from the [TUDatasets](https://chrsmrrs.github.io/datasets/) collection.

There are 188 graphs in this dataset, labeled with one of two classes, representing "their mutagenic effect on a specific gram negative bacterium". Node features represent the 1-hot encoding of the atom type (0=C, 1=N, 2=O, 3=F, 4=I, 5=Cl, 6=Br). Edge features  represent the bond type using a 1-hot encoding (0=aromatic,1=single, 2=double, 3=triple).

Please note that this is an introductory example on homogeneous graphs (one node type, and one edge type). TF-GNN is designed to support heterogeneous graphs as well (multiple node types, and/or multiple edge types).

# %% [markdown]
## Imports

# %% [markdown]
Before Python can `import tensorflow_gnn`, the PIP package [`tensorflow-gnn`](https://pypi.org/project/tensorflow-gnn/) needs to be downloaded and installed.

# %% [code]
!pip install --pre -q tensorflow-gnn

# %% [code]
import os

import matplotlib.pyplot as plt
import numpy as np
import tensorflow as tf
import tensorflow_gnn as tfgnn
from tensorflow_gnn.models import gcn
from tensorflow_gnn.models import graph_sage
from google.protobuf import text_format
import tensorflow_gnn.proto.graph_schema_pb2 as schema_pb2

print(f'Running TF-GNN {tfgnn.__version__} with TensorFlow {tf.__version__}.')

# %% [markdown]
### Download the MUTAG dataset
We have created a version of the MUTAG Dataset in TF-GNN's file format to use as an example in this colab.

Citation: [Morris, Christopher, et al. Tudataset: A collection of benchmark datasets for learning with graphs. arXiv preprint arXiv:2007.08663. 2020.](https://chrsmrrs.github.io/datasets/)

# %% [code]
# Download and unzip dataset.
!wget https://storage.googleapis.com/download.tensorflow.org/data/mutag.zip
!unzip mutag.zip

# %% [code]
train_path = os.path.join(os.getcwd(), 'mutag', 'train.tfrecords')
val_path = os.path.join(os.getcwd(), 'mutag', 'val.tfrecords')
!ls -l {train_path} {val_path}

# %% [markdown]
### Generate GraphTensor

Declare the GraphSchema protocol message which describes the entity and relation types, along with their respective features. Here's a depiction of the graph schema for the mutag dataset:

![8RjLQuXw6nCjUgq.png](data:image/png;base64,iVBORw0KGgoAAAANSUhEUgAABEoAAAIICAYAAAB5Bgu9AAAAAXNSR0IArs4c6QAAIABJREFUeF7snQeUU1UTx4cOUkWkdxAEpIg0aYqAjSKCCoKoWABR/MAKNiyo2LsICCiKUi2AYkGRpiAoVSnSpVfpHb4zb03MZpNN9iUveeV3z9kDm9w3d+5v7i7sf2fmZjpz5swZYUAAAhCAAAQgAAEIQAACEIAABCAAAQhIJoQSTgEEIAABCEAAAhCAAAQgAAEIQAACEEghgFDCSYAABCAAAQhAAAIQgAAEIAABCEAAAv8SQCjhKEAAAhCAAAQgAAEIQAACEIAABCAAAYQSzgAEIAABCEAAAhCAAAQgAAEIQAACEEhNgIwSTgQEIAABCEAAAhCAAAQgAAEIQAACEPiXAEIJRwECEIAABCAAAQhAAAIQgAAEIAABCCCUcAYgAAEIQAACEIAABCAAAQhAAAIQgEBqAmSUcCIgAAEIQAACEIAABCAAAQhAAAIQgMC/BBBKOAoQgAAEIAABCEAAAhCAAAQgAAEIQAChhDMAAQhAAAIQgAAEIAABCEAAAhCAAARSEyCjhBMBAQhAAAIQgAAEIAABCEAAAhCAAAT+JYBQwlGAAAQgAAEIQAACEIAABCAAAQhAAAIIJZwBCEAAAhCAAAQgAAEIQAACEIAABCCQmgAZJZwICEAAAhCAAAQgAAEIQAACEIAABCDwLwGEEo4CBCAAAQhAAAIQgAAEIAABCEAAAhBAKOEMQAACEIAABCAAAQhAAAIQgAAEIACB1ATIKOFEQAACEIAABCAAAQhAAAIQgAAEIACBfwkglHAUIAABCEAAAh4ncGrPAjmz61c/hayVenmcCNuHAAQgAAEIQMDLBBBKvBx9C/e+Zs2aqK2vXbs23bnly5ePylaFChWimsckCEAAAhBIIaACyYlVb8mpPaPSIMlR8R1BMOGkQAACEIAABCDgRQIIJV6Megb2HCh4BAoaocSNjIgjGXDB9NRA4SSU2OJ7DYHFNGIehAAEHEggPXEk1HZUMNGBaOLAYOMyBCAAAQhAAAKmCCCUmMLmjodCiSA+AcRuokciiPsEk0BRBTElEeRZAwIQSASBjAok4UQTBJNERIs1IAABCEAAAhBIJgGEkmTST9DaPtFDRZB4CiGlS2ROtYMyxTP5Py9dLPV7kbZaukToGRs3R3oy5f2NW0+nmbhhyxn/axs3p30/OsupZ6mY4hNP9E+yUcxQ5BkIQCCRBE6ueldO7pkXsrzGrB9kmZglx3MQgAAEIAABCDiBAEKJE6IUpY/xEEQCxQ8VPgIFj3BiRpTu2WqaT4AJFFh8wooZUQUBxVbhxRkIeJ6AmeyRLAVvlqwF68ux1XdHzc/3DFkmUSNjIgQgAAEIQAACDiCAUOKAIIVy0SeKTJs2zXg72lIZnxDiy/7wCSFuEkHiFdJwYkpGhJRAAaVly5bxcg07EIAABEISMCuQZKvUW7IUrOO3qVkoGRFM9EGav3IoIQABCEAAAhBwCwGEEgdE0owoEiiIIIZYE2QVUnwZKZqNEq2A4hNMKN2xJi5YhYDXCJgVRzR7JFOheqkEkmB2KpjoyIhoQlmO104g+4UABCAAAQi4jwBCiQ1jmlFhREWRwDIZskOSG9SMCihknSQ3XqwOAacSMCuQBGePRLt/skyiJcU8CEAAAhCAAAScTgChxCYRVHFEy2gildD4MkWaXJTF8BxRxCYBjOBGoHgya/6pdGf7hBMyTpwRW7yEQKIJmGnOqr1EzAokwfszK5ioHXqZJPq0sB4EIAABCEAAAmYIIJSYoRaHZ1QQ8d1Ck544EpgtgigSB/A2MjF7QcpNPJHKdnylOvQ4sVHwcAUCCSaQ6OyRaLZnpiyH5q/RkGUOBCAAAQhAAALJJoBQksAIRJM1osII2SIJDIqNlvIJJ+llnJBtYqOA4QoEEkDAjgJJqG2bzTIhwyQBh4glIAABCEAAAhDIMAGEkgwjy9gDkcSRwFIaMkYyxtbts6MRTjTLhEwTt58E9uc1AmbFkWias1rN0kyWCc1frY4K9iEAAQhAAAIQyCgBhJKMEotifjTiCFkjUYBkip9AJNHEl2mCaMKhgYBzCZgVSOLVeyTe5MgyiTdR7EEAAhCAAAQgkCgCCCVxIh2tOELWSJyAe9yMCifhSnToaeLxw8H2HUcg2c1ZrQZmVjBRvyjNsTo62IcABCAAAQhAIBQBhJIYzkWkhqy+fiOIIzFA5tF0Cfhu00E04aBAwFkE3JY9Eg19M2U5NH+NhixzIAABCEAAAhCINwGEEhNE08seQRwxAZRH4kIgUnkO/UzighkjEIiJgBcFklDAzGaZkGES0/HjYQhAAAIQgAAEoiSAUBIlKJ0WTiDhppoMQGRqQgikJ5ogmCQkBCwCAT8Bs+KIHZqzWh1GM1kmNH+1OirYhwAEIAABCEAAoSTCGSB7hC8SpxMI18+EXiZOjyz+252AWYHErs1ZreZNlonVhLEPAQhAAAIQgEC0BBBKwpBKL3ukTPFM0rhO5mgZMw8CtiBAloktwoATHiDg9uasVofQDD+yTKyOCvYhAAEIQAAC3iKAUBIU70jlNTRm9dYXiFt3m16WCVcMuzXq7MtKAmSPxJ+umbIcmr/GPw5YhAAEIAABCHiRAELJv1FHIPHi8WfPCCacAQjERgCBJDZ+0T5NWU60pJgHAQhAAAIQgEA8CHheKAknkDSpm4XymnicMGw4ggCCiSPChJM2IWBWHNHmrNzaElsQzWSZUJYTG3OehgAEIAABCHiRgGeFEjJIvHjc2XMkAggmkQjxvpcJmBVIvNqc1eqzQpaJ1YSxDwEIQAACEPAuAU8KJUOGDDGu+g0cvit+6UHi3S8Gdv4fAQQTTgME/iNgprmo9spAIEnMKTITH7JMEhMbVoEABCAAAQg4lYCnhBIVR1QkQSBx6nHF70QTCCWYaLNXGr4mOhKsl2gCZI8kmnjs65kpy6H5a+zcsQABCEAAAhBwIwFPCCWhymzIIHHjcWZPVhFAMLGKLHbtRgCBxG4RMecPZTnmuPEUBCAAAQhAAAIpBFwvlHz//feiH4GjS9tsQokNXwIQyDiBYMFEM0vKly8vFSpUyLgxnoCATQiYFUdozmqTAKbjhpksE8py7B9XPIQABCAAAQhYTcC1QkmoLBK73mSzeu1u+fzr5Uasc2TPKvd2bxBz3D8et1i27jhg2Lm0YTmpW7tETDZXrd4lX36zwrCR56zsctdt9WKypw//8NMa+X3ZVsNOlfMKS+srKsVsEwPWEyC7xHrGrJAYAmYFEnqPJCY+8V6FLJN4E8UeBCAAAQhAwL0EXCmUBGeR2L3M5uvv/5Kbeow3Tln+vDlk3eL7Yz5xl13zgSxausWw81T/5tL7zvox2fzy6xXS7Z7PDBtFCueR5XPvjcmePvzggG9l+Ee/GXbat60q77/eLmabGEgcgWDBRLNKWrRoQXZJ4kLASiYJmGn+SXNWk7Bt+JiZ+JNlYsNA4hIEIAABCEDAQgKuE0qCb7SxaxZJYEwRShBKLPwat9T0xs0is347JRs3n/avQ7NXS5Fj3CQBskdMgnPxY2bKchSHiiZZK/VyMRm2BgEIQAACEICAa4SS4Btt7J5FglBCRombvv2E6l3CzThuirBz94JA4tzYJdJzynISSZu1IAABCEAAAvYn4AqhJLjUxglZJFYLJUuWbZODh44by5QpfbaUKJY3ptNI6U1M+DzxcKhSnB49enhi72zSXgTMiiM0Z7VXHJPhjZksE8pykhEp1oQABCAAAQhYS8DxQokTS22CQ2pF6U28jw1CSbyJutfe6EmU4rg3uvbemVmBhOas9o5rsrwjyyRZ5FkXAhCAAAQgkHwCjhVKgm+1cVKpDUJJCgGauSb/G4BVHlCKYxVZ7AYTUHHkzK5f5eSeeXJqz6ioAdGcNWpUnp9I81fPHwEAQAACEICABwk4UigJ1Y+kS9ssjg1fuIyS06fPyKrVu2Xh0i2yaNk2yZUzm5Qsnk+ubH6e8Wd6Y826PXLkyAljStEieaTQObnTnb/3nyPy/Yw1snb9Xvln31G5qGYxubhuaf86ZjJK1q7fI7PmbpR1G/ZKpkwiDeqUlPoXlZIC+XOaFkr2Hzgmf67YLkuX75DVa/dImVL5pXqVolKtSmEpeHauiGdAr2I+evSkMa9ypUKSLWvKudHXFi/bKvN+3yxbdxyUGlULS61qxeS8iudI1iyZI9plQloCiCWcCisJkD1iJV1shyJgpixH7dD8lfMEAQhAAAIQcB4BxwklwSKJ0/qRhDoioYSS3xZvkdvu+UL+3vxPmkcyZcokra6sLG88e5WcXSC0OBDt9cCHDp+QZ175ST4eu1gOH07paRI4alUvLqOHXCe//r4p6uuBVRh5YtCPMvX7VaJiT+BQ3ztee4G8/vzV8ujAaVFfD3zg4HF5aMC3MvbzpWG/ytq1riKvPnOVX4gJNbFp6xGy7M9txltL5/SWwueeJX0e/UYmfL5MTpw8leaR0qXOlpFvt5MLqxdz3le3DTzWW3FGT0oR7HRwI44NguJwFxBIHB5Al7hPWY5LAsk2IAABCEAAAmEIOEoocaNIonEJFkoee/BSefSZaXL8RNof3APjWLZMQZk55TbJkzt7mvBGI5Ts2XtYru82VhYu2ZruF0jxovmk43XV5bW35xjzihTOI8vn3hvymYVLt8oN3cbK7j2H07XZsH4ZKVokt3w26U9jXvu2VeX919uFfGbu/I3S474pIUWj4AfU18Evt5EmDcuEtBUolPw6rYf0HzhNfvhpTbq+Zs+WRV4fdLV0urY630hMEEAsMQGNR1IRMCuO0JyVg2Q1ATNZJjR/tToq2IcABCAAAQjETsAxQolbRZJgoSQwpKVKFJDml5SXy5qUlwL5csgfK3fIG0PmyrbtB/zTut9aVwY90TLDQsmZM2fkiutGyYKFm/3PXtmiknS69gKpdUFR+Xvzfpn96wZ54725cvTofxkB6QklO3cdknrN35N9B44ZNjNnziTdu9WVFk0ryHnlCsqyFdvlq2l/ySfjFqfxN5xQsnzlTmnaericOnXaeCZnzmxyb48G0qR+GalY/hxZv3GPzF+0WV4fPFdU+NGRNWtmmf31HVKpYqE06wQKJedVOEf+WrPb8LNjhxrSpEFpKV08vyz+Y5tMm7lWps9c63++4NlnyZ+/3CPZs2eN/avOgxYQSzwY9Dhs2axAQnPWOMDHRIYJkGWSYWQ8AAEIQAACELAtAUcIJW4WScIJJRfXKy2fj+qU5gdz7dHRrO1IWbdhj3GowmV3RMooGfP5Uul1/2T/wXz0/kvk/rsbpTmoes1w5+4TZMu2/f73wq1598NfyafjU0SQvLlzyIi32knzSyuksTn2i6Xyv35T5fjxlF4hOsIJJW27fCKzf1lvzFFhZMz710v5sgXT2Ny0Zb90vWuiLF6akh3TrGl5mfhBpzTzAoUSfbPwuXlk/IiOUr1akTRzA5vN6pvvvtKGrJIYvpUhlsQAz0OP0pzVQ8F26VZp/urSwLItCEAAAhDwFAFHCCUPPfSQPyhu6EkSfMICS2/0vfMrnStTx3WV/PlSmp4Gj8+m/Cl33PuF/+Xfp98lZcucnWpaJKHkombv+cWWxheXlUmjO4c9+N//uFo63jHO/34ooWTz1gNSo/HbopkqOvr1bSoP9W4c1uYTz/8obw+b638/lFAyZepKufnuicYczRL5ZsItUrtG+F4h27YflNrNBvszYD4Zdr3R+DZwBAslg19tIx3bhS6p0SyWi68YJtoAVkeHa6rJsNeu8dQ3iHhvFrEk3kTdY4/sEffEkp2kEDBTlqPP0fyVEwQBCEAAAhBIPgHbCyXff/+96IcON4okuq9goWTEW9dKu1ZVwp6OrdsOSrWGb/rf/27iLVLnwhKp5qcnlOgP/vVaDPHP/+yjznJpo7LpnsZAgSGUUPLBpwvlvkenGjY0m2Tx7LvTbaq6Y+dBqdn0XTl2LCWrJJRQ0rzdSH//lBs71JB3Xmod8SvmoSe/lfdH/WbMa9aknEz88MZUzwTuQzNU5n3fXbTBbLjR55GpMmrMQuPtSxqVk88/Sm0vokNMSEMgWCzp0aOHVKiQNvMIdN4ggEDijTh7fZeU5Xj9BLB/CEAAAhBwGgFbCyVeEElCCSUr5t1rlISEG5q1Uez8F/3NXrV0JLjEJT2hZOiH86XfUynik96as+b3vhHPbeAzoYQSLXv56tuVhp1WV1SWjwZ3iGgz8JlQQkmp6i/LoUMpN/G8/WIr6XxdzYg2J0z6Q7r3+dKYV6pkAVk8s1eqZwKFkqsvrywfv5e+n8+8OsPfxLZB3dLy9dibIvrAhMgEAsUSFUlULGF4h4BZcYTmrN45I27dqZksE5q/uvU0sC8IQAACELAzAdsKJYEiSekSmaVL2yx25hiTb4EZJZrdsGPVw5IlS+Z0bZar+Yq/aepH710nrS6vlGp+ekJJv6e/l6EfzDfmVz2/iMz++vaI/k+dtkq6dJ9gzAsllDS+erj8uWK78X64BrPBizzy7DR5b/ivxsvBQolmnJxf/7+smZ6315PSxfNF9HPTtgPy7rB5xjxt0rrlzwdT9XkJFEq00eygx9M2wg1c5NV3f5aBL/9kvFS3dgn5dsItEX1gQnQEZi84LbPmp9zshFgSHTOnzzIrkNCc1emRx/9QBMgy4VxAAAIQgAAE7EvAlkJJcPPWLm2zSenUlSX2JWrCs0ChRMtWNiy9P6KVWISS2//3hXw+OeVa3hbNKsi44R0jrrf0j+1ySZvhxrxQQomKGipu6Hiqf3PpfWf9iDYHj/hVHh04zZgXLJTolcBXd/w4oo1IE+Z+1z3V7TeBQsnTj1wm99zRIF0Trw7+WQa+hFASibPZ90dPOiUbN6fcaNSyZUvjg+EuAjRndVc82U38CdD8Nf5MsQgBCEAAAhCIlYAthZIhQ4aIiiU63NqXJDBwgUJJ/rw5ZN1ia4WS628bKz/8lMK347XVZfArbSKeo8AMj1BCSfGqL/mbqL71Qmvpcn2NiDYDm9IGCyXjv1wmPfpOimgj0oQJH94olzUp558WKJQ893gL6dmtHkJJJIgWvx8oltCvxGLYCTRP9kgCYbOUKwiYKcvRjdP81RXhZxMQgAAEIGAzArYTSrzSlySZQsld90+WsZ8vNVxo2qicfBFFg9K/1uyW+i1TGsCGEkqqN3pbNm9NuUL4kfsvkQdCXDUcfPZHfrJQ7n8spQFssFAy+5cN0rbLaP8j2nA2V46Ml1/pDUKBtwchlNjsO5CI0K/EfjGJxSMEkljo8SwEUghQlsNJgAAEIAABCCSXgO2EksCrgPvflS25dBK0eqIzSp58Ybq8OeQXY3flyhSU36b3jLjT6TPXSodbx4QVSlpc+4H8vniL8X7XjrXkjeevjmjz6Zd+ktcH/xxSKAm+2WfaF93SvRo44mL/TkAoiZZUYucF9ishqySx7OOxmllxhOas8aCPDTcTMJNlQvNXN58I9gYBCEAAAokiYCuhxIvZJBroRAslYz5fKr3un2ycsezZs8rGJfelanga6vAFXv8bKqPk7oe/kk/HLzYebVi/jEz5tEvEMxzYKyU4o0Rv9ilV/RU5fDjl1pvXnrtabulUK6LNo0dPyv4DR+XcQrlDXvuLUBIRYdImBJbgvPjii0nzg4WjJ2BWIKE5a/SMmQkBHwGyTDgLEIAABCAAgcQRsJVQ4ssm8UJfksAQJ1oo+WffUalc9w05cTLlxpFBA1pK91vqpnvqWrb/QH5blJIxEkoo+fbHv+TGO8Yb7+vNPTOn3C7VqhQOa3PP3sNSs+m7/ut/Q10PHHhzz0W1ist3E28JKX4ELvLsqzPklbfnSI4cWaV82YIy7bNbJVeurP4pCCWJ++aS0ZUCS3Bo7JpReombT3PWxLFmJQiEIkDzV84FBCAAAQhAwHoCthFKvJpNoiFOtFCia3a6Y7x89+NffuFj4U+9JGfO/wSFwKM3bfoaueH2sf6XQgklx4+flKoXvyV79h4x5l3VspKMHnJd2BM8YNCP8tbQuf73QwklU75dJTfflXIlsY5IWSXacLZ+iyH+a5M7ta8u776culEtQon131RiWYGskljoWfss2SPW8sU6BDJKwExZjq5B89eMkmY+BCAAAQh4kYBthBKvZpMkSyjR5qxNrn5fjp9IySqpV6ekfPRuB6NkJXDMmbtRuvX+QnbtTrn6V0cooURfHz1+ifR+eIp/3m031Zbnn2gp2bKmbsI69MP58tizP8jJkynXwuoIJZTo6x1u+VSmz1pnzMmVK5s893jLkCU4u/cclrZdPpHlK3cYczWrZfqX3aTGBUVT7QehxN7f5mjsar/4IJDYLyZ4BIFgApTlcCYgAAEIQAAC8SVgC6EkMJvEKw1cA8OYjIwSXf+1936RZ16c7nelaJG8hmBR/8KSsm//Ufl5wd8y4YtlhqChAsrOXYfSFUoMYePWMaKNX32jxgXFpNXl50mNqkVk7fq9Mm3GGr/wEWgznFCyeu1uadJquBw7dtJvs1GDMnJpo7JyQZXCcujwCfl96Vb56JNFcuDQMf+cgY82l16310/z1YJQEt9vIFZYI6vECqoZs2lWHKE5a8Y4MxsC8SZgJsuE5q/xjgL2IAABCEDADQRsIZT4sklKl8gsXdpm/ApYpwciWUKJcntr2Dx5ctCPos1Tw40qlQvLWy+0khbtRkYUSrQE586+k2Xy1OXphqXDNdXk0obl/Bko4YQSNbJq9S7p9eAU/6066RnWTJIHejeS/n2ahpyGUGL/r5bArBJuwElsvMwKJDRnTWycWA0C0RAgyyQaSsyBAAQgAAEIhCaQdKFkzZo1MmTIEMM7rzVx9YUkmUKJ+vDzvI3y0ttzZMaclBIX39BSlyYXl5XBL7eWw0dOSvVGb0UUSnTC6dNnZMxnS+SNIXNFS3wCR8Gzz5KOHarLM/0uk/GTlsld96XcvpOeUKLvnzp1Wt4cNk8+GL1QNm3Zl0bYUYGk1ZWVpV/vxlL1/PBNZBFKnPGt8PnBJwxHK1SoICqWMKwjQHNW69hiGQJ2IEDzVztEAR8gAAEIQMBpBJIulHi97MZOB+bvTfuM7I2tOw4aYkONakUka5bMpl3ULJUVq3bJ6nV75PDR41KnZgmpUK6gaXu+Bw8eOi4rVu2UVWt2Se6zcki50gWkTOkCkj9fzphtY8AeBCi/sT4OZI9Yz5gVIGAnAj5R9NjquzPkFs1fM4SLyRCAAAQg4BICSRdKvF5245JzxDYgEFcClN/EFWcqYwgk1rHFMgScQoCyHKdECj8hAAEIQCBZBJIqlFB2k6ywsy4E7E+A8pv4xQhxJH4ssQQBNxGg+aubosleIAABCEAgngSSKpQElt10aZtNSpeI59awBQEIOJmAr/yGPiXmo4hAYp4dT0LAawTIMvFaxNkvBCAAAQikR8A2QokXrwXmaEIAAuEJ0KfE3OmgOas5bjwFAQikEKD5KycBAhCAAAQgIIJQwimAQAYJTJ22Sm7qMTGDT0We/vXYm6R+nVKRJ3pkxuwFp2XW/FPGbl988UWP7Nr8NskeMc+OJyEAgbQEaP7KqYAABCAAAS8TSKpQotcCa5+S0iUyS5e2WbwcB/buIAKB1znH020VShrULR1Pk462RUPX6MKHQBIdJzOzTpw4IYMGDYrq0dy5c8s555wjhQsXloYNG0r+/Pmjes6Nk5YvXy4TJkwwtpYnTx7p27evG7fpqT1RluOpcLNZCEAAAhCQJGeUIJRwBp1IYMu2A/Lzrxvj7nqzxuXknIJnxd2uUw0ilISPHOJIYk714cOHRQWQjI6sWbNKo0aN5NlnnzX+9NoYP3683HDDDca2ixUrJlu2bPEaAtful+avrg0tG4MABCAAgSACSc0o8V0N3KRuFmlcJzPBgQAEIOAngFCS9jAgkCT2C8SsUOLzMlOmTPLEE0/Ik08+mVjHk7waQkmSA5Cg5ckySRBoloEABCAAgaQQQChJCnYWhQAEoiHguyK4ZcuWoh9eHDRnTV7Ug4WS2rVrS7Vq1dI4dOzYMdG5O3fulD/++EMOHjyYas6IESOkW7duydtIgldGKEkw8CQvR/PXJAeA5SEAAQhAwBICthBK6FFiSWwxCgFHE/B6RgnZI8k/vsFCyQsvvCC+TMhw3p08eVL69esnr7zyin9KoUKFZOPGjZIrV67kbyoBHiCUJACyDZeg+asNg4JLEIAABCBgmkBShRJ6lJiOGw9CwPUEvCqUIJDY52ibEUp83qtQ8sADD/g388EHH8gtt9xin81Z6AlCiYVwHWKashyHBAo3IQABCEAgLAGEEg4HBCBgSwJeuh4YccSWR9Aopwls5hpNRolvJ5s3b5aSJUv6N9anTx957bXX7LnROHuFUBJnoA42R/NXBwcP1yEAAQh4nIAthBKNQf+7snk8FGwfAhAIJOAFoQSBxN5nPhahRHd23nnnyerVq41N3nzzzfLhhx9G3PCpU6eMPid//vmn6DW7+/btkwsuuEBq1Khh9EeJdAuPPr906VJjnezZs0vVqlX9a+7Zs0d++eUX4+PMmTOiPVf0o1y5chH9Cpygdr7++mtjb3v37pV69epJkyZNpHTplOvNMyqUqJ358+fLmjVrjBty1B/1Wz/KlCkjmTPT7D1DAbLpZLJMbBoY3IIABCAAgZAEkiqUfP/996IfCCWcTghAIJiAW4USmrM656zHIpToswULFhRt9KpjwIABEW+/mT59uvzvf//zCx3BpPTaYe1/ojfpZMsW+pcLKqwUKFDAeLR8+fKG+LBt2zZp3769IZCEGs2bN5fRo0dLkSJF0g2ONql97LHH5P3335dDhw6lmVunTh354osv5Oeff47qeuAlS5bI448/LpMnTzaEm1BDferfv7/cc889kiVLFuccHjwNS4DmrxwOCEAAAhBwAoGkCiX6HzjtU6KjS9tsUrqEE5DhIwQgkAgCoyedko2bT0s59XYKAAAgAElEQVSFChWkR48eiVjS0jXIHrEUryXGYxFK9If/tm3b+v36/fff5cILLwzpp2aB3HTTTTJmzJio9lGzZk0ZNWqUkWUSPIKFku+++04uv/xyWbt2bbq2ixYtamSJhPNx165dcvXVVxuZH+kNLTfSXizPPvusMa1YsWJGlkjwWLVqlTRs2FB2794d1Z47duwon376qeiVywx3EKD5qzviyC4gAAEIuJUAQolbI8u+IOBwAm65GhiBxLkH0axQoiJJz549/QLBNddcY2RahBsDBw40Mit8o3LlytK7d2/RDI1zzz1XfvvtN5kyZYohjvjG2WefLStXrjTeDxyBQolmluTIkUO2b98u+fPnl169ehmlNvr6zJkz5csvvxTN6vCNNm3ayKRJk9K4qdkeKmrMnTvX/56KQF27dpWLLrpINmzYIDNmzBDt4XLkyJFUz4cSSk6cOCG6x3Xr1hlztcTmwQcflLp16xpZLVrOs2jRInn++edl4cKFfnu6RtOmTZ17oPA8LAGzZTmZCtWTLAXrQBYCEIAABCAQdwJJFUp0N9x8E/eYYhACjicQWHaj2SSaVeKkgTjipGiF9zVYKNGshtatW6d5QDNCVCDYuXOnUd4ydepU/xzN+pg1a5bky5cv5EIqCGiPDxUPdHTq1EmGDRsmefLkSTN/3Lhxcvvtt4uWwOi49dZbZeTIkanmBQolvjdUXNBng0trdH+XXHKJLFiwwJiqvUC0X0hwzxIVaAJv7FFh59FHH03jn2bNqCi0adMm/3uhhBJlpMKLjlKlShlija9cKNDo0aNHDWHEl8USar/uOGnswkeA5q+cBQhAAAIQsAsB2wglCoTyG7scC/yAQHIJBAolKpJobwLfh/4wZ+XnajuaNcKVAGT0N6NZCt4s2Sr15reiyT1yIVcPFkoy6qL2G3nuuefkrLPOCvmoCixa6uJrvqpZFtrINb1eHG+88YboDTo69AxqZkjjxo399oOFEs0oWbZsmVSsWDGkDypqaBNWX4+QoUOHyp133plqbmBT2mbNmsmPP/4YFsVXX32VSkwKJZRo5on2WtHRuXNnoz9KuOErYdJ9VK9e3chqoVdJRk+iM+dn9Hup7jJng/l8L3VmuPEaAhCAgO0IJF0ooU+JNWdi3/6j8uyrM+S5x1tK1iyJvTFg9drdMu7LP+SRvqRIWxNd91v1ld3YeaeBYorv75nPHJHMpw5Ilsyn5O66g9N1H4HEztFN8S1WoaRSpUrSt29fue2224wbaIKH9ulQccQ39LaY6667Ll0wx48fF7Wr5S46unTpIh9//LH/mWChpHv37v5eYOEMq72//vrLeDs4W0TLe84//3z/o9qAvUWLFun6qOKPZsroCCWUaCaplibp0N4oKg5p49tQQzNttBltiRIluP3G/l8ylngYTfPXGevaybr950jmrHklc77/zqslDtnQqDZubtmypQ09wyUIQAACziWQdKFE0VF+E78DpL8VHPP5Uhnw/E+ya/dB2fFXv4QJJUeOnJSX35kj7wybK7VqFpNvxt0cv41hyTMEArNJNB1fSxZOnz4t+tt330d6n9sBVOE8B+SuOu+FdEUFkpwNIl8Ta4d9eN2HYKGkbNmyxg/swUO/7+rcAwcOGALGyZMnU03RW2W0R0lwOY32A9FSFR161vXa3WialeoNOk8//bTxnPYxCWywGiyUvP7668ZNOukNzUiZM2eOMUV7pfhs6+dvvvmm/3kVM6Jpvhr4TCihZP369anKe4oXL26sqT1SChcu7PVjx/7DEEgvw0SFkp82nOdpdi+++KKn98/mIQABCMSbgK2EEt0c5Texhfi3xVuk5bUf+I0kUih5c+hceXJQSkp2vTolEUpiC6Vnn471WuBoxBSdkxHxJZr5xrpHdsqJnXPlrOzH5aqK49KNYY6K7xjvZ63Uy7OxtvvGzTRz1b4aP/zwg3FT0+bNm/1bVLFk2rRpqbYcWIKiWRja4yOa8eGHHxr9SXTkzZtX9u/f738sWCj5/PPPpV27duma1VtxNFNEh17Fq+VCvqEiiwofOrTfyuLFiyO6GCgAhbv1Rn/7HcxDRSLlcNVVVxkfDRo0oMwmIm13T4j2ZpwNe+vJ9I3VPZdRolnZvoFQ4u6vBXYHAQgknoAthJLA8pvSJTJLl7ZZEk/CJSv+tmiLtGyfHKHk9SFz5ekXEEpccpSSso1AkUR/kHJiKrGZunoVTRBMknLk0l3UjFDiM6iZFzfeeKNfgNDX9fpdFQB8Q8UOFT10XHvttfLZZ59FBUH7kmgTVt9QQUazMnQECyWabaJZJ+mNK664QvQaYR3BQonuwXdtsV4PrD1IIg29qUZv19ERTig5duyY0SB27NixYc3pzT56u46WFznxe0EkTrwfnoDZhthey9ZTgdMnciKU8BUFAQhAIL4EbCGU6JZ85Tf6d7JKzAcZocQ8O55MPoHRk07Jxs2nDUec/p8+s4IJ110m/xz6PIhFKFEbv/76q9SvX9+/ofbt28vEiRP9nwdmVWgDVW2kGs3Q5q+a3eEb2uNDr9jVESyUqGhRq1atdM2mJ5SoOOK7xUevAw68ojicUe0pogJJekKJvqclSyNGjJDhw4cbtwWlN1Swef/998M2xo2GG3PsT8CsQOLVhtgIJfY/03gIAQg4l4BthBKySuJziBBK4sMRK4kn4IZsklDUuO4y8WcpXivGKpSoEKDNSnfs2GG4pGKGihq+oVf9qlCgo1WrVjJlypSoXFfhQgUM39i+fbu/t0e8hZKbb75ZPvroI2OpUOVDoRxesWKFVKlSJaJQEvjsxo0b5dtvvzU+tCRH9xE8atasafRSyZ07d1ScmOQMAogj5uOEUGKeHU9CAAIQiETANkKJOhr4Dd+rWSXHT5yS2XM3yroNe2TNhr2SLUtmOf+8QlKpYiGpXLGQ5Mmd9uYEZbd56wHZu/ew/LFqh9x132R/3H/4spthQ0eZ0mdL3jyhnz956rRs2PiPrFqzS1av2yvrN+6RbNmzSsECuaRG1SJycd1Skj9fzpDnadXqXXL8+Cn5eMISGfrBfGPOBVWLyrsvtvLPr1alcLpNCrdtPyh/LN8ui5dvl+07DkrVyoXlgiqFpWqlwpIrV9ZI55j3XUAg8KYbp2eThAuH2SwTynKSc8BjFUrU68suu0ymT59ubEDLYwL7lgwaNMgoddFRrVo14xrfaMZ7770nd911lzFVb1zSm3B8V+bGWyh5+OGH/dldesWw73ac9PxUsePKK680poQrvUnveW2Gq9cAawPckSNHGk1ufUOvC27dunU0mJhjcwIIJLEHCKEkdoZYgAAEIBCOgK2EEnXyoYceMnz1Wq+S06fPyDvDf5XBI36VbdsPhD2xV7aoJAMebCaVzzsn1Zy+j06VDz9dmO5JHz+iozS/tEKqOZu27JeX354jYz5bKsePp76pIXBijhxZ5eZOtYy1zzorWyobdZu/J2vW/fcf2VBObPnzIcmZM63goc/1uG+S/L54S0jfs2XNIg/9r7H06XmxZEnwNcd820gcAbdmk4QjSJZJ4s5WLCvFKpRow2Dts+FrtqpNVbW5qm9oGY7vOmDNklBBINQ1wsF76NOnj7zxxhsp/1aWLu2/Klg/j7dQoqU22ktER44cOQz7+md6I/D633BCibJZt26dcYtQzpyhRXhdQ4UlLV/yCUx33323vP3227GElWeTSCDa5qzBLmofJ8oS0wYOoSSJh5mlIQAB1xOwnVAS+E2/Sd0s0rhOSjaE28fDT34nw0YtiGqb+XLnkAmjOkmdC/+7ptKMUKJlOjfcNlb2/nMkqnV1Ut3aJeSb8Tenyg4xK5SM/GShPPbsNDly5ETE9fUWnaGvtJXSpQpEnMsEZxHYuFlk9KT/zoBbs0lCRSWWHxrIMrH+nMcqlGgmiWaU+Iae7QcffND/eWCJir6ot8v07t073Y2pmFKuXDm/+KLzfbfS6IPxFkr27t0rRYoUkRMnUr5GVaC599570/VRb6uZN2+eMSdYKFE7F198sZE9ow1dVSzS3i3pDc2e0SwaHQ0bNvRfZWz9CWCFeBEgeyReJFPbQSixhitWIQABCCgB2wkl6pTXGrt+PG6x3Nsv5SYBzZq45cZackPb6lK8eF7JmSOLbNy8XyZO+VNGfPSbHDuWkvXR+OKyMml0Z/8pXrh0q1E6s2b9Hnn2lRn+14e90U6yZM6U8h/MeqWk8Ll5jL+fOnVaajV9VzZvTblWskD+nHLrTbXlqksrStEieUUyify9aZ/MmrdBBg/7VfYfOua3+en718sVl53n//yHn9bIgUPH5atpq2Tilyn19xXLnyOP9G3qn9PmysqpMkJGjP5dHnj8G//7xYvmk/vvaSS1qheVYoXzyrI/t8tPc9fL0JHz5eTJlOaeWjo077s7JXt2SnHc9O0rsIGrU2+6iUc8zJbl8FvWeNAPbSMWoURLVBo1aiQ7d+70G9eGpSoiBI4OHTr4b7tRQWL16tWSJ0/K9+lQI7AURt+fMWOGNG363/faeAslukabNm38/VNU+NCeYrly5Qrpn97so/1WfCNURkmgvWuuucYosUlv6E1B33yT8u9F586dZfTo0dYFHctxJYBAElecaYwhlFjLF+sQgIC3CdhSKAls7KrhcXu/kg63fCrTZ60zTuLAR5tLr9v/uyUh8HhOmbpSbr475caETJkyyaIZvaRUyfypTnC0zVwnTV0ht96dchVlrlzZ5OsxXaVm9aIhvxq0f0ijq4b5M08ubVxePhvVKc3caK8H1gwWzULZszclk+XqyyvL4JfbhOyfMmfuRrn1ns9k957DxtzHH2omfXte7O2vWhft3mslN9GEzkxZTpaCN0vWgvW5YjgawBmYEyyUqEjRs2fPkBa0lOTo0aOydu1aGT9+vCF+HDx40D833K02GzZsMBqfHjmS8v1Qr9XV58uXL59qHbX/5JNPysCBA43bYnSo4DBp0qRU86wQSjTzRRupai8UHSoAaSaICjuB46effpKOHTv6m9fqe6GEEm0Oq01ifUN7tWjZrf67Fjz0+mC98ca3Zy1d0hImhn0JII4kLjYIJYljzUoQgID3CNhSKNEweOUWHM3sKFvrVTl0KOU/oAt+7CnlyxYMexIvbTtSlizbKoXOySNPP9JMOl1bPdXcaIWSq274SOYt+Nt49p47G8jT/f9LDw+1+LOvzpBX3p5jvFWkcB5ZPjdt6nW0QklgmVGJYvnk52+7h20yq+t99d0q6dpzgrF27tzZZcEPd0mRwtx64PRvV4gkkSNoNsuEspzIbKOZESyURPNMqDn16tWTmTNnhu3toeLH448/7n80f/780qlTJ6lbt64UKlRIfv/9d+OK3vnzU5pl69DeHosWLTLeDxxWCCVqP7DxrH6ujWlVwNBSGC3PmT17tnz88ceijVhVQNGbeHSEEkp0jl5J/OOPP/pdV4GoS5cuhkCkfVr0Fhxt3KoZKr7RpEkTI4MmlKBiNjY8Fz8CCCTxYxmtJYSSaEkxDwIQgEDGCdhWKNGtBP4D4ObmrlUavGnc9KLjsQcvlfvuahg2kjt2HpTcuXNI7qCGqr4HohFKVJyZMPkPWbfhH1m/Ya88cE8jo1QmvTHuy2XSs2/Kby7z5s4hG5ben2Z6NELJgYPHpfyFrxqlPzreeam13NihRsST2/DKYbJiVUoKeyRGEY0xIekEAkUSdcZLfUnMwDeTZaLND3UgmpghnvJMrEKJNmjt1q2bPPbYY2myL4K90ttd+vbtG/Ja3OC5KhiMGTPGECuCh1VCia7z0ksviWbV+LI7QpGtXr26DB8+XFQc0hGumav2WlGRZeXKlVEFSEUjvU1Hm+My7EPAjDii3tOcNT4xRCiJD0esQAACEAhFwNZCiToc2K/Erc1d735winw6cYk/Ph2vrS63db5QatcqnuGbXqIRSsx8KYz5fKn0uj/l2mG9AWfr8pTbiQJHNELJ4qXbpNk1I/yPaflQNA1a+zwyVUaNSbnVp9N1NeTdF7ke0kwc7fBMcPPWHj16SIUKqW9jsoOfdvSB5q+JjUpGhBIVRTTLQ8UL/bNGjRpyxx13SMGC4TMEg3fz999/G81cNdPiwIG0t59ddNFFol8vt912m/864GAbVgolupZmdGgGzLRp01ItfdZZZxmNaz/88EM5dOiQcRuPjvSuB9ZSpREjRsgLL7xgZJAED2WqJT+auaINXX1XICf2FLBaKAJmBBItEcxWqbdkKVgHqHEigFASJ5CYgQAEIBCCgO2FEvXZ7WLJrJ83yPXdxsjxE6dShejsArmkaaNycvml5aV50/L+RqzpneRYhZITJ0/Jxr/3yV9rd8vqdXtl+codMnvuRvl78z/+ZbNnyyLbVj6cxo1ohJLPpvwpd9yb0rhP7TzZr1lUX5iz5m6Uqd+vMubqDTjfjPuvvj0qA0yyBYFgkcTLzVtjDYjZshyav8ZK3vrnNWNDe5csWbLE6PdRqlQpqVixoq0ExfXr18vy5ctly5Ythih04YUXStas5hptnzp1SlQkUrFE96121F6lSpUkc2Zv3Hxn/amKzwoIJPHhGC8rCCXxIokdCEAAAmkJOEIoCW7u6sbMEm1aelPPCbJv/9GQ51RrsmteUEzat6kqHdtVk3MLhe7RkVGhREtgvpy6Qr6YukKW/blD/t70j78sJtwXTCxCyUtvz5bnX50Z09ei9mdZNT/96yljWoCHLSGASGIJVjFTlkPzV2tigVUIuJEA4oh9o4pQYt/Y4BkEIOB8Ao4QShSzF8SStev3yLsjfpXPJv8p/+wLLZgoi4Jn55L337xWLm1UNs0JzIhQok1SHxk4zRBH0hNFGtYvI4ULnSXjvlhmTItFKPlf/6/lo7GLYv7K0YwW9YPhDAKIJImJk9ksE/qYJCY+rAIBJxFAILF/tBBK7B8jPIQABJxLwDFCiVfEEt2nluD8umCT/DBrrUybsVb+WJ5ye0DgyJIls7z1YivTt978NGe9dOw2VrTUxjfy5c4h1aoVkQvOLywXVC0iVSufK1UrFZZcubLK5G9Wyi29Uq4mzp49q2xbYa5HyfOvz5SX3pxt2KlUsZC88dxVpr566l1UkpsPTJFL/EOIJIlnbibLhOaviY8TK0LAbgTMiCO6B5qzJieSCCXJ4c6qEICANwg4SijxklgSePy27zgkP8xcLZ9MXCY/z9vgf6tm9WIy/ctuqU5qNBklWt5To9E7cuDQMeNZFUjeeKGVtLqikmTNEroe/JMJi+Weh75KEUpi6FEy/stl0uPf23P0qt8Ni++XzJkzeeOrzYO7RCRJbtBp/ppc/qwOAacQMCOQ0Jw1+dFFKEl+DPAAAhBwLwHHCSU+sUQ77ms5jg439CzZf+CY6EfJ4vnSPW2D3pglL74xy5ijfUtWzf+fnFPwLP8z0QglU6etki7dJ/if+XrsTdKgbsoNBeHGK+/MkWdfmWG8nTVrZtmxql+aqdE0c/19yVZp0W6k/9n5P/SUCuUi3wqx958jhqCSP19O9341umxnwVcA07g1uQE2W5ZD89fkxo3VIWAlAQQSK+labxuhxHrGrAABCHiXgCOFEl+4Am/D0de6tM0mpUs4K5ijxy+RZ17+SXbsPChVKheWOVPvSHcDO3cdksr13vDPmTjqRmnWuJz/82AhYvuqhyVb1tS9PB597gcZ/P484xltCrti3r0Ry1iu7vixzJ2fcn2jCjS71/RP4+dbw+bJgOd/MF6ve1FJ+XZ82ptpVAyqUPs1f8PY3t0byFP9LosYtKtu+EjmLfhb8ufNIVc0P0/ee7VtxGeYkDwCiCTJYx9pZTNlOTR/jUSV9yHgHAKII86JVSRPEUoiEeJ9CEAAAuYJOFoo0W0H/iOhnzstu2Tx0m3S7JoR/gjOmHy7VK9WJGxEgzNGFvzYU8qX/S8jY8WqXdLwyqH+59cvvl/y5c2Ryt4jz06T94b/arymGRprF/ZNVyh58a3ZMui11DfVhBJg3v/oN3lowLeG3QuqFpWZU24LuY9+T38vQz+Yb7ynIs6MKbfL+ZUKhd3zDz+tketvG+t//+0XW0nn62qaP/U8aRkBLbWZ9dsp2bj5tH+NHj162OpaU8s270DDZrNMaP7qwGDjsucJIJC47wgglLgvpuwIAhCwDwHHCyVuEEsuvHSwbNi41zgVZcsUlK8+vUmKFc2T5pQcPnxC2nT+WBYu2RpWjPh70z6p2fQd/7ODX20jHdtVT2Vr3JfLpOe/fUL0jdefv1pu7lgr5Kl8+/1f5YnnpqV5b+3C+6RA/tRlMJ9OXCJ3PzjFmJszZzaZ9dXtIctqtEdK3eZDZdfug8bcUiULyNBX20j9OqXSrPPb4i3S4aZPZf+//VT0auCls++WHDm48cY+30ZSPAnuR1KhQgVRkYRhfwJmskxo/mr/uOIhBMyII0qN5qzOODsIJc6IE15CAALOJOAKoSSUWFK6RGZpclEWR5TiTJ+9Tm7oNtZfjqIiw0031JBaFxSVYkXzyZ69R2Tl6l0ycvTvsnvPYeOk6a03Y0d0lMua/Fd2o6+fOnVaytR8VQ4fPu4/kSq+ZM+WWR7re4m0vqqyaL+Pxle/L1u3HTDmaM+RLtfXlGuuriKliueTfQeOyao1u2TMZ8tk5px1xpyiRfLK9h0H5cyZM8bnP3/TPU0WyIKFm+XyDh/611W7FcufI0ePnZKpY7tKkcK5/e99+tkSufuBFFFFh/Yfade6itStVULOK3eObNt5QKbPWS+fT/5TTp9OWVO5fD6qU0hBxZlffu7xmlIbd8SS5q/uiCO7gIAZgYTmrM47NwglzosZHkMAAs4h4BqhxIfcqaU4wz5aIP2e/N4vRKR3hPTWmVcGXiVdrq8RctqAQT/KW0Pnpnmv7z2N5PH7LjFen/3LBml/y6dy8uR/JRLh1mx5WUUZ/FJrufbmMbL0j23GtCcevkz69GiQ6hG9arhN59HG1cbB47OPOsuljcqmevnbH/+SPo9MNQSYSCNXrmzy4dvtpUWzCpGm8n4CCVBqk0DYCV7KbFkOzV8THCiWg0AAAQQSbx0HhBJvxZvdQgACiSXgOqFE8QWLJZpdUqZ4JmlcJ/TVt4lFHn61P1fskJffnSOTvl7hz6IInF261NlSt3Zxebh3YyNTI9zQrI/HB/0oX05ZLpu37vdPa33V+TLqnfb+z1f+tVsee36aaA+Q4KHZG7VrFpe+PRpI80tTxImnX/pJXh/8s/H3cI1ntVlrz/snG41f/9l31G/2haculzu71kmzjs7R5rLfTvtL9uxNyZYJHCqQdLuptvTp3kAKnfNfRopdYuZlP4KzSLTUpkWLFvQjcdmhMFOWQ/NXlx0CtmNrAogjtg6Ppc4hlFiKF+MQgIDHCbhSKNGYBosl+ppTGr1qD49Nm/fL31v2yY5dh6R86bONBq9mrsbVW3I2btonxYrmlSLn5jZKdoLH9h2HZN2G3bJu4z+S96wcUuX8c6VcmbONcphYxvoNe2Xf/mNSskS+VFcYh7Opvi5fuVPWb/rH8LVsqYJStnQB+pHEEgQLng3uRaJLcPWvBaBtaNJslgnNX20YTFxyPAEEEseHMOYNIJTEjBADEIAABMIScK1Q4tuxkwUTzi0E7EQgVJkNWSR2ilDifDGTZULz18TFh5XcS8CMOKI0aM7qzjOBUOLOuLIrCEDAHgRcL5SEE0yckl1ij2OCF14nEFxmozy49tfrp0KE5q+cAQgkhoAZgYTmrImJTTJXQShJJn3WhgAE3E7AM0KJBpLsErcfZ/YXbwKhBBKu/Y03ZXfYM1uWQ/NXd8SfXVhDAIHEGq5usYpQ4pZIsg8IQMCOBDwllITLLtHXyTCx4/HEp2QRoMwmWeSdv66Zshyavzo/7uwgfgQQR+LH0u2WEErcHmH2BwEIJJOAJ4USBJNkHjnWtjMBBBI7R8d5vpnNMqH5q/NijcexE0AgiZ2h1ywglHgt4uwXAhBIJAFPCyUIJok8aqxlZwIIJHaOjvN9M5NlQvNX58edHUQmYEYcUas0Z43M1gszEEq8EGX2CAEIJIsAQsm/5PUfGx2+P30B0ZKc0sUyS+kSyQoR60LAOgIIJNaxxXJaAjR/5VRAIIWAGYGE5qycnmACCCWcCQhAAALWEUAoCWIbTjApXSKzlCmeSRrXyWxdNLAMgQQQCCWO+JZt2bKl6AcDAlYTMFuWQ/NXqyODfSsJIJBYSdd7thFKvBdzdgwBCCSOAEJJGNbhBBOdTuPXxB1QVoofgXACid5i06JFC9E/GRBINAEzZTk0f010lFgvFgKII7HQ49n0CCCUcD4gAAEIWEcAoSQKtqGuFfYJJvonWSZRQGRK0gjoFb8btpyRjZtPp/IBgSRpIWHhMATMZpnQ/JUjZUcCCCR2jIq7fEIocVc82Q0EIGAvAgglGYiH/oO0du1aWbNmTaqnKMvJAESmJoRAeuU1CCQJCQGLxEDATJYJzV9jAM6jcSNgRhzRxWnOGrcQeMoQQomnws1mIQCBBBNAKDEBPL2yHEQTE0B5JC4EEEfighEjNiNAlonNAoI7IQmYEUhozsphipUAQkmsBHkeAhCAQHgCCCUxno5wZTlqVnuZ6KA0J0bIPB6WgE8c0QnBpTX6GtkjHB63EDArmND81S0nwJ77QCCxZ1y84hVCiVcizT4hAIFkEEAoiRN1LcfRspzg64V95hFN4gQaM4I4wiHwMgEzZTk0f/XyiYn/3hFH4s8Ui+YIIJSY48ZTEIAABKIhgFASDaUMzkmvNEdNIZpkECjTEUc4AxAIQcBslgnNXzlOZgggkJihxjNWEkAosZIutiEAAa8TQCix+AREEk0QTiwOgEPNa9aIjlm/nQpZUqPv+cpqfH936FZxGwIxEzCTZULz15ixe8KAWXEka8H6QtmXJ45IUjeJUJJU/CwOAQi4nABCSQIDnBHRpHSxzFK6RAKdY6mkE8h93JIAACAASURBVIhUUoM4kvQQ4YADCJBl4oAgOcBFswJJtkq9JUvBOg7YIS66gQBCiRuiyB4gAAG7EkAoSVJkfD1NQl03HOiSr0wH4SRJgbJo2cCMEV0iVCNWnzCif7Zo0cLIIGFAAALRETArmJAFEB1ft85CIHFrZN25L4QSd8aVXUEAAvYggFBijzj4m8CGawbrc9N3/bB+jnhik+BF4YYKIxu3npYNW86EFUV8ZiipiQIoUyAQJQEzZTk0f40SrkumIY64JJAe3AZCiQeDzpYhAIGEEUAoSRjq6BfyZZvoE5GEE0MwKZFZyhTPZCyAeBI9Zytm+jJFfKKIrhEuWyRQGClfvrzoB1kjVkQFmxBIIWA2y4Tmr+48QQgk7oyrl3aFUOKlaLNXCEAg0QQQShJN3OR6PsEkUqmOz3ygeIKAYhJ6Oo+ZEUTUnE8I0VKawM/j7yEWIQCBcATMZJnQ/NUd58msOEJzVnfE3227QChxW0TZDwQgYCcCCCV2ikYGfMlo1kmg6eAMFENIoXFsGvo+MUTfyEiGSKAhFUbIFsnAwWYqBBJMgCyTBANP0nJmBRKasyYpYCwbFQGEkqgwMQkCEICAKQIIJaaw2fOhQPEk2syTUDsJlY3iNjElnAhiiCKbT2c4wL5MEZ8oogYoo8kwRh6AQNIImBVMaP6atJBFtTACSVSYmORQAgglDg0cbkMAAo4ggFDiiDDF5mS8BJRwoorvdV+flMB52jMl2hGc1RIoZkRjQ7M+fEObpgYOM+JHqDWDS2cQRKKJDHMg4BwCZspyaP5qr/gijtgrHnhjHQGEEuvYYhkCEIAAQonHz4CKKDo0A8U3YslGcTLOwAyQwMwQxBAnRxXfIWCegNksE5q/mmcey5MIJLHQ41knEkAocWLU8BkCEHAKAYQSp0QqiX6GElOCxRX93Dcvia76lw5V9qLih28E/p0SGTtEDB8gYF8CZrJMaP6amHiaFUdozpqY+LCKtQQQSqzli3UIQMDbBBBKvB1/S3cfrXASmM0S6FCgmBGNowge0VBiDgQgEAsBskxioRe/Z80KJDRnjV8MsJR8AgglyY8BHkAAAu4lgFDi3tiyMwhAAAIQsIiAWcFE3aE0x3xQEEjMs+NJ9xFAKHFfTNkRBCBgHwIIJfaJBZ5AAAIQgIDDCJgpy6H5a8aCjDiSMV7M9g4BhBLvxJqdQgACiSeAUJJ45qwIAQhAAAIuJGA2y4QMk9CHAYHEhV8kbCmuBBBK4ooTYxCAAARSEUAo4UBAAAIQgAAE4kjATJYJzV9TAmBWHKE5axwPMKYcQwChxDGhwlEIQMCBBBBKHBg0XIYABCAAAWcQIMskujiZFUhozhodX2a5kwBCiTvjyq4gAAF7EEAosUcc8AICEIAABFxMwKxgokjcXJqjXE7umSen9oyKOvra4wWBJGpcTHQxAYQSFweXrUEAAkkngFCS9BDgAAQgAAEIeIWAmbIctzV/JXvEK6edfVpNAKHEasLYhwAEvEwAocTL0WfvEIAABCCQNAJms0ycmmGCQJK0o8bCLiWAUOLSwLItCEDAFgQQSmwRBpyAAAQgAAGvEjCTZeKU5q9mxRGas3r1q4F9Z4QAQklGaDEXAhCAQMYIIJRkjBezIQABCEAAApYRcEuWiVmBhN4jlh0tDLuQAEKJC4PKliAAAdsQQCixTShwBAIQgAAEIJBCwKxgos8mszSH5qycYAgkjgBCSeJYsxIEIOA9Aggl3os5O4YABCAAAYcQMFOWk+jmr2SPOOQw4abrCCCUuC6kbAgCELARAYQSGwUDVyAAAQhAAALhCJjNMrEqwwSBhLMKgeQSQChJLn9WhwAE3E0AocTd8WV3EIAABCDgMgJmskzi1fzVrDhCc1aXHUK2YwsCCCW2CANOQAACLiWAUOLSwLItCEAAAhBwP4FEZZmYFUhozur+M8gOk0cAoSR57FkZAhBwPwGEEvfHmB1CAAIQgIDLCZgVTBRLeqU5NGd1+cFhe44mgFDi6PDhPAQgYHMCCCU2DxDuQQACEIAABKIlYKYsJ7j5K9kj0dJmHgSSSwChJLn8WR0CEHA3AYQSd8eX3UEAAhCAgEcJmMkyUdHk1J5RURPT+ZTXRI2LiRCIKwGEkrjixBgEIACBVAQQSjgQEIAABCAAARcTMJNlkh4OXwZKpkL1JEvBOi4mx9YgYG8CCCX2jg/eQQACziaAUOLs+OE9BCAAAQhAIGoCZrJMfMbJHokaMxMhkBACCCUJwcwiEICARwkglHg08GwbAhCAAAS8SyBYMDl2spC8NrernD6TSS4pvUoalZnih4NA4t1zws7tTQChxN7xwTsIQMDZBBBKnB0/vIcABCAAAQiYJuAryzmw8hF5flZ3w07zsivkktpn03vENFUehEBiCCCUJIYzq0AAAt4kgFDizbizawhAAAIQgICfwMmTJ+WRRx4xPm/R5AK5vM3N0IEABGxOAKHE5gHCPQhAwNEEEEocHT6chwAEIAABCMRO4NSpU9K/f/8UoaRFC7n88stjN4oFCEDAUgIIJZbixTgEIOBxAgglHj8AbB8CEIAABCBw5swZefjhhw0QzZs3lyuuuAIoEICAzQkglNg8QLgHAQg4mgBCiaPDh/MQgAAEIACB+BBQoUQFk2bNmslVV10VH6NYgQAELCOAUGIZWgxDAAIQEIQSDgEEIAABCEAAAkbpjZbgXHLJJdKqVSuIQAACNieAUGLzAOEeBCDgaAIIJY4OH85DAAIQgAAE4kNAm7lqU9emTZtI69Zt4mMUKxCAgGUEEEosQ4thCEAAAmSUcAYgAAEIQAACEBB57LHH5Pjx49K4cWNp27YtSCAAAZsTQCixeYBwDwIQcDQBMkocHT6chwAEIAABCMSHwBNPPCFHjx6Vhg0bSrt27eJjFCsQgIBlBBBKLEOLYQhAAAJklHAGIAABCEAAAhAQGTBggBw5ckQaNGgg7du3BwkEIGBzAgglNg8Q7kEAAo4mQEaJo8OH8xCAAAQgAIH4EHjqqafk0KFDUr9+fenQoUN8jGIFAhCwjABCiWVoMQwBCECAjBLOAAQgAAEIQAACIs8884wcOHBA6tatK9dffz1IIAABmxNAKLF5gHAPAhBwNAEyShwdPpyHAAQgAAEIxIfAwIEDZf/+/XLRRRdJx44d42MUKxCAgGUEEEosQ4thCEAAAmSUcAYgAAEIQAACEBB57rnn5J9//pHatWtLp06dQAIBCNicAEKJzQOEexCAgKMJkFHi6PDhPAQgAAEIQCA+BAYNGiR79uyRWrVqSefOneNjFCsQgIBlBBBKLEOLYQhAAAJklHAGIAABCEAAAhAQeeGFF2T37t1So0YNuemmm0ACAQjYnABCic0DhHsQgICjCZBR4ujw4TwEIAABCEAgPgReeukl2blzp1SvXl26du0aH6NYgQAELCOAUGIZWgxDAAIQIKOEMwABCEAAAhCAgMgrr7wi27dvl2rVqsktt9wCEghAwOYEEEpsHiDcgwAEHE2AjBJHhw/nIQABCEAAAvEh8Nqrr8rWbdukSpUq0q1bt/gYxQoEIGAZAYQSy9BiGAIQgAAZJZwBCEAAAhCAAAREXn/9ddmyZYucf/75ctttt4EEAhCwOQGEEpsHCPcgAAFHEyCjxNHhw3kIQAACEIBAfAi8+eabsmnTJqlUqZLccccd8TGKFQhAwDICCCWWocUwBCAAATJKOAMQgAAEIAABCIi8/fbbsnHjRqlYsaJ0794dJBCAgM0JIJTYPEC4BwEIOJoAGSWODh/OQwACEIAABOJD4J133pENGzZI+fLlpWfPnvExihUIQMAyAggllqHFMAQgAAEySjgDEIAABCAAAQiIDB48WNatWyflypWTu+66CyQQgIDNCSCU2DxAuAcBCDiaABkljg4fzkMAAhCAAATiQ2DIkCGyZs0aKVOmjNx9993xMYoVCEDAMgIIJZahxTAEIAABMko4AxCAAAQgAAEIiAwdOlRWr14tpUqVkt69e4MEAhCwOQGEEpsHCPcgAAFHEyCjxNHhw3kIQAACEIBAfAi8//77smrVKilZsqTce++98TGKFQhAwDICCCWWocUwBCAAATJKOAMQgAAEIAABCIiMGDFCVqxYIcWLF5c+ffqABAIQsDkBhBKbBwj3IAABRxMgo8TR4cN5CEAAAhCAQHwIjBw5UpYvXy5FixaV++67Lz5GsQIBCFhGAKHEMrQYhgAEIEBGCWcAAhCAAAQgAAGRDz/8UP744w8pUqSI3H///SCBAARsTgChxOYBwj0IQMDRBMgocXT4cB4CEIAABCAQHwIfffSRLF26VM4991x58MEH42MUKxCAgGUEEEosQ4thCEAAAmSUcAYgAAEIQAACEBAZ/fHHsnjJEjnnnHPk4YcfBgkEIGBzAgglNg8Q7kEAAo4mQEaJo8OH8xCAAAQgAIH4EPjkk09k0aJFUrBgQenXr198jGIFAhCwjABCiWVoMQwBCECAjBLOAAQgAAEIQAACImPGjJHff/9dChQoII888ghIIAABmxNAKLF5gHAPAhBwNAEyShwdPpyHAAQgAAEIxIfAuHHjZMGCBZIvXz557LHH4mMUKxCAgGUEEEosQ4thCEAAAmSUcAYgAAEIQAACEBAZP368zJ8/X/LkySNPPPEESCAAAZsTQCixeYBwDwIQcDQBMkocHT6chwAEIAABCMSHwMSJE2XevHmSO3duGTBgQHyMYgUCELCMAEKJZWgxDAEIQICMEs4ABCAAAQhAAAIin3/+ufzyyy+SK1cueeqpp0ACAQjYnABCic0DhHsQgICjCZBR4ujw4TwEIAABCEAgPgS++OIL+fnnnyVHjhzyzDPPxMcoViAAAcsIIJRYhhbDEIAABMgo4QxAAAIQgAAEICAyadIkmT17tmTPnl0GDhwIEghAwOYEEEpsHiDcgwAEHE2AjBJHhw/nIQABCEAAAvEhMGXKFJk5c6ZkzZpVnnvuufgYxQoEIGAZAYQSy9BiGAIQgAAZJZwBCEAAAhCAAAREvvrqK5kxY4ZkzpxZBg0aBBIIQMDmBBBKbB4g3IMABBxNgIwSR4cP5yEAAQhAAALxITB16lSZPn26ZMqUSV544YX4GMUKBCBgGQGEEsvQYhgCEIAAGSWcAQhAAAIQgAAERL799lv54YcfDBQqlKhgwoAABOxLAKHEvrHBMwhAwPkEyChxfgzZAQQgAAEIQCBmAt9/9518P22aYef555+XLFmyxGwTAxCAgHUEEEqsY4tlCEAAAgglnAEIQAACEIAABGTatGny3XffGSS0mas2dWVAAAL2JYBQYt/Y4BkEIOB8Agglzo8hO4AABCAAAQjETODHH3+Ub775xrCj1wPrNcEMCEDAvgQQSuwbGzyDAAScTwChxPkxZAcQgAAEIACBmAn89NNP8vXXXxt2nn76acmZM2fMNjEAAQhYRwChxDq2WIYABCCAUMIZgAAEIAABCEDAuBpYrwjW8eSTT8pZZ50FFQhAwMYEEEpsHBxcgwAEHE8AocTxIWQDEIAABCAAgdgJzJo1SyZPnmwYGjBggOTOnTt2o1iAAAQsI4BQYhlaDEMAAhDgemDOAAQgAAEIQAACInPmzJEvv/zSQPH4449L3rx5wQIBCNiYAEKJjYODaxCAgOMJkFHi+BCyAQhAAAIQgEDsBH7++Wf54osvDEOPPvqo5M+fP3ajWIAABCwjgFBiGVoMQwACECCjhDMAAQhAAAIQgIDI3Llz5bPPPjNQPPLII1KgQAGwQAACNiaAUGLj4OAaBCDgeAJklDg+hGwAAhCAAAQgEDuBX3/9VSZMmGAY6tevnxQsWDB2o1iAAAQsI4BQYhlaDEMAAhAgo4QzAAEIQAACEICAyPz582X8+PEGioceekgKFSoEFghAwMYEEEpsHBxcgwAEHE+AjBLHh5ANQAACEIAABGIn8Ntvv8nYsWMNQw8++KCce+65sRvFAgQgYBkBhBLL0GIYAhCAABklnAEIQAACEIAABEQWLlwon376qYHi/vvvlyJFioAFAhCwMQGEEhsHB9cgAAHHEyCjxPEhZAMQgAAEIACB2AksWrRIPvnkE8NQ3759pVixYrEbxQIEIGAZAYQSy9BiGAIQgAAZJZwBCEAAAhCAAARElixZIh9//LGBok+fPlK8eHGwQAACNiaAUGLj4OAaBCDgeAJklDg+hGwAAhCAAAQgEDuBZcuWyahRowxD9957r5QsWTJ2o1iAAAQsI4BQYhlaDEMAAhAgo4QzAAEIQAACEICAyJ9//ikffPCBgeKee+6R0qVLgwUCELAxAYQSGwcH1yAAAccTIKPE8SFkAxCAAAQgAIHYCSxfvlxGjhxpGOrVq5eULVs2dqNYgAAELCOAUGIZWgxDAAIQIKOEMwABCEAAAhCAgMjKlStl+PDhBoq77rpLypUrBxYIQMDGBBBKbBwcXIMABBxPgIwSx4eQDUAAAhCAAARiJ/DXX3/JsGHDDEM9evSQChUqxG4UCxCAgGUEEEosQ4thCEAAAmSUcAYgAAEIQAACEBBZvXq1DB061EBx5513ynnnnQcWCEDAxgQQSmwcHFyDAAQcT4CMEseHkA1AAAIQgAAEYiewdu1aee+99wxDd9xxh1SqVCl2o1iAAAQsI4BQYhlaDEMAAhAgo4QzAAEIQAACEICAyPr16+Xdd981UNx2221y/vnngwUCELAxAYQSGwcH1yAAAccTIKPE8SFkAxCAAAQgAIHYCWzYsEHeeecdw9Ctt94qVatWjd0oFiAAAcsIIJRYhhbDEIAABMgo4QxAAAIQgAAEICDy999/y1tvvWWguOWWW6RatWpggQAEbEwAocTGwcE1CEDA8QTIKHF8CNkABCAAAQhAIHYCmzdvljfeeMMw1LVrV6levXrsRrEAAQhYRgChxDK0GIYABCBARglnAAIQgAAEIAABkS1btsjrr79uoOjSpYvUrFkTLBCAgI0JIJTYODi4BgEIOJ4AGSWODyEbgAAEIAABCMROYNu2bfLqq68ahjp37iy1atWK3SgWIAABywgglFiGFsMQgAAEyCjhDEAAAhCAAAQgILJjxw55+eWXDRSdOnWS2rVrgwUCELAxAYQSGwcH1yAAAccTIKPE8SFkAxCAAAQgAIHYCezauVNefOklw9ANN9wgderUid0oFiAAAcsIIJRYhhbDEIAABMgo4QxAAAIQgAAEICCye/dueeGFFwwU1113ndSrVw8sEICAjQkglNg4OLgGAQg4ngAZJY4PIRuAAAQgAAEIxE5g79698vzzzxuGOnToIPXr14/dKBYgAAHLCCCUWIYWwxCAAATIKOEMQAACEIAABCAgsm/fPnn22WcNFNdee61cfPHFYIEABGxMAKHExsHBNQhAwPEEyChxfAjZAAQgAAEIQCB2Avv375eBAwcahq655hpp1KhR7EaxAAEIWEYAocQytBiGAAQgQEYJZwACEIAABCAAAZGpU6fK9OnTDRRt27aVxo0bgwUCELAxAYQSGwcH1yAAAccTIKPE8SFkAxCAAAQgAIHYCPzwww/y7bff+o20bt1amjZtGptRnoYABCwlgFBiKV6MQwACHieAUOLxA8D2IQABCEDA2wSCRRKlUblyZSlRooRceeWV3obD7iFgYwIIJTYODq5BAAKOJ4BQ4vgQsgEIQAACEICAOQKBIknu3Lnl0KFDqQxdddVV0qxZM3PGeQoCELCUAEKJpXgxDgEIeJwAQonHDwDbhwAEIAABbxIIFEny5MkjXbt2lcGDBxswcuTIIceOHTP+zg043jwf7Nr+BBBK7B8jPIQABJxLAKHEubHDcwhAAAIQgIApAsEiSbdu3aRYsWLyyCOPGPbq1q0rixYtkhMnThif33jjjXLhhReaWouHIAABawgglFjDFasQgAAElABCCecAAhCAAAQg4CECoUSSUqVKyenTp6Vfv34GiRYtWkiZMmVk+PDhfjIqplSpUsVDpNgqBOxNAKHE3vHBOwhAwNkEEEqcHT+8hwAEIAABCERNIJxI4jPw0EMPGX+97LLLjEauixcvltGjRxuvZcmSRe68804pX7581OsxEQIQsI4AQol1bLEMAQhAAKGEMwABCEAAAhDwAIFIIoki0IwSzSy59NJL5eqrrzaozJs3TyZOnGj8XRu+qlhSvHhxDxBjixCwNwGEEnvHB+8gAAFnE0AocXb88B4CEIAABCAQkUA0Ioka6d+/v5w6dUouueQSadWqld/uzJkzZcqUKcbnBQsWlO7duxt/MiAAgeQRQChJHntWhgAE3E8AocT9MWaHEIAABCDgYQLRiiSK6NFHHzUauDZp0kTatGmTitp3330n06ZNM17TjBLNLNEMEwYEIJAcAgglyeHOqhCAgDcIIJR4I87sEgIQgAAEPEggIyKJ4nn88ceNa4EbNWok11xzTRpikyZNktmzZxuva68SFUu0dwkDAhBIPAGEksQzZ0UIQMA7BBBKvBNrdgoBCEAAAh4ikFGRRNE88cQTcvToUbn44ovl2muvDUlr3LhxsmDBAuO9qlWryq233uohqmwVAvYhgFBin1i4wZPJkyf7t1GnTh3jyngnDrfsw4ns3eYzQonbIsp+IAABCEDA8wTMiCQK7cknn5TDhw9LgwYNpH379mE5fvTRR7J06VLj/QsvvFBuvPFGzzMHAAQSTQChJNHE3bueNvEOzA4cP368XHfddY7bsFv24TjwLnUYocSlgWVbEIAABCDgTQJmRRKl9fTTT8vBgwelXr16Ef+TPGzYMPnrr78MyOlloHgzCuwaAtYTQCixnrFXVnCLwOCWfXjl3Nl9nwgldo8Q/kEAAhCAAASiJBCLSKJLPPPMM3LgwAHRtOsbbrgh3VW1l8nQoUPl77//NuY1a9ZMrrrqqig9ZRoEIBArAYSSWAnyvI+AWwQGt+yDk2kPAggl9ogDXniUwJo1a/w7r1ChgkcpsG0IQCAeBGIVSdSHZ599Vvbt2ycXXXSRdOzYMaJbOlczS3bs2GHMvfLKK+Wyyy6L+BwTIACB2AkglMTOEAspBNwiMLhlH5xLexBAKLFHHPDCpgQChQyfi2vXrvV7G/h3fTHUfKu2Fiis6O0TwSPwNUQYq6KAXQjYg0A8RBLdyfPPPy979+7NUN+R7du3G2LJ/v37DRjt2rWThg0b2gMMXkDAxQQQSqwP7qFDh2TWrFny22+/GU2slyxZInny5JHSpUtL69atDUG5QIECUTuydetWmTFjhmFr/vz5op/XqlXLEKc1k++SSy6RrFmzpmtv+PDh8ueffxpzWrVqZYjTZ86cEb3C/ZdffpF58+bJypUrpUyZMlKpUiXp1q2b0XcqeEycOFF+/vln4+VTp07JG2+84Z+i+/P1KNHeJS+++GK6PunV8XPmzJFff/3VWLty5crGnvSjZcuWctZZZ4V8Xv/N2bVrl/Fezpw55amnnkp3/4MHD5bVq1f7bT388MNGfOK1j6gDyURPEEAo8USY2WQoAj5Rwyd2BIoeiRQ8Eh0dn2gSKKT4/o6gkuhosB4EYieQWiTJLd263SalSpUyZXjQoEGyZ88eqVmzpnTp0iVqGxs3bjTKcI4fP24806lTJ6ldu3bUzzMRAhDIOAGEkowzy8gTy5YtM27/CvzBPPj5ggULytdffy3169ePaHrMmDHSvXt3o7wx3NCr2T/99NN0v4e3adNGpkyZYpgYMGCA3HfffXLLLbfIF198EdJs5syZpUePHvLmm2+mEiF69eolKjxEGtmyZfN/bw+eq8K6XhOvoku4Ub16dcO3UL/UUyaBzcBfe+016dOnT0hTKoY0btzYEIV06L9RH3/8scRjH5EY8L43CSCUeDPunth1oBBilQhSukTmNCzLFM9kOd8NW1L+kfCNjZtPx3XNYDFF/3FDRIkrYoxBIC4EAkWS3Llzy223mRdJ1CH9raH+dq9GjRpy0003ZcjHVatWyfvvv+9/Rq8N1uuDGRCAgDUEEEqs4apWx44dK7fffrtoRkngKF68uGzbts0oVfENzTD58ssvw5Ydaj+n//3vfzJkyJBUtlSAOOeccwx7gUPFlw8//NDIWAk1AoWSa665RpYvXy76/dc3NHtDby8LHiqU9O7d2/9yrALD3Llz5frrr5dNmzb5bWbKlEmKFi1qZMoE72nChAlGL6vgoWKUT+TJly+fkZGiNgKHZrxodsrixYuNl4sUKWJk1SirWPdh3SnCstMJIJQ4PYL47y93UTHEJ4iYyQgJFD18YkfpYmmFkNIl7A994+b/fNy4NbWI4hNZzIorKpj4fiuAgGL/s4CH7iUQb5FESb388stGv5ELLrhAbr755gzD07R0/Q2fDv0tpv6mEZE1wxh5AAJREUAoiQpThictXLjQ+KHcl7mg/9fRbLsmTZoYP8D/888/MnPmTHnggQf8N3/lyJHDKH1p2rRpmvUeffRRee655/yvt2jRQvr372+Uw6iosWHDBtHSFc0M8ZUwqoiiGS1aOhM8AoUS33tly5Y1ekypj5pRqDanTp1qCCMnT540pqmooDeV6Z86VOzx7VGFCN2Db2hWi4ogvhF4dbC+pkKMCuG6jg4VfN577z3RvWkpkv5//KuvvpJXXnnFP6dEiRLG69mzZ0+1JRWK1JZmp+hQkV6voA8cr7/+uvTt29f/0meffWZk+8S6jwwfDh7wFAGEEk+F2/mbVQHErCDiE0JCiSBOED+sip5PVAkUVMyIKYECitajMiAAAesIWCGSqLevvvqq8dtN/U+rZoSYGVqjrr851KE/BKhYov9BZkAAAvElgFASX54+a5rJoT/k66hYsaJMnz5dSpYsmWYxzZrQDAnNgNChIon2HwkceiuYih1Hjx41XtayxFGjRokKIcFj0aJFRkNs7fuko23btkamSvAIFkq0HEWFg3PPPTfNXBWuu3bt6n/9888/N/pIU4qQBQAAIABJREFUBY+MNkENFH+0n4kKPeedd14au9qHRcuJTpw4YbynJZr6b0LwUGEkUJxXjj7RSTlrzxNfyZIyVCEn1MjoPqw5QVh1CwGEErdE0oX78GWF6DdfHdFmifgEkSYXZTGe87IIEo9joUJKsIgSbTaKTzAh8yQekcAGBFIIWCWSqG2tD9f/lFapUsVoAGh2aHO9yZMnG4+fffbZRl2+/saRAQEIxI8AQkn8WPosaTnJxRdf7Des38tUiAg3VFAJLJFZv3690UTVNzQ7YvTo0canmumhv+xLr1mrCh4dOnTwP//jjz+mKVcJFkr0e3ZwqYrPgAoUWhrk6x+lGR6auRI8MiIwaJmP9h3x2Rw5cmS6wvqTTz5pNGnVocKTCkuacRg8AgUqzWrUzB5lpT1MtJeJjsKFC8sff/whhQoVChmSjOwj/qcHi24jgFDitog6eD+B2SKRRJHA7BBfeQyCSOKDHyiiaBZKJAGFrJPEx4gV3UXASpFESemtB5s3bzZ+e6f1+bGMwB/iihUrZogl2keFAQEIxIcAQkl8OAZaueuuu4wSEh36fXDFihXpLqL9R/SH9oMHDxrztMmq3kSjQ/ub5M2b11/eoqWN999/f7r29Ad9XdfXQFZFgk8++STVM8FCia98JpzhCy+8UDRbRcc999wjb731VpqpGREYXnjhBenXr59hQzNtVPwJlSHjW0T7iujNPr4RLCb5Xtd/e6pVq2ZcUa9DMxy1X5aW8/jG+PHj/bfxhNpvRvYR/9ODRbcRQChxW0QdtJ/AjJFohRGyROwf4EDxZNb8UxEd9mWdUK4TERUTPE7AapFE8ep/oDVVXFOoQ6VHZzQEmlWiv5HVUa5cOcNmpKsvM7oG8yHgVQIIJfGPvP5Qrt9rdagYoNfXRhoqFBw5csSYpmWGvuuCNSMi8PYv7f8Uqjwm2P7TTz9t3GajQwUGtRM4AoUSta9XF6c3tOHrpEmTjCnad2TcuHFppmdEYNAbdrR8SIcK6oFNvEP5of1PtEmrr8FsYFlN8PwRI0b4RXp9RjNIfKJRON8DbWRkH5HiyvsQQCjhDCSUgAoikUppKJ1JaEgSstjsBSkNZSNlnfgyTijVSUhYWMRBBBIhkiiOt99+W/SqX/1a1Osk4zH0N4Bap64j1pKeePiDDQi4hQBCSfwjqU1RfQ1K3333XdEME7ND+2h07tzZeFx/6PdlSkSypxkkvuvZtc+TZqvobTK+ESiU3HDDDcYNPekN7Uni63Vy3XXXiX5PDh4ZERjq1q0rCxYs8JvQG30iDe1BolfP69AbfdJrFq59Wr799ttUJjVrR2+5iSQ0ZWQfkXzmfQgglHAGLCUQTdYIwoilIbClcV/WSSThhGwTW4YPpxJMIFEiiW5LfzDQtGgVK3v27Bm3nWpDQb0RR4f+htT3w0PcFsAQBDxIAKEkvkHXMhoVJnxX/6q4oA1VzQ7NCtHsEB1aQuK72jaSvV9++UUaNmzonxZcqhIolIS6ISbYfjyFEi3z0XKi4GuTI+0p8P2BAweKNoMNNzSrUUtwfM1bdZ72KOnYsWPEZRBKIiJiQgYIIJRkABZToyMQbdYIZTTR8fTCLF/GSXqlOogmXjgJ7DGYQCJFEl1ba/M1jVx/q9qrV6+4BkTTs7UJoA69FrN9+/ZxtY8xCHiNAEJJfCOuGR++shm1/M0338gVV1xhepE+ffoYfZ90qPAxZ86cqGzptcDaLNU3VGQO/DyZQole4eu7XjiqzYSY9Nhjj8kzzzwT9nEVSPTmtU2bNhlzNJtG2QU22Q33MEKJ2ajwXCgCCCWci7gQiJQ5Epg1QtPVuCB3tZFIwgmiiavDz+b+JZBokUSXHTJkiHHDmF73qE3/4jn0hgS9GlJLe3RceumlcvXVV8dzCWxBwFMEEEriH+78+fPL/v37DcNaLqIZG2aHljL27t3beFxvvPF974tk7+uvv/Y3hFWRQIWDwEbYyRRKVIjQW3R8PVkefPDBDN+QpmU06ZXQaNmn/lsROLTBrTakzZkzZ7r4EEoinS7ezwgBhJKM0GJuGgK+7JFQzVhVHCFrhEMTKwFEk1gJ8rwTCSRDJFFOw4YNk7/++sv4T73vP/jx5Kc/gOga27dvN8zqb2ubN28ezyWwBQHPEEAoiX+o69Sp42+Oqre7PPTQQ6YX0Z58vl/s6HW4R48eTfd2GN9C77zzjl+oVtHa1zPF934yhRL1QRvI+hrM9u/fX5577jnTjIIfDGSm7+n18prFouOBBx6Ql156CaEkbrQxFIkAQkkkQryPOMIZsA2BaEQTGsHaJlw4YpJAskQSdXf48OGycuVK4+aGaBr0mdmi3vygYomvsaHeyNCoUSMzpngGAp4mgFAS//B36tTJ3xw1mltW1AMVl30ZFioy6w/3OrR0RD/3jZkzZ0qTJk0iOq09nLQRrI7LL788TWPTZAslXbt2Fe07pUMbr06dOjXinqKZoE1rL7jgAr8wpA1tr732Wv91wCo2zZ49O90SHDJKoiHNnGgJIJRES+r/7J0HdFRFG4bfdJLQeygBQpEOUpUiXZoUxYZIERHE3hW7YsVeafqDIFhAQRRFBUSKIr1IlwABAtJ7TcJ/vrvezd3N1my5Zd85x2PIzp3yzKTsk2++ifB63iJHBI9Ej/BYTYRvlDBO35M04dGcMC4EuwoqAT0liUxErmbcvHkzUlJS8OCDDwZ1btrGJFmfhFZL8kQpkqSvcePGIeuPDZOAFQlQlAR/Vd9//327JE5ISEBmZqbHnBzHjh1Tvl9KtIgUWRO5YlgtcoOY5H2SIlJ45syZHget3jqWlZWl1JNcHpLTQ1v0FiVvvfWWEt0hRY4Gya1mwfj+LXmxRo8erbQruWLkZ1GZMmWUI5qqjPF2BIeiJPhfE5HcIkVJJK++D3P3JkgoR3yAyCohJyDSxN0NOiJNVHES8oGwAxIIgIDekkSGPnHiROUKxrJly+Khhx4KYDbeH5W/wkpkiVoGDhyo3HTAQgIk4BsBihLfOPlTSyJDRG7s27dPeUxycIwaNcptE1qxkpiYqDwneU7UIlfxyhW+UiQiYsGCBW6jSuRGGfk+KLlRpIiAkQTYkhNEW0IhSqT9+Ph4XLx4UelKEnu7uyJejlDWrFnTzkjyTf3yyy8ejxXJnCQHllxlLBGLzmX+/PmKYBIGUrRXM+/YsUP52aBG7Xg7guPrPPzZF6wbmQQoSiJz3b3O2p0gUfOOMHLEK0JW0ImASBNXt+cwykSnBWG3PhEwgiSRgU6aNAly40Lp0qXtfzH0aQL5rLR+/Xr7mwL5y+Qdd9yBatWq5bM1PkYCkUWAoiQ0663NESI9PPPMM/ZrfrU9SrJWibxToz+eeOIJvPrqq3kG1apVK/uNNyJT5Kpb52uHRVAMGjQIU6dOtT8vRyEHDx6cp71QiZIKFSpg7969Sn8id0RquCsyTjkaoxa51Wf69OmK3NEWifB48803IWxEgoiE37Rpk8PtQnLkRq5PFiEipVmzZpArkkUsqeXll1+2R9bI5+UWHLk9zVXxZx6h2UFs1SoEKEqsspJBmAejR4IAkU0YhoC7KBP5S5HkMWGUiWGWKuIHYhRJIgshf/UTeSG3EgSSxNCfRZWwbfmrqxR5EyGyRH7RZSEBEvBMgKIkNDtEbuhq3769w3W+klRVhIccMZGjNPJGXW5hUcv111+viGb5HuZcpJ5ESxw+fFh5Sd7oixiQ9uQq9r/++guLFi3C/v377Y9Komu5/UYrC9QXQyVK+vbtq0gctcjvSQ0bNoTklZIIj6SkJIepde/eXRmjWiSSRvJNNW/eHHJsSXKyCCc1H5XUE2ny8MMPO7QjN6yJnJISExOjHOW5/PLLHerImjRo0EA5jiNFIlokoayrW3D8nUdodhFbtQIBihIrrGKAc2D0SIAA+bihCXjLZUJhYujls/zgjCRJBPaUKVOwdu1alChRAo8//njY+EuCvlmzZin9ydn0oUOHKrKGhQRIwD0BipLQ7Q6J8JDjhxI14q3I90qJJJGoOHdFErvKG3j5XuepiBh59tlnlSgWV5JEng2VKBGh065dO0jeFecin9MeKZLXs7Oz8dprr+GFF16wH9lxNzcRSM8991yenytyFEmklHrkRpKIv/vuuy6bkboyPrW4Oxbl7zy8rS9fj1wCFCWRu/agIIngxY/QqXs6lkNhEqGbQsdpG02SCAq5aUH+Sie3Nsi1j+Esci2knHOXIuHZIkucz+aHczzsiwSMToCiJPQrJN8TJ0yYoFwZfOTIEYcOJbpE8mXITTm+FDmiI2JBpPC6devsyazl2VKlSinRKhLJp5UBrtoNlSiRviSaQ9pXr3BX+5e5q7f5OI9JfmZIwllh5PycyBWJjpE8L5UqVXJ49PTp00pkjZrstly5ckrESKFChdziHDBggP24pkSfSMSKRLA4l/zMw5c1ZJ3IIkBRElnrrcyWgiQCF51TdiBAYcINoTcBI0oSYSJn0uWXXfnl9qmnngo7ph9++EEJ15YiIelyDCcuLi7s42CHJGAGAhQl4V0leUMvgqNw4cLKEV75HpXfIhErcsxRcoLIkRI52mOkIsm2Za7JycmoUaOGMl9fihwfkogO+b5dq1YtiPzQs+R3HnqOmX0bhwBFiXHWIuQjoSAJOWJ2YDICFCYmWzCLDNeokkTwfv3111ixYoXyFz0J/dajSELAZcuWKV3LOXRXyQz1GBf7JAGjEaAoMdqKcDwkQAJWIkBRYqXV9DAX7Q9TtRpvsImQxec0vRKgMPGKiBWCRMDIkkSmqEoKOfIi5+T1KmquFOlf/tqqvV1BrzGxXxIwGgGKEqOtCMdDAiRgJQIUJVZaTRdzkSgSubdcWyhILL7onF6+CbgSJpK7hPlL8o2UD2oIGF2SyFC//fZbLF26VLnd4Pnnn9d1/eRqzC1btihjkDPoffr00XU87JwEjEaAosRoK8LxkAAJWIkARYmVVlMzF1fHbChILLrYnFbQCVCYBB0pG/yPwDfffIO///5bOU5SsWJFw3GZMWMG/vzzT+XKxRdffFHX8ckZ/nHjxmHXrl3KONq0aQO5jpKFBEjARoCihDuBBEiABEJHgKIkdGx1a9nVMZt+PeOQWl63IbFjEjAlAWdhUrVqVXTs2BHyfxYSyC+B3bt3G1KSyHy+++475RaBhIQEjBw5Mr9TDNpzJ0+exPjx4yEJAqVcffXVytcgCwmQAEUJ9wAJkAAJhJIARUko6Ya5bXdRJP16xoR5JN67m/TVGvx78JRSsX2rNDRuGFhW7ItZ2Xh3zJ/2jvvf0BBlyxT0PhAPNSZMXY1DR04rNTq3rYb6dcsG1N7Zs1n48NOl9jaG3NoYxYomBtQmHw49AUaXhJ5xID3I9z25iUC9XjCQtvgscOjQIRw/fhxRUVE+33IQam4SWZKZmQm5WlNKyZIllVt5zFLU2yJ4hM8sK2aecTKixDxrxZGSAAmYjwBFifnWzOWInaNIjH7M5qpr/oe/N9r+QvjKMx1x523NAlqJM2cuokLdN+xtzJ15GxrVTwmozSs7j8OWbYeUNt55pRsG3twwoPYOHzmD6k3etbexfN6dqFqleEBt8uHwEaAwCR9rbz25u8HL23N8nQT0JiDRaCJOKE30Xglr9E9RYo115CxIgASMSYCixJjr4vOoXL1haN00Bq2aRPvchh4VKUoAihI9dl5gfWbsBTL25WDR8mx7Q0z2GhhTf572JkgqFTviT3OsazICZ7PiEB+dhZjoS6Ya+a6jroU4v3eYahkNOViKEkMuCwdFAiRgEQIUJSZeSOcbbYweRaJFTVFCUWLiLz04R5fwDU/oV9PVDV4iRtqlrkelYstCPwD2QAIBENh1tBl2HiuHBbuqO7TC7x0BQOWjTObKPUACJEACISRAURJCuKFs2vmojRmiSEIpSnJyLmHp8t32LiSfSMHk+ICWgEdvAsJn+YclumTKrIsO8xw2bBgTvYZg5Z2/31GQhAAymwwbgd939HYQJnIcR753sJCAvwQYUeIvMdYnARIgAd8JUJT4zsowNceOHQv566pazCZJZNzBjigJxeJQlISCqvXaZHRJaNfUWZK0rbQNbarMDG2nbJ0EwkBg4trboR7LoSwJA3ALdkFRYsFF5ZRIgAQMQ4CixDBL4X0gZj5q4zw7ihIevfG+481Tg7IkNGvlLEkGNfidx2xCg5qt6kRAG11CWaLTIpi4W4oSEy8eh04CJGB4AhQlhl8i2wCdJYkZo0i0qN2JkmPHz2HVun1YvS4T+w+cQpnSBdGwdlm0vaoKYmPcJ6iVozcbNx+wd1G1SgkkJsZ6XN1lK/Zi9d+Z2JFxDKVLJaNFkwpo1KAc4uNtz/kbUSJXFM9dsB1bth9B5r7juKxaSVzZpCJq1iiF6Ogo5OfWG5nXzoyjWL/xANZt/hdZF7JRr3YZ1K1ZBtWrFkeMByYyhxMnzyNj9zFlPkWLJqJCucJ2Jrv3HMey1Xuxcl0mSpVIRoM6ZdGgThmUKJ5kkq8KYw2TsiT46/HYY4/ZG6UkCT5ftmgMAtrIEuYsMcaamGUUFCVmWSmOkwRIwIwEKEpMsGpWkySC3FmU3N6/MZ55ZT7GTVzuckVKlUzGGy90Rs+uNV2+7s/1wL8t3oGRb/yONesz87QlkmTkk+1xx4AmfomS8ZNX4L3RS5G5/0SeNmXsn310LapXLenX9cDzFmzHPU/Mxr8HTrmcswiN91/rhq4da7jdxT/+ug23DpumvH7LjQ3w4WvdIYJo8H0zXI5V6t15ezO88Hg7xMXGmOCrw3hDnDIrGxl7c5SB8U1P/tdH+waAx23yz5FPmoOAVpYw15E51swIo6QoMcIqcAwkQAJWJUBRYvCVtaIkcRYlw4c0x/KVe7Bi9V6vq/HmyC4Y3K9Rnnq+ipLPv16LB5/6CdnZtjey7srQ25rit4Xp2Lb9sFLlnVe6YeDNDfNUl3YeeHoOpny1xmN7ImBeeKIdRrz4q72eu+uBz53LwjOvzsOnk1d65SEVBtx8OV55uiOSkuLy1HcWJb2uvgwD75mBc+cck5A6P9i4YTl881lfFC6U4NMYWMmRAGVJYDuCkiQwfnzafATkVpyJa9soA+cRHPOtn14jpijRizz7JQESiAQCFCUGXmWrShJBro0oUZdAIhhaNE9FhzZV0KxhRew7cBKz527F9Jl/21cpMTEOK+YNR0rZgg4r54sokQiNGwZ/ZX+uaJECeOjuFriicUUUL5aI5Wv2YvJX6/DHX7vy7Ap3ouSFUb/hvTF/2uvXqlEKwwc3Q9PLK+D8+YvK0ZYPxv+F3Xtsx1+0xZ0oue3emfhu9kZ71aaNK+DOQU1Rt2ZpxMfFYNX6fZgxexN+mLPZXuf63nUx7u2eefrQipLKlYpjz95jyMrKQVrlEhjYtyFqVy+JcxeysfCPnZg1Z7ND9MpLT3XAXbc3N/BXiLGHppUlfOPj31ppf/l/ru0b/j3M2iRgUgKMKjHpwuk4bIoSHeGzaxIgAcsToCgx6BKb/fpfb1idRYnk2vh8bB90bl89z6OfTF6Jx5772f75t1/uikF9L/dLlEj+kJZdPsE/6bYIkWppJfDVpzeiSqViDu1kZefgqZfmYvxnKxw+70qU7Nh1FFdePQ4XLmYrdbt2qoFx7/RCslNkx5GjZ9B/+Lf4c1mGV1Hyx18ZuKbv5/Z6Tz7cBg8Nb6HkOHEu4z5bjqdfnqeIj6ioKMyZNgBNG5V3qKYVJeoLQwc1xYtPtLPnYlE/L2yu7vMZJE+MFBErK+cPU9pmyR8BypL8cVNzk/DITf748SlzEnCOKunbty8KF87NK2XOWXHUoSRAURJKumybBEgg0glQlBhwB1g5kkTF7SxK3nutO/rf2MDlakhC05Zdx2PLtkPK6zf2rosxTtET3iJKpn33N4Y9OMve/uwv++PKZhXdrn77XhMdcpi4EiX3j/gRk/87clOkcAGsW3wPChWMd9mmJHKt1+ojhyMvzhElcoynbc8J2LDpX6UNES9Txl7vcYc+MfJXjJtgy+vSsF45zJs50EFsOIuS6lVLYPFPQ9zmH3HmtGL+nUirXNyAXyXmGRJliX9rpf3Fnwlc/WPH2uYnoEaVVK5cGYcOHUL37t3RuHFj80+MMwgJAYqSkGBloyRAAiSgEKAoMeBG0N70YPbbbdzh1YqSGtVKYukvQz2uhFZKtLsqDd9MvNmhvjdRcvv9MzHje9txlmZNKmDO1wM89jf7l63of+d0ex1nUXLp0iXUvvID+1GVB+9piWcesp0vd1e0UkPqOIuSub9tx4235x4NWrvwblSsUMRjm4cOn8Zlzd6HjEfKz9MHOkSVOIuS8e/1Rp8etd22uf/fU6h95fv21+d8PRDNmjhGqRjwS8bwQ2LOEt+XiMdufGfFmtYjoL0uWJ1dkyZN0Lt3b8THuxbx1qPAGflKgKLEV1KsRwIkQAL+E6Ao8Z9ZSJ/Q/tCzqiQRgFpRMuiWRnj7pS4eub710RK8/NbvSh25wnfujEEO9b2JkrTL37YfKXntuU4YOrCpx/5EPFRv8i6OHD2r1HMWJXIVcatun9jbWPzjENSuWdpjm87POIuSDz9Zhmdfmau0UaFcEaxbfLdPe61J+7FI32k7UvTRm9eg73X17c85i5JFs4egTi3345QjSmVqvG5//rvP+6F1i0o+jYOVPBPQyhLeauGe1dixY5Xr0CsVO4JBDT7ltiKBiCKgPX4jYuTChQvK/IsXL45evXqhVq1aEcWDk/VMgKKEO4QESIAEQkeAoiR0bP1uOVIkiYDRipJH72uFEQ9c5ZHXmAnL8ORIm0SoU6sMFs2+3aG+J1EiOTdElKhl0ujrcU1n91fqqvXa9Pgf1m/Yr/zTWZT88PNWDBieG3GSvvohSHJYT+XkqQuoVP9NexVnUfLQ03Mwceoq5XWJshnUN+8tO67an/TVWmzeelB5yTmyxVmU7FjzEOSYkKciokSEiZTpn/VF+9ZV/N7LfCAvgYy9wJRZubcNUZa43iXMT8KvnkgmoBUl/fr1w+rVq7FxY25y7zZt2ijHcVhIQAhQlHAfkAAJkEDoCFCUhI6tXy1rf9illo9Gv54xfj1vtspaUeLL7SqBiBJJUtqs41g7orkzb0Oj+ilekd0ydDrmzN2q1HMWJRO/WI2HnvpJeS0pKR57/n7Ea3tSoXK9t3Di9HmlrrMo6XXrVCz6Y6dP7bir1Kt7bUz4oLf9Za0o8XWcZS973Z6glqIkoOXI8/DiFTlYtNwmoXgTjmu2FCXB3XNszXwEXljwqDLoTp06Kf8tWrQI33//vX0iFStWVKJLUlNTzTc5jjioBChKgoqTjZEACZCAAwGKEoNsCG1ekn4945Bq8bQQWlHyyjMdcedtzTyuRCCiZOXaTHS6dqK9/dUL7kKl1KJeV14b4eEsSt4ftxTPvzZfaaN8SmGsX3KP1/akgggb9eYdZ1HSuN0Y7Nh1xKd23FWSW28kT4latKKkSKEE7Fj7sNf2KUq8IgqoglaWqG+EAmrQYg9TlFhsQTkdvwk4ixJpYO/evfjuu++wc2euTO/WrRvatm3rd/t8wDoEKEqss5acCQmQgPEIUJQYYE0i6ciNijucomRXxjFc3vZj+0r/9HV/NG/i/sYbteLg+2Zg5g+blH86i5Ip09bh3sd/UF6Li43Bvs2PubzC13l7XdbsPRw8dFr5tLMo6X7z5/YrhPv0qoMh/Rr5vTsLFUxwyJVCUeI3wrA8wHwl7jFTlIRlC7ITAxNwJUrU4c6ZMwfz59skvZTLLrtMiS4pWbKkgWfEoYWKAEVJqMiyXRIgARLgrTe674FIlCQCPZyi5Ny5LJSrPcq+1mPf6YkbetX1uvZX9/kMK1bvVeo5i5J5C7bjhsG5N9Rs+OM+pJQt6LHN8+ezlXGoN9Q4ixLtzT4d21XF15/e5HWM3ipQlHgjpM/r2nwlPILjuAYUJfrsSfZqHAKeRImMcuvWrUp0ycGDttxUcXFxiixp1sxzZKZxZsiRBIsARUmwSLIdEiABEshLgBElOu8K9YYHGcaI4XE6jyZ83YdTlMisGrYZjYzdR5UJPnZ/azxxf2uvk63Z/H0cOHjKpSjZvfc4GrT+yN7G91NvRcsrPJ8Xd86V4ixKPhj/F557dZ7SZpnSBbFp6X1exygV5EpfSSRboEBsnvoUJT4h1KWS9ggOE7vmLgFFiS7bkZ0aiIA3USJDzcrKwqxZs7B06VL7yBs1aqQIk8TERAPNhkMJJQGKklDSZdskQAKRToCiRMcdEKnRJII83KLk6Vfn4ePxfymrXbZMIUiekoQE9wlz5/+ejutv+9K+O5wjSuSFdr0mYO36fUqd7p0vw+TRfTzuphdG/Yb3xvxpr+MsSn6d/w9uGvK1/XWJKJHIEk9FbvRp2OojJUFsyRIF8eh9LXBH/yb2RyhKdPwC96HrV0fbbsFhVAlFiQ/bhVUihIAvokRFsWbNGiW65PRp25HOokWLKrKkTp06EUIrsqdJURLZ68/ZkwAJhJYARUlo+XpsXZvANZKiSQRKuEXJ6vX70KHXBPt6eEsg2/HaiVi1NtOjKPnwk2V49hXblcVRUVFYMGsw6tUp43LNDx85gwZXfYwzZy64FSU5OZcU+aJeSVwptRiW/jzUo9B5/vXf8P5Ym3yJjo5S8p5UqVSMokTHr2t/utYewWFiVxs5RpT4s4NY14oE/BElMv8TJ04osmT9+vV2HK1bt0aPHj2siIdz0hCgKOF2IAESIIHQEaAoCR1bjy1HcjSJHqJE+hz+8Pf4aobtF8n4uBi8ObILbr2xgcM6SR6RB5/6EV9+m/sLp1RwFVEidVt2/QTpOw8rbUikyuQxfdC4QTmHNvdknsCA4d9izfpc8SIVnCNKlM+t3IMuN0625zFpdWVljH6zB8qnFMqznyZMXY2Hn7ZdUSylS8camDrueod6jCjR6Qvcj27pY5n3AAAgAElEQVS1iV1HjcrNpeNHE5aqSlFiqeXkZPJBwF9RonaxZMkSRZiopVy5ckp0SZUqVfIxCj5iBgIUJWZYJY6RBEjArAQoSnRauUiOJhHk4Y4okT6PHD2D1t0/xb79J+2r3rlDdbRrVRmpFYpizd/78f1Pm7Fpqy1BXqmSyfYbalyJEqnzx18ZuG7AF7hwMVt5Jj4+FjddWxdXNK2ApALx+Gv1Hnz97d9K30lJ8YiKAk6ftkWVuBIl8vm7H5+NL6attY+xSOECuLF3XdSvUxZlSyVj555jmDZrA5at2GOvU6VSccyZ1l8Zs7ZQlOj0Be5Ht9qoEuYqYUSJH1uHVS1KIL+iRHDs27dPkSXp6em5P+c6d0aHDh0sSiuyp0VREtnrz9mTAAmElgBFSWj5umx9+/btkCSuUlo3jUGrJtE6jELfLvUQJTJjie644bYvsWXbIbcA5BjN689fjTUb9mPq1zZh4U6UyGuL/tiF/sOmK3lC3JUihRLw9f9uwtCHv8euDFtSWXeiJDs7Bx99ugyvvL0QFy5keV2oihWK4oep/VCxQpE8dSlKvOIzRAU1qoS5SihKDLEhOQhdCQQiStSBa99Ay+eqV6+uRJeULl1a17mx8+ASiBRRIr83s5AACZBAoATk92x/CkWJP7SCVFf7gy3ScpOoCPUSJdL/yVMX8PH//sL4z1bgyNGzDqsqeUEev78Vbr62Hu55YrZPokQa2LnrKN4c/Qemz/jbHl0in4+JiUadWmXwwavdlPwll7cd7VWUqAPasu0wHn/xF+WKYm1uE/X1lLKF8MDwKzHwpoZKJIurQlESpC/aEDejPX4T6VElPHoT4s3G5g1PIBiiRCYpby4lumT//v3KnGNiYhRZcsUVVxieAQfoG4FIECXaCGzfqLAWCZAACbgm4O8fJClKdNhJ6jf91PLR6NfT/c0rOgwtoro8dy4LGzYfQPquIyiQEIfmjcujdKmCATGQIzabthzCzt3HUL5cYTS9vDySkwK79vnSpUvI2H0cG7cewOEjZ5FavggqpxZV2hcRw2J+Ajx+k7uGFCXm38+cQWAEgiVKZBTy80NkyR9//GEfVIMGDRRhUrBgYD/vApslnw4GAauLEm0EdjB4sQ0SIIHIJkBRYvD157Ebgy8Qh0cCOhHg8RsbeIoSnTYguzUMgWCKEnVS69atU4TJyZO2HF2FChVSZEn9+vUNM28OxH8CkSRK5Ga4tLQ0/yHxCRIggYgnMHfuXCXKkqLE4FuBx24MvkAcHgnoRIC331CU6LT12K3BCIRClMgUT506hVmzZmHNmjX2Gbdo0UIRJpKbi8V8BCJJlET6sVTz7U6OmASMQ0Byg1KUGGc93I5EXSgeuzHBYnGIJBBGAjx+Q1ESxu3GrgxMIFSiRJ3y0qVLleiS7GzbbW1ly5ZVZIm/Se4MjDBihkZREjFLzYmSAAkEQICiJAB44XxUDSuP1NtuwsmafZGA2Qi8OvqiMmQJMZb/IrHw6E0krjrnrCUQalEifR04cECRJdu2bbN3Hcnfd8y6AylKzLpyHDcJkEA4CVCUhJN2AH1RlAQAj4/qRuDJl+di7P+WB7X/6OgoHNz2RFDbNHtjFCXMUWL2PczxB04gHKJEHeW8efPw888/2wctOSAkuiQlJSXwibCFkBOgKAk5YnZAAiRgAQIUJSZZRIoSkywUh+lAYMRLIkqWBZWKiJJD/4wIaptmb4wJXSlKzL6HOf7ACYRTlMhod+zYoUSXZGZm2gcvsqRly5aBT4YthJQARUlI8bJxEiABixCgKDHBQmpvvOnXMw6p5U0waA6RBACs+3s/tqYfDioLSR7Yp0ftoLZp9sYoSowtSi7lAG9PT8ZFW2oHxMUAD95wGtHMg2n2Lz1DjT/cokSd/Pfff49FixbZWdSrV0+JLilcuLCh+HAwuQQoSrgbrEpA3jO5K+np6UGbtrublJizKWiIDdEQRYkhlsHzIChKTLBIHCIJ6EiAosTYomTB6nhc8/QFhx0y7dlkdG1+Ol+75thpYOSkJLw+9AxiY/LVBB+yIAG9RImg3LBhgxJdcuzYMYVscnKyIksaNmxoQdLmnxJFifnXMBJmoEoPreBwlh2exIgRGGnFiSu5Ip+jXDHCSrkeA0WJcdfGPjJeDWyCReIQSUBHAotX5GDRclu4wqhRo3QciX5dGzmZ622jkjDt9zMOcK5umohvnz/rFzCJTPlifhKemnABB49l4dgsUJT4RdDalfUUJUL27NmziixZtWqVHfQVV1yBnj17IjY21trwTTY7ihKTLZgFh+ssQbQCxOjyI5TLIdJEK1TUjylTQkndfdsUJfpw96tXRpT4hYuVSSDiCFCUGDei5OipKFTrH4XzF3JQoVQcDh7PVj6WYzd/fxqN1DI5Pu/XFVsS0Pah8/b6FCU+o4uIinqLEhXysmXLFGFy8aLtNq5SpUop0SU1atSIiHUwwyQpSsywSuYfo1aGqCIkGBIktXy0A5xK5XLPsaamOL7mTDEY6Qsy9rpem4x9eX+e78q8ZK+csdf3n/fuVl8rUhiNEvqvEYqS0DMOuAeKkoARsgESsDQBHr0xrigZ/0MiHhxtixwZdk0S9hy8hNl/2f79yI2JeH6g71ElFCWW/jIOeHJGESUykUOHDmHWrFnYvHmzfV7t27dHly5dAp4nGwicAEVJ4AzZQi6BYAkRVYCo4kOVHsGQG0ZcL1W4aAWLiJX8CBUKlNCsMEVJaLgGtVWKkqDiZGMkYDkCFCXGFSWt7k/Amn9sUSCSl+TICWDYu7bcJKWLxWHTxItI8PFUAkWJ5b50gzohI4kSdWILFizAjz/+aJ9n5cqVleiS8uWZlT6oi+9nYxQlfgJjdQcC8r5EIkTkP38iRLQiRBv5YVUREoxt4yxT/BUpWoHSqVOnYAwpotqgKDHJcvN6YJMsFIdJAjoQeHW0LcRdfghG6g9CI+YoWZ+egCvvtUmS+Ngo7P7qErKygbRbo5XjN1I+ezwJfa5yzF/ibgtRlOjwxWWiLo0oSgRfRkaGchRn9+7ddpo9evRA69atTUTXWkOlKLHWeoZyNqoImTt3rtKNL2LElRChDAn+KolEUaNR/BEo6u+JPLrjfU0oSrwzMkQNihJDLAMHQQKGJEBRYsyIksfGJuPjWbbokTYNC2D2y+eUj/u/moQZi21ypFW9Apjzmu3z7sqegzE4chLYuCMeQ97OPaqz8N1YxMbYzj9XLnsJhZNcn3/OzgE27YrH5ow4bNkNnDhzCbVSo1C3ShZqVTqP5AKet7U8v2Gn7Xqd+Lgo1KyYpXwsyWUXrkvE0s3RyDycg6LJUUhLAXq1OoOiyXnblHl8/2c8du6PUpLQ1qgANKqejXppuXlXvH2BiSzauCsaO/ZH49QZoHp5oGZqFmqmnkfpYt6etvbrRhUlKvXZs2fj999/ty9C7dq1leiSYsUifOF02JYUJTpAN0mX/kSLqEKkdWPbzwfKEGMssr8CRY06oTjJu34UJcbY015HoS6UfFPq15P3QXoFxgokEEEEKEqMJ0ouXASqDYjFkRM2qfDGsEQM72mTHD/+lYAbX8yVAyvGxNrlg6tte/8Hyfh0juerhL99IQFXN8krHBauTcAj44CNO13LiNiYKDx8QyKe6HsGcW6OAB0/DZS/0Tay6hXisXrsBWzbG4cbX4zCtj2O1x5LnaQC0XhpUCKG9rCN+fQ54JExyZgy9zRycvPa2ac68OokvHT7WRQr6OLF/2rN/jMJr3yRg7Xb3UulumnxeGFANDo39SyerPqtweiiRLhv2rRJiS45cuSIsgwFChRQZEnjxo2tuiyGnBdFiSGXRbdBiRyRiBFv0SLyHkTyh8ixGUoR3ZYrXx2r8sSXyBM14iRSI5S1gClK8rXdwv+QulDS84jhceEfAHskARIwJAHtjTfDhg1DpF4hZ7SjN98uTMSA121iJC42CtsmASWL2ESAHL+pPiBWueJXyl09kzFqmHsRkh9RIlEgt7+RiOkLfUsWK5Lhk4eAulXyig9nUTL5CaDnM5dw4KjtyJe78tF9Sbi29Tlc/Xgs/k7P2672OU/XJc9YVAADXj+HS+49ir2pqCjg7TsTccc1vs3bkF/U+RyUGUSJTO3ChQuKLFm+fLl9pk2bNlWESXx8fD5nz8f8IUBR4g8t69X1JWqE0SLWW3ftjHyNOon0aBOKEpN8HTChq0kWisMkgTAT4NXANuBGEyW9nk3EvJW2N+vdrkzE1087vnF/8pNkvD/DJkeKJsdg6+QcJCW4NgGrtsVi5744/LMvCi9Oys1nMuHRAoiRe4YBtKx3DmWK5T7/+pfJGDk5V75IJMjwa+LQqEYWShbJxuptsfhxWQy+mJ9bp1hyDFaPz7ELHXUra0WJjFV6PHo6GyklYtG1SQI6Ns5BQvwlLFwXjQ9nnkX2f2Ejkqy2XlqswkFytNzRPRHNa15CsYI5WPh3LKbMvYDMw7myZeaLiejY2JHTpl0JaHn/RVy4aDtW1LFJEu7sfgk1KlxA0YLZ2HckFgvXxeHNr7Pw73/iJjkxGumf53g9UhTmL9WQd2cWUaKCWLlypSJMzp2zRQCVKFFCkSU1a9YMOatI74CiJPJ2gC9RIyJHeIwm8vaGOmP5fVLKouXZbiFEWrQJRYmJvh7UNwI8fmOiReNQSSDEBNRjN/Lmom7duoiJiXH5X3R0tNvXXD0TJX+aN1ExkiiRXBy1b8u2HzP58ukkXHOlY8LWDTtj0fxuW0SJFIm+GNjZc1JXX5O5rkuPQZsHc3AxyyZOrr8qER/edxYFE/MuqES+DH//PE6ftf2C1K9jIsY+6CgrtKJEbaFy2XgsfDcbxQs5/kI1cU4y7vnAMTqmTLE4zHrpEupUzp2vtCMSpP3DF3Hyv75v7ZSMMQ84PvvW18l47jPb57o3T8SXT59FVHTeeaRnxqDNAzaBI2Xcg0m4paNvSXJNtM09DtVsokQmc/ToUUWWbNy40T43iS654YYbrLIshpwHRYkhlyXog/ImR7RRIzxKE3T8pm7Ql6M6kSBNKEpMtI2ZpyQ0i/XbwnTsO3ASt1zfIDQdeGhVz77DPll2GHQC2miSYDfur1jRypZAnnUnerx9/tlnn1UQtK20DW2qzAw2Dr/a00ZzlCgci38mZ7nM/9H6gQSs3mbLHdKoegEsfNdzbg1fRIkcubny3gR7ThKJJFkx+gJiXMgFdVIff5eEx8bZpIL4sV9ej8OVdXIjPZxFSWJCFH57K87lMZ2LWUC1/rE4/F9uFmlz7APJ6NfJ9dGiZyYk453pttdcJbbt/VwS5q6wje2Dewvgti7uGalROoWTonFzu0S8fZfnvC5+LaoJKptRlKhYFy5ciB9++MFOWRK89uvXD6mpqSYgb74hUpSYb818HbEvcoRRI77SZD2VgLdoE6tKE4oSE30N8PhNcBdr776TGDHyV/wwZzMevKclnnmoTXA78NCann2HbZLsKOQEQilKQj74EHWgtyiRm2Dq3SE3u9hycnjKPzJ2VjIeHpv7Zl5usWlU3THqQovJF1EiSVYvH5orOT4fkYTerTxHVpzPAhreEY/dB2xjvqltEj59NPcZZ1EyuHMy3r/PvYTo8GgB/LXRJjTk+M32SRddRoHI61PnJmHoO7a+KpSKw+aJjnlPBr2em2dF8phMe/asW+lz7DSQnQ2UKByizWXwZlVRYvBhcngGIzBq1CiDjSjw4Wh/X46E3F2+yhFGjQS+t9gCEEnShKLERDte+42fx28CX7gbBn+FeQu2Kw2FW5To2Xfg5NiCUQiox27atGmDVq1aITs7Oyj/5eTkBKUdV+O55EtGzgAA6y1K5JaZbk/m3jCz5P04NKjqOunpkRMSfRGFC/8dkenfKRmjnY6e+CtKZi9NxE0jbUdnJJ/I7i+z3UoKbdsvf56MV7+wyQ/n6BZnUTLm/kTcerX7ZKm3vJKEWUts8uPKOon4dZT7urOWJOKWV2yvS46U3V87HuWZ8msyhr2bK2Wa1kzEozfmoG3DC25zugSwfUz9KEWJqZdPl8FLokYRCVYrkSJKJDIoPT3d5W01ar4RyhGr7W5jzccXaWLm23MoSoy137yORnv7Tb+ecbyeyysx9xWuv+1LzP89XRdRomffASDjowYioI0mkR9CZvlB5EnC5Ijoyaek+fHHH5XV0VuU3P5mIr76zfbGv06VBPz1oetredWtdOsriZi5xFZfjrRsm3wJRZNdbzRfIkremZ6IZybY2mtQtQCWvO/bVbnayI5CidHYN92Ws0SKsyj5bmQBdGjkvt0BryXh20U2UXJz+2R88rD76BPtVcmuRMnBYzFocV8U9h12jLSJj4tGi7oF0LnxJXRqctHj9coG+rIN6VBUUZKWlmaK26/+/fdfbNu2DWfP5oq0KlWqoFq1ajh8+DC2bN6M02ds++iKK65AoUKFQsovEhs3y17xd22sLEo8RY9Qjvi7U1g/mAQ8SROzHs2hKAnmDglDW4wqCR5kPWWFnn0HjyBb0pOAGk1iJkkSSl5GSOYqQqHqrdE4d8EmGeT2leKFYj1O++TpbBz7LwGpVHxjWCKG93QdgeGLKBn6dhKmzrO9uezRIglfPOVbQtMlfyeg8+O5UmfbpFiklLDJCWdRIvlJmtZ0fzWwVpTc0S0Z79ydf1Ei/Uty3Ouej7XnXXEFNLVMPPq0jsMt7bNQq5JnORXKfahn22bJUXLixAmI2Fy1apUdl8iRrl27omLFivbPZWVlKYley5Qpo0TMsZCArwSsKErcCRLeVOPrrmC9cBLwJk3M8sc9ipJw7pog9cWokuCA1FNW6Nl3cOixFT0JmDWaJJTMjCBKPp2djPs/DiyB6GUVE7ByjOs3+r6IkmueTsKC1TY54i2XiHY9nG/hWT46HrVSbTlLnEXJHx/EoH6a++sDgy1KZAwnzsjVwwUwdV6WPf+Lq/0k1yWPvC0R913nmyAK5Z4Md9tmECVLly5VJIl6JXBsbCy6detGERLuzWLx/qwiSmQecrRGjtg4F0aPWHwTW2R66u05rq4cNsMf+ihKTLgRGVViW7Qdu45i1bp92JFxFPv/PYlKFYuhZtUSuKx6SVQoXwTR0XmvN83KzsHmLQeV5x95/mcsW7FH+bjfTQ0xrH9j5ePExDhUrVLc7c44euws/tl+GFvTj2Bb+mGcOHkeRYsUQLmyhdCyWSpq1igJV1erBqPvCxeysGXbYazftB/rNx9EsSIFUK9WadStVQYVyxcx4W7mkP0lID90psyy/TXfDD9k/J1ffusbQZS0ebAAVm61HUmRbz8xMb5dsZyTA2Tn2K7ylfLTq/FoXd8mKbTFF1Ey/N1kTP7VJms6N0vEN8+5zw+ibfuXFQm47rlcQbNjSgxKFbXJECOIEu1Y16cnYO6qaPy6Cli64Zw9x4u2zqDOtiuRI6kYWZTs27dPESRbtmyxL0mDBg0USSI33LCQQDAJmF2UeDpe07ppDFJTonn0Ppgbhm2FhYC7CwiMfCyHoiQsWyP4nURyVMnGzQfw0tsL8fO8bXCXGLJUyWQ8dFcLDOnfGDGaezH/PXAata54z+OCNGpQDnNnDHKoI/188/1GvPXREmzZdsjj87VrlsHIJ9ujXasqDvXy27c0kpNzCR99ugwvv/U7RJa4KvXqlMW4t3vhsuolgr/h2KJhCGh/0FjxtoL8gtZblDhHZHx8fyIGeEh4qp3n1j3xaDQsV4z0aZ2Ez57IGxHhiyh5e1oSnp1oe7ZmpXis+DivcHHFWBsNI5Ln6CzYb5cxmijRjv/UWeD3tYn4ZlEUZi4+a5cmElmy60v3+V7yu8+M/JxRRcncuXPxyy+/2NEVLVpUOWZz+eWXGxknx2ZiAmYVJd6O1zAxq4k3JYduJ+DuWI4RhQlFiYk3rvrGIJJuwNm+4wg6X/8Zjhz17S+Fva+phU/f622P8MiPrJBIkPuf+BFffLPO590icmbq2OvRqX01+zP56Vse3pN5AsMf+R5Llu7y2n9CQixeHNFeEUSuolq8NsAKhibAIzful0dvUTJifCI+mGn7vpQQH40dU4DCSbkJUb1trE6PJeLPDbbn42OjsHniJZR2+kO7L6Lku8VJ6PeqTZQkFYjG7q9ykOA5TYpS9/FxSfjoO9tzFUvHYdOE3BwkeouS8xeAjINxqF7efV4UGbfcONT9qfNQL1by5Wpkb+tipteNJkr++ecfJYpkzx5b5KaUFi1aKFEk8fHxZkLLsZqMgNlECQWJyTYYhxs0Aq6iTIwkTChKgrbU4W9Iziyq5xYlFK9Vk+jwDyKMPV7MykbTDuOQsfuo0qscsblv6BW4vF45lC6VhGPHz2H9xgN4e/QfWL9hv31ks7/sjyub2RLEnT+fjZ/mblU+fnv0n/h7o61e986Xoc81tZWPixZNRNuWle3Pf/blGjz4pO1GDSktr6iEIbc2Ro2qJVCieCIOHjqD7TuPYNyklfjjr1yZ0bBeOcz/LjcyJT99nzuXheadxmH33mP2/vv2qY/eXWuiVs3SOH78HFauy8Snn69ymPN7r3VH/xsbhHF12FWoCWiP3EhfjCZxJK6nKDmfBdToH4vDJ2zRXu4iQjztkc9/ScSd7+UK4OcHJOKRmxyF8Mqt8WjzYG6EyNHvgDgnCbJldywa35kbdfbmsETc6SY5rDqeIydjUHfwJZw4YxM7w3sk4407c3Ot6CVK5IhN35cvIeNf25zTp0ShZJHcI0queDa6MwFbd9uOED16UzKeGxBYzphQf10Hs32jiJKLFy8qgmTJkiX26ZUvX14RJNWrVw/mlNkWCbgkYBZRQkHCDUwCNgJGFSYUJSbfodojOFaXJctX7VWiSaSUTymMxT8NQZHCBfKsoAiJbjdNwup1+5TXbr6+Pj4edU2eer4mVG3RZTw2b7XlNbm2R2188m4vt9EaL76xAO+O/sPe18/TBqBp4wr57nvUB4vx2jsLlecLFIjDlDF90O6qNJdzfvCpH/Hlt+uV10qWKIgV84ehcKEEk+9wDl8lMGVWNjL22t7IMjdJ3n2hpyjRRnHIyKY9m4yuzf17g376HJB2azROn7Wtsdzi8venF5RcJ2rZtCsBTe/KzSOy92ugiIurhG95JQmzltiiQ0oXi8O68RdRMNH919IzE5LxzvTc8f78egJa1s3tRy9RcjELSLslBkf/uxXotTuScU9v91yzsoGKN0Xj5H8MP7i3AG7r4tv1yFb4TmMEUbJmzRpFkhw7liv3+f3KCrvLXHMwuiihIDHXfuJow0fAnTDR65YcipLwrX3IelLfIEgH/XrGWTbB07tjl+LF1+crHPv0qoPx7/Ryy3TOvG245Y5piI+PRe3LSuPXbwc45CqRB30RJQuX7ETv/lOVfqStTUvvRbGi7t9xiKSpWO8NZGXZ3uy880o3DLy5YZ5x+tL33n0n0azjGJw9aws3f/npjhg+uJnbOUselTY9JtijZIYPaY6Xn+wQsn3HhsNHgEduvLPWU5Rc93wifllui/4oWSQW/0zOQmyM9zE717j7vSR89ktubpLpzyWiS7PcqJKMf6NRe3DucZ5PHkrEzR3yHkPcfQC4fFjuNcUNqyXg8xHZqFzWMb+R5I99ZUoiXv/yrP24SrdmSfj6Ocf8KHqJEuGjTU4bHxeN716MdZno9lIO8MjYJIz9wTZ2Of608X+XUKaY5wgU/1fJuE/oKUpEjIggEVGilho1aihRJOXKlTMuNI7MkgSMLEq00eAqfN5gY8ltyEkFQMAowoSiJIBFNMqj2h8IMqYRw+OMMrSgjmPiF6vx0FM/KW2WLlUQf/58h1tpIcd0Dhw8g5QyBV3efiNt+CIrNm05iIV/7kT6rqMoWSIJj97TyuucGrUbg527jij1XnqqA+66vXmeZ3zp+7nX5uODcUuVZ1MrFsOq3+50Oxe1g1k/bcagu7+1vVFIiMXeDY96fcbrhFhBVwKUJL7h10uUZB4Gag2Kst9a43xsxbfR22ot2xSP9o/kHq1xvrUmOwdIuSEaZ87lypIqKfFKTpNnb41Br1a5guP1L5MxcnJu9EWR5BjccFUCLq8OlCwMrNkehV9WZttv6ZH+y5WIw58fXkSJwo6j1lOUCN+rHojF/iO5kqdHiyR0aJiD1DKXcP5CFHb+G4VJc3OwaWduFMzjNyfhmf6RdUWwXqJEjtiIJJEjN7afPQmKILnyyiv92f6sSwJBI2BEUeIqioSCJGhLzoYsSkBvYUJRYpGNpTXUVk3uunvPcTS46iP7ipUtUwhPPngVunSohpIlXMSfe1lbX2SFv9tDIkra9PgUW/+x3Yzz7OPt8cCwK/IlSm4eMg2/zN+mPHvzdfXw8Zs9vA5n/7+nUPvK9+311i66m9cGe6Vm3ArOPyCYl8T9WuklSt78KhHPT8qN6vj9nXg0ruHbTTOuZqPNsSHHbjb8T5Kr5tZ8+n+JePebvFEkj92UjGed8nFI3pPHP7mA4/8dXfG001vUTcRnj11ESom8t2rpKUpkzJKbpeuILAdB5Gkugzsn4717TiPK2mm78iAItyiRJK0iSCRpq1rkJhuRJEWK8Lp64/5ksf7IjCZKtMfkhT4FifX3IGcYXALOvw+H60gnRUlw11HX1iIhueu1/b/A70t2OHCW213katwObdPQ+apqaHx5Sp5jNq4WJlBRIjfvyC08/+w4jG3pR7Bs1V6sWL3X4frepx9ti4eGt8iXKGnWcSz+ST+sPNu5Q3W0aVHJp/31/OsL7GP4dvItDolpfWqAlQxBwDl567Bhw1C1alVDjM2Ig9BLlNS/Ix7pmTYxUr1CPFaPzb8kkTbe/zYJT36aGwnhnJBUjpg8PSEJ3yy6iD0Hc2+B6dUqEVNG5BUoew7G4KGx8Vi05rw9d4d2/S6vnoDBXaIw4Opz9uuAnddXb1Ei4zlwFPhgZjLGzT5rz+OiHacceWpQLQ739gI6NvbtVrdb1UUAACAASURBVDQj7uNAxhROUSLX/cq1v2opXry4Ikjq168fyBT4LAkEhYBRRImrYzZWzycYlAVkIyTggoAe0SUUJRbbilZP7nrhQhbufOR7zPxhk9uVK1qkALp2rIHre9VBu1ZV3NbzV5Rk7D6GT6eswtIVu7Ft+2Hllh1vJb+iJDs7B+VqvQE5QhRIeXNkFwzu1yiQJvisDgScJUm4zLkOUw1al3qJkqBNIB8NiTzIOJCAlBIXUbZ4jlvRIU2LYNl9MBrrdyTg4LFoVCiVg6rlzqFKirlyeMhVwTv/jcWeg/JftHILTsNq51G+pO9XMecDtSkeCYco2bJlixJFsm+fLVm6lNatW6Nr166IjfXhHmpTkOQgzU5Ab1HCYzZm30Ecv5EJhFOYUJQYeSfkc2xaWWLFYziStHTKtHWY/PUayE04nsp1PWvjg1evQWJi3l/gfBUlp89cxH0jZmPWj5shAsNdqVi+qHIMaPYvW5G5/4RSLb+iZN/+U6jTIvcITT63Ah68qyWeeaRNfh/nczoQoCTJH/RIFCX5I8WnrEoglKLk3LlziiBZutSWN0tKxYoVlSgSRrpZdUeZd156ihLnKBIeszHvPuLIjUtAZMmuzEv22yBlpKH4oyJFiXH3QEAjs7osUeHsyTyB+YvSMXdhOhYt3oHjJ3OT+al16tQqA7mmNynJMcmtL6JEIjpuvv1r/LbI8bhPtbQSqF2zNOrWKo26NUujTs3S9lwgLbt+gk1bDijdP/NYOzx4Z96Edt76ln4lokQVMy8+2R5NG5b3e0+USynMHCV+U9PvAb3OYOo34+D1TFESPJZsyZwEQiVKVq1apUiSEydsfwCQ0qVLF7Rv396coDhqyxPQS5Q4SxIes7H8VuMEdSYQ6t+bKUp0XuBQdh8pskRlmJWdg5Wr9+L7X7fii2nrcPRY7jn1Lz65AZ3bV3fA7U1WSOWX3/4db324xP5ct6svw6jnr0a5soXcLl39Vh9hT+Zx5fX8RpTIs43bjcGO/27PeWFEB9x7R97bc0K5f9h2eAmE+pt9eGcT/t4oSsLPnD0ai0CwRcnhw4cVQbJ+/Xr7RGvVqqUcsylbtqyxJs/RkICGQLhFiaujNv16xiHV/79vcR1JgAT8JCCR2ItWZjtElwQrrx9FiZ+LYbbqVrsNJyfnEiRXSErZwkhIiHG7HHJ0peN1E7Bv/0mlzpABjTHq+c5+i5I2Pf6H9Rv2K89d1bIKZky6GZI81l0RWZNa7y2cO2dLsvjUw23w8N0t81T3RdLcePtXmPvbduVZOUL0ybu9fdp+u/ceR0rZQoiNibArH3yiY8xKlCSBrwtFSeAM2YK5CQRTlCxcuFCRJDk5tuOmiYmJyjGb5s0p7M29SyJj9OEUJdq+hK4Vj7xHxq7hLM1OIBS/S1OUmH1X+DB+K4QCylGUq/tMwqYtB5UbXT77uA96dLnM4+wffuYnTJiyWqnTtHEF5fiNtmhFxAN3t8CzD7d1eP34iXOo2ugdiJyR4kti1EV/7EKvW6fY23n8gdZ4/L7WecbprW954NlX5+PD8bbz4IWTE/DXvDtRprTna5AXLtmJ3v2nKrf+pJQphAkfXYvGDcr5sEtYRS8CofjGrtdc9OyXokRP+uzbCASCIUoyMjIUQZKenm6fUpMmTRRJUrBgQSNMk2MgAa8EwiVKrPD7tVeYrEACJiIQ7N+pKUpMtPiBDNUK38xvHjINv8zfpmDo2qkGpoy93iMSbdRGn151MP6dXg71B949A9//ZLs9Z9jgZnj16Y4Or584eR5VGr4NSR4r5ZVnOuLO25q57XPvvpPoduNk7N57zF7HlYCRF731LXUy95+EXBF85oztulFvUSUSzdL95s+xfOUepX7FCkWxesFwREe7j4AJZE/x2cAIhDJUMLCRmfNpihJzrhtHHTwCgYqSn376Cb/99pt9QKVKlVKO2dStWzd4g2RLJBAGAuEQJdrj7TIlHrUJw8KyCxLwgYDzpQiScFyO4uSnUJTkh5pJnzG7LPlq5noMf+h7O/1nH2+P+4c2d3kUZsbsTRhy30y75Jg85np0v7qGw8rd/egP+OKbdcrnatUohbkzbstzO06jdmOw8788IZLA9bdZg5HslBRWnj9w8BS63TQF6TsPO/QxdFBTvPZspzw7xpe+5aG3R/+Bl95YYH/+jgFN8MIT7VGggOMtPhJxc9/jP+KrGblnyV9+uiOGD3Yvdky6jS0xbGfjHcg3cUsACcIkKEqCAJFNmJpAfkXJxo0bIZLk33//tc+/TZs2ShSJp6OmpobFwVuaQKhFiXMOwNaNY5iPxNI7ipMzIwHt79r5/T2bosSMKx/AmF0lnDJLVm6JmOgz8Ess+mOnnUD9uim4sVdtVKpYDAlxMdi97wR+mrfVnttDKl7RNBWzv+yX5xe+d8b8iZGjcv96lpwcj8qpxVC4UAJmf3mr0se7Y5fixdfn2/urWqU4Hhx+JepcVgbJyXHYs+8kFizeganT1+PQ4VNKPckPouZG6dG1Fj776No8K+ZL3/LQhYvZaNX1E/yTnitgZAw9utRE/dplEB8fiy3bD2Hi1NXYvSc3kqV758sw8cNrlSM4LMYiEOywQGPNTr/RUJTox549G4OAv6LkzJkzyjGbZcuW2SdQuXJlRZDI/1lIwKwEQilKIu2iBLPuAY6bBIRAoLKEoiRC95FZo0vkJpvO109yEAeelvDy+in45rO+KFqkQJ5qkhS243WT7IJDrSByYe+GRxQJIflJRM78vsTxemBXfUoekXde64YCCTHoN3S6UqVIoQRsWX6/0pa2+NK3Wl9ypYx48Vd8+W1utIinObe7Kg1fjLs+T58RutUNM20etQntUlCUhJYvWzc+AX9EyfLlyxVJcvr0aWViEjkix2zatnXM1WX8WXOEJJCXQKhECSUJdxsJmI9AILKEosR86x20ETvLEmnYDNEl589n4/Npa/DemKX2a3i1UJKS4lGnVmlc37M2Bt/SyGNUxYZNB/DAUz/i700HcP58lr2ZxXOGonaNksq/5VjLhCmr8Pp7ix2uHFYrl08pjOt61MZ9Q69AieJJOHX6Aqpe/o7ynJRJH/XBNV3zJp71pW/tvObM24aRb/6ObdsPISvLdhOBtjSsVw6P398yzzXIQdswbCjfBFwdtenYsSMkFJAlOAQoSoLDka2Yl4AvouTAgQP46acfsWHDRvtE69Spo0SRSE4SFhKwAoFQiBJKEivsDM4hUgk4/x7u6/XBFCWRumP+m7eZj+JkZ+cgc99J7Mk8gYzMY4iNiVGOo8jRFH8TmIrU2LrtsCJVKpQvjILJ8Xl2hgiaHbuOIn3XURw5egbVqhRDrctKo0jhvNEq/mwrX/rWtifHcbanH8HGrQeRlZ2NKhWKo1JqUa834vgzJtYNDgFXUSSdOnWC/McSXAIUJcHlydbMR8CbKFmwYIESRaIWucVGBIncasNCAlYiEGxRopUkZviDopXWknMhgWARyI8soSgJFn2Tt2PW6BKTY+fwLUrAlSCR6BFGkYRuwSlKQseWLZuDgDtRsmPHDkWQ7Nq1yz6RZs2aKZIkKSnJHJPjKEnADwLBFCXa348pSfxYBFYlAQMS8PcYDkWJARdRzyG5yl2SmhLNbN56Lgr7NhUBZ2Mtg2cUSeiXkKIk9IzZg7EJOIuSnJwcRZAsXLjQPvAyZcoogqRWrVrGngxHRwIBEAiWKKEkCWAR+CgJGJSA9vd0b7+fU5QYdBH1HBajS/Skz77NSsBdFEl+7243Kwe9xk1Rohd59msUAlpRkpKSokiSQ4cO2YfXvn17dOnSxSjD5ThIIGQEgiFKnH8XHjE8LmTjZcMkQALhJTBlVjYy9tryPXqSJRQl4V0XU/VGYWKq5eJgdSLAYzY6gXfqlqLEGOvAUehHQBUljRo1wqpVq+wDSUtLU6JIUlNT9RsceyaBMBIIhihRf6bIsPv1jGNkdRjXj12RQDgIvDr6or0bd8ldKUrCsRIm74PCxOQLyOGHhIArQeLNTIdkIGxUIUBRwo0Q6QS0ESVy7e9ff/2lCJLWrVtHOhrOP8IIBCpKmLw1wjYMpxuRBOT3+CmzbLJE8gi6igCnKInIreH/pEWWSFH/r7bAxFb+s+QT5iZAQWLM9aMoMea6cFThI6AVJW3atMGpU6dQvHjx8A2APZGAQQgEIkqYl8Qgi8hhkEAYCHhL7kpREoZFsFIXFCZWWk3OxR8CFCT+0Ap/XYqS8DNnj8Yi4O16YGONlqMhgdARCESUqD9LUstHo1/PmNANki2TAAkYgoA2X4nzERyKEkMskfkG4UmYyGxaNYk236Q4YhJwQUBs867MS/akT2oVb5myCTO8BNRfbisVO4JBDT4Nb+fsjQQMQICixACLwCEYgkB+RYk2moTJWw2xlBwECYSFgJqvxPkIDkVJWPBbtxN3wkRmzGM51l13q8/MXfSIzJuCxJirr/4woygx5vpwVKElsOtoM0xc20bpxF1SutCOgK2TgHEI5EeU8MiNcdaPIyGBcBPQHsHR/gylKAn3Sli4P1dJXylMLLzgFpyaO0Eihrljx45KsicWYxKgKDHmunBU4SHw+47eWLCrOkVJeHCzF4MTCFSUMJrE4AvM4ZFACAioR3C0USUUJSEAHelNehImwobHciJ9hxhr/p6iRyhIjLVWnkaj/b4zqMHvqFRsmXkGz5GSQIAEtKJk1KhRAbbGx0nA3AT8FSWMJtFnvX/8dRs2bPlX6bxerTLo0sEme0NZJkxdjUNHTitddLiqKhrVTwlld/lqWw8u+RqoxR7S3oKjRo9TlFhskY00HW/HcihNjLRakTUW+WYoZdHK7Dy5R+Tz8g0yLS2NESQm2hbaX4wpSky0cBxqUAgwP0lQMLIRixDwV5SoOa5k+owmCd8mGP7w9/hqxnqlw743NMBHr3cPeectuozH5q0HlX5GvdAZQ/o3Dnmf/nagBxd/x2jV+trErvJHB4oSq660weblLspEhim5TChNDLZgFh0Oo0csurD/TYsJXa29vpydawLaaBLmUOIuIQHAH1GircvceuHdPXoIAYqS8K6x2XrTRpVIrpK5c+cq30+ck7x6m1fUpUuXLnmrxNdJwJmApygTVZqkpkQjtTzZkUBwCHiTI9IL848Eh7XerfD4jd4rwP71IKBGk0jfPHajxwqwT6MR8EeU8KYb/VaPosQ1ez246LcLjNez9gYcGR1FifHWKCJG5Is0ERDMaRIR2yFok/R2rEZNyEo5EjTkhmqISV0NtRwcTIgJMJokxIDZvCkJ+CNK1EjE1PLR6NfTFuHMEh4CeggBRpSEZ23N3Iv2+I28Z6AoMfNqWmTsIk3S09OVzeiq8HiORRY6RNNQo0ak+Yy9OS57YWLWEME3WLPaX5B5VbDBFofDCSoBrSSRhhlNElS8bMzEBHwVJTx2o+8iU5S45q8HF313grF61x6/KVeuHDIzM3n0xlhLFNmj8SZNhA7FSWTvEW9RIyodypHI3CfaUOq2lbahTZWZkQmCs7YsgV1Hm2Hi2jb2+clZal5fbtnl5sT8JOCrKOGxGz/BBrm6HkKAESVBXkSLNqcev0lMTMTZs2cpSiy6zqaflrfjOTJBCZesVC5KmSuP6Zh+yV1OQCtGpIKnqBG5rYY31lhzH/gzK/UIjjxDWeIPOdY1OgHnSBImcDX6inF84SbgqyjhsZtwr4xjf/kRJZn7T2Lr9sP4J/0wtqUfhqTMLFK4AKqlFUer5pVRPqWQx0m5EyU7dh3F8jV7sXr9fpQvWxhNG6agfp0UJCbG+g3pxMnz2Lj5X6zfdAD/pB9BpYpFUK9WWdSpVRrFiyV6bS8/XLw2ygp+EdAev5EHmczVL3ysrAcB+cEnx3M8HdFRx6VGnDAxrB4rFXifIkYy9uVgV+Ylt1JE7YVRI4HztmoLWlkix3CqFD7M6BKrLnaEzIuSJEIWmtMMiIC/ooS33QSEO98P+yoEzpy5iDETl2P0/5bh8JEzHvvr3KE6Xnm6I6pUKuaynrMo6dOjNgbdMwOL/tiZp35sbDSG3tYUzz/WDrEx0V7nefLUBTz23M/2K49dPdD7mlp4e2RXFC1SwG17vnLxOiBWyDcB7fEbipJ8Y+SDehJQo018ESeMOtFzpTz37Wu0iLMYUb9xGXdmHJkRCDhfTS7RJZWLZqJSsWVGGB7HQAI+EXAWJPIQj9v4hI6VIpCAL6KE+Un03xi+CIFDh0+jz6CvsH7Dfp8HLFEbC2cPQbmyeaNLtKLk9v6NMW/hDuzcdcRj21c0TcWED65FmdLJbustXZ6BYQ/9gN17j3kdZ7myhTH6zR5o3aKSy7q+cPHaCSsERICiJCB8fNiIBPyJOJHxa+UJI09Cv6KqEFEjRaRHd0dotFJEPpYbaihGQr9GVu3BWZao8xRpIkXECQsJGI3AzmPlsONECew6WtxhaIyiM9pKcTxGI+CvKOnXMw6p5Y02C+uPxxchMOSBmfh21kYFRkxMNG7oVQc39K6L1PJFkJwUj737TuDvzQfw7pg/sSvjqB3aXXc0x0sjOuSBqBUl6ovS7t1DmqPjVWlIq1Ic6zbsx7RZGzDje1u/UmrVKIVFPw5BdLTtqL+2bNpyEFdd8ymys22XCRQoEIf7hl2B1s0roVpaCezMOKIc63l39FIcOWqLiJFolcU/DkGNaiXztOcLF+vvDn1nSFGiL3/2HgYCqjiRrnyJOlGHpBUo8jlKFN8XS5Uh8oQ/QkTtQd4AMMeI77xZ0z8C7oSJf62wNgnoQ4CCRB/u7NV8BHwRJdqfBxQl+qyxNyGw/99TaND6I1zMylYG+NZLXXHbLZe7HKzU6dXvC0hkh5TCyQnYsuIBJCQ4XvnsLErkCMz/PrwObVtWztPu2InL8eTIuUoeFCnj3+sNOarjXHr2m4rFf9qO7ogY+fKTG5BW2VFwy2t7Mk+g//BvsHb9PqVuu6vS8M3Em/O0542LPqsVeb2qCV1l5sxREnnrH5Ezzq88UWGJRJGiJo+Vj0WkKP+3+F8jnCWIzFlyiEjxFhnivNnU2xlUKaJ+E4rITclJh52AL0miwz4odkgCLgio3yslqo632nCLkIBvBPwVJSOGx/nWMGsFlYA3IfDy27/jrQ+XKH02rFcO878b5LH/hUt2onf/qfY6y+fdiapVHIWFsyh599VuGHBTQ7ftitiY/fMW5XVpa+kvQ5XIFrX88NMWDLj7G+WfEiUyZ/pANKqf4rY9kT+N2o3GuXMXlTpTx9+ALh2qO9T3xiWoi8DG3BKgKOHmIIH/CAQqULQgVZmifk4rVeRzqlhRX9dDsGilh4xDoj/UosoP9d/+ShAtCwoRfomZgYB8/bOQgNEIUIwYbUU4HrMQoCgxx0p5EwLzF+3A2g37sSvjGDq2TsM1XS/zODG5Eaduiw/sdRbMGoz6dcs6PKMVJZVSi2H5vGEeE7Wu+3s/2vb8n72NmZNvwVWa6JMOvSdg9TpbhEjfPvXx0RvXeIX/2PM/45NJK5V67VpXwTef9XV4xhsXrx2wQlAIaG++YURJUJCyEasR0AoUmZsc4ZGixxsrZwHjinUgUiM/a6f9RV4bHSJt8Zf8/BDlMyRAAiRAAiRAAoEQ8EWUqLeiye9W/Xo6Hs8IpG8+6zuBYAsBOdpSv9WH9gH8+u0gNG5YzmFAWlHy2P2t8cT9rb0OuGmHMdi+w5bwddQLnTGkf2P7MxXrvYnTpy8o//5wVHfccn0Dr+1Nn7UBQx/4TqlXsUJRrF14l8MzwebidUCs4JIARQk3BgkEgYA7maI2rYdUCXRazpJDJIgU9f+UIIES5vMkQAIkQAIkQAKhIOCLKNHmKOHRm1Csgvc28ysEJGdI5v5T2J5+GNt2HMbWfw7jj+W7sXHzAXs+Een95+kD0bSR47l4rSj56M1r0Pe6+l4Hem3/L/D7kh1KvaGDmuK1ZzspHx84eAo1m79vf/7O25shtVxhr+3t2X8SH4//S6knyWEzNz6K+PhY+3P55eK1Y1bwiwBFiV+4WJkEgkNAK07UCBVvLftaT21HFRru2nV+neLD2wrwdRIgARIgARIgATMQoCgxwyoB/giBZSv2YtL0NVi9dh927Dpqz/HhaabeRMkPX9yKFs1TvcK6+/HZ+GLaWqVe+zZpmD7BloBVEsd2u+lzr897qyB5T7S33/jDxVvbfD3/BJijJP/s+CQJkAAJkAAJkAAJkAAJkIDBCPgiSrR1eOuNPgvoixDY+s8h3PvEbCxftdfjIOvXTUGbFpXwwbil9nreRMmSn+5ArctKeZ3806/Os0eAtGheCT980U95Ztp3f2PYg7O8Pu+twvTP+qJ96yr2ar5w8dYmXw+cAEVJ4AzZAgmQAAmQAAmQAAmQAAmQgEEIUJQYZCG8DMObEJDkrJ37fIa9+07YW4qPi0GtmqVRu2Zp1KtZCnUuK4M6tUqjeLFEHD12FlUbveOzKPE1omTIAzPx7ayNSrv9bmqID17tpny8+M9d6Nlvir2/byffgkSn64h9WYmaNUqhSOECFCW+wApTHbn0Ysos281EUpjMNUzg2Q0JkAAJkAAJkAAJkAAJkEBoCFCUhIZrsFv1Jkq63jgZf63YrXQbFRWFx+5vhbsGN0ehgvEuh5Kx+xgatvnY/pq3iJJJH/XxepOONNb5hklYvnKP0u7Tj7bFQ8NbKB/v238KdVrk5iiZO/M2j1cD+8rPGxdf22G9/BOgKMk/Oz5JAiRAAiRAAiRAAiRAAiRgQAK+iBIZ9mOPPaaMnjff6LOInoTA8RPnlOiQnJxLyuBGPHQVHr2nlceBSh6TLjd+Zq8z5+uBaNbEfTLXJx9ug0fubumxTem/ZvMPcOjwKaXehA+vQ69uNZWPJalsxXpv4cwZ260377zSDQNvbugV5rlzWThx8hxKlUxWBJBzoSjxijDkFRavyMGi5dn2fhhREnLk7IAESIAESIAESIAESIAESCCUBHwVJbwiOJSr4L1tT0JgzrxtuOWOafZGnBOeumr9lXcW4s0PFttfcnW0RnvrjRx5+WPOHR4H+vV3f+PO//KQiNRYPm8Y0ioXtz/TvtdErFmfqfxbriL+5ZuBLuWHtpOX3/4db324BAkJsUpbc78dhMRE3nrjfceErwZFSfhYsycSIAESIAESIAESIAESIIEwEPBVlDChaxgWw0MXnkTJT3O3ot/Q6fanF/5wO+rWLuO2td8W70DfIdNw4UKWvc43k/qiXavcJKnyglaUyL/Hv9cbfXrUdtluVnYOrrx6HLbvOKK83rdPfXz0xjUOdX/4eSsGDM8dp7eoErlSuHnHsTh+8rzSzs3X1cPHb/ZwaJMRJfruS+ldTeRarFgxHD16lDlK9F8SjoAESIAESIAESIAESIAESCAQAvkRJTx+Ewjx/D3rSQhIIte6LT6wN9ynVx2Mf6eXy47kmt4+g77C2bO5yTel4qTR1+OazjUcnnEWJbGx0Zj4UR9061Tdod6x4+cw+N6ZWLA4Xfl8YmIcVswbjpSyBfOMoc/AL/Dboh32eq8808nlEZzDR86gZ7+p2LTlgFJXIlR+++421K9blqIkf1soJE9po0koSkKCmI2SAAmQAAmQAAmQAAmQAAmEm4CvokTGxeM34V6d3P68RU5cf9uXmP+7TVRIuaplFQwd0ARplYohJycHO3cfx/dzNmPmj5tw/nyWcpQlOSkeR46eUeqPeqEzhvRv7DBBrSgpWaKgkntEbtJp07oK2rWsjIrli2LFmr2YMXszMnYftT/79CNt8dBdtiSuzuWf9MNo3f1TZQxqaXlFJbRtWRl1a5XG6TMXsWr9PkyeugYnT9siSaS89FQH3HV78zzteeOi34pFRs9aUSK5SeT7CXOURMbac5YkQAIkQAIkQAIkQAIkYFkC/ogSHr/Rbxt4EwKHDp9WBMS/B2yJVD2VamklMOGDazHl23UY8+kypWr7NmmYPuFmh8e0ouT7qbfixbcW2G+0cdW+yJfXn78aA27ynKR16z+HcNejP2DVWlu+Ek9FIkkeubclRjxwlctq3rh4a5+vB0ZAPXbTqVMnpKenU5QEhpNPkwAJkAAJkAAJkAAJkAAJGIFAfkVJ66YxaNUk2ghTiIgx+CIEjhw9i9ffX4SJU1bjYlbuLSQCKCYmGtWrllCiRm69sYESGfLbwnT0GfSlwk9e37T0XpQskWznqRUli2YPUZKp3vfkbPwy9x+HaI+42Bg0bJCCd0Z2Qe2apX1aj+zsHLw//i9lrHsyjyu34miLCJLuXS7DE/e28timL1x8GhAr+U1AG01CUeI3Pj5AAiRAAiRAAiRAAiRAAiRgVAL+iBKZg3r8Rj7u1zMOqY43yhp1mhE1rhMnz2P7ziPYseuoIkxqVy+NGtVKIiEhJigcRHJs2HQAG7YcQLUqJVC/TtmA2j51+gI2bz2IrdsPITkpAVVSi6JSalEUKVwgKONlI6EhoEaTSOujRo2yf2/g0ZvQ8GarJEACJEACJEACJEACJEACYSLgryjR1mdS1zAtErshAYMRcI4mkYgSVaJSlBhssTgcEiABEiABEiABEiABEiAB/wj4K0qkdUaV+MeYtUnAagS0uUlEkmi/L1CUWG21OR8SIAESIAESIAESIAESiDAC+REljCqJsE3C6ZKAhoCraBKKEm4REiABEiABEiABEiABEiAByxDIjyiRyf/666/Kf1KYq8Qy24ETIQGPBDL2AlNmXVTqSCSJGk1CUcKNQwIkQAIkQAIkQAIkQAIkYBkC+RUlAuCxxx6zcxgxPM4yTDgREiAB1wSmzMpGxt4c5UVJ4KotzFHCXUMCJEACJEACJEACJEACJGAJAoGIEm1UCRO7WmI7cBIk4JaAuyM36gMUJdw8JEACJEACJEACJEACJEACliAQiCgRAFpZ0rppDFo1ibYEF06CBEggl4A3SSI1KUq4Y0iABEiABEiABEiABEiAjMIu6gAAEF1JREFUBCxBIFBRon2DJB9TllhiW3ASJGAnoM1LIp90PnKjVqQo4aYhARIgARIgARIgARIgARKwBIFgiBJtGwKFyV0tsTU4CRJQCKhXAcvHw4YNg1z/66pQlHDDkAAJkAAJkAAJkAAJkAAJWIJAMESJgOCVwZbYDpwECTgQ0CZvdb7lxhkVRQk3DwmQAAmQAAmQAAmQAAmQgCUIBEuUCAwmd7XEluAkSEAh4I8kkfoUJdw4JEACJEACJEACJEACJEACliAQTFFCWWKJLcFJkICDJJGjNnLkxluhKPFGiK+TAAmQAAmQAAmQAAmQAAmYgkCwRYmzLJF/M2eJKbYCB0kCCgF/I0lUbBQl3EAkQAIkQAIkQAIkQAIkQAKWIBAKUUJZYomtwUlEIIH8ShJBRVESgRuGUyYBEiABEiABEiABEiABKxIIlSihLLHibuGcrEwgEElCUWLlncG5kQAJkAAJkAAJkAAJkECEEQilKHElS1o3jUGrJtERRpnTJQHjEsjYK8dtLtoH6O12G3czYUSJcdeYIyMBEiABEiABEiABEiABEvCDQKhFCWWJH4vBqiQQZgKLV+Rg0fLsgCWJNEBREubFY3ckQAIkQAIkQAIkQAIkQAKhIRAOUeJKlqSWj0a/njGhmRRbJQES8EpAe9RGKuc3kkTtiKLEK3JWIAESIAESIAESIAESIAESMAOBcIkS5zdT6r95FMcMu4RjtBIBOWqzaGU2MvbmKNOS6387duyo/D+QQlESCD0+SwIkQAIkQAIkQAIkQAIkYBgC4RYlMvFff/1V+Y+yxDDbgAOJEALOR21EjgwbNiwos6coCQpGNkICJEACJEACJEACJEACJKA3AT1EiStZIkdxWjeOQWp5vYmwfxKwHgHnKBKZYaBHbZwpUZRYb99wRiRAAiRAAiRAAiRAAiQQkQT0EiUCW9u3Cp9HcSJyG3LSISTgHEUiXUkUSaBHbShKQrhobJoESIAESIAESIAESIAESEA/AnqKEnXWzkdx5PMUJvrtCfZsDQKuokiCedSGosQa+4SzIAESIAESIAESIAESIAEScCJgBFEiQ5JxpKenM3cJdygJBIGA8402wUrY6mloPHoThIVjEyRAAiRAAiRAAiRAAiRAAvoTMIooUUkwukT/PcERmJeARJFMmXXRYQLBzkXijg5FiXn3DUdOAiRAAiRAAiRAAiRAAiSgIWA0UUJhwu1JAv4TcHfMJhjX/vo6GooSX0mxHgmQAAmQAAmQAAmQAAmQgKEJGFWUCDRX0SXyeeYvMfSW4uDCSMAIgkSdLkVJGBeeXZEACZAACZAACZAACZAACYSOgJFFiTprCpPQrT9bNicBV4JEZhKK22x8JURR4isp1iMBEiABEiABEiABEiABEjA0ATOIEgoTQ28hDi6MBNwJknDlIfE0VYqSMG4EdkUCJEACJEACJEACJEACJBA6AmYSJRQmodsHbNnYBIwsSFRyFCXG3kMcHQmQAAmQAAmQAAmQAAmQgI8EzChKfBEmqSnRSC3vIwRWIwEDEnAnR2SoRoggcUZGUWLATcQhkQAJkAAJkAAJkAAJkAAJ+E/AzKLEF2EidVo1ifYfDJ8gAZ0IuBMkVatWRThvsfF3+hQl/hJjfRIgARIgARIgARIgARIgAUMSsIIo0QoT+ViSvzoX3pRjyO3HQWkImFWQqFOgKOF2JgESIAESIAESIAESIAESsAQBK4kS7YJ4uilH6jHKxBLb1/ST8HS8xugRJM7wKUpMvx05ARIgARIgARIgARIgARIgASFgVVGirq4Ik/T0dGWezkWiTChN+HUQbgJWkiNadhQl4d5J7I8ESIAESIAESIAESIAESCAkBKwuSrTCRD52dSxHPk9pEpLtxUb/I6DKEflnxt6cPFzMFj3iamEpSrjdSYAESIAESIAESIAESIAELEEgUkSJdrFUWeJJmvDWHEtsb10nIXIkY18OdmVesqwc0QKmKNF1u7FzEiABEiABEiABEiABEiCBYBGIRFHirzSR+sxpEqwdZ+12IiFyxN0KUpRYe29zdiRAAiRAAiRAAiRAAiQQMQQiXZQ4SxN3+UykXmr5aFQqFwVGm0TMl4fXiYoYkbJoZbbLqBF5TT1Wo37stVGTVqAoMenCcdgkQAIkQAIkQAIkQAIkQAKOBChKXO8Ib8dz5CnmNYnMryZPyVhVIpEiR7Q7gKIkMr8eOGsSIAESIAESIAESIAESsBwBihLvSyqMJNLEU7SJVpww4sQ7U7PU0EaMyJhdJWKVz4sYkdKxY0f7x2aZY7DGSVESLJJshwRIgARIgARIgARIgARIQFcCFCX+4/cl2kRaVY/qyMfMceI/53A/4asUUccViVEjntaEoiTcO5b9kQAJkAAJkAAJkAAJkAAJhIQARUlgWNVoE2nF3S062h7U4zqKSEmJRmr5wPrn0/kjoEoR9VYaacVdtIhWjKSlpUH+UyNI8te7NZ+iKLHmunJWJEACJEACJEACJEACJBBxBChKgr/kqjDxdlRH27M2+oQCJXhrkh8hIr1rj9Jo/x28kVmvJYoS660pZ0QCJEACJEACJEACJEACEUmAoiT0y+5v1Ik7gSKfF4mi/J+RKAoHVYQoH+/LUT63K/PSf6/Z/u2tqFKE0SLeSHl+naIkMH58mgRIgARIgARIgARIgARIwCAEKEr0WQitPPEn8sR5tBKJIkWuLVaLKlPk32YVKloBEogE0fJyFiLyGo/QBG//U5QEjyVbIgESIAESIAESIAESIAES0JEARYmO8F107SxQpIp8LlhFFSvOcsVV+1rhkt/+1SgP5+fVqA/t573lCPF1DBQivpIKbj2KkuDyZGskQAIkQAIkQAIkQAIkQAI6EaAo0Ql8PrpVhYlEoKhF/TiYMiUfQwvbI9oIEPWojNo5o0PCtgwuO6Io0Zc/eycBEiABEiABEiABEiABEggSAYqSIIE0SDNaYaIVKs5iRf6tt1xxFhsiPtSi/Vg+RwlikA3mYRgUJcZfI46QBEiABEiABEiABEiABEjABwIUJT5AisAqwZQolByRsYEoSiJjnTlLEiABEiABEiABEiABErA8AYoSyy8xJ0gCYSFAURIWzOyEBEiABEiABEiABEiABEgg1AQoSkJNmO2TQGQQoCiJjHXmLEmABEiABEiABEiABEjA8gQoSiy/xJwgCYSFAEVJWDCzExIgARIgARIgARIgARIggVAToCgJNWG2TwKRQYCiJDLWmbMkARIgARIgARIgARIgAcsToCix/BJzgiQQFgIUJWHBzE5IgARIgARIgARIgARIgARCTYCiJNSE2T4JRAYBipLIWGfOkgRIgARIgARIgARIgAQsT4CixPJLzAmSQFgIUJSEBTM7IQESIAESIAESIAESIAESCDUBipJQE2b7JBAZBChKImOdOUsSIAESIAESIAESIAESsDwBihLLLzEnSAJhIUBREhbM7IQESIAESIAESIAESIAESCDUBChKQk2Y7ZNAZBCgKImMdeYsSYAESIAESIAESIAESMDyBLSixPKT5QRJgARCTqBq1aoYNmyYz/1EXbp06ZLPtVmRBEiABEiABEiABEiABEiABEJMgKIkxIDZPAlEGIFOnTpB/vO1UJT4Sor1SIAESIAESIAESIAESIAEwkbg119/DVtf7IgESMDaBNLS0iBRJb4WihJfSbEeCZAACZAACZAACZAACZAACZAACZCA5QlQlFh+iTlBEiABEiABEiABEiABEiABEiABEiABXwlQlPhKivVIgARIgARIgARIgARIgARIgARIgAQsT4CixPJLzAmSAAmQAAmQAAmQAAmQAAmQAAmQAAn4SoCixFdSrEcCJEACJEACJEACJEACJEACJEACJGB5AhQlll9iTpAESIAESIAESIAESIAESIAESIAESMBXAhQlvpJiPRIgARIgARIgARIgARIgARIgARIgAcsToCix/BJzgiRAAiRAAiRAAiRAAiRAAiRAAiRAAr4SoCjxlRTrkQAJkAAJkAAJkAAJkAAJkAAJkAAJWJ4ARYnll5gTJAESIAESIAESIAESIAESIAESIAES8JUARYmvpFiPBEiABEiABEiABEiABEiABEiABEjA8gQoSiy/xJwgCZAACZAACZAACZAACZAACZAACZCArwQoSnwlxXokQAIkQAIkQAIkQAIkQAIkQAIkQAKWJ0BRYvkl5gRJgARIgARIgARIgARIgARIgARIgAR8JUBR4isp1iMBEiABEvh/O3ZIBAAAgECsf2sqoP/mMQwHAQIECBAgQIAAAQJ5AUdJfmIFCRAgQIAAAQIECBAgQIAAgVfAUfJKyREgQIAAAQIECBAgQIAAAQJ5AUdJfmIFCRAgQIAAAQIECBAgQIAAgVfAUfJKyREgQIAAAQIECBAgQIAAAQJ5AUdJfmIFCRAgQIAAAQIECBAgQIAAgVfAUfJKyREgQIAAAQIECBAgQIAAAQJ5AUdJfmIFCRAgQIAAAQIECBAgQIAAgVfAUfJKyREgQIAAAQIECBAgQIAAAQJ5AUdJfmIFCRAgQIAAAQIECBAgQIAAgVfAUfJKyREgQIAAAQIECBAgQIAAAQJ5AUdJfmIFCRAgQIAAAQIECBAgQIAAgVfAUfJKyREgQIAAAQIECBAgQIAAAQJ5AUdJfmIFCRAgQIAAAQIECBAgQIAAgVfAUfJKyREgQIAAAQIECBAgQIAAAQJ5AUdJfmIFCRAgQIAAAQIECBAgQIAAgVfAUfJKyREgQIAAAQIECBAgQIAAAQJ5AUdJfmIFCRAgQIAAAQIECBAgQIAAgVfAUfJKyREgQIAAAQIECBAgQIAAAQJ5AUdJfmIFCRAgQIAAAQIECBAgQIAAgVfAUfJKyREgQIAAAQIECBAgQIAAAQJ5AUdJfmIFCRAgQIAAAQIECBAgQIAAgVfAUfJKyREgQIAAAQIECBAgQIAAAQJ5AUdJfmIFCRAgQIAAAQIECBAgQIAAgVfAUfJKyREgQIAAAQIECBAgQIAAAQJ5AUdJfmIFCRAgQIAAAQIECBAgQIAAgVfAUfJKyREgQIAAAQIECBAgQIAAAQJ5AUdJfmIFCRAgQIAAAQIECBAgQIAAgVfAUfJKyREgQIAAAQIECBAgQIAAAQJ5AUdJfmIFCRAgQIAAAQIECBAgQIAAgVfAUfJKyREgQIAAAQIECBAgQIAAAQJ5AUdJfmIFCRAgQIAAAQIECBAgQIAAgVfAUfJKyREgQIAAAQIECBAgQIAAAQJ5AUdJfmIFCRAgQIAAAQIECBAgQIAAgVfAUfJKyREgQIAAAQIECBAgQIAAAQJ5AUdJfmIFCRAgQIAAAQIECBAgQIAAgVfAUfJKyREgQIAAAQIECBAgQIAAAQJ5AUdJfmIFCRAgQIAAAQIECBAgQIAAgVfAUfJKyREgQIAAAQIECBAgQIAAAQJ5AUdJfmIFCRAgQIAAAQIECBAgQIAAgVfAUfJKyREgQIAAAQIECBAgQIAAAQJ5AUdJfmIFCRAgQIAAAQIECBAgQIAAgVfAUfJKyREgQIAAAQIECBAgQIAAAQJ5AUdJfmIFCRAgQIAAAQIECBAgQIAAgVdg1CgqAYT2oJcAAAAASUVORK5CYII=)


Calling [tfgnn.create_graph_spec_from_schema_pb](https://github.com/tensorflow/gnn/blob/main/tensorflow_gnn/docs/api_docs/python/tfgnn/create_graph_spec_from_schema_pb.md) with the GraphSchema will provide us the GraphTensorSpec. GraphTensorSpec can be used to parse serialized tf.Example protos into the GraphTensor using [tfgnn.parse_single_example](https://github.com/tensorflow/gnn/blob/main/tensorflow_gnn/docs/api_docs/python/tfgnn/parse_single_example.md) api with the tf.data.dataset's map function.

# %% [code]
# @title Declare GraphSchema { vertical-output: true }
schema_pbtx = """
# proto-file: //third_party/py/tensorflow_gnn/proto/graph_schema.proto
# proto-message: tensorflow_gnn.GraphSchema
context {
  features {
    key: "label"
    value: {
      description: "compound mutagenicity."
      dtype: DT_INT32
    }
  }
}
node_sets {
  key: "atoms"
  value {
    features {
      key: "hidden_state"
      value {
        description: "atom type."
        dtype: DT_FLOAT
        shape { dim { size: 7 } }
      }
    }
  }
}
edge_sets {
  key: "bonds"
  value {
    source: "atoms"
    target: "atoms"
    features {
      key: "hidden_state"
      value {
        description: "bond type."
        dtype: DT_FLOAT
        shape { dim { size: 4 } }
      }
    }
  }
}
"""
graph_schema = text_format.Merge(schema_pbtx, schema_pb2.GraphSchema())
print(f"graph_schema: {graph_schema}")
graph_tensor_spec = tfgnn.create_graph_spec_from_schema_pb(graph_schema)
def decode_fn(record_bytes):  
  graph = tfgnn.parse_single_example(
      graph_tensor_spec, record_bytes, validate=True)

  # extract label from context and remove from input graph
  context_features = graph.context.get_features_dict()
  label = context_features.pop('label')
  new_graph = graph.replace_features(context=context_features)

  return new_graph, label

# %% [code]
#@title Read Datasets
train_ds = tf.data.TFRecordDataset([train_path]).map(decode_fn)
val_ds = tf.data.TFRecordDataset([val_path]).map(decode_fn)

# %% [markdown]
### Look at one example from the dataset

# %% [code]
g, y = train_ds.take(1).get_single_element()

# %% [markdown]
#### Node features

Node features represent the 1-hot encoding of the atom type (0=C, 1=N, 2=O, 3=F,
4=I, 5=Cl, 6=Br).

# %% [code]
g.node_sets['atoms']

# %% [code]
g.node_sets['atoms'].features[tfgnn.HIDDEN_STATE]

# %% [markdown]
#### Bond Edges

In this example, we consider the bonds between atoms as undirected edges. To encode them in the GraphTensor, we store the undirected edges as pairs of directed edges in both directions.

`adjacency.source` contains the source node indices, and `adjacency.target` contains the corresponding target node indices.

# %% [code]
g.edge_sets['bonds'].adjacency.source

# %% [code]
g.edge_sets['bonds'].adjacency.target

# %% [markdown]
#### Edge features

Edge features represent the bond type as one-hot encoding (0=aromatic,1=single,
2=double, 3=triple).

# %% [code]
g.edge_sets['bonds'].features[tfgnn.HIDDEN_STATE]

# %% [markdown]
#### Context

Context can be used to store graph-level information

# %% [code]
g.context

# %% [markdown]
### Label
The label is binary, indicating the mutagenicity of the molecule. It's either 0 or 1.

# %% [code]
y

# %% [markdown]
#### Batch the datasets

# %% [code]
batch_size = 32 #@param {type:"integer"}

train_ds_batched = train_ds.batch(batch_size=batch_size).repeat()
val_ds_batched = val_ds.batch(batch_size=batch_size)

# %% [markdown]
### Build the GNN model

TF-GNN provides Keras layers for building graph neural networks. The following code uses Keras' [Functional API](https://www.tensorflow.org/guide/keras/functional) to build a model as a series of GraphTensor transformations, followed by reading out a plain Tensor with the final prediction.

# %% [markdown]
## Question!

Modify the model code below so that it updates the context feature via the GraphUpdate layer using trainable weights to learn the context feature!

After that update the readout layer accordingly!

# %% [code]
# TIP: Check out modeling guide to learn more about GraphUpdate layer: 
# https://github.com/tensorflow/gnn/blob/main/tensorflow_gnn/docs/guide/gnn_modeling.md 

# This helper function is just a short-hand for the GraphUpdate layers.
def dense(units, l2_regularization, dropout_rate, activation="relu"):
  """A Dense layer with regularization (L2 and Dropout)."""
  regularizer = tf.keras.regularizers.l2(l2_regularization)
  return tf.keras.Sequential([
      tf.keras.layers.Dense(
        units,
        activation=activation,
        kernel_regularizer=regularizer,
        bias_regularizer=regularizer),
      tf.keras.layers.Dropout(dropout_rate)
    ])

def get_graph_update_layer(message_dim, 
                           next_state_dim, 
                           l2_regularization=5e-4, 
                           dropout_rate=0.5):
  """Function that returns the GraphUpdate layer."""
  return tfgnn.keras.layers.GraphUpdate(
      # TIP: Add a context state to get updated with each GraphUpdate pass.
      node_sets={
          "atoms": tfgnn.keras.layers.NodeSetUpdate(
              {"bonds": tfgnn.keras.layers.SimpleConv(
                  sender_edge_feature=tfgnn.HIDDEN_STATE,
                  message_fn=dense(message_dim,
                                  l2_regularization,
                                  dropout_rate),
                  reduce_type="sum",
                  receiver_tag=tfgnn.TARGET)},
              tfgnn.keras.layers.NextStateFromConcat(dense(
                  next_state_dim,
                  l2_regularization,
                  dropout_rate)))},
        )

# %% [code]
def _build_model(
    graph_tensor_spec,
    # Dimensions of initial states.
    node_dim=16,
    edge_dim=16,
    # Dimensions for message passing.
    message_dim=64,
    next_state_dim=64,
    # Dimension for the logits.
    num_classes=2,
    # Number of message passing steps.
    num_message_passing=3,
    # Other hyperparameters.
    l2_regularization=5e-4,
    dropout_rate=0.5,
):
  # Model building with Keras's Functional API starts with an input object
  # (a placeholder for the eventual inputs). Here is how it works for
  # GraphTensors:
  input_graph = tf.keras.layers.Input(type_spec=graph_tensor_spec)

  # IMPORTANT: All TF-GNN modeling code assumes a GraphTensor of shape []
  # in which the graphs of the input batch have been merged to components of
  # one contiguously indexed graph. (There are no edges between components,
  # so no information flows between them.)
  graph = input_graph.merge_batch_to_components()

  # Nodes and edges have one-hot encoded input features. Sending them through
  # a Dense layer effectively does a lookup in a trainable embedding table.
  def set_initial_node_state(node_set, *, node_set_name):
    # Since we only have one node set, we can ignore node_set_name.
    return tf.keras.layers.Dense(node_dim)(node_set[tfgnn.HIDDEN_STATE])
  def set_initial_edge_state(edge_set, *, edge_set_name):
    return tf.keras.layers.Dense(edge_dim)(edge_set[tfgnn.HIDDEN_STATE])

  # MapFeatures layer receives callbacks as input for each graph piece: node_set
  # edge_set and context. Each callback applies a transformation over the 
  # existing features of the respective graph piece while using a Keras
  # Functional API to call new Keras Layers. For more information and examples 
  # about the MapFeatures layer please check out its docstring. This call here 
  # initializes the hidden states of the edge and node sets. 
  graph = tfgnn.keras.layers.MapFeatures(
      node_sets_fn=set_initial_node_state, edge_sets_fn=set_initial_edge_state)(
          graph)
      
  num_atoms = tf.expand_dims(tf.cast(graph.node_sets["atoms"].sizes, dtype=tf.float32), axis=-1)
  num_bonds = tf.expand_dims(tf.cast(graph.edge_sets["bonds"].sizes, dtype=tf.float32), axis=-1)
  graph = graph.replace_features(
      context={
          tfgnn.HIDDEN_STATE: tf.concat([num_atoms, num_bonds], axis=1)
          })
 
  # This helper function is just a short-hand for the code below.
  def dense(units, activation="relu"):
    """A Dense layer with regularization (L2 and Dropout)."""
    regularizer = tf.keras.regularizers.l2(l2_regularization)
    return tf.keras.Sequential([
        tf.keras.layers.Dense(
            units,
            activation=activation,
            kernel_regularizer=regularizer,
            bias_regularizer=regularizer),
        tf.keras.layers.Dropout(dropout_rate)
    ])

  # The GNN core of the model does `num_message_passing` many updates of node
  # states conditioned on their neighbors and the edges connecting to them.
  # More precisely:
  #  - Each edge computes a message by applying a dense layer `message_fn`
  #    to the concatenation of node states of both endpoints (by default)
  #    and the edge's own unchanging feature embedding.
  #  - Messages are summed up at the common TARGET nodes of edges.
  #  - At each node, a dense layer is applied to the concatenation of the old
  #    node state with the summed edge inputs to compute the new node state.
  # Each iteration of the for-loop creates new Keras Layer objects, so each
  # round of updates gets its own trainable variables.
  for i in range(num_message_passing):   
    graph = tfgnn.keras.layers.GraphUpdate(
        node_sets={
            "atoms": tfgnn.keras.layers.NodeSetUpdate(
                {"bonds": tfgnn.keras.layers.SimpleConv(
                    sender_edge_feature=tfgnn.HIDDEN_STATE,
                    message_fn=dense(message_dim),
                    reduce_type="sum",
                    receiver_tag=tfgnn.TARGET)},
                tfgnn.keras.layers.NextStateFromConcat(dense(next_state_dim)))},
        )(graph)
    

  # After the GNN has computed a context-aware representation of the "atoms",
  # the model reads out a representation for the graph as a whole by averaging
  # (pooling) node states into the graph context. The context is global to each
  # input graph of the batch, so the first dimension of the result corresponds
  # to the batch dimension of the inputs (same as the labels).
  readout_features = tfgnn.keras.layers.Pool(
      tfgnn.CONTEXT, "mean", node_set_name="atoms")(graph)
  # Context  has a hidden-state feature, concatenate the aggregated node vectors
  # with the hidden-state to get the final vector,
  feat = tf.concat([readout_features, graph.context[tfgnn.HIDDEN_STATE]], axis=1)
  # Put a linear classifier on top (not followed by dropout).
  logits = tf.keras.layers.Dense(1)(feat)

  # Build a Keras Model for the transformation from input_graph to logits.
  return tf.keras.Model(inputs=[input_graph], outputs=[logits])

# %% [markdown]
Feel free to play with the hyperparameters and the model architecture to improve the results!

# %% [markdown]
#### Define Loss and Metrics

# %% [code]
node_dim = 16 #@param {type:"integer"}
edge_dim = 16 #@param {type:"integer"}
message_dim = 64 #@param {type:"integer"}
next_state_dim = 64 #@param {type:"integer"}
num_classes = 2 #@param {type:"integer"}
num_message_passing = 3 #@param {type:"integer"}
l2_regularization = 5e-4 #@param {type:"number"}
dropout_rate = 0.5 #@param {type:"number"}

model_input_graph_spec, label_spec = train_ds.element_spec
del label_spec # Unused.
model = _build_model(model_input_graph_spec,
                     node_dim=node_dim,
                     edge_dim=edge_dim,
                     message_dim=message_dim,
                     next_state_dim=next_state_dim,
                     num_classes=num_classes,
                     num_message_passing=num_message_passing,
                     l2_regularization=l2_regularization,
                     dropout_rate=dropout_rate)

# %% [code]
train_ds.element_spec

# %% [code]
loss = tf.keras.losses.BinaryCrossentropy(from_logits=True)
metrics = [tf.keras.metrics.BinaryAccuracy(threshold=0.),
            tf.keras.metrics.BinaryCrossentropy(from_logits=True)]

# %% [markdown]
#### Compile the keras model

# %% [code]
# @title Optimizer 
learning_rate = 1e-3 #@param {type:"number"}
learning_rate_decay = True #@param {type:"boolean"}
steps_per_epoch = 10 #@param {type:"integer"}
epochs = 200 #@param {type:"integer"}

if learning_rate_decay:
  learning_rate = tf.keras.optimizers.schedules.CosineDecay(learning_rate, steps_per_epoch*epochs)

optimizer = tf.keras.optimizers.Adam(learning_rate=learning_rate)

model.compile(optimizer, loss=loss, metrics=metrics)
model.summary()

# %% [markdown]
#### Train the model

# %% [code]
steps_per_epoch = 10 #@param {type:"integer"}
epochs = 200 #@param {type:"integer"}
history = model.fit(train_ds_batched,
                    steps_per_epoch=steps_per_epoch,
                    epochs=epochs,
                    validation_data=val_ds_batched)

# %% [markdown]
### Plot the loss and metric curves for train and val

# %% [code]
for k, hist in history.history.items():
  plt.plot(hist)
  plt.title(k)
  plt.show()

# %% [markdown]
## GraphTensor Advanced

TF-GNN layers work with scalar graph-tensors, merge_batch_to_components() api will convert a graph-tensor with a batch of graphs into a scalar graph where each graph in the batch becomes an unconnected component of the scalar graph.

# %% [markdown]
### Batch of GraphTensors:

# %% [code]
batch_size = 5 #@param {type:"integer"}

gt, y = train_ds.batch(batch_size).take(1).get_single_element()
gt

# %% [code]
gt.node_sets["atoms"].features[tfgnn.HIDDEN_STATE]

# %% [code]
gt.edge_sets["bonds"].adjacency.source

# %% [markdown]
### Merged Scalar GraphTensor

# %% [code]
scalar_gt = gt.merge_batch_to_components()
scalar_gt

# %% [markdown]
Let's look at the node-sets and edge-sets of the scalar graph:

# %% [code]
scalar_gt.node_sets["atoms"].features[tfgnn.HIDDEN_STATE]

# %% [code]
scalar_gt.edge_sets["bonds"].adjacency.source

# %% [markdown]
## Heterogeneos Graph Convolutions

In the following subsections you can see a code snippet to transform the graph with a GraphUpdate call over the **M**icrosoft **A**cademic **G**raph ([ogb-mag](https://ogb.stanford.edu/)) dataset with the depicted schema below.  Checkout this [colab](https://colab.sandbox.google.com/github/tensorflow/gnn/blob/master/examples/notebooks/ogbn_mag_e2e.ipynb#scrollTo=b7fhATRUexKh) for the full example.

 

# %% [markdown]
![6V9XQ4k7JF5FvQK.png](data:image/png;base64,iVBORw0KGgoAAAANSUhEUgAAA+sAAAOVCAYAAAARKHH4AAAAAXNSR0IArs4c6QAAIABJREFUeF7snQfYHFX1/28a6ZAKIYQSEkIKXUjoHYk0kSYCP5o0IyAgVZpIBylKE1AQkd57KPoH6V1qgAhJgDQ6pNf3/3wH53V2dmZnZndmdsrnPs8+6O6dO/d+zt03+51z7jltWlpaWgwNAhCAAAQgAAEIQAACEIAABCAAgcwQaINYz4wtmAgEIAABCEAAAhCAAAQgAAEIQMAigFhnI0AAAhCAAAQgAAEIQAACEIAABDJGALGeMYMwHQhAAAIQgAAEIAABCEAAAhCAAGKdPQABCEAAAhCAAAQgAAEIQAACEMgYAcR6xgzCdCAAAQhAAAIQgAAEIAABCEAAAoh19gAEIAABCEAAAhCAAAQgAAEIQCBjBBDrGTMI04EABCAAAQhAAAIQgAAEIAABCCDW2QMQgAAEIAABCEAAAhCAAAQgAIGMEUCsZ8wgTAcCEIAABCAAAQhAAAIQgAAEIIBYZw9AAAIQgAAEIAABCEAAAhCAAAQyRgCxnjGDMB0IQAACEIAABCAAAQhAAAIQgABinT0AAQhAAAIQgAAEIAABCEAAAhDIGAHEesYMwnQgAAEIQAACEIAABCAAAQhAAAKIdfYABCAAAQhAAAIQgAAEIAABCEAgYwQQ6xkzCNOBAAQgAAEIQAACEIAABCAAAQgg1tkDEIAABCAAAQhAAAIQgAAEIACBjBFArGfMIEwHAhCAAAQgAIHaBL766qumIOrVq1dT7stNIQABCECgnAQQ6+W0O6uGAAQgAAEI5I7Af/7zHyOh3iyxLmCDBw+2XjQIQAACEIBA0gQQ60kTZnwIQAACEIAABBomIKGuVxaaPOwjR47MwlSYAwQgAAEIFJgAYr3AxmVpEIAABCAAgaIQGDt2bKaWIrFOWHymTMJkIAABCBSOAGK9cCZlQRCAAAQgAIFiEVDY+0svvZSpReFdz5Q5mAwEIACBQhJArBfSrCwKAhCAAAQgUBwCiPXi2JKVQAACEIBAeAKI9fCs6AkBCEAAAhCAQJMIBIXBJxGSXiuRHYnmmrQRuC0EIACBEhFArJfI2CwVAhCAAAQgkFcCQQnm4hbPCruvJdZHjx6dV5TMGwIQgAAEckIAsZ4TQzFNCEAAAhCAQNkJBAnouJK+pXWfstuT9UMAAhCAQG0CiHV2CAQgAAEIQAACuSFQS0jHkfQtbQ9+bsAzUQhAAAIQSJ0AYj115NwQAhCAAAQgAIFGCNQS7I2Gp9cS63GH2jfCgGshAAEIQKD4BBDrxbcxK4QABCAAAQgUjoBfwrlGxbrfgwCEeuG2EAuCAAQgkHkCiPXMm4gJQgACEIAABCDgJuAnqpMS63Gdh8eSEIAABCAAgbAEEOthSdEPAhCAAAQgAIHMEECsZ8YUTAQCEIAABBIigFhPCCzDQgACEIAABCCQHAHEenJsGRkCEIAABLJBALGeDTswCwhAAAIQgAAEIhBArEeARVcIQAACEMglAcR6Ls3GpCEAAQhAAALlJoBYL7f9WT0EIACBMhBArJfByqwRAhCAAAQgUDACiPWCGZTlQAACEIBAFQHEOpsCAhCAAAQgAIHcEUCs585kTBgCEIAABCISQKxHBEZ3CEAAAhCAAASaTwCx3nwbMAMIQAACEEiWAGI9Wb6MDgEIQAACEIBAAgQQ6wlAZUgIQAACEMgUAcR6pszBZCAAAQhAAAIQCEMAsR6GEn0gAAEIQCDPBBDrebYec4cABCAAAQiUlABivaSGZ9kQgAAESkQAsV4iY7NUCEAAAhCAQFEIINaLYknWAQEIQAACfgQQ6+wNCEAAAhCAAARyRwCxnjuTMWEIQAACEIhIALEeERjdIQABCEAAAhBoPgHEevNtwAwgAAEIQCBZAoj1ZPkyOgQgAAEIQAACCRBArCcAlSEhAAEIQCBTBBDrmTIHk4EABCAAAQhAIAwBxHoYSvSBAAQgAIE8E0Cs59l6zB0CEIAABCBQUgKI9ZIanmVDAAIQKBEBxHqJjM1SIQABCEAAAkUhgFgviiVZBwQgAAEI+BFArLM3IAABCEAAAhDIHQHEeu5MxoQhAAEIQCAiAcR6RGB0hwAEIAABCECg+QQQ6823ATOAAAQgAIFkCSDWk+XL6BCAAAQgAAEIJEAAsZ4AVIaEAAQgAIFMEUCsZ8ocTAYCEIAABCAAgTAExo4d69lt9OjRYS737eP3EGDw4MFGLxoEIAABCEAgLQKI9bRIcx8IQAACEIAABGIh8J///Mfo5dUaFetfffWVkWD3aiNHjjS9evWKZQ0MAgEIQAACEAgigFgPIsTnEIAABCAAAQhkhkAtoR6H97uWWJdQl2CnQQACEIAABNIggFhPgzL3gAAEIAABCEAgFgJ+4e8avFGvuj3BWg8E8K7HYkYGgQAEIACBEAQQ6yEg0QUCEIAABCAAgeYTSNqr7lyh39l1vOvN3wfMAAIQgEBZCCDWy2Jp1gkBCEAAAhDIOQE/r3oc4e9uNLXC4ZO4X85Nw/QhAAEIQCABAoj1BKAyJAQgAAEIQAAC8RJI06tuz9zPu67P4wq5j5cSo0EAAhCAQJEIINaLZE3WAgEIQAACECgggWZ5uUk2V8DNxJIgAAEI5IgAYj1HxmKqEIAABCAAgTISSLJUWxDPWt51ks0F0eNzCEAAAhBohABivRF6XAsBCEAAAhCAQKIEmhH+7l6Q31l5ks0lanoGhwAEIFB6Aoj10m8BAEAAAhCAAASySyCNUm1Bq6eUWxAhPocABCAAgSQIINaToMqYEIAABCAAAQg0TCALXnV7EZRya9icDAABCEAAAhEJINYjAqM7BCAAAQhAAALpEEizVFvQipqV5C5oXnwOAQhAAALFJYBYL65tWRkEIAABCEAgtwSamVTODxrJ5nK7nZg4BCAAgVwSQKzn0mxMGgIQgAAEIFBcAlkKf3dSppRbcfccK4MABCCQRQKI9SxahTlBAAIQgAAESkyglgd79OjRTSVDsrmm4ufmEIAABEpFALFeKnOzWAhAAAIQgEC2CWTVq+6kRim3bO8hZgcBCECgKAQQ60WxJOuAAAQgAAEIFIBAHoQwyeYKsNFYAgQgAIEcEECs58BITBECEIAABCBQBgJ58KrbdshyqH4Z9gprhAAEIFAGAoj1MliZNUIAAhCAAARyQCBLpdqCcOFdDyLE5xCAAAQg0CgBxHqjBLkeAhCAAAQgAIGGCWSxVFvQoijlFkSIzyEAAQhAoBECiPVG6HEtBCAAAQhAAAINE8hT+LtzsZRya9j0DAABCEAAAjUIINbZHhCAAAQgAAEINJWAX/i7JtXsUm1BYCjlFkQovc/18ET20H+b0Xr16mX0Gjx4cDNuzz0hAIECEkCsF9CoLAkCEIAABCCQFwJ59ao7+fqFw0u4jRw5Mi+myPU8a+2jtBcmsY5gT5s694NAMQkg1otpV1YFAQhAAAIQyAWBPCWV8wNKsrnmb7Va0RnNmJ0e0uhhDQ0CEIBAIwQQ643Q41oIQAACEIAABOomUKQQcpLN1b0NGr6w1sOShgevcwC863WC4zIIQKCCAGKdDQEBCEAAAhCAQOoEihD+7oRGsrnUt1DrDbMo1jkC0bz9wJ0hUCQCiPUiWZO1QAACEIAABHJCII+l2oLQFilSIGitWfo8SKwnFY5eK5EdnvUs7RDmAoH8EkCs59d2zBwCEIAABCCQSwJF86o7jeB3dhpPa7JbtdYxBN057jPkQffLehWDZK3B6BCAQFwEEOtxkWQcCEAAAhCAAARCEchzqbagBeJdDyKU3OdBAjouwR6UeR6venI2ZmQIlI0AYr1sFme9EIAABCAAgSYSKLJX3cZaSzTicU1289V6EBRHdANCPVn7MToEIFBJALHOjoAABCAAAQhAIDUCRSjVFgSLUm5BhJL7POj8eqMPS8rwsCk56zAyBCAQlQBiPSox+kMAAhCAAAQgUBeBIiaV8wNBKbe6tkgsF9US7I2KdT+7Evoei+kYBAIQcBFArLMlIAABCEAAAhBInEDZPJKUckt8S9W8gZ+oTkqsx3UevrnUuDsEIJA1Aoj1rFmE+UAAAhCAAAQKSKDISeX8zEWyueZtZMR689hzZwhAID4CiPX4WDISBCAAAQhAAAIeBMrmVXci8BONcSQ7Y7P5E0CsszsgAIEiEECsF8GKrAECEIAABCCQYQJlSCrnh59kc83ZmIj15nDnrhCAQLwEEOvx8mQ0CEAAAhCAAAQcBMrsVbcxUMot/a8EYj195twRAhCInwBiPX6mjAgBCEAAAhCAgDEGr/L324Bkc+l/HRDr6TPnjhCAQPwEEOvxM2VECEAAAhCAAASMMWUq1RZkcEq5BRGK93PEerw8GQ0CEGgOAcR6c7hzVwhAAAIQgEChCRD+Xm1ev7P7JJuL/6uAWI+fKSNCAALpE0Csp8+cO0IAAhCAAAQKT6CMpdqCjEoptyBC8X2OWI+PJSNBAALNI4BYbx577gwBCEAAAhAoJAG86v5mpZRbOlsesZ4OZ+4CAQgkSwCxnixfRocABCAAAQiUjkCZS7UFGZuke0GE4vkcsR4PR0aBAASaSwCx3lz+3B0CEIAABCBQKAIklQs2J8nmghk12gOx3ihBrocABLJAALGeBSswBwhAAAIQgEABCBD+Hs6IlHILx6mRXoj1RuhxLQQgkBUCiPWsWIJ5QAACEIAABHJOoJbHePTo0TlfXbzTJ9lcvDzdoyHWk+XL6BCAQDoEEOvpcOYuEIAABCAAgUITwKse3byUcovOLOwViPWwpOgHAQhkmQBiPcvWYW4QgAAEIACBnBBAeEY3FMnmojMLewViPSwp+kEAAlkmgFjPsnWYGwQgAAEIQCAHBPCq128kjg7Uz67WlYj1ZLgyKgQgkC4BxHq6vLkbBCAAAQhAoHAEKNVWv0nxrtfPDrGeDDtGhQAEskMAsZ4dWzATCEAAAhCAQO4IUKqtcZNRyq1xhu4R8KzHz5QRIQCB9Akg1tNnzh0hAAEIQAAChSBA+Hs8ZqSUWzwcnaMg1uNnyogQgED6BBDr6TPnjhCAAAQgAIFCEPALf9fiKNUWzcSUcovGK6g3Yj2IEJ9DAAJ5IIBYz4OVmCMEIAABCEAgYwTwqsdvED+B2atXLzNy5Mj4b1jgEf0eJDX6EMnPRoMHDzZ60SAAAQjESQCxHidNxoIABCAAAQiUhABJ5eI3NMnm4mGaZB4FsvfHYyNGgQAEwhFArIfjRC8IQAACEIAABP5LgJDt5LYC3vXG2CYd8cEDlcbsw9UQgEA0Aoj1aLzoDQEIQAACECg9AUKBk9sCtcSgQuEVEk/zJ5CG55vs/exACEAgLQKI9bRIcx8IQAACEIBAAQjUEpONngcuAJ5YloB3vT6MSXvV7VmRvb8++3AVBCAQnQBiPTozroAABCAAAQiUloCfICLBVnxbggci9bH0y6OQRII+joLUZyOuggAEohFArEfjRW8IQAACEIBAqQkQAp+O+f04EwrvzT8tr7rz7kRApPNd4C4QKDMBxHqZrc/aIQABCEAAAhEJJFUSK+I0Ct8dsR7NxM2oTkCyuWg2ojcEIBCdAGI9OjOugAAEIAABCJSWAGI9HdNz3CA85yRLtQXNgmRzQYT4HAIQaIQAYr0RelwLAQhAAAIQKBkBL7GexJngkmGtWq6f15bcAJWomhH+7pwByebK/k1l/RBIlgBiPVm+jA4BCEAAAhAoDAE/YYJYj9/EiPVwTP0iPXR1WtUJSDYXzlb0ggAEohNArEdnxhUQgAAEIACB0hLAs56O6QmDD+bcbK+6c4ZpZqIPJkMPCECgKAQQ60WxJOuAAAQgAAEIpECAM+spQDbGINaDOTcjqZzfrPCuB9uLHhCAQHQCiPXozLgCAhCAAAQgUFoCZClPx/Rwrs05i+K4VrK5tELy09md3AUCEEiLAGI9LdLcBwIQgAAEIFAAAtSWTt6ItZKWIfr8ow5kmWYm4KOUW/LfDe4AgbIRQKyXzeKsFwIQgAAEINAAAYRkA/BCXkoIfP1e9WY/zMh6KbfZs2ebF154wbzxxhtG3+Vvv/3WdO7c2fTu3dv06dPHDB8+3KyxxhqmS5cuIXdr493ef/998+6771YM1L9/fzNq1Ki6B3/iiSfMjBkzKq4fOXKkWW655eoes1kXTp482YiRXuPHjzdt2rQxyyyzjNl9993NwIEDmzWtQtxXbPWddbbu3bubrbfeOjPrQ6xnxhRMBAIQgAAEIJAPAn6CpJlezXyQCzfLLJ3FDjfj9HplKamc16qzWspt4cKF5pZbbjE333yzWbBgQU2DtW3b1hx44IFmzz33TMWwN910k7n++usr7rXJJpuY008/ve77a/4ff/xxxfWnnHKK2XzzzeseM+0LFy9ebC6++GLj9/fg5JNPNltssUXa0yrU/Z566ilz5plnVqxphRVWMNddd11m1olYz4wpmAgEIAABCEAgHwRqCRJ5r1TKjVYfgVpitNle4/pWFO9VWSjVFrSirJ2nl1A//vjjzZtvvhk09dbPjznmGLPddtuF7t9IR8R6NT3Z7OyzzzZPP/20L9rTTjvNbLrppo2gL/21iPXSbwEAQAACEIAABIpJgFJV8ds1617j+FccbcQ88clSbofLLrvM3HfffZFgX3755Wbo0KGRrqm3M2K9mlwYm/32t781G2+8cb3YE7tu7ty5Zs6cORXjd+zYMdWjFWEXh1gPS4p+EIAABCAAAQjkikAt4STPujzstPAEavHUKHjVjW84cBaPX2Ql2dw333xjhbPLU+tuEuMrr7yy6dChg3V+/YsvvjAfffSRFSb/wAMPGAmsNBpivZLyvHnzrPPoyi/gbMojoPe133VUQefVl1566TRMFOkef/vb34xezrbVVluZk046KdI4aXRGrKdBmXtAAAIQgAAEINAUArWSaWlCWRRRTQFV46YSSRLq+q9fg2PtDPBZfZCRhVJud999t7nyyisrtpYSlOn89mabbVa15STUlcRMiebSaoj1StLjxo0zRxxxRBX+Sy+91Ky22mppmaXu+yDW60bneSFn1uPlyWgQgAAEIACB0hCo5T10QpDYlLeds+zfU7GFeZBI54HH97zyFP7u3PdZSDb3hz/8wfKSO1ujydvi/gOHWK8kqnPqZ5xxRsWbPXv2NHfccUfc6BMZD7EeL1bEerw8GQ0CEIAABCBQKgJB4dulghHzYjlO8D3QPCSV8zN9s0u5nXrqqeb555+vmN4BBxxg9t5775h3a/3DIdYr2T322GPmggsuqHhzlVVWMVdddVX9kFO8ErEeL2zEerw8GQ0CEIAABCBQOgII9vhNjlD/nmleverOHZF2MkaFsU+fPt2agpKQuZvqqO+yyy6tbyu0ukePHkaJwV555ZWq/htttJFV27tW0/lqnXeXvT788EPTtWtXM2jQIOulUljt27f3vbwesT5//nzzwQcfWPXZJ02aZJ2917p0P7v0XDNKtyk3wMSJE1v37aJFi1o5aI5+eQBU7/6tt96yGD366KNVD1jctuzTp09iCQA1F3H99NNPrZfO0C+11FKmX79+Vi4Sr1r1X3/9tXnnnXes+d9www1mwoQJFfZeYoklzG9+8xvrPdlnww03tP63357zS5ynvTV16tSKsZdddlmLsV/Td0Hr0Uv3Xn311a2X1hR0Zl3fB83R2ZQnYMiQIZ63mzVrlnn99derPhs2bJjp3bt3Xf9QINbrwsZFEIAABCAAAQg4CSDY49sPnFH/H8si1JxPu5SbanM//PDDoTekvLjrrLOOmTx5stlvv/2qrpN4bNeuned4OuN+zTXXmHvvvde0tLR49pFIOfHEE83aa6/t+XlUsa5IgXPOOacq47gGHzBggDn//POtZGZpinWt/fbbbzd//etffevYSyj+5Cc/MQcddJCV1M/ZVFZP5fLCNuUbUNREnE0Z3BVqr5c7m7vzPkpM+Mtf/tJIgNpNESS2GA+akx5YPPTQQ1Y3vz33xBNPeA6jKgXaa8628847m8MPP7yqvx4gqfzdiy++WPWZHj4deOCBpn///jXrrJ933nnGPZdaddgfeeQRc9FFF1XcT3a/9dZb6z4GhlgP2lF8DgEIQAACEIBAKAI6o2snTAt1AZ2qCCDU/4ekCF51p5jxSiKYRARFWmJdYlhiSN7OoCbBssceexiF4LuFfxSxfuedd1oPBxYvXux7y759+5rPP/+86nMl1dt8882Dphr5c9lVou61114Lda28wCeffLIVcWC3Zov1GTNmWAJ8ypQpodYgsauHCz/60Y+s/lkT65999pnF2O3hdy/Oa684xbiEvsZxN4X6S+i722mnnWaee+65irf1kOrCCy8MxdWrE2K9bnRcCAEIQAACEICAFwGJLDX7v1CqTUCCzU7CB6vvCWSl9Flc9khzPWmIdYU9ywvvLi8WxOuwww4zu+22W0W3sGL9hRdesLLY19uSEOsKx5eHdtq0aZGm1blzZ3P99dcbhbOrNVOsKypAkQheRyDssH2FwrubHsDIi6yQ8qyJ9TFjxljHJOppTrGuYwx6yKSjAc6m8Z1HSfSZ9oLec4fN//rXv259qFHPfBDr9VDjGghAAAIQgAAEQhFwCvZa5clCDebTSaG4dh1p/Vf/X00/iPXKYrMz45Ml39s6tbzqWS3VFrTP0ko2J3a2ePQ6s77mmmta4dh2s8+sRwmDv+SSS1pDme1x5DHXWWOdHVfNdok/nZ93tu7du5sbb7zRdOvWrfXtsGL9qKOOMm+//XbFePLw6hy1vJd6cKB76myyV0tCrN98883muuuuq7rdWmutZR0tULj7v//9b0vMuo8JbLPNNuaEE06wrnWeWVeCObd3Vn2ctozzzLrXgwLlMLCPLoix9tTvfve7qocSttc46My6RL9dZ915Zj2JMHhFOBx//PFVNpEXXftTRyUUDfLkk096Pmxyh7l7VVTw8pZ7PbBQrgZFgzj3e9DfCffniPWoxOgPAQhAAAIQgEDTCLjFv98DgCTCi5u26JLduEjh707TNaOUm0SLOzxb53t1ztfdwop1JZKTh9wZii4BJnG35ZZbtg4rcXr66adXCc+f/vSn5uCDD44k1pV87eijj66a86GHHmp23333inv+6U9/MnfddVdV37jFuuyp6AL3+e4999zTOpfubPfff7/54x//WPWgQWewV1111Yr3084G7/XAQSHxzgc6mqCXqJcY1flz59GGKNngkxDrxx13XFWSNyXFU516lcCzmxIBuu2kz9xiXQ+I9KDI2bTuu+++23Tp0qX1bdlXdnY2JdLTQ45GGmK9EXpcCwEIQAACEIBAIgTs8+8a3Pm/w9wMoR6GUnb75LlUWxDVtJPNJSHWlZBOgtLZ/BKe6Sy0QoOdXmUJJ2UMt1sYz7qXd1MJzi677LIq5Apd3nbbbavej1usK0LAuQ7dUBnfdabeq3mdZ95iiy2qzkSnLda92HqFbiti6e9//3vV0vTwxSlamynW5eF3PryxJ3vuueea9dZbr2ruXt8Pt1jX3lWpQ52DdzYl+NO+t9tee+1V1SeOPYdYD/qryucQgAAEIAABCCRGoBFR7jepvIZJJwY5RwMX1avuNEGapdySEOte54HPPPNMs8EGG3juNHmf5UG1m9sbG0asy2vvPlPtdW7YvsfWW2+duFg/66yzrFBqZ/M6k29//uyzz1qRBs42cOBAc+2111a8l7ZY97qfjivIm7zpppsGlu1zg26mWB83bpw54ogjKqakEm3K1O9V0eDxxx+3qgc4m1e2d9notttuq+jnPMagaJNDDjmk4nMdwVIIvF+5vrB/lhHrYUnRDwIQgAAEIACB2AjofJ9a3OfYdX7VPg8e22QZKDUCRSjVFgQrzWRzSYj1HXfcsSr0e4cddvD93kkQuWtjO7NphxHrSuLmLsWmc/NKbubV0hDrCsF3Z8KXl3rEiBGec5LdlazM2VR/XGHkzjr2aYt15RcQX69kgUsuuaRRjgP9XR01alSov63NFOt6eKKHKM5WKxt7UJ11exzZWfZ2Nj0EUJk7HQHx2sNbbbVV6zn9oL8JtT5HrDdCj2shAAEIQAACEGiYgLPcWyPinbJnDZuiqQMUMamcH9BayebijAyJW6yrJNrPfvazhveJSp2tu+661jhhxPr2229v3BnJVdNcycKaIdYVGq0HFO45KTR+2WWX9ZyTrlF4vrvsnELL+/Xr13pN2mJdN1ZeA9VJtxN1ei1ADxSGDBliedt33XVXowgJr9ZMsa565n/+858rpqU8Cn414MOKdQ3o9cDIfjgjb768+s6msoZ6wNFoQ6w3SpDrIQABCEAAAhCIjYAt1iXcogh3hHpsJmjKQGUIf3eCTcu7HrdYV6b1I488suE9oszmyswdRqxLEEusu5tCm/2iaLw86+4zxo0sQl7onXbaqWoIJbaTx9Wv/fjHPzazZs2q+FhJ5oYOHdr6XjPEum7+zjvvGCXnc4tOr7Xo763qjy+//PJVHzdTrCtfgPaFs2nveCUnVJ8oYt3roZKSCaoUoSImnA9hFJGgefg90Iiy9xDrUWjRFwIQgAAEIACBVAnYZ9pr1WxHqKdqkkRulpanOZHJ1zloGqXc4hbrftm7dT43ijBRybL1118/lFhXJ2WvnzlzZgXpv/zlL2bFFVf0pJ+0WNdN5V12199WGTedefZq8lp7RU24BX6zxLo95xdffNE8/fTTRv9Vwja/prPY8h6rTJ2zJSnWldH9wQcfrLif9oYqHKgpQ/uVV15Z8blf8sOoYn3KlClm3333rRhb+09C/cILL6x4X1EX7gzydf6ZMIj1eslxHQQgAAEIQAACsRNwhsTrnKTd0kzKFfuiGLAmgbJ51W0YaZRyi1usK5RbHmV3ubLrr7/e08saZuuHCYNX4jb3A7vf//73VULRvl8aZ9a96r5LtOmMtFebNm2a2WeffSo+UiK3e+65p+K9Zot1ezKy9QcffGDViH/++ecUgsyEAAAgAElEQVSt/+1ugwYNMldffXXF20mKda+ybE6xrnkqgsLZ1lhjDXPxxRd72iSKZ10D6KHAe++9VzGWGLhzF+h+um8cDbEeB0XGgAAEIAABCECgIQK2SHeGvtvJ4vxEDSXaGkKemYvL/CAm6VJucYt1bRqv87mqm64SXvW0MGL9jDPOsLy9zqZyWgcccIDnLdMQ6xdddJF55JFHKu4vL6s7K7jd4YEHHjA64+xsSkbnfi9NsT5//vyq40aKkvAK5feqFa+13HfffaZr166ty4oi1v1Krcl73qlTpyrbao99+eWXFe87xfqECROM9qKzKQJAWdm1LndTqLq71J5XNnj7Oi/PvXvMvn37GtWudyYNrOd7YV+DWG+EHtdCAAIQgAAEINAwgaDEYn7hwmR+bxh90wcoq1fdCd5vf8fxMCoJsa4wY4kWZ5NYU83xHj16eO4peR4lViX03SW0woh1LwGoRG4KhVdGdWf75JNPPEV8HDWvnfeRUJdgdzbZTInvnHXH9blqv8srO378+Ir+qgnuzjKeplifOHGiOeiggyrmpGNFOrvu1XRGW9njnU12X2655VrfUsI8MXA2HXlwZ2m3P1ekhjsTvfscv/r6HSNwinXlN9hll12qEv8dc8wxZrvttqtaktfxilpiXQ+OxcCdJNA5cK0HNvX8wUWs10ONayAAAQhAAAIQaJhArTBgDW6fRfcSMwj1hvFnYoAylGoLAp1ksrkkxLq8ocqMPWPGjIqlLbPMMlbWbWfpsrlz51q1yC+77DJLQMnjrfPqTq9jGLEuRvKkL1iwoOKeG264oZXozK5lLfH5u9/9rqrMmy6KW6xLgMuL6y4pp/VLmCrEXU3ea9XyVsi1s+kBhx5CuL3YaYp1CWCdvXcnvfMqQadKALKBU6h269bNCuN32tMrtFwPcVSrvGfPnlVfB68jDjoHLzvaDz10hEAPAbz+XjjFuga/4oorqo4WaH+ceeaZZp111rHur4cD8t67ver6rJZY1+deofjORV111VVmlVVWCfrah/4csR4aFR0hAAEIQAACEIiDgFfIu3Nceack1O1Mz+4faCSUi8MKzR8jKKKi+TNMbwZJJZtLQqyLir6TOjPu1fS9XXnlla1w5UmTJlV5Id2exzBiXfdRXXXVJHc3JbaTOPrss8+qQqSdfeMW6xpbSdj0sMDdVHtbZ5klEt9///2qhwzqL4+6POvulqZY172Vb0A2cDYx/clPfmKGDx9uCWY9BFHIuDsEXQ9LJKqdzetsvj7XOBLCesihhzp2JnmvpHHqr4cd2kcab/r06b5fRrdY1z74v//7P+s+7tanTx+jMHWdv/f6XP2DxHqtva81iWecDbEeJ03GggAEIAABCEDAl0BUka6B3F5HhHoxNhjh75V2TCrZXFJiXbM//fTTzbPPPhtpQ0oEStw5k0eGFevKxv3LX/6yyqMfdgJJiHXd+9xzzzX/+Mc/wk7D6jds2DDr4YNXBv20xboiHo499thQJduci9RDGUVMKKLC3bwy5Tv7KCmdHmao6QHA/vvvX5W0MCxQt1jXdV7e9bDjBYl1VSXQQxZ3lIfGV7Z4d8b4sPf164dYb5Qg10MAAhCAAAQgEEigljjTxX5h7U6PYxxneAMnSodUCPiFv+vmXuWtUplUk2+SRLK5JMW6cMnTLeHlPnPshVJeTZ0ddgp19Qsr1tVX59FPOukky9vq1zbZZBPrDPWtt95a0SUpsa6bKPmaOEj41mryuCuyQOLUr9Rd2mJd81UJuvPOO8+8/PLLob4FsqXCyv3CvZWVXZ/rCIBXc4p1m5+EvzLQ+7UhQ4YY2VZ5CpzNS6xrHPVz7wHndfL0n3baaZaX3xnaHyTWNYbfgyqd1R8wYEAohmE7IdbDkqIfBCAAAQhAAAJ1EaglzII85bZYR6jXhT6TF+FV9zdL3JnxkxbrWonCjiVSVNLq008/rRA+Osssz6sElRKJuZPB6fooYl39dWZentM33nijog54v379jGpq//znPzcSvO4w/STFuualkH9xUBI598ME/f2SJ1lC3a+0m70rmiHW7Xv/85//tDLci61XEjUJUXmVt912W9+HDfZYGkMJ+BQR4WzaEzorPnDgwIr33333XSszvrsMmh4MjBo1yowZM8a8/vrrVu6BILFuf67vkx6kaEw77F17cOjQoUZn5fUAYK+99rL2sN3CiHVxOueccyrmobHcNd7j+AOMWI+DImNAAAIQgAAEIOBLwOs8rvtcutfFztBgEsoVZ4ORVM7flkl419PcOfKkSrRK/Eg8S9zZyd+SmMfUqVOt+0kI6yxymOb1cCDMdXYfJSm74IILal6ihG0SiOKhuXklVotyT6++Sa7ju+++sx44KERd4lq21MurnFrQOmwW8t4rmZ7OoSsxnV9TP0VQKNxcnvvevXsH3SLwc0U86GGSohlWXXXVwAcNQQMqaaI7u71fDoKgsYI+R6wHEeJzCEAAAhCAAAQaIuAU3WFEun0z+zqEekP4M3Vx3sVoGjBrJZsr6xGBOLknKXLjnGfQWEVZR9A6s/i5kgoquaDddLxBtdUVBRB3Q6zHTZTxIAABCEAAAhCoIiCRpqaw97BNosUW92GvoV92CRD+Hs42SZZyCzeDYvcqisgtyjryttsUrn/kkUdWTHuNNdYwF198cSJLQawngpVBIQABCEAAAhBolIDEXRRx3+j9uD5ZApRqC883qVJu4WdQ3J533XWXueWWW+pe4JprrmlOPfXUuq+P68KirCMuHkmOo/P3qjM/YcIEc++991YlElTSw6222iqRKSDWE8HKoBCAAAQgAAEIQAACNgG86tH2QlKl3KLNgt4QgIAI7Lfffmby5MmeMHSWX4kF/bL7N0oQsd4oQa6HAAQgAAEIlIyAhIReeL1LZvgGlkuptujwON8fnRlXQCAJAn5iXWfVL7nkEjNixIgkbmuNiVhPDC0DQwACEIAABIpHwCkgSPxWPPsmsSK86vVT9QuHp5Rh/Uy5EgJRCXiJ9R49ephjjz3WrL/++lGHi9QfsR4JF50hAAEIQAAC5SXgFl0IhvLuhSgrp1RbFFqVfUk2Vz87roRAXASUzO/NN9+0zqqrDrvKz22++eZGgj3phlhPmjDjQwACEIAABApCwEs44F0viHETWgZJ5RoHSym3xhkyAgTySgCxnlfLMW8IQAACEIBAEwjY4itKvfQmTJNbZoAA4e/xGIFkc/FwZBQI5JEAYj2PVmPOEIAABCAAgSYSoKRaE+Hn6NYklYvPWJRyi48lI0EgTwQQ63myFnOFAAQgAAEIQAACOSCAVz1+I/k9/CB3RPysGRECWSGAWM+KJZgHBCAAAQhAAAIQKAgBksrFb0hKucXPlBEhkHUCiPWsW4j5QQACEIAABBIkIAEgz5xeNAjEQQCvehwUvceglFtybBkZAlkkgFjPolWYEwQgAAEIQCBhAk5BRRhtwrBLNryfoBw8eLDRi1Y/gVrJ5qjMUD9XroRAVgkg1rNqGeYFAQhAAAIQSICAfuxLqOu/zsYP/QRgl3DIWmJy9OjRJSQS/5J5GBI/U0aEQFYJINazahnmBQEIQAACEIiRgJ9It2+B1zNG2CUeyi8Env0V36bweyBChEx8jBkJAlkhgFjPiiWYBwQgAAEIQCAhArXOEFMvPSHoJR0Wr286hvdL4EeETDr8uQsE0iKAWE+LNPeBAAQgAAEIpEyglkjXVPB2pmyQEtzOT0QSAh+v8f0eiiDW4+XMaBBoNgHEerMtwP0hAAEIQAACMRMICnnHmx4zcIZrJeAl1gnPjn+D+D2IQ6zHz5oRIdBMAoj1ZtLn3hCAAAQgAIEYCSDSY4TJUJEJcJY6MrK6L/BjTbRM3Ui5EAKZJIBYz6RZmBQEIAABCEAgOgHKOkVnxhXxESiCWFd4ubzTWW+I9axbiPlBIB4CiPV4ODIKBCAAAQhAIBME3GdZ8bRlwiylmEQRxLrC+PPwnSHrfim+UiwSAgaxziaAAAQgAAEIFIiALZg4l14go+ZoKXlOMOd82JD1s9+I9Rx9KZgqBBoggFhvAB6XQgACEIAABLJIQKJDYp0GgbQJ5DlLuVMAZz0pXp45p70nuR8E8kwAsZ5n6zF3CEAAAhCAAAQgkCECea6z7vZWZzUcvlZuCkrkZejLwFQgEAMBxHoMEBkCAhCAAAQgAAEIQMCYPAtJr9DyLIbDEwLPNw0C5SGAWC+PrVkpBCAAAQjkjIBdis0+f56z6TPdkhLwO7eeVU+1bSavqIAshsPnlW9Jvw4sGwINEUCsN4SPiyEAAQhAAALJEHALhyx6+JJZOaPmnYBfKLzWleV9nIcQfj+vutgSAp/3bw7zh0A1AcQ6uwICEIAABCCQQQJu4ZBFD18GsTGlDBCoFQqf5X3s57HOykOGWkI961ELGdiWTAECuSSAWM+l2Zg0BCAAAQgUnYBb8PBjvOgWL9b6annXs7qXa4n1Zj9kqCXU8aoX67vDaiDgJIBYZz9AAAIQgAAEMkpAgkdN4oZSbBk1EtPyJVBLsDdb/LonXSsawO7brBD+IKGe1YcffDUgAIHGCSDWG2fICBCAAAQgAAEIQAACLgJhBLCEpv1AqpkAw8xV80vrXLidXFL/rdUQ6s3cNdwbAskTQKwnz5g7QAACEIAABCAAgVISCPIKe0EJE0WyYMEC06FDh9iYzpkzx+gV1HTP7t27B3Wr+/Mgce4cOGvRCXUvmgshAAFfAoh1NgcEIAABCEAgJQL6IR5GiKQ0HW4DgVQI1CPYU5lYjm9il3Pk70mOjcjUIRCCAGI9BCS6QAACEIAABBoh4AxpTSuMtpH5ci0E4iaAYI+PKB71+FgyEgSyTgCxnnULMT8IQAACEMg1AUqw5dp8TD5GAgj2xmFyRr1xhowAgTwRQKznyVrMFQIQgAAEckOgljBpVlbp3MBjooUmoO+Gok2inM8uNJAQiyPsPQQkukCggAQQ6wU0KkuCAAQgAIHmEQjK4kwIa/Nsw52zRUCi3W6I9//Zxj6Hrv/ar2xZjtlAAAJpEUCsp0Wa+0AAAhCAQKEJhBHp1Esv9BZgcU0mYHvqx40bZ+bOnWuUMb6eVuuBmv1QwX7QQFh6PYS5BgIQCEsAsR6WFP0gAAEIQAACPgRqhbwTvsq2gUCyBNx5IRq9mzMJpC3O3R5u53eeYy2NEud6CEDAjwBinb0BAQhAAAIQqJNAUMIsvG51guUyCEQg0KhYlxC3vfLO7+zYsWMrZuFVycE+fy/BToMABCAQNwHEetxEGQ8CEIAABEpBoJZAwJteii3AIhMgINEctXZ4I2Jd4lzNDmt3CnL3uH4edGdIfAJIGBICECgxAcR6iY3P0iEAAQhAoH4CXl51RHr9PLmyvATc+R6iJmHU9RLWtsiXAJ88ebL18mtOD7r9XXZHwri/40TKlHePsnIINIsAYr1Z5LkvBCAAAQjknoDteUOk596ULKCJBGyxbU8hqlh3T909nvNzO8mj03tvC33by273t0PcnQ8BmoiJW0MAAiUkgFgvodFZMgQgAAEIxEPATj7l/pEfz+iMAoH8EbDPfkcNZQ9zPjwsDb+weD/PuO7tdR497P3oBwEIQCApAoj1pMgyLgQgAAEIQAACECgwAVuY2w+t7P+vJUfNkO6MUrGvrwed1/GUoPB1XcMDt3pocw0EIJA0AcR60oQZHwIQgAAEIAABCOScQC1h7rW0qGK9nsRy7vu6w9+9Qt5zbgamDwEIlIwAYr1kBme52STw7rvvZnNizKrpBIYPH970OZRpAnEIhjLxYq3FJiBvt5rTYx52xY2eOw97H2c/Z/h7kDe9nvG5BgIQgEDaBBDraRPnfhAwxkic33333dZ/aRAIQ2DXXXc1etGSIeD0yPEjPxnGjJovArWStNVaiTMZW9Rz640Q8svo3siYXAsBCECg2QQQ6822APcvHYG77rrL6GW3IUOGtP7vDz74oIKH87PSgWLBFgH3nkC0x78xvEQJyabi58yI+SPgTvrmXoEtxvVf+9WMVdql3+yqDM2YA/eEAAQgkAQBxHoSVBkTAj4EnEJ9++23N3q520MPPWT0UpNYP+qoo+AJAWtP2PvilFNOMYTHx7sp3Nmj8a7Hy5fRmkPAFrG6u/531HPkzu9FVoS5F0mOrzRnf3FXCEAgeQKI9eQZcwcIWAQU8n7WWWdZ/1sCPMhrfumll1peVT9RD9byEbAFu4S6BDstPgJO73pUQRPfLBgJAvEScD+Eirq36y3DFu8qGA0CEIBAeQkg1stre1aeMgEJdQn2sOJbQl2CPay4T3k53K5JBOyHOAj2+A2Ady5+pozYXALuIx7NSPrWXALcHQIQgEC+CSDW820/Zp8TAk6v+pVXXhl61rYnNazADz0wHXNNYMyYMdb8b7755lyvg8lDAAK1CfjVLw/LzauUGfXEw9KjHwQgAIHmE0CsN98GzKAEBOyz6lFFt+1d5+x6CTZJhCXa3nXOrkeARlcIZJiAu4a5pupXLi1q8kNC2eM3PFE48TNlRAhAwJsAYp2dAYEUCPiJdYnxhx9+uCrjt9eUonjkU1gSt2giAcR6MHyVcWpmdurgGdKjrATcwjxqDfOo587LyjnuddvJ+mx7kYQybsKMBwEIeBFArLMvIJACAfu8ujOxnDO7d5gpINbDUCpHH3vvUMat2t7uH9RRvZDl2EGsspkE3Enfos4FsR6VWDz9Of8fD0dGgQAEohFArEfjRW8I1EXALdZtsdW/f3+zzjrrGP3Xq02ZMsU8+OCDlHCri3pxL8KzHizS7R54v4r7Pcjrytyir9Y63PXL7fJpeV173uftrjvPw8C8W5T5QyD7BBDr2bcRMywAAbdYt8XWD37wA6OXX3v11VeNXlHPuhcAGUuoQYAEc/+D4/aku7GR/ZqvUhIE7FBo+7hFlKRtXmLdXcNcc0aYJ2G5xsZstBReY3fnaghAoIwEEOtltDprTp2AW6zbYuuQQw6pOZdrrrnG+hyxnrrJMntDQuD/ZxoJJb38Gl71zG7j3E+sUQ+rRJ/ba557KCVYgPtvDn9jSmB0lgiBJhNArDfZANy+HAT8POs77LCDbwi8wt8VBo9QL8ceCbNKZ56DMpdtw5seZrfQJ0kCeFiTpJvdsRHr2bUNM4NAUQkg1otqWdaVKQJ+Yl1n1SXYnc0+p673KNmWKTM2dTL20QlNoqyJ5cKIdHm6CB9u6lbNzc2doexR9w1iPTdmjn2ijUZVxD4hBoQABApNALFeaPOyuKwQ8MoGb4fCa446tz516lTLk+5s8qrTyktg/Pjx1uJV4s9uZa2tXiuDtsR5VLFV3l1VzpVLmNsvEXCXS4ua28B+cGSfVecBUXn2FWK9PLZmpRDIAgHEehaswBwKT8BLrGvRUcu3FR4UC/QlMHz4cCOhXsZWK3s2Z0bLuCNqrzlImHtdHVWsQ728BAiFL6/tWTkEmkEAsd4M6tyzdAT8xLrtNbU9qKUDU/IF62GNmsLavdqwYcOstyXUy97cP5ARV2XfEdXrb7R+OWW42FNhCCDWw1CiDwQgEBcBxHpcJBkHAjUI1BLrgCsnAYW26xx6mT3mUS2v8FNC3qNSK0//qGLdDl0nlL08eySOlbojfXhwGAdVxoAABPwIINbZGxBIgQBiPQXIObsFYj1nBmO6qRFwniePchY8KK+BXSpNC4kybmoL50a5IcC59dyYiolCIPcEEOu5NyELyAMBxHoerJTuHBHr6fLmbtkn0KjH0r7eXb8cYZ592+dthlQDyJvFmC8E8ksAsZ5f2zHzHBFArOfIWClNFbGeEmhukxsCjYr13CyUieaeAOfWc29CFgCB3BBArOfGVEw0zwQQ63m2XjJzL7NYt8teiezIkSOTAcyoTSVgh7JH9WoTXtxUs3HzkAR4sBQSFN0gAIGGCSDWG0bIABAIJoBYD2ZUth5lFetuj5TEelRBV7a9kvX12sJctlVznjmPal+FF9vNTiaY9fUzv3ISsPe7MxdCOUmwaghAIEkCiPUk6TI2BP5LALHOVnATKKtYd5/1JJNyvr4bUWuYRxXr+aLBbCEAAQhAAALJEkCsJ8uX0SFgEUCssxEQ6/8j4Ax1Rqxn/7the7udHvOws8a+YUnRDwIQgAAEIFBNALHOroBACgQQ6ylAztktyupZl5kUPirhp/rWhMBne+O6z+aGna2zhjk2DkuNfhCAAAQgAIFKAoh1dgQEUiCAWE8Bcs5uUWaxnjNTFWq6Et9RxbM76ZsbiFOY67Oo4xcKMIuBAAQgAAEIxEgAsR4jTIaCgB8BxDp7w00Asc6eSIuAnX3fDmOPeo7cmWeAGuZpWY37QAACEIAABIxBrLMLIJACAcR6CpBzdosiifV6vLU5M1eup9toTeh6y7DlGhqThwAEIAABCGSAAGI9A0ZgCsUngFgvvo2jrrAIYt3psY3qrY3Ki/7/IxD14Qg1odk9EIAABCAAgXwSQKzn027MOmcEEOs5M1gK0827WHd7a8n6ncym8aphHpW1U6zbYexK7keDAAQgAAEIQCDbBBDr2bYPsysIAcR6QQwZ4zLyKtbd55+dSCQAEYH1bxIvYe432ujRoyPdKKo3PtLgdIYABCAAAQhAIBECiPVEsDIoBCoJINbZEW4CeRPrtUS61iaPLaXYwu/zKMLca1SOHYRnTU8IQAACEIBAXgkg1vNqOeadKwKlFuuLFpnFM2eaFvs1e7Zp07mzadOtm/Vq262bMe3b58qecUw2L2IdkR6HtavHcB8jiHIXQtmj0KIvBNIhoL+VdgQL5QvTYc5dIFAGAoj1MliZNTadQKnE+qJFZuFHH5kF48aZhePGmcVffRXIX+K9/eDBpsOIEab90KGWmC96y4NYDxKUhL3Xv0vdSd/8RqKGef2MuRICaRAggWMalLkHBMpLALFeXtuz8hQJlEGsL/7mGzP30UfNwnfeMS3z5tVPt21b037gQNNx881N+yFD6h8n41dmWawHedMR6d9vLtuTZnvTopzX9xLrCPOMf2mZHgR8CIwdO7bik6g5JQALAQhAwI8AYp29AYEUCBRarC9aZOY99ZSZ989/mpYFC2Kl2WHttU3nHXc0bbp2jXXcLAyWVbFey5vOufTKndPoD/SXXnqpNSEfYbNZ+FYyBwjUR0DfZTsPhUYgp0R9HLkKAhCoJoBYZ1dAIAUCRRXri6ZMMbNvusks/uKLxCi26dLFdN5lF9Nh9dUTu0czBs6qWPfz+JI8rnqX8AO9Gd8c7gmB7BHQQ05nxYUoUTbZWw0zggAEskQAsZ4lazCXwhIoolhf/OWXZuaVV1qJ4xJv7dqZrj//uWk/aFDit0rrBlkV61q/U4QWOeTdnZHdjhwIuwfcUQhFZhWWCf0gAAEIQAACEIiPAGI9PpaMBAFfAkUT6y0zZlhCPUzyuLi2hZLOdTv8cNO2T5+4hmzqOFkW6/aZdYVyFqWFKZUmsR5lzc7sz+JEKHtRdgvrgAAEIAABCGSDAGI9G3ZgFgUnUCixvmiRmXn55UYh8Gk3CfVuv/qVabPEEmnfOvb7ZVmsx77YlAcMI8y9phRVrKe8LG4HAQhAAAIQgEDJCCDWS2ZwltscAkUS6wtee83Mvu225oA0xnT+yU/MEuuv37T7x3VjxHpcJCvHcZ8jj3oXsjhHJUZ/CEAAAhCAAASSIoBYT4os40LAQaBIYn3mJZeYRdOm1WXftj17mnbLLmsWTZ9udOa9nqbrux11VD2XZuqaNMW6zlbLa1yGMO0oYp1SaZn6SjAZCEAAAhCAAARcBBDrbAkIpECgKGJ94QcfmFl/+UskYgpZ77TTTlbN9LZLLdV6rc69L5w40cx98EGjGu1RWrcxY0y7FVeMcknm+qYh1p310vMW4u08Dx7lIYNf6TmEeea+AkwIAhCAAAQgAIEAAoh1tggEUiBQFLE+6/rrzcL33gtNTEnhuh54oGm3wgq+1yyePt3MvOoq0zJnTuhxlxg50nTeddfQ/bPYMWmx7lWCLQ+1f93zjvqQwX5AIZvb5ZOiiP0s7hXmBAEIQAACEIBAOQkg1stpd1adMoGiiPXvzjwzdKk2edS7/vKXpl2/foG0F06YYGZdfbUxLS2BfdWh/cCBputhh4Xqm9VOSYt1rdsdEp6X0mJjx45tNVtUsZ5VezMvCEAAAhCAAAQgEJUAYj0qMfpDoA4CRRDrLfPnm+9OPTX06qN6v2dccEHoc+w6+979xBNDzyWLHdMQ604vddpC3c7Irv9GPS/vFOuyHUnfsriDmRMEIAABCEAAAkkTQKwnTZjxIWCMKYJYXzR1qpl56aWh7dn1kENM+0GDQveffeONZsHbb4fr366dWerss41p0yZc/wz2SkOsa9lpJJdzCnP7rLkTedTwe0UEqNkinzD2DG5gpgQBCEAAAhCAQOIEEOuJI+YGECiGWJeQlqAO2+T5lgc8bJv3xBNm7uOPh+1uljzlFNOme/fQ/bPWMS2xHve666lhnrZXP+41Mx4EIACBegjoYamdO6Oe67kGAhCAAGKdPQCBFAgUwbOuc+ULw3q+jTGdtt/emLZtQ9Nd8O9/m9m33BK6f9SHAaEHTqljnsS6M6t8PXg4d14PNa6BAATySEAC3RlhFDWyKI9rZs4QgEByBBDrybFlZAi0EiiCWE/anHMfe8zM+8c/wt2mTZvvw+DbtQvXP4O96hHr9o9A/fhLu7nPkQfd3w5dJ5Q9iBSfQwACRSLgLh9JZFGRrMtaIJA+AcR6+sy5YwkJINaDjT7rz382C8ePD+5ojGnTtatZ8rTTQvXNaqcoYt3t2W7UU2MnfYvCxp1Z3nktwjwKSfpCAAJFJoBYL7J1WRsE0ieAWE+fOXcsIQHEeoDRW1rMd7/9rWmZOzfU7ihL6Ta/8PN6wsobDc20xbotzKlhHmqr0gkCECghASpalNDoLBkCCRFArCcElmEh4CSAWK+9HzN/sG8AACAASURBVKKeV++8885miQ02yPUmC/Ksu70z7sVGLWeGtyfX24XJQwACOSKAWM+RsZgqBDJOALGecQMxvWIQQKz723Hxt9+amZdcYlrmzAln7LZtv88E37VruP4Z7eUn1p210b2mbp9/jBrK7h63Hu98RlEyLQhAAAKZIsDD0UyZg8lAINcEEOu5Nh+TzwsBxLqPpVpajHVW/T//CW3KDuusY7r89Keh+2e1o1usB2Vc79y5s+nQoYNp3769lWlYLap33fb22KHszUhUl1V7MC8IQAACcRFArMdFknEgAAHEOnsAAikQQKx7Q5778MNm3lNPhbZAm06dTPdjj811fXV7sbZYHzVqlNlggw1aBXhoGMaYqInmonrjo8yFvhCAAAQg8D0BIpnYCRCAQFwEEOtxkWQcCNQggFivhjP3wQfNvKefjrRvOu+0k1lio40iXZPVzhLrL7/8shk0aFDdU4wq1uu+ERdCAAIQgEAkApxbj4SLzhCAgA8BxDpbAwIpEECsOyC3tJg5999v5j/3XCTyHdZYw3TZay9j2rSJdF1WO0usf/zxx6Zbt251TVGh7Dq/boe01zUIF0EAAhCAQCIE3OUuqbeeCGYGhUDhCSDWC29iFpgFAoj1/1lhzj33mPkvvBDJLO369zddx4wxbTp0iHRdljtLrL/44otmlVVWqTlNaphn2YrMDQIQgIA3Ac6tszMgAIE4CCDW46CYwhjywOnlbCNGjDA9e/Y08+bNM++//7556623zNSpU62w2qFDh1peNyWkCtsmTZpkPvroIzNlyhQzefJk0717d2sMjbfCCitYia382rfffmvd39kGDBhgVlppJdPS0mKNq8/1j9eyyy5rhg0bZlZddVXTNWJG76+//toaQy/x6NevnzU/vfS/29Twuj7zzDMV8+vUqZNZd911rfc+/PBD89prr5nx48ebpZde2hx00EFhsYXqh1j/HtPcBx4w81x2CALYtk8f0/XQQ03bJZcM6pqrzyXW33vvPWu/eTV9//Q9wXOeK7MyWQhAAAIWAc6tsxEgAIE4CCDW46CYwhh/+9vfjF7O9pvf/MYS66effrqZPXt21Sx69OhhzjjjDCNRX6tJNNxwww2Wl8+vdezY0fzyl7802223nWeXN9980xxzzDEVn22//fZmn332MSeccELVgwZ1bNeunTXmTjvtFEjwyy+/NOedd555/fXXfftK2Jx88smWaPdqW2+9dcXbEkG33367ufzyy829997b+lmXLl3M/fffHzinKB0Q68bMe+IJM/fxx6NgM0UV6oKg74zX99YNSA+89NLDJRoEIAABCOSHAOfW82MrZgqBrBJArGfVMq55eYn14cOHW57gBQsW+K5CnvVjjz3WbLXVVp597rzzTvOnP/0pNIWdd97Z/OIXv7CEtrN5ifX+/ftbc/v8889rjr/LLruYww47zLRt29az3/PPP29+//vfG3nvg5qE9tFHH2222GKLqq5usS42uvdtt91W0VcezXvuuSfoVpE+L7tYX/jBB2bWddcZ09ISmlvbpZc23Q45pBCZ370W/c477xi9FLUS1CTUFeWiaBUaBCAAAQjkg4D73DpJQfNhN2YJgSwRQKxnyRo15uIl1sNOXaHh1157reWdc7bnnnvO/Pa3vzWLFy8OO5TVT6L3xBNPrLjGS6xHGfRXv/qV2XHHHasuUbbsk046KcpQVij8FVdcYYYMGVJxnVus+w2qaIU77rgj0j2DOpdZrLfMmWNm/P73pmXmzCBMrZ8XXahroXbpts0228zowdusWbMC+fTt29cMHDiQ0PhAUnSAAAQg0HwCnFtvvg2YAQTyTgCxnhML+ol1eaM33XRTS5guXLjQ6Cnu22+/XbWqH/7wh+b444+veH+PPfaoqu0s0XDooYda3j6dYb/pppus8lLOpnv+9a9/NfKc262WWF9jjTXMWmutZZ2BV79nn3226gGBzrErFN/pXV+0aJE5+OCDq0Lol1pqKbPxxhtba9Y/hArf/+yzzyrmqPvJG+9sYcV6nz59zK233hrrziizWFfW9zn33ReaZ9tllvneo15nlvTQN2pyR1us6zv361//2kycONH6zoVpK6+8svUdJTQ+DC36QAACEGgOAf1GsZuio2gQgAAEohJArEcl1qT+fmL97LPPNqNGjaqY1UUXXWQeeeSRiveUHO7GG2808sypffrpp2b//fev6nP33XcbhZLbTcnr9ttvP/PFF19U9D3yyCMrzpr7ifW99trLHHDAARWJ3x577DFz4YUXWonnnE3nzZ3h6/fdd5+57LLLKvpIqF988cVmxRVXbH1f4fE6+z5t2rSKvuecc45RyJnd/MS6PJU//vGPrRBjrV1rXn311WO1dJnF+sxLLjGLXLbxg9u2Vy/TTVnfu3ePlX8WB3OK9VNOOcWaoo6MSLC7v29e81dyRu1dQuOzaF3mBAEIQAACEIAABBongFhvnGEqI/iJ9SeeeKLq/jonvvvuu5uZrrDjww8/3OjMuZoyvssL72xLLrmk2XLLLavGU5K6p59+uuL9n/70p5bX225+Yv3RRx+tOt+ua5Qcz33/TTbZxEqWZ7e9997bTJ8+veK+fuHy8tY7r9VFSnCn8+t28xLrEjs6s+8+gx+3Ucsq1hd9/LGZecUVoXDKky6h3rZ371D9897JS6zba7K97HPmzAlc5jLLLGM9vCJrfCAqOkAAAhCAAAQgAIFcEUCs58RcXmK9ViI0eZ8ffvjhitXttttuViK3qM2dLV3XKyu8M/u7n1j3epig6//xj3+Yc889t2Iqqjd91VVXWe8pS7Y7S7yiA5S9XQ8V3E3Z4vUAwdncofBeYl2h8uqXdCurWJ9z551mvusYhR/rLnvvbTqssUbSpsjM+LXEuiYpoa6Sh5988kngnJWnQQ+eCI0PREUHCEAAAhCAAAQgkBsCiPWcmMpLrKtUmTtM3F6OVwi523PtXPqMGTPMCy+8YJ39VgiuwnFtz7zXGfhGxbo8h+5a5s6HDxIyY8aMqbLOvvvu62uxv//97xVn4RXyf8stt7T29xLrOie/3HLLJb4LyirWvzv9dNMyd24g33YDBphuhx9uTJs2gX2L0iFIrNvr1HdRov3rr78OXLq+Q/KyExofiIoOEIAABCAAAQhAIPMEEOuZN9H3E/QS60qypmzuXk1h6wpfdzYlZLvyyisr3ps8ebK56667jM6Rzw0hquyLGxXr3333nVU2zd0eeOAB07lzZyOPvOqqN9LkbXzooYfMEkssYQ2DWG+EZvRrlf39uzPPDHVhlz33NB3WXjtU36J0CivW7fVOmDDB6DV//vxABMq5kMZDqMCJ0AECEIAABCAAAQhAoG4CiPW60aV7oZdYr+Upf+WVV6rKq+nHuzzJdlN4rRLFyasetTUq1nWu/kc/+lHVbZWFXdnY5RH/y1/+EnVaVf1VL13eRsR6wygjD7Bw4kQz67/HGoIu7n7yyaatx/GGoOvy/HlUsa61KjRe2YX1kM2v6fuz7rrr5hkNc4cABCAAAQhAAAIQMMYg1nOyDbzE+kYbbVTlPbeX889//tMoG7qzqYSazrKrSaAr4Zz7R7+SVSk5nUpD9f5voi/VLHcng2tUrHudMVfZNmWxV7I3nbe35+pcgy28w5pN3BDrYWnF22/BG2+Y2TffHDioMsB3P+GEwH5F61CPWLcZKDReol2VENxN1SF69uxZNFysBwIQgAAEIAABCJSOAGI9Jyb3EuvLL7+8uf766z1XcOedd1pZzp1t2223Nccdd5z11tixY6vqkPfr189cc801FaXb1DeJBHPjx483v/jFLyrmp/vr3Lna+++/b5VjczYJkDvuuKNuixEGXze6ui6c/9JLZs5ddwVe237gQNO1jsSHgQNnvEMjYt1emsLiJdoXLVpkvaXz6splQYMABCAAAQhAAAIQyD8BxHpObBildJuW5FUaTcnZ7ARtl156qXnwwQcrVq+Eb3vuuWcVEWVtV/Z2Z2vUs37bbbeZa6+9tmLMNddc06hGvJpqne+4444VCeP0vh4cDB06tC6rIdbrwlb3RfOeecbMfeCBwOs7rL666bLPPoH9itYhDrEuJnZovPJAKPy9Y8eORUPFeiAAAQhAAAIQgEApCSDWc2J2P7GuBGruH+cKkd1nn31avW32EpVwTqHzajqr/u6771as3lmH3fmBl8gNK9bl+VcEgLPJC6gScvIKOpsSzjkzwB966KHmww8/rOiz2mqrmUsuucQoeZxXU/i/stnvscceVR8j1tPd7IumTDGLQpQda7v00kbe9bK1uMS6zU3fe1VAoEEAAhCAAAQgAAEIFIMAYj0ndvQT61tuuaUlcHv06GGtRGdYjz322CohrBBzjaFz4WqnnXaaee655ypWP3z4cHPhhRdWiP+bbrrJM9TeGVKvQfzqrK+00kpWxnq7lNTChQst7/njjz9ecW/NS8LemcH61VdfNSd4nGWWB/6kk06yEtHZ7ZtvvjFKTqfwfzXVgNcDBWdDrOdks5dkmnGL9ZJgY5kQgAAEck3gq6++Mnr16tXLetEgAAEI1CKAWM/J/vAT65q+vMxKCKcSZTrrvXjx4qpVub3mKtd2lUem7hVWWMEKpVUCunfeecdMmTLFk9AGG2xgznSU5fIT6/bFSlzXv39/M27cOM8ScX6Z7c8///wqYW+vWcJeY06aNMlMnz69SvwrkkDztBtiPSebvSTTRKyXxNAsEwIQgIAxlkB3JusdPHiw0YsGAQhAALFegD1QS6wHLU+iVonjnOHyOud68MEHm2nTpgVd7vn5iBEjzB/+8IfWz4LEeq2bdOrUyegMvdc/WooUUMh+rVJVXmMvvfTSVjZ5RRQg1usyMRclTACxnjBghocABCCQIQJKBqqX3RDrGTIOU4FAhgngWc+wcZxT8xLrKsUmMSvPsl9TZuizzjrLLLXUUlVdFDp+8sknW954v9a+fXujs+S33357RZfOnTsbeeflzVfzEuu651prrWWeeuop3/GV4f3ss882Q4YM8e2jZHN//vOfzb333mtaWloCLbbqqqta65LX3dnwrAeio0OKBLIq1t9++22jCJslS1b3PkXTcysIQKCkBFSJx9lGjx5dUhIsGwIQCEsAsR6WVJP7eYn1rbbayqqVLg/366+/XlFzWR7l9dZbz0rkVis7tITw1VdfbV555ZWKkHeF1ktoy6u97LLLWoJ99uzZFRQkslXT2U+s60z5LbfcYq677jpLsDtD6iUElCxO5+2d3u9amN966y2jLPJKOqdkWs6mhwo6CrD33nu3JtFzj4VYb/Im5vYVBLIo1j/77DPz2muvWfPU92nQoEGmXbt2WA4CEIAABGIgILFun1XnzHoMQBkCAiUggFjPiZH9xLoSrdntk08+sQTxKqusUlfSEnnp33vvPdO9e3ejxHBdunQJTcfLsy6xrqRvdtN5LdVXl8dbCef8MrqHuenMmTOtJHqzZs2yxtIDhSyLCkU3KPv+UUcdVTOKIMza89qnZfZss/jzz02brl1NWyXV+W+yw7yup9F5Z1Gsv/zyy+bLL79sXVrXrl2tvydhH6g1yoTrIQABCEAAAhCAAAT+RwCxnpPdEEasN3MpYcR6M+fX7HuXVqwvWmTmPfWUmffss6Zl5sz/maFdO9N+5ZVN5512MirdVsaWNbGu4zRKAOnVJNblZdeDPBoEIAABCEAAAhCAQDoEEOvpcG74Loj1hhE2dYAyivWWWbPMzKuvNotdmforDNGunem8885miZEjm2qfZtw8S2JdCSefffZZo9KKfk2RMEqIpKibLEexNMOW3BMCEIAABCAAAQgkQQCxngTVBMZErCcANcUhyyjWZ//tb2bBO+8EU27f3nQ74gjTzpG5P/ii/PfIklhX6UN51nVUJagp34S87CrHSIMABCAAAQhAAAIQSI4AYj05trGOjFiPFWfqg5VNrC/86CMz6+qrQ3Nuv+qqpuuBB4buX4SOWRLr4rlo0SIzceJES7TPnz8/ELFKQsrLTmh8ICo6QAACEIAABCAAgboIINbrwpb+RYj19JnHeceyiXWdU5/78MOhEbbp0sUsefrpofsXoWPWxLrN1C4H6aze4MdbVRjkZVepN0Lji7ArWQMEIAABCEAAAlkigFjPkjVqzAWxnhND+UyzbGJ9zh13mPmvvBLJaEueeqpp061bpGvy3DmrYt1mKrEuL7vEe1Dr2bOn5WUnND6IFJ9DAAIQgAAEIACB8AQQ6+FZNbWnSqrp5WwqWbbuuus2dV72zb/44gvzzDPPVMylU6dOZvTo0ZmYX7MnUTaxPvfxx828J54Ijb1Nhw5myd/9rlTl3LIu1mU8hcZ/9NFHlmivlXzONrT+Jq244oqExofe+XSEAAQgAAEIQAAC/gQQ6+wOCKRAoGxifcG775rZN9wQmmy7FVc03caMCd2/CB3zINZtzvKuT5gwwUybNi0QfceOHS0vO6HxgajoAAEIQAACEIAABGoSQKyzQSCQAoGyiXWzeLGZecUVZtGnnwbTbdPGSi7XfsiQ4L4F6pEnsW5jnzx5siXaZ86cGWiJXr16WV52QuMDUdEBAhCAAAQgAAEIeBJArLMxIJACgdKJdWPM4s8/NzMvv9y0zJ1bk3DHTTYxnXbYIQUrZOsWeRTrIqjQ+P/85z9W5viWlpZAqAqNX2211QL70QECEIBAWQmobKYecNIgAAEIuAkg1tkTEEiBQBnFurAu/u47M/f++82Ct96qotxmySVN5512Mh1WXz0FC2TvFnkV6zZJhcZLtH/++ec14a6//vqmR48e2TMAM4IABCDQRAL6+6mX3cjx00RjcGsIZJgAYj3DxmFqxSFQVrFuW3Dxt9+axdOnm8VffGFUpq3tMsuYdn37GtO+fXGMHHEleRfr9nIVGv/hhx+a2bNnVxFQGPywYcMikqE7BCAAgeITGDt2bMUiR44ciXe9+GZnhRCITACxHhkZF0AgOoGyi/XoxIp/RVHEuixlh8brPLvdunbtakaNGmWWWGKJ4huTFUIAAhCISMDtWR88eLDRiwYBCEDASQCxzn6AQAoEEOspQM7ZLYok1m30ztD44cOHWxnhaRCAAAQgUE0Asc6ugAAEwhBArIehRB8INEgAsd4gwAJeXkSxbptJofHLLbdcAa3GkiAAAQjEQ0BJ5V566aWKwTi3Hg9bRoFAkQgg1otkTdaSWQKI9cyapmkTK7JYbxpUbgwBCEAgRwTc59YR6zkyHlOFQEoEEOspgeY25SaAWC+3/b1Wj1hnT0AAAhAoNwFC4cttf1YPgTAEEOthKNEHAg0SQKw3CLCAlyPWC2hUlgQBCEAgAgHEegRYdIVASQkg1ktqeJadLgHEerq883A3xHqwlaZPn26WWmop06lTp+DO9IAABCCQMwLuc+u9evUyKuFGgwAEIGATQKyzFyCQAgHEegqQc3YLxHptg7W0tJhXXnnFfPPNN2aVVVYxK620Us4szHQhAIF6CDz66KNm9uzZFZduvPHGpm/fvvUMl/lrOLeeeRMxQQg0lQBivan4uXlZCCDWy2Lp8OtErNdmNXHiRPPee++1durZs6dVg7h3797hIdMTAhDIHYF99tnHTJs2rWLeF1xwgVlnnXVyt5YwE1ZGeHnY7SbPujzsZW56UKuHNuPHjzcbbrih2WGHHUz//v3LjIS1l5gAYr3Exmfp8RJ49913fQe8++67jT4/6qijzJAhQ+K9MaPlkgBi3d9s8qq98MILZv78+VWdVLt95ZVXJjQ+l7ueSUMgmEDZxDrn1iv3hB5c7LXXXmbhwoWtH6y11lrm97//ffDmoQcECkgAsV5Ao7Kk9AhIgNtCPMxdEethKJWjD2Ld385vv/22+fTTT307LLHEElZo/PLLL1+OzcIqIVAiAoj1wVYUUdg2Y8aMCmGr67p06WI6duwYdohM9bvrrrvMVVddVTWnm2++2Sy99NKZmiuTgUAaBBDraVDmHoUj4CXSFaI1ZcqUirXaXnQJMzXEeuG2Qt0LQqx7o/v888+N2OgHaFDr06eP5WUve8hoECc+h0CeCJRNrMs2jZxb//Wvf23eeOONChMfc8wxZrvttsuT2Vvn+uGHH5pDDz20Yu7LLbec+etf/2ratGmTyzUxaQg0QgCx3gg9ri0lAQl1nUFXk0DXOTrnWapXX33V6OUU55deeqklQBDrpdwynotGrPvvhblz55pJkyZZr8WLFwdumoEDB5oVV1yR0PhAUnSAQPYJINaNlRE+7EPIool17dBrr73WeoDx7bffGv19P/DAA80GG2yQ/c3LDCGQAAHEegJQGbLYBOxkcT/4wQ+MXl7twQcftLzstjhHrBd7T9SzOsR6MLUvvvjCEuzytgc1hX3Kyz5gwICgrnwOAQhkmEAZxbrOrdstSgi8rimiWNe6Fi1aZD777DOz7LLLZni3MjUIJE8AsZ48Y+5QIAI6S6WXPOnKTurXbO/69ttvb/RCrBdoE8S0FMR6eJC2l91dzslrhGWWWcbysof1SoWfBT0hAIE0CJRRrDfCtahivREmXAuBIhFArBfJmqwlcQLKUKoWVEYEsZ64KXJ/A8R6NBPOmTPHTJgwwXz88cehLiQ0PhQmOkEgcwRqiXVlCNffTiWh1N8DJRxToslRo0aZ7t27h1pLS0uLVZ3lk08+MZMnT7Yid/r162cldRs0aJD1v6OcjVaJSZWa1FjTp083nTt3Nio1OWzYMLP22msbJcSMu+l+dhLO3/72t1XDr7feepajQE1zGTFihO8UlH3dzkgvJvJk2yz08DOoPfPMMxVdZIc111zTek8l+N566y2Lt6KfxGTo0KFG+Ub82nfffWfefPPNio/bt29v1l9//ZpTkV2nTp1qrUUl32QLrV3rUfk3ktMFWZLPs0oAsZ5VyzCvTBKwxfohhxziOz+FvysMXu3KK6+0/otnPZPmbOqkEOv14dcPa/1Q/fLLLwMH0I9GedkJjQ9ERQcIZIaAn1iX2DvttNMqapLbk+7Ro4cZM2aM2XLLLX3XITH37LPPmhtuuMES+n6tb9++1n0kLGu1d955xzpbrQcHfq1Tp05mt912Mz/72c9izc6u+952222hbKbz7+ecc05VXz1c0Pvvv/++7zhK7HbiiSfWZLH11ltXXK+/t5qfxn766ac9x952223N0UcfbSTC3U1cf/WrX1W8rb/l99xzj+88//3vf5tzzz3X998FPXzZaKONrLXIJjQI5IkAYj1P1mKuTSVgJ5bzO6vuTCxnT5Rs8E01WaZvjlhvzDz6sa3weCWjC2qExgcR4nMIZIeAl1iXl/iJJ54w8+bNqznRU045xWy++eZVfSTU5YGWWA/TOnToYInJH/7wh57dJRyvuOKKMENZfeSxV53wsN7/oIEbFeuPPvqoufzyy40iloJau3btzL777mvVPveKOHCLdY2niILXX3+95tBrrLGGOeOMM6qYRBHrsuvf//53c+ONN4ZKRqoHMHqIEJcdgtjxOQTiIIBYj4MiY5SCgC3W/c6r20nlasEgG3wptkqoRdpifddddzV60aIT0A9NhTzKQxTU9INzhRVWIGt8ECg+h0CTCXiJ9bBT0oO566+/vir0/E9/+pO58847ww7T2k/nwX/0ox9VXKcyaccff7yVAM3dllxySaMwbq+mB/3nn39+5Dl4XdCIWNdvFUX7RW36d+oXv/hF1WVeYj3s2Jtttpk59dRTK7pHEet//vOfza233hr2dla/lVZayVxwwQXkNYlEjc7NJIBYbyZ97p0rAkFiXYtx11m3F+gOi8/VwplsIgQeeughoxdivXG8Co1Xbd5vvvmm5mD6kabzkjQIQCC7BPzEus4c62y6qj7oPPK//vUvz39zjzvuOKMwa7vpbPf+++9ftWB563feeWdLtOnc+WWXXWadsXY2nXdW2Hzbtm1b3/ZK6Kb76XjcUkstZYl1JaK96aabqu4pkbzaaqs1DD/ozLpC3+06684z67NmzTL77bdf1d9KHSNQmLiiARW19Pzzz1uMnU0h63pIoBwBzuYn1hUOr3JrcnDoDLlC4mfMmFFxrbiqfrqz/G1Ysa6/+1rL/PnzK8bU/tD5dtlV4fHPPfdclddddj/88MMbtgMDQCANAoj1NChzj8IQCHNm3Wux11xzjfWPoDzrNAiIgC3WFbY5fPhwoMRAQD8yP/roI7NgwYKq0ZT0SUmGFN5KgwAEskvAT6xLAEsM2+3rr782RxxxRJXA3nPPPc1BBx3U2k9/ay+55JKKBetv7h//+MeK9/S3wysfzV/+8hcrIkdNCe5+/OMfV4Tja0533HFHhaBXXy9Rr3ByveJsUbLB67fI7bffXnH73r17W3ycgln1zTWuHgo4mx6WnH322RXveYl1JemTsNffXbuJ7zHHHGNmzpxZcb0S9jp/G4UV6xdddJF55JFHKsZSaL285s6z8F6RBMp/IJt17NgxTlMwFgQSIYBYTwQrgxaVQJga6+61uzPDF5UN6wpPwBbquuLmm28OfyE9Awn4hcbrx7nC4GkQgEC2CXiJdYnoPfbYo2riSuJ69913V7zvDq1WZnEJRWeT91XCzt122WWXqjB2nXGWp1pNDwh23333isvk8ZcX3X2e+8UXX7SyoDubHtrLgx1nCyvW9aBhxx13rHqYqbP8G2+8cdWUdMTosMMOq3pfxwyc3nUvsS5BL2HvbkqKJxHvbO7kcWHEusp4yju+ePHiirHkpfdKKKrwfXn3nU0h9Iq2okEg6wQQ61m3EPPLHAHbu+6XaM45YWfSOTszfOYWxIRSJWCfVddNCYFPDr1CJPVjUx4i/ZheZ511krsZI0MAArERiFJnXZ5VeVjdgrjef28PPvjgqkzxJ510ktlqq61ab+E1vy222MLo2maUBwsr1lWW7YADDqhgpTP28rR7ZWVXx0MPPdQ6YuRsbnHvJdZ164ITtwAAIABJREFUdECZ5N1Nf5f1G0qJ4Zzt/vvvt0q7qYUR6xLe7vPzup/u69X0MOXJJ5+s+EgZ5+M4khDbxmcgCPgQQKyzNSAQkYB9dl2X1RLszoRzOhtn1zyNeDu6F4gAQj19Yyo0Xj9IFepJgwAEsk8gilh/6qmnzJlnnlmxKEXQXHfddb4LVUJKZSqXcFQJyC+++KK1qoRXGTa3WL/66qutEGp30/lrZX3Xg0GdmVZtc+dZ96TIhxXryoR/+umnV0xDc1XYuF/TGXs7547d5+c//7lVis5uUcS6rtFDaj1EdTZ52wcOHGi9FUasS3gr0tHZFB3gVXM+Ke6MC4G0CCDW0yLNfQpFQGfn9LKbznopEc3UqVOtt5yJ5hT2tsoqqxRq/SwmGgE7/E5i3f6xQgb4aAzpDQEIlINAUmJd4fDKCP/CCy+EKvNl03aLdWWB/81vfmMUOVerKbxb4fP6W2+XcY1iQUUGqQ0ePLjmZWHFurKmK/Tb2bbZZhtzwgkn+I6vkmhub7X7mqhi3St6QcJbDzjUwoh1ecoVju9sytovFjQIFI0AYr1oFmU9qRJwi/ZUb87NckdA56Z1JpKEcrkzHROGAARSIpCEWJcHXoLQHX4dZklusa5r5s6da5UMk/jX/67VFGKurOVKfOdVp9x97dixYyvekuBXZnO/Flase5Wv22mnncyRRx7pO7Z+41x11VVV89E5frtFFetKCjhu3LiKMZ2Mw4h1zcnpMNFgZHgPs5vpk0cCiPU8Wo05Z46AQuPd//hkbpIZmZCycevHixKBlaUNGzbMWioivSwWZ50QgEC9BOIW6yrLpizk7hJfClNXZnedde7WrZs1XZ2DVvIyZ/MS6/bnX331lXnssccsb71+B7gTnjnHkeh2ilw/PvKo21519ZFnvZZ3PaxYv++++6zydM7mVefc+bmOE7iToLoFflSxrgcXOorgbMo7sOaaa1pvhRHrXg8RgqIE6t2PXAeBZhNArDfbAtwfAiUioB82L730knWGWILdzrBbIgQsNacE9CNcXrl27drldAVMGwL5IBC3WD///PPN448/XrH4TTbZpOr8tjqESTDnR1H11V955RXz8ssvG50Pd4t+Xfe73/3OKiFZqyUl1l977TVz/PHHV9xaCdZ0Lt2v6Ty7HkY4m+qTy4ttt6hiXWLfzUZh7csss0xosa5M+yeffHLFvBRG7z7Hno8dzywhUJsAYp0dAgEIpEZAQl2CXbVX5VlXaB+CPTX83KgBAkpU9/HHH1seLq8sxw0MzaUQgICDQNxiXRnQlQnd2eRhtiOenO8rVF0J55zN6VnXv19uD33fvn2rHuIped1pp51WVS5M59fdWczdxrcfatvedP07GUcYvObkTAyn++qhuZLl6Xy9u+kBpforCZ+z6eGHkuvWI9YV5SCx72x6AKqs/nYyvjCe9U8//dTsv//+FeOo3r2OJXgdNXj00UeNHlY4m0oBKiEgDQJZJ4BYz7qFmB8ECkLA6S2wxbqWFhTiV5Dls4wcE5g1a5YVETJv3jxrFfpxrh95PXr0yPGqmDoEskkgTrG+YMECs91221WdVfeqsa3IGYVSu5tTrMsz/q9//auii7LRb7DBBlXXPfzww+biiy+ueH/LLbe0ktPF2Y477jgru72zqeSaux68Ppf4lmh3Nr8a9s8880xVdvUllljC3HLLLUbC2G5envV9993X6OVuXtnl9bdUGfbtFkasq2b8T3/606qs8u4HCfaYWuNHH31UMR3qrMe5CxkrSQKI9STpMjYEIGARsD0FNg6dW9ePKLsh2NkoWSags6jyqrvbSiutZFZeeWWjH7A0CEAgHgJxinXNyCvsWok+x4wZ0zphPYg7++yzzXPPPVe1CIWO//CHP7Te98qoPmrUKHPGGWdU1Sq/5JJLzEMPPVQx3mGHHWZ22223eED9d5Q//vGPRnXKnW3ttdc25513XpXH/4knnrDedzZ5tpURXg8S7KbM+Qozd+eWUY30Aw88sOJ6L7GuDhdeeKF1Dt32mKsEnFfI/bHHHmtGjx7dOmYYsa7OXufW9QBV3JdffnlrPD2AUWI9dzI69ZMt/erLx2ogBoNAgwQQ6w0C5HIIQCCYgB3+bvd0i3W9j2AP5kiP9AkoJFbnUP1ap06drL07YMCA9CfHHSFQQAJxi3WFo3uJ8DXWWMMMHTrUSnam+uru2t82WqfAnjFjhpFgdYtYlWeVB19/B77++mujM9X/+Mc/qqwj4RhUii2qSRXiLWHsbgqdV0lZtT/84Q+t4lXZ2BWO7m4SsJqbHkx+9tlnnuOpjJsi45zNT6yrj8LrVbZOXm1x8ZqjEtg5RXNYsa4H/gqFnz59etW4EuuKgFLZVNnM3dy14qMypz8E0iSAWE+TNveCQAkJuJPl1EKAYC/hBsn4kp9//nnfH/HOqffp08fystc6W5rxpTI9CGSCQNxi/f3337eywdvHWKIu0u1NVhi8Qt+jloHTefiDDjoo6u0D+0+cOLHmuMp0f++997aOIx7ypM+cOTNwbLuDxLTC9zfddNOqa2qJ9aAbHH300Wb77bev6BZWrOsiPYSRLZyRekH3lBf/qKOOwqseBIrPM0MAsZ4ZUzARCBSTgLtmbNAqEexBhPg8TQLyykyaNMkooVGYptD4FVdcscr7FOZa+kAAAsbELdbFVKVVTz31VPPNN9/4Iu7du7dZd911jTzVzqaQcrfnWl5zhZ8rn0VQU8KzHXbYwapnHqbOetB4Xp9ff/31RhnVvVrXrl2NyrY5mzzn5557rnnrrbcCb6doAYXEK3rAq3mJ9R133NEo7N3vgYZC7yXUneHv9thRxLqukfdcgn3KlCk11yL28sTvvffegWumAwSyRACxniVrMBcIFIyAO/w97PIQ7GFJ0S8tAlOnTrVEe60f+/ZcOnbsaHnZJdppEIBANAJJiHXNQN9hhaFLDDq/x/IaSzTK662Hcl7ZynXm2a7Fbq9GidqUSf3JJ5+08rK4m3JZqEScPPNp/C1QJnSdw3b/jVIyOPeZbc1V2d41f5WZU5j63LlzW5cgJprzOuusY1QXXcd9/Jpf6TZ58DX+hx9+2Fp/Xn8bV111VYuJHox4tahiXWOoFJxqwuvhg/5OKwGd3STSR4wYYSXc22ijjaJtRnpDIAMEEOsZMAJTgEARCbiTykVdI4I9KjH6J01g0aJFRiXc9GMwTNilPHXytOvsJA0CEMgOAXlh9T3u16+flYyskURj8h5L5OvfPJ1711EYjavvv58nfdtttzX6e1Jv0xl0CVCvplJrOn4mMd6zZ0+rcoXyxNRq9hq0jqWXXtoS6mGZBNVZ1/l+RTZ06dLFOhMfdtx62Uio6++0zrJr/Tq3z/GkemlyXRYIINazYAXmAIECEqjXq+5EgWAv4MYowJL0g1znROWpC9MkBvTj1+2ZC3MtfSAAgeIRSFKsp00rSKynPR/uB4GiEUCsF82irAcCGSAQJalc0HQR7EGE+LxZBJRFWt657777LnAKCv+UYNdL5zVpEIBAeQkg1stre1YOgagEEOtRidEfAhCoSaDR8HevwUeOHEkYG/sukwQUyqozmfK0K+w0qCksU4JdYbI0CECgnASUGd55rjoqhbPOOssqO5eFhmc9C1ZgDkUmgFgvsnVZGwSaQCCO8HcEexMMxy0bIqDQeIl2r/rEXgP379/fEu1K/kSDAAQgEETATmKXtfPXiPUgy/E5BBojgFhvjB9XQwACDgJxhr8j2NlaeSSg0HhlVg4q6SQP+6hRo/K4ROYMAQikREACXS/926qWxWNhiPWUNgO3KS0BxHppTc/CIRAvgSTC371m6FWXNd6VMBoEGiOg0Hj9uFZGYr+mkkjKukyDAAQgUIvA2LFjKz7O2r+BiHX2LwSSJYBYT5Yvo0OgNASSCn93A1QIoM6w0yCQdQIKjZdoVz1mZ1MpoTXXXDPr02d+EIBABghkXazfe++9VZS22WYb07Vr1wzQYwoQyD8BxHr+bcgKINB0Aml51e2FItibbnImEIGAQuMl2lVvWJng9bCJs+oRANIVAiUm4D5elsVQ+BKbh6VDIHECiPXEEXMDCBSfgPvJfxorRrCnQZl7xEXADo1v06aNGTJkSFzDMg4EIFBwAoj1ghuY5UEggABinS0CAQg0RCCt8HevSeJhaMh0XNwEAnPnzjWdOnVqwp25JQQgkEcC7sg1HlTn0YrMGQL1E0Cs18+OKyFQegJph78j2Eu/5QAAAQhAoHQEsn5uvXQGYcEQSJEAYj1F2NwKAkUj0EyvupMlHvai7SzWAwEIQAACNgH3v7XKe5G1eutYCwIQSIYAYj0ZrowKgcITSLqmelSACPaoxOgPAQhAAAJ5IMC59TxYiTlCIBkCiPVkuDIqBApNoBnh7wMGDDCzZ882urdfQ7AXetuxuP8SmDlzpnnrrbeM9nvfvn3hAgEIFJyAW6xzbr3gBmd5EHAQQKyzHSAAgcgEmhH+3qVLF7PppptaYl0/XPxEO4I9sjm5IGcE3nnnHfPJJ59Ys15uueXMoEGDjL4fNAhAoLgEOLdeXNuyMgjUIoBYZ39AAAKRCASFv3ft2tXMmjUr0phhO6+11lqmX79+rd39hDuCPSxR+uWNwOeff25effXVimmrdrsE+8CBA41Kw9EgAIHiEeDcevFsyoogEIYAYj0MJfpAAAIWgVrh77ZA/n//7/+ZefPm1U1M4X2dO3c2kydPrhqjd+/eZr311qt630u0I9jrNgEXZpjAiy++aL7++mvPGS655JJWaPzSSy+d4RUwNQhAoB4CnFuvhxrXQCD/BBDr+bchK4BAagT8wt9tYSyP+tNPP101H4lvhevqx0ZQU5ZbeQclSrzaBhtsYJZaainfYZzCHcEeRJvP80Rg4sSJ5r333guccv/+/S0ve/fu3QP70gECEMgHAcR6PuzELCEQNwHEetxEGQ8CBSXg5VV3i+EpU6aYN998s4qAQtcVwh501t2ZNMfPg7j88subESNGBFK2RbvmSImbQFx0yAEB7elJkyaZ6dOnB862bdu2lpd9hRVWMO3btw/sTwcIQCD7BDi3nn0bMUMIxE0AsR43UcaDQEEJOH8kSPzqJTHgbOPGjbPEhLsNHTrUrLTSSpZnvZZ33Sn+FQavjNfuJq/7lltuaTp06FBQ0iwLArUJfPzxx9b3LExuCHnXV155ZbPsssuCFQIQyDkB+99P+9/gnC+H6UMAAiEIINZDQKILBMpOwOkRrxVa/vzzz5tvv/22CteoUaNMz549rfdrCXaFwDu94H7n31dddVUrzJcGgbISmDNnjlFYvNfDMS8mEusrrrii6dGjR1mRsW4IQAACEIBA7ggg1nNnMiYMgXQJ2OHvdji5X0j54sWLzWOPPeY5uW233bYiS7U7lE8XedWN9RP2dhm3dElwNwhkj4Cyw0uwf/HFF4GTU1SKvOwKje/YsWNgfzpAAAIQgAAEINBcAoj15vLn7hDIPAF51b1C3t0TV4Zqr6Rw8uStv/76Fd29RLjbq64L5s6da5588klPRu4ybpkHyQQhkCAB28suj3tQU2i8vOwDBgwI6srnEIAABCAAAQg0kQBivYnwuTUEikRgwoQJ5v33369akkTBsGHDqt53CnZli99ss808cShhnRLXuVufPn3MuuuuWySErAUCDRGQUP/oo4/MJ598EmoclXjT91MlEWkQgAAEIAABCGSPAGI9ezZhRhDIJYF///vfZtq0aVVzX3PNNX2TW9nh8LXEeq3a7htuuKFRbWkaBCDwPwIKjZdo96vH7mYlwa6XjpfQIAABCEAAAhDIDgHEenZswUwgkGsCCldX2Lq7bbrppr4iwBbrCsvdaKONfNf/wgsvmG+++abq87Bl3HINlslDoE4CinbRa/78+YEjrLfeenjYAynRAQIQgAAEIJAuAcR6ury5GwQKSUDht0899VTV2pTEaosttvBds8S6vOq6fvTo0b79KONWyG3DolIgoO+WjpzoO+TXlltuObP66qunMBtuAQEIQAACEIBAFAKI9Si06AsBCHgSUPi7wuDdbZllljFrr712TbGuxHJKYldLrGsAyrix+SBQPwGFxku0u0srtm/f3koA2a1bt/oH50oIQAACEIAABBIhgFhPBCuDQqBcBN577z2r5rO7DRkyxCoV5dckHlQSTv9Vxnm/snC6fvz48ebDDz+sGqpr165mk002KRdwVguBOgkoLF7fo4ULF1ojDBo0yKyyyip1jsZlEIAABCAAAQgkSQCxniRdxoZASQioZJtXMiuvcmxOJEoeZwt05//2wuYXaq++8t7Li0+DAASCCdih8d99953Rd7RDhw7BF9EDAhCAAAQgAIHUCSDWU0fODSFQPAKPPvqoaWlpqVrYNttsY9q1axfbgt944w0zderUqvEo4xYbYgYqEQGFxvft27dEK2apECgegTCRacVbNSuCQHkIINbLY2tWCoFECChLu7K1u5tKqqm0WpyNMm5x0mQsCEAAAhDIKwG7moo9/6C8L3ldJ/OGQNkJINbLvgNYPwQaJDBp0iQzbty4qlFWWGEFM3z48AZHr77cr4xbUveLfQEMCAEIQAACEGiQAGK9QYBcDoGcEECs58RQTBMCWSXgF5quUlAqCRV3+/TTT83bb79dNWzbtm3NlltuaZTdmgYBCEAAAhAoMgGFv+tlNyVr1YsGAQgUiwBivVj2ZDUQSJ3Av/71LzN79uyq+ypDuzK1J9H++c9/mvnz51cNPXToULPSSislcUvGhAAEfAgouqZjx46mX79+MILA/2fvPMCsqq72v2aGGcoAQ+8d6b036cVGvhgTjSVRYwyWqDGWWKOJGk0skWiihliiJmo0aPx/GhUQEaRIFekgfeigwDAwtJn/857kzHfvKfeec+/p513Pc5/Be/fZe+3fOjPe9+y91yIBjwioYl0V6BTqHoHnMCTgMQGKdY+BczgSiBKB48ePK/XPtVZQUKCscrtl69evl02bNum6Zxk3t4izXxIwJlBSUiJLly4VZJiHWEcZOLce0jEGJEACJEACJBA3AhTrcYs450sCDhLYs2ePLFu2TNcjMkz369fPwZGSu2IZN9fQsmMSsEUAR1JwNEW1nJwcZStuu3btBP+mkQAJkAAJkAAJZE6AYj1zdrySBGJPwGyFG6tr7du3d5WP2Vl5tx8UuDopdk4CISKAMor4PTSyWrVqKavsjRo1CtGM6CoJkAAJkAAJBIsAxXqw4kFvSCBUBBYuXCgop6a1/v37C2qfu2kHDhyQRYsWGQ4xbNgwgVigkQAJuEMAOSM+++wzw9wRiSM2a9ZMWWWvWbOmO46wVxIgARIgARKIMAGK9QgHl1MjAbcJTJ8+XU6fPq0bZuzYsZKfn+/28DJ//nw5dOiQbpzWrVtLly5dXB+fA5BAXAngCAwSyxk9rNMyQaUGrLLj9xL/ppEACZAACZAACVgjQLFujRNbkQAJaAgcPnxY5s2bp+OCFW2sbHth27dvl1WrVumGYhk3L+hzjLgTKC8vVwQ7XmVlZWlxFBUVKavsjRs3TtuWDUiABEiABEiABEQo1nkXkAAJZERg27Ztsnr1at21LVq0kO7du2fUZyYXsYxbJtR4DQk4R+DIkSOKYMfDMyuGvxGtWrWS2rVrW2nONiRAAiRAAiQQWwIU67ENPSdOAtkRWLFihezYsUPXSbdu3aRly5bZdW7jarMkdzgje+aZZ9roiU1JgASyIbB3715FtCOfRDqrUqWKssoO0Y5/00iABEiABEiABPQEKNZ5V5AACWREYM6cOVJaWqq71uvkbkePHpXZs2cbzqFv377MRp1RdHmR2wSwhfzDDz8U7AzB79Ho0aNl4sSJUqNGDbeHdr3/LVu2KKIdJRbTWd26dRXB3rRp03RN+TkJkAAJkAAJxI4AxXrsQs4Jk0D2BJAJGiJDa1ghGzduXPYD2Ozhiy++kN27d+uuQtkoCHYaCQSNADKp/+pXv0py64orrpAf/vCHQXM1I38g1Ddv3iw4LmPFkDUeCehwrp1GAiRAAiRAAiTwHwIU67wTSIAEbBPYt2+fLFmyRHdd/fr1ZcCAAbb7y/YClnHLliCv95rAfffdp0vQiNXlV199VefKN998o3sPojYMmdXxu7lp0yZLW+MLCgqUVXaIdi+qSXgdc45HAl4QQIWGevXqeTEUxyABEvCAAMW6B5A5BAlEjcBXX30leGmtffv2SokmP4xl3PygzjEzJTB16lR59tlnky4/++yz5bbbbtN1abRb5eWXX5bmzZtnOrzn12GFHSvtVrbGQ7B37drVcx85IAmElQAEOv6frJZSPOOMMwQvGgmQQPgJUKyHP4acAQl4TmDx4sWyf/9+3bh+nhE3K+OWl5cnY8aMEfykkUBQCOCc+uOPPy4LFiyQ06dPS69eveSmm24yTM4YBbEO7idPnpSNGzcKzrSbGVbXkfeiatWqQQkV/SCBwBPQPkCnWA98yOggCVgmQLFuGRUbkgAJqAQ+/vhj5Yu31iCK8WXbD6uoqFDO0Rv51aVLF2VrLY0EgkYACRJRozzVttWoiHWV/cGDBxXRjuM0WuvcubO0adMmaGGiPyQQaAJYUV+4cGGlj/h7MnDgwED7TOdIgASsEaBYt8aJrUiABP5LADWVkRxLa4WFhTJ8+HBfOa1bt07Zaqs1lnHzNSwcPEsCURPrKo6dO3cqW3fxwALmV86LLMPDy0kgEARQXSLRcKyGRgIkEH4CFOvhjyFnQAKeEiguLpaVK1fqxkQ25549e3rqi3YwlnHzFX/sBsdujl27dimCc8OGDbJnzx5BKTIkihs6dGjKsoE4toHyZokGsYpdILDly5dLSUmJ8m9t1ni8d/XVV0uLFi2Uz7ESrf7bKAhIUKduk8XZ8SZNmgjyS+CFf+fk5FiKHXatrFixQvA3YMeOHYJ+a9eurewK6NOnj2BV3Gpf6oAoYYdVdrz8PEZjCQAbkUCACWBlXT2zDjexss5EcwEOGF0jAYsEKNYtgmIzEiCB/xBYtWqVQGhoDQmhkBjKb2MZN78jEI/xcZ898sgjplnOIVpx9vrOO++UatWq6aD8/e9/l5deeinpfexMuf/++5X3brjhBlm7dq0lmD/5yU/k+9//vq4tMrH/9re/lWXLlpn2g4cD99xzjyLazQwPJWbMmCF//etflQcSZtawYUP58Y9/LGPHjrUt2rFjBztgaCRAApkR4Ln1zLjxKhIIOgGK9aBHiP6RQMAIzJ07t3LFL9G1IUOGBKJGMhLfIQGekZ155pkUBAG7n8LmDoTr3/72N6XEGlaF0xnE8MMPPyy1atVKauq2WEd1BCSwO3ToUDoXpUaNGvLzn/9cRo8erWuL+T7wwAMyZ86ctP2oDSZMmCC33367bcFueQA2JAES0BHguXXeFCQQTQIU69GMK2dFAq4QOHXqlLLCpjXUe8YX9KDYvHnz5PDhwzp3sF0YW3VpJJApgeeff17eeOMNW5fjvnv00UeTtqS6KdYXLVokd911ly0fsRPgT3/6k3Ts2DHtQwU0wO88RD5WxI3sqquukksvvdSWD2xMAiSQHQGeW8+OH68mgSASoFgPYlToEwkElAC21UIIaC1omWdxLnf16tU6P1G+DVt0ITRoJGCXALKXX3HFFXLixImkS9u1ayeDBw9WxDi2x+NhkXbV/fzzz1e2tquWTqynO7OOre9qnfXEM+soA4fP8DuQaEVFRYKdJRDj2C77+eefy969e5Pa9O7dW1mNVw1n1P/nf/4nqcICfoeuvfZaOffcc5Xyart375annnoqKRM1rseW9tdee00R9DQSIAFvCPDcujecOQoJeEmAYt1L2hyLBEJOAEmgkEhLa23btpVOnToFZnYs4xaYUETKkSeeeEI++OCDpDkhqSJWzatUqVL5/nvvvSeTJ09OagfR+tZbb1XWD08n1hMvtpMN/t1335Wnn35aJ9R///vfJ5UvxPb4n/70p4rYTjRs2VdLPiE/xc9+9rOkzyH4tQnv8PDiO9/5jhw/fjypLcb0Oukk6tfDDybWitSvHidjkQDPrVsExWYkECICFOshChZdJQG/CSxdulS3GgefkAm6cePGfruXNL5ZGTecHUbiLxoJ2CGASgNYHdeumCPpmlEm9uuuu073YAtb6NUa4m6J9csuu0yXBA6C+1vf+pZuusg/oSa0Uz8877zzlPPrsFmzZslDDz2UdB0eHCBpntbwkCAxEzU+HzFihJJx3kvDjhrsKkCyyzPOOEMKCgq8HJ5jkYCvBCjWfcXPwUnAFQIU665gZackEE0CM2fO1G0BxkxHjRplmPHaTwpYYTNLitWvXz9B5moaCVglgB0lEOCJhm3oL7/8smEXEOMQu4kG0dy9e3flLTfEOh4oYNt6omHF/80331RKrGkNx1q0WeQTt8Ij8zvEf6LhCAmOAlxwwQVSvXp1q/g8aQd/EzPfY5s+BHvLli09GZ+DkEAQCPDcehCiQB9IwDkCFOvOsWRPJBBpAmbiF1/YR44cGci544u7Uakp7ALAbgAaCVglYLTKbLQl3Gp/boj19evXy/XXX69z4fLLLzd1C5ntE3cL4CHW66+/Xtke/aFfrUEIo1xj//79lfP6rVu3tjp1V9rhfD3O66q16RMHQf16iPa6deu6MjY7JYEgEaBYD1I06AsJZE+AYj17huyBBGJBYOfOnfLll1/q5tq0aVPp1atXIBkgIdiSJUsMfUNN68LCwkD6TaeCR8BIXJ9zzjly6623ZuSsG2IdlRpQVz0bQ1b4999/v3L7OEohIjEefqYy/B1A+caLL77Yl/PiqEm/ZcuWlD7iCALya+BBA40EokqAW+GjGlnOK64EKNbjGnnOmwRsElDPgmovQyk09RyuzS49ac4ybp5gjvwgzz77rEydOjVpntoM73YguCHWsSL+wgsv2HHDsO0777yTVBfR3+MsAAAgAElEQVQeWeNx3v6TTz4RJG9MZXXq1FEeYEC4e2V4kIAcFUar6lofqlWrpqyyG+UZ8MpfjkMCbhKgWHeTLvsmAe8JUKx7z5wjkkAoCcyfP1+QQVpr2AKLL+hBNbMybjjLO2bMGJZxC2rgAuYXhDoEe6KNHz9e7rjjjow8dUOs//vf/xZkYNcakirasVdeeSVJrKvXohrExx9/LAsWLNCVhtP2f/XVVyur7F5ZWVmZ4tPWrVsF5evSGbb7Y5WdWePTkeLnYSOARI9qskfc37zHwxZB+ksCyQQo1nlHkAAJpCWAM63Tpk3TtcOW2QkTJgh+BtXgOxLjnTp1SuciztwiazSNBNIRQF3ye+65J6kZHlRps6Wn60f93A2xjtVllGNLNJzTRsk4pw3HYnBGfNGiRcpLmyUfW81fffVVz4UCRApEu7Ykndn8Idhx3h4r7jQSIAESIAESCBoBivWgRYT+kEAACeALML6Yaw0r6hAsQTez86zIkD106NCgu0//AkCguLhYrrzyyiRPioqK5J///Kfhw6qPPvpIUOow0S666KLKUmZuiHXUF0eJNq1w/uMf/yg4rmLXtII3Ly/PsIrCypUr5Ze//KVuG/oDDzzg2+8X4oVVditb42vUqKGssjNrvN07hO1JgARIgATcJkCx7jZh9k8CESCwefNm5Uyo1nBWPRMR4DUSlnHzmnj0xsPODJQ50x4F+d3vficoBai1SZMmyaZNm5LezrTOOnavaAX4M888Ix07dtSNe8011wi2qycaysU9+eSTpjtgsPME577xMCHRvvvd7ybNF2Idq/RGZeAeeeQRZYt8ot1yyy1y7rnn+nYzIGaIgdWt8Y0aNVJW2ZE9nkYCJEACJEACQSBAsR6EKNAHEgg4AbMSaMgCjyzQYTCWcQtDlILto9G5dewugRBWV2WRgO25557TJaNDuzfeeEOQKwFmZ2X9xz/+sSI4Ew3l2IxKsqH6gdE5evyu3nXXXdKgQYPKbg4ePKj4hN0BMK24RntscU+0q666Si699NKk93BGHA8JtNnYcca/Q4cOvgcVD1jwwNHq1ng8hMTxGKy400iABEiABEjATwIU637S59gkEBICqDGNBE5aQ3111FkPg7GMWxiiFGwfUcsbW+H37NmjcxRiHUnLNmzYYLj1GoL7kksuqbzOjlh/9NFHDXNGIKM5tuJDEKO8mmpY7Z8+fbrOR+SWaN68uTRr1kwR/9p55Obmyq9//evKTO7Yxv+LX/xC18+IESOUNpgvzq5/8MEHsmbNmqR2SGqHhxvoMygGX/FA4fDhw2ldQllHCHa/68endZQNSIAESIAEIk2AYj3S4eXkSCB7AseOHZNPP/1U1xESMo0aNSr7ATzsYe7cuYZCCudVO3Xq5KEnHCqsBFAK8MEHHxQId6t29tlny80331y5qo7r7Ij1d999V55++mnT4YYNG6aIbNWwknzTTTfJjh07rLqotMM2cGSTb9KkSeV1OO/+r3/9y1Y/EOhgNGjQIFvXedEYOx9wTACi3SjppNYHPJDo0aNHZd15L3zkGCRAAiRAAiSgEqBY571AAiSQksCuXbtk+fLlujaNGzeWPn36hIoeVhO1K4CYQH5+vlLGLchZ7UMFOuLOYvUcYhQrtakM9xNW4i+77DJdMztiHYnj7r//flm8eLHhcEiSiGRuiYZrcEYeQjtdbXRch4dVyHaPVfdEw7VTpkxRVsm15+aNnEEW+BtvvFHwgCLIhjwWqEeNv2+prEuXLlxdD3Ig6RsJkAAJRJwAxXrEA8zpkUC2BMwyqePLPVakw2QQG0iCZVSHmWXcwhRJ/309evSovPjii7JixQplS3niKi1Eerdu3eTCCy8UrHobmR2xjuvR/xNPPCFz5szRHUnBtvT77rvPcBz4949//ENZTcZRkETD+fl27dopDxPM/FTb4yHXO++8I9hZYHQkBknnJk6cKEhKh635YbG9e/cqbLSJA+E/yt4FcXdAWNjSTxIgARIggewJUKxnz5A9kECkCSxYsECQiEprAwcO9LyGshOgWcbNCYrsI5EAhDQSmOEMOAQeki7Wq1fPFUhY6VbLkhUUFChb13Gu2squkCNHjih+YlUZ593hJzK82zGs2GN7Pco5QrRjfPSDM+phNnBB5vjE4w3I8o9t8DQSIAESIAES8IsAxbpf5DkuCYSAAITBtGnTDLfRjh8/3vYX/SBMGYLls88+M3Slf//+Sdmyg+AvfSABEvCGAB4+YJV9+/btSnI57LahkQAJkAAJkICfBCjW/aTPsUkg4ASwoo6Vda1hmyuyQYfVkOUa21+1hsRavXv3Duu06DcJkIADBLBrAGfvkRGeRgIkQAIkQAJ+EqBY95M+xyaBgBNAxmRsG9da2FedINQh2I0M539ZXzngNybdIwESIAESIAESIIEYEKBYj0GQOUUSyJQAssAbZUtGKSPUaw6zYSs8tsRrjWXcwhxV+k4CJEACJEACJEAC0SFAsR6dWHImJOA4AdRXR511rQ0fPjz0W0RZxs3x24UdkgAJkAAJkAAJkAAJOEiAYt1BmOyKBKJEAMmWZs2apZsSMlCjJnnYDeXbZs6caVjGDWW3WrZsGfYp0n8SIAGfCWD3Ts2aNX32It7Dr169Wt5++20FAv5NIwEtASST7NKli/I2yk/SSCBIBCjWgxQN+kICASKAMlTLli3TeYRSRihpFAVD7WissGst7An0ohAbzoEEwk5g//79snjxYjnjjDOkffv2lsrrhX3OQfJfFekU6EGKSjh8gWCnaA9HrOLgJcV6HKLMOZJABgTWr1+v1B3WWocOHZQvnlGwkpISmTt3ruFUBgwYIPXr14/CNDkHEiABHwgkVp1AHXqI9saNG/vgSfyGnDp1quAF69ixo5x77rmV/8b/2zZs2CDvv/9+JZibb75ZaUeLLwH1flB/UrDH914I2swp1oMWEfpDAgEhsHDhQkEJI61FrRb5kiVLZN++fbp5soxbQG5EukECISRQXFwsK1eu1HnetGlT5WEnt8a7F1SspD/00EPKAOedd57yMjMIM1WcPfPMM+45xZ5DQyDxnqBgD03YIu0oxXqkw8vJkUDmBKZPn254nnvcuHFSpUqVzDsO2JUs4xawgNAdEgg5gePHj8u8efMEP40sNzdXWWVv06aN4N80ZwlAqEOwpxPq6qiTJ08WrLZjZR0r7DQSwP2A+wJ27733Cs6000jALwIU636R57gkEGAChw4dkvnz5+s8xFbOYcOGBdjzzFwzK+PWrl07bo3MDCmvIoHYEoBQ3LZtW9r5165dW1ll59b4tKgsN1C3v9sV3tdff70yBrfDW0Yd+YbqCjuEOgQ7jQT8IkCx7hd5jksCASaAL5pGSXlatGgh3bt3D7Dnmbm2ZcsWWbt2re7iqGS+z4wKryIBEsiEwMmTJ5XElXjh3+msefPmyio7HobSsiOginWrq+rqaOrqOsV6dvyjdjUe4lCsRy2q4ZsPxXr4YkaPScB1AitWrJAdO3boxoFQh2CPmp06dUop41ZeXh6bOUcthpwPCQSNwMGDBxXBvmvXrrSu5eXlKavsrVu3FvyblhkBdQu8VnRjWzMMieWMDO9zK3xmzKN8lbrj4rXXXovyNDm3gBOgWA94gOgeCfhBYM6cOVJaWqobGlvgo7r6wzJuftxpHJMEok8ADz4h2g8fPpx2snXq1FFW2ZHgkmafwKWXXqpclJgsLjFhWLoe7W6fT9cfPw83AXXHBc+thzuOYfeeYj3sEaT/JOAwgRMnTiirzFrLz8+XsWPHOjxacLpjGbfgxIKekEDUCGD3DkphQrSfPn067fSwNR6r7DjXTrNOQCvWE4V6s2bNBNn4jQy7H3bu3Gk5KZ11j9gyzAS4sh7m6EXHd4r16MSSMyEBRwigjBnKmWmtQYMGgrJtUTazMm74gterV68oT51zIwES8IAAtsYjR8bu3bvTjoYHpFhlh2iPUgWOtBPPooFWrKtiq1+/foKXmeFvP152z7pn4SovDQEBnlkPQZBi4CLFegyCzCmSgB0COLu3ceNG3SU4T9mhQwc7XYWu7Z49e2TZsmWGfo8cOVKqV68eujnRYRIggeARwNZ4iHbs6Eln2BoPwW62Kpzu+jh9bibWJ02alBLDlClTlM+ZYC5Od0vquaq7MlhrnfeE3wQo1v2OAMcngYARWLx4sezfv1/nFVYlGjZsGDBvnXfH7Lx+HB5WOE+TPZIACZgRwHZ4PBiFaDdKbqm9Dtu4IdqLiooI1YRAolhXa2WD28SJE02ZcVWdt5OWQOLxCSaX4/3hNwGKdb8jwPFJIGAEZsyYIThfqbUxY8YISplF3VjGLeoR5vxIIFgEkHjuq6++kr1796Z0rG7dujJo0KBgOR8wb8xW1iHWIdoTDWfUly5dqpxVZ2K5gAXSR3cShTpX1X0MBIeuJECxzpuBBEigkoBZkrXCwkIZPnx4LEixjFsswsxJkkDgCEA0YqXdqBIHnEXOEOQOoZkTSJVgDrvD1KMEqkhXe8JZ9agf8+J9k5oAjgCqJfzQkkKdd0xQCFCsByUS9IMEAkCguLhYVq5cqfMEmYl79OgRAA+9cWH16tWybds23WA4Ozp48GBvnOAoJEACsSNQUVGhrLIjczz+rVqLFi2ke/fuseNhd8LZlm6zOx7bR49A165d5YILLhD8pJFAEAhQrAchCvSBBAJCAEIdgl1r+J9Wq1atAuKl+25gW+q8efMMBxo4cKDUq1fPfSc4AgmQQGwJYJcTVtmRNR6JLQcMGCA1atSILQ+rEzcS67gWW5thWDmlxYsAchfA0olvCHQr7eJFj7MNAgGK9SBEgT6QQEAIzJ071zA78dChQ2NX79cs0R7LuAXkZqUbJBADAhDrx48fVxLL0dITMBPr6a9ki6gSYFb3qEY2PvOiWI9PrDlTEkhJAGe1kVxOa3l5eTJ+/PjY0WMZt9iFnBMmARIIOQGK9ZAH0AX3KdZdgMouPSVAse4pbg5GAsElgHJtWE3WGrZ8Y+t3HI1l3OIYdc6ZBEggrAQo1sMaOff8plh3jy179oYAxbo3nDkKCQSeAM5HGp3na9eunVLWJo62efNmWbdunW7qVatWldGjR8cRCedMAiRAAoElQLEe2ND45hjFum/oObBDBCjWHQLJbkgg7ASWLFki+/bt002jT58+0rhx47BPLyP/T548KTNnzkzKyqx2hOz4yJJPIwESIIEwEMDf94YNG4bB1Yx9pFjPGF1kL6RYj2xoYzMxivXYhJoTJYHUBCBKT5w4oWuEFWSsJMfVVq1aJdu3b9dNn2Xc4npHcN4kED4CePC4cOFCKSoqUuqJR/VvOsV6+O5Ntz2mWHebMPt3mwDFutuE2T8JhIBAaWmp4Hy21lAqaMSIESGYgXsusoybe2zZMwmQgDcEEo855efnK4I9iuU4Kda9uZ/CNArFepiiRV+NCFCs874gARKQHTt2yIoVK3QkWKbsP0jMyrg1a9ZMevbsyTuIBEiABAJLAA9j58+fL6j4kWj169dXRDt2CUXFKNajEknn5kGx7hxL9uQPAYp1f7hzVBIIFIHVq1fLtm3bdD516dKF9X1FBLWOv/jiC8OYjRo1SqpVqxaoeNIZEiABElAJmB3lUT9HEtG2bdsKVtzDbhTrYY+g8/5TrDvPlD16S4Bi3VveHI0EAklg3rx5gu3eWhs8eHCkVl2ygT979mw5evSoroszzjhD8KKRAAmQQNAIHDhwQBYtWpTWLRx5wio7dlOF2SjWwxw9d3ynWHeHK3v1jgDFunesORIJBJLA6dOnZfr06TrfcnJy5Kyzzgqkz344tWnTJlm/fr1uaJZx8yMaHJMESMAKAWyBx66prVu3WmmuiHWssteuXdtS+6A1olgPWkT894di3f8Y0IPsCFCsZ8ePV5NA6Al8/fXXSpZgrdWtW1cGDRoU+vk5NQGWcXOKJPshARLwmgDKtkGw79+/P+3Qubm5ym6h1q1bS15eXtr2Vhvg/zX16tWz2jyjdhTrGWGL9EUU65EObywmR7EeizBzkiRgTsBsxbhNmzbSuXNnoksgYHb2kw82eJuQAAmEgcCWLVsU0X7s2LG07iLxHFbZGzdunLatlQYQ63i5eWyIYt1KJOLVhmI9XvGO4mwp1qMYVc6JBGwQWLZsmezZs0d3Re/evaVJkyY2eop+00OHDilZlY0MuxAg2mkkQAIkEGQCyL2xefNm2b59uyU3W7Zsqayy16xZ01L7VI0+/PBDGThwoGsr7BTrWYcoch1QrEcupLGbEMV67ELOCZNAMoFZs2ZJWVmZDsvIkSOlevXqxKUhgGRNSNqktebNm0uPHj3IiwRIgARCQWDv3r2ClXasdqcz5ObAKjtEO/KZZGo4coXx3BLsFOuZRia611GsRze2cZkZxXpcIs15koABAaywIMu51lCKDCXJaHoCu3btkuXLlxuiGT16tOBLLY0ESIAEwkIAq+zYGm/00FY7hwYNGiiCvWHDhhlN76uvvhK8cHYdgt1po1h3mmj4+6NYD38M4z4DivW43wGcf6wJmAlPbH/HNniaMQGWceOdQQIkECUCOMO+ceNGKS4utjQtCHa8UPLNjiUmNHWj7GWcxXrFyZNSUVIiFUeOSPmRIyInTkhOjRqSU6uW5NasKTmFhSK5uXbCFYm2FOuRCGOsJ0GxHuvwc/JxJ7BmzRrDkj6dOnVStjzSjAmYJeXjjgTeMSRAAmEmgGzxEO3ffPNN2mkMGDBA6tevn7adtgHOravmtGCPk1ivOHZMTq1fLydXr1Z+Vhw9mjoWOTmSW1QkVTp1kvxu3aRK+/YiVarYjl/YLqBYD1vE6K+WAMU67wkSiDGBBQsWyMGDB3UE3DpPGBXUJ06ckJkzZxpOp2fPntKsWbOoTJXzIAESiCEBnGXHQ0n8rTMyJJ3r1q1bRmTUc+vqxU7+/yYOYv30li1SNn26nNq0SaS8PKMY4KKcqlWlSufOUm3CBMlt0CDjfoJ+IcV60CNE/9IRoFhPR4ifk0BECVRUVMi0adMEP7U2Af/zjuF2OTuhXrlypeGWUbfOYtrxjW1JgARIIFsCOMOOVXZt1njsIEL1i0wTkKrn1hP9c0qwR1msY3v7sX//W04uXSpi8P/tjONdpYpUGztWqo4cKZKXl3E3Qb2QYj2okaFfVglQrFslxXYkEDEC2Ob4+eef62ZVVFQkQ4YMidhsnZ8OdiRgZ4KRDR48WFCjmEYCJEACYSeA6hcQ2OrW+GyPSSWeW1fZOPWQM6pi/eQXX8ixd96RCoPKLU7dX3lNmkj1Sy4R/IySUaxHKZrxnAvFejzjzlmTgFKyZ+3atToSSBrUpUsXErJAgGXcLEBiExIggUgQ2LZtm6DcW//+/bOeT+K5dScFexTF+slVq+To3/6W1ZZ3qwHDmfaaN96oJKWLilGsRyWS8Z0HxXp8Y8+Zx5wAyo8hG7zWeOba+o3BMm7WWbElCZBA+AngDHtBQUHWE9GeW1c7zDbhXNTE+qnNm6X0+edFTp3KmrnVDvJatJDCa6+VnPx8q5cEuh3FeqDDQ+csEKBYtwCJTUggigQ+/fRTQbkerQ0fPlwKUeKFZomAGccOHTpIe2TbpZEACZAACSQRMDq37oRgj5JYLz9wQI489ZSrW9/Nbsv83r2lxiWXROKupViPRBhjPQmK9ViHn5OPKwEkDpo1a5Zu+lWrVpXRo0fHFUtG80YCpg0bNuiuZRm3jHDyIhIggRgQMDq3njjtTBPORUmsH3vrLTmxeLFvd0OtW2+V3EaNfBvfqYEp1p0iyX78IkCx7hd5jksCPhLYs2ePLFu2TOdBo0aNpG/fvj56Fr6hWcYtfDGjxyRAAv4SMHtgrHqVacK5qIj1ipISOfzIIyKnT9sPVE6OkiQup6hITm/fLhWlpfb7EJGCYcOk+v/8T0bXBukiivUgRYO+ZEKAYj0TaryGBEJOYN26dbJ582bdLLh1O7PAsoxbZtx4FQmQQPgIaLewQ1inMqPPkWG+pKRETqU4i12rVi0ZNmyYLUBREetlH3wgxw12v6WCgVrpENd5rVtLTrVqlU3L9++XU+vXy7H33rMl/nOqV5da99wT+rPrFOu2foXYOIAEKNYDGBS6RAJuEzBL7jNgwACpX7++28NHrn+WcYtcSDkhEiCBNARSnTv3Cp72QcAnn3wiSJ76zDPPeOWC8+OcPi2HH3xQKgxyypgNltesmRT++MeSU7OmqT8o/3b0jTds1WjHuXWcXw+zUayHOXr0HQQo1nkfkEAMCUybNk3Ky8t1Mx83bpxUqVIlhkSyn7LZA5AWLVpI9+7dsx+APZAACZBAAAkEQbQDCzLJ33fffQqhMIv18n37pOTxxy1HOq9pUym85hrBSng6Oz5zppR99FG6ZpWfVx03TqqNH2+5fRAbUqwHMSr0yQ4BinU7tNiWBCJA4NChQzJ//nzdTDLZchgBHI5NYefOnfLll18a9jdmzBhHyh055iw7IgESIAGHCfgp2tWEdFHYBn9q7Vopfekly9Gxs/pdfuiQlDz8sOW+C/r3l+oXXmi5fRAbUqwHMSr0yQ4BinU7tNiWBCJAYNu2bbJ69WrdTFq2bCndunWLwAz9mwIy7CNxktaYC8C/mHBkEiABbwl4KdqxDR4r6up2+CiI9ROffSbH/vd/rQUtN1eKHnxQxMaOuMO//rVUHD1qqf8qZ5whhT/5iaW2QW1EsR7UyNAvqwQo1q2SYjsSiAgBrP5iFVhr2KqNLdu0zAmYlXGrXr26jBw5MvOOeSUJkAAJhIyA26IdIh2vRIuCWD/2//6fnJg711K0c+vWlVp33mmprdqodMoUObVxo6VrkLSu1u23W2ob1EYU60GNDP2ySoBi3SoptiOBiBCYM2eOlBqUcjnzzDOlZorkNBGZvqvTOH78uCDBkZH16tVLmjZt6ur47JwESIAEgkAAddRhEOzqv530y0ioo/8oiHXUVi/ftcsSrpy6daXqmWdaaqs2OjZ1qpxYuNDSNZk8DLDUsYeNKNY9hM2hXCFAse4KVnZKAsEkYFYTPD8/X8aOHRtMp0Pm1YoVK2THjh06r5FlH9n2aSRAAiQQNQJui/NEXs2bN5cePXoYIoyCWHf73ih97jk5ZVC61WhclIGref31brvkav8U667iZeceEKBY9wAyhyCBoBDYu3evLF26VOdOgwYNpH///kFxM9R+fPPNN/L5558bzmHIkCFSVFQU6vnReRIgARLwUpwb0VYTymk/o1hPc2+Wl8vh++6TipMnLd3E+T17So3LLrPUNqiNKNaDGhn6ZZUAxbpVUmxHAhEgsGHDBsG5aq2ZbSmMwJR9mQLEOkS71ljGzZdwcFASIAEHCUCoq2I98d8ODmGpKyPBTrGeGt3pHTvkyFNPWeKLRlXHjpVqEyZYbh/EhhTrQYwKfbJDgGLdDi22JYGQE1i0aJEcOHBAN4t+/fpJw4YNQz674LjPMm7BiQU9IQEScJ7A4cOHBTu18MK//TBkgIdgTzSK9dSRsHNeHT3VvOUWyWvc2I/wOjYmxbpjKNmRTwQo1n0Cz2FJwA8CM2bMkFOnTumGxnl1nFunOUfArIxbx44dpV27ds4NxJ5IgARIwAMChw4dUsT5nj175MiRIx6MmH4I7a4winVzZqfWrJHSv/41PdT/tshr2lRq3nyz5fZBbUixHtTI0C+rBCjWrZJiOxIIOYGSkhKZa1AOBhngkQme5iwBs7JFNWrUkBEjRjg7GHsjARIgARcIHDx4sFKgG1URsTMkVsLdzgxPsW4ckYojR6TkyScFP61a9e99TwoikBSVYt1qxNkuqAQo1oMaGfpFAg4T2L59u6xatUrXa6rMug67EKvuysrKBKvrRta7d29p0qRJrHhwsiRAAuEggHwbWD3HKvrRo0ezchpVMBo3biyNGjWS4uJipZSbG6aeX6dY19NFMrmjL74opzZtsow+r1Wr/2SBz8mxfE1QG1KsBzUy9MsqAYp1q6TYjgRCTmDlypXKlyWtdevWTVq2bBny2QXT/S+//FJwfl1rLOMWzHjRKxKIKwHkMlHPoB87diwrDMh/AnEOkV5QUFDZ14cffpi238SkcYnJ66yIfFx7ww03KGM888wzaceKQ4OKEyf+I9QtlmpTmOTmSs0bb5S8Zs0igYhiPRJhjPUkKNZjHX5OPk4EPvvsM8NzhkOHDpXatWvHCYVnc2UZN89QcyASIAGbBPbv31+5xf348eM2r05uDnGuCnSj/Cdmx4LUXrBFHufP8TOVpRLwuHby5MkU6/8FWFFWJqUvviint261Fdvq558vBUOG2LomyI0p1oMcHfpmhQDFuhVKbEMCISdw8uRJ+fjjj3WzyMvLk/Hjx4d8dsF236yMG3YzYFcDjQRIgAS8IrBv375KgX7ixImMh83JyakU5xDpVapUSdlXqlX1bEuHJgr4qVOnyvLly2O/sq4I9eefl9Pbt9uKccGgQVL9ggtsXRP0xhTrQY8Q/UtHgGI9HSF+TgIRIIAVlMWLF+tmwu3Y7gd3x44dsmLFCt1A+LI7ZswYZuF3PwQcgQRiTUDN4I6feHCbqeXm5iYJdDzstWKpVtWzFera8XlmXQRb3xWhbnNFPb9bN6lx2WUiFuNqJfZBaEOxHoQo0IdsCFCsZ0OP15JASAiYfVlCCTGUEqO5S+CTTz4Ro22mnTp1krZt27o7OHsnARKIFYGKiorK1XMIdKNynVaBQJCrCeKwgg7BbtfMVtUTz6fb7dOsfezFenm5lL7wgpyymcgvv3t3qXHppZET6rhPKNad+u1iP34RoFj3izzHJQEPCSxZskSw/VFrffv2VVZKaO4SYBk3d/mydxKIO4Hy8vLKDO4Q6KdPn84YCba0qwIdP7Mxo799OFsOoe6GxV2sl330kRyfOdMW2vwePf4j1DN4EGNrIJ8aU6z7BJ7DOkaAYpRLgGsAACAASURBVN0xlOwoiAS2bt0q7733nixcuFC6du0q5557rvTo0SOIrrrq08yZM8XofOLo0aOlatWqro7NzkVYxo13AQmQgNMEIMjVEmv4iRX1TA1Z29UkcU4+wNWuqju97V073ziL9dNbtsiR554TsXEf5PfsKTUuuSSyQh33B8V6pn8VeF1QCFCsByUS9MMVApMmTZJNCbVFa9SoIf/4xz+kevXqrowXxE6PHDkiyASvNbAYMWJEEF2OpE9mZdwaNGgg/fv3D82cE0vR7dq1S+e3+l7Tpk0N56S+3ywiZYFCEzg6GgkCOHOulliDQM/G8KBWzeCOv0NOm3ZV3W2hDv/jLNaP/u1vctIgP4pZXPN79ZIaF18caaFOse70bzX784MAxbof1DmmJwQ2btwo11xzjW6sO+64Q5cBHSuf2tqy+CIDQRt2M0twBrHUs2fPsE8vNP4jYzF2eBhZEMvnqaIc4lsV4EY147MNAO5DVcDjJ0V8tkR5fdQIYFeUmiTO6DiTnflWq1atUqAjwaibpq6qWy3L5oQvcRXrFUeOyOGHHxaxePyhSufOUnjFFZEX6hTrTvxWsQ+/CVCs+x0Bju8aASTVufjii+XgwYOVYyA5ziuvvCJNmjRJGhfv4ZVoY8eOlbvuuss1/7zqeNWqVbLdoHxLly5dpHXr1l65wXFEZMGCBUn3owqlVatWyjENP00V4kuXLhU3RLmduSUK+H79+tm5lG1JIBIEkJBSFeio5pGNYSeZegY9XR3zbMZJvFZdVXfzfLqRr3EV68dnzZKyDz6wFL68Nm2k8OqrJSc/31L7sDfiNviwR5D+U6zzHog0AdQWhwjH6jK+NJx//vmV2+QSJx5lsT5v3jw5fPiwLs6DBw+WOnXqRDr+QZtc0Mq4QZQHQZyni5Mq3inc05Hi52EmgB1e6hn0AwcOZDUV7ApTBXrdunWz6iuTi7Gq7sW2d61vsRTrFRVS8thjUm7lnqlSRWrdfrvkxuj//RTrmfwG85ogEaBYD1I06ItrBCCS8IUfta2NLKpiHQmIpk+frpsydhhMmDDBNd7s2JyA32XcwiLQzQiqgp3Cnb9lUSCA41eqQMdRmWysZs2alVvci4qKsukqq2uxqo6H416t4ic6G0exfnrnTjnyhz9YilnVESOk2nnnWWoblUYU61GJZHznQbEe39hz5gkEoirWzc5JY6Vl0KBBvAd8ILBhwwZBPgWtFRYWyvDhw13zKOwi3QgMhbtrtws7dpFAaWlpZZK4b775JquRatWqVSnQa9eunVVfTl2M/+/4IdThfxzF+snly+Xoa69ZCl+tu++WXB8f5Fhy0uFGFOsOA2V3nhOgWPcceTQGnD9/vq6O67Bhw3Qr1yglg+zrakb2IUOGCMqFae3QoUOyQpPFFFu0u3fvrjTFZ2iTaKjTinIzSLiDOuJok5+fL5dffnnlFwWjLOioLY4tgviShPPcsJdfflk2b96c1D/6vvvuu5X3sBKNJGBmhvPxKBOnntNDQiBsAWzXrp3yspN9HrsAIOiKi4uV7ft5eXnKdnWcL8ec7ayYgPv69et1brdt21Y6deoUjZsxZLPAStqnn35q6HWfPn2UratOGn438HLK1LJODRs2rOwy8d9G42iTYuG/cR7XKaNod4ok+3GLAKpyqGfQtf8vszsmRLm6xR1infZ/BOIo1o9//LGUTZuW9jbIbdBA2QIfN6NYj1vEozdfivXoxdSTGd10002yevXqpLEgeJs3b570HsTrtddem/QezrJVqVIl6b2PPvpIHnvssaT3vvvd78p1112nvHfrrbfK8uXLkz7/61//qqxQ/uY3v5Hy8vLKz5599lnp0KGD8t9nnXWW7qHCX/7yF4FYRWZuVYyng4bM8PiDb2QffPCBPPPMM7ps8mpbPEBACbnvfOc7KYfZvXu38tAA5+wT55N4ER4ajBw5UukvnUDCdcuWLVO2WGqtd+/euiR76Rjwc+cI4F42KnvmZBm3bEW6KsrVxHdO1l5OJAkBo4r5bEU8Rbtz9yh7yp5ASUlJpUA3yhtiZwQ8pFUFOra704wJxFGsH3vnHTmxYEHaW6JgwACp/r3vpW0XtQYU61GLaPzmQ7Eev5g7MuMXX3xRXtNsu4LwHTNmTFL/r7/+urzwwgtJ70GUYwUx0f74xz/Kv/71r6T3HnzwQcFKPMxIrF9yySXy5ptvmopxXOemWMdWxt///vemq6Ra0Nh2/otf/MJwZXzNmjXKHLEib8WwZfrxxx+vfChhdo3Z+WgIfjur/VZ8YhvrBNws45apSPdKnFuhpAr4TMU7E9JZocw2bhCAKFfPoEOsZ2PYUaUKdPzNp6UnEEexfvSNN+TksmVp4VQdN06qjR+ftl3UGlCsRy2i8ZsPxXr8Yu7IjJFBGsIz0S688EJdXfNbbrlFvvzyy6R2F110kbIynGjalXqsIL/99tuiriAYiXWzibz00kvSsmVL5WO3xDq29//sZz/T7S5IBxcPH/AQItGwHR87CIzK8+ALGjIEI1Gc1vBFDrsLzFZZjh49KrNnz9Zdhzq7o0aNSucqP3eZgNNl3DI9kw6RjtVzt1bOncCI4yqZCHestDMRnRMRYB+pCKA8KB4w4YXt7tkYznrjdxEinQ9U7ZOMpVh/+WU5qdnpaESu+re/LQUpjvPZpx2OKyjWwxEnemlOgGKdd0dGBFAD9tvf/rbgrLZqPXv2VFaaVYNYxNZvrdDEFnRsRVcNW76/9a1vCfpUrWPHjsrWctXsiPXE7fipxHq6M+vY+q7WWdeeWZ85c6Y8/PDDOnZggHPlyDr/xRdfKGeFtVvawQjtVDNKbof5Y2w8dAAXCLvf/e53upX3H/3oR3LZZZcZxhDbrLVHB9AQNeaxDZ7mLwHkJFi5cqXOCdxr2KGiPSpi5m0mIj0MAt1svhDuaq4JqxGkaLdKiu2sEsD/P9Qz6Ph/XTZWv379SoGOh6m0zAnEUayfWrtWyjU5fYwIVmnfXnBuPW5GsR63iEdvvhTr0YupZzP6+c9/npQUDknb3n333cokc0ju9qtf/crQH2yPV89cb9myRa6++uqkdtpVejOxjnN8aIsHAFiRwNb0Ll26CIQ2LJVYTxzQTjZ4iOcrr7yy8pyt2g8eOGC1PdHeeust+fOf/5z0XufOnQXb/lW74447dAnApkyZoiSmS+djr1695IknnjBkjK31SHqnNSSWAy+a/wTw0Mfo6APukTZt2qR10O6W9zCLdC0Mu6Idgr1p06ZKCUcaCWRCAMdXVIGORJHZGPJTqFvc1f9fZdMfr/0PgTiKdcY+NQGKdd4hYSdAsR72CProP1awX3311SQPEregT548Wd577z1DDyG+zznnHOWzadOmyaOPPprUDknjEkuLmYl1bJVPVa7GDbFulAwPDwreeOMNJWu81q655hpdqS5kyMdqCuyqq66Sbdu2JV2GhwdaUbF9+3aZMWNGUjvMHYn4jMxsmzW4onQbzX8CyNSvVkpI9MZKGTf8bmFV3YpFSaRr56uusltdbecqu5U7hm1UAgcOHKg8g44jSdkYHlCrAh3VRmjOE6BYd55p2HukWA97BOk/xTrvgYwJYJv3bbfdlnR9YpI5bM82ykSOC0aMGCH33Xefcq02uRwEL5LNYaVeNSOxnmpVWb3ODbGOlXKsmCfa9773PV3We/XzJ598UpdJPnErPBLu4QFAoqHsG1bpsUsgE8OZem2faj8TJkwwfKiQyTi8JjsCmZRxg0A3ewim9aZbt26CVxzMzko7BXsc7ojM54j8IWqSuMTjWZn0qIpz/LR6tCWTcXjNfwhQrPNO0BKgWOc9EXYCFOthj6CP/mP7Ls6tnzx5stILVbRiFRjnqVU777zzlGRsai1zJEXDqjiEOURp4qqYdps4+jAS63gYkDiGEQo3xPo999wjn3/+edJwOFtuVD8ejZBgDw82Ei1xZwFWwO+9917DSGLbLjLnYzUcAsPqeUacp9T6iAFwbEDNsO/jrcOhEwiYlXHDKpw2OZrVbe9RXklPd/NYFe3YuTJx4sR03fHzmBBQE8Thp9WqHEZokK8kUaDn5eXFhGAwpkmxHow4BMkLivUgRYO+ZEKAYj0TarymkoBWRKtJ5qZOnSqod67aAw88oIh1bBVX7Q9/+IOycqxNLnfxxRfrzrAbiXVkmj/33HNTRsMNsX755Zdb3n5s5px2jkZn5rXXol47EsOdffbZSq31VIY8AGvXrtU1ad26dcar9bzt3SGAbbaLFi0y7HzYsGFSq1Yt5TOr296R6T/Imd3doajv1apo5yq7VxEJ3jjq6jl+JiZLtespBLmawR0/jY5D2e2T7TMjQLGeGbcoX0WxHuXoxmNuFOvxiLNrs8SZdZxdV01NModM5osXL1behsjEKvrGjRvl5ptvrmyLlXGsRmuTyz3yyCMyYMCAJJ+DJNYhlrP5YoeJnX/++XLDDTckzRFn93HmHyWq0hm4YUeCWdk2rOTv3r1b1w0epjDBVjq63n8+f/58OWSQzVd9uGJFqMdpy7vVCFGwWyUVj3aozKGuoEOgG5XEtEoCW9oTBTpW1Gn+E6BYFyk/eFAqDh6UnLp1JbeoyP+g+OwBxbrPAeDwWROgWM8aYbw7WLFihSArfKI999xzgrrp6lbC/v37y29/+1ulhBmSoZWUlCjNUZ4Mpd1Qkkw1rFDgvLq2vmyQxDpWxY1qoqsroFbuCBwL0D6kwHVg9vHHHwvEG7Y8pzoviS+KKG+Heuta+/TTT8UoWzFyBSTmArDiK9u4TwDHRowSpEEA4JhJukRyFOqpY2RFtHOF3f373I8RIMjVDO74qS2laccnPHhWt7hz94odct61jatYrygtlWPvvy+nVq6UioQyuDlVq0p+795S7ZxzJKd6de8CEaCRKNYDFAy6khEBivWMsPEilQBWmHFuPVFUjhs3Lilr+U9/+lNFlMNQmxzlqmAQItiy+8knn1QC7dq1qzz11FM6wEES60Zn1rHKje38ThqEO867L1y4UObOnWuYrA8PP6677rqkYZGxeNasWTpXUB7I7Fy9k36zr8wImJVxQ/4B9QGXtuc4n023S5mC3S6x8LbH/5cSBToSbmZqyNquCnS13GimffE69wnEUayf2rxZjr7yilQcPWoKOKdmTSn80Y8kr0UL94MQsBEo1gMWELpjmwDFum1kvEBL4Pbbb5dly5aZgkksQwZBAsFuZvgfLUqZaS1IYv35559POnsPXwcOHJhyXmbzPXLkiOCVaEgCp91ZgIchKIU3ffr0pLbt27fX1XHH9ndtQjtcBGHXt29f3sABJWBWxg0r67t27dJ5zdV0+4GkYLfPLCxX4PdEPYMOoZ6NIZEn/l7ihXrotPAQiJtYrygrkyOTJ0v5N9+kDVJugwZS8+abJSc/P23bKDWgWI9SNOM5F4r1eMbd0Vn//e9/V85aGxmypCd+hhVCrAabbUVEvXUjQem2WP/b3/4mf/3rX5OmMHjwYHnooYd008Iq9/333697H1v9seXfyA4fPqyIajyIUOuro927774rTz/9dNIlRqvlaLBjxw654oorktqiL9RsT7R169ZVZt1PfB/HDtq1a+do7NmZcwSOHj0qs2fPNuwQeQwSjzVQqGfHHTtPUgk6ZorPjq9XV+MhpnoG3Uquj1R+4QGpega9Xr16Xk2B4zhMIG5ivWz6dDk+Y4ZlitgOX3XUKMvto9CQYj0KUYz3HCjW4x1/R2aP1SpsAzcyo/rjSDK3cuVKXXMk7IF4xXZtrbkt1nHG+8EHH0waFmfB//KXv0jdunWT3seWSpzT184BfmPL/zk4G/bfZEM4Lwk+eAiBFe+2bdsKaqyr59vXrFkjN954Y1L/2GqJs+jacY12JaAMm9ZvlGzD1mmtIWlf4oMCR4LPThwlgDJ+Bw8eTOoTxxpKS0uVF4xC3Rnk6QQ7z7A7w9npXvD7oG5xRyWFbAz5O9Qt7tq/t9n0y2v9IxA3sV764otyat06y8Dzu3eXGj/8oeX2UWhIsR6FKMZ7DhTr8Y6/I7PH+UBkN8eXKK099thjSp3wRHv99dflhRde0LXt3r27stXbyNwW6xDSP/jBD3RD48tcq1atlKzBd999t2CnAGzbtm0yadIkw6zwuOaMM85Qrvnqq690SeJwLh+CHQ8nYEYPL/Cg4MILL1TEPfhC1P/zn/9MqmmPa3FeHSvxiYas8kY7F8aPHy+s+evILe9KJ0giN2PGjMqyaxDnOCKRmA+CZdmcRZ9uWzwFu7O8M+0Nu0pUgf71119n2o1yXWFhYaVAN0rOmVXnvNh3AnET6yVI3mthC7wamNxGjaTWrbf6HicvHaBY95I2x3KDAMW6G1Rj2Oedd95ZWapNnT5EK0q2qaJUfX/Tpk2K0NUaxPKVV15pSM9tsY5BIXqNymepDmEbO86Iq4Za8sh8bzd5kXae2N6O1XVslbdjKMOGFftEvvAfmeS1Vrt2bRk6dKid7tnWYwJTpkxRRkTOAoh0bVkpCnV3AkLB7g7XbHvFsRD1DLrRTiE7/aPEpbqCjt8vWnQJxE2sl/75z3Jq0ybLAa3SsaMU/vjHlttHoSHFehSiGO85UKzHO/6Ozf6NN94QJF5LtOHDhxue7UabSy65RFdP/PHHH5fevXv7JtYhcrGlXC05p3VEK9bxObK1P/HEE8p58nSGbfI//OEPBaXftLZhwwb5zW9+I8XFxem6UT7H6jwS9WnrrG/dulVZhdcadgRg+zQtmATS1VGnUHc3bhTs7vK12jt2k6gCXXscxGofajs8oFSTxOHftHgQiJtYL3vvPTk+Z47l4FYdPVqqnX225fZRaEixHoUoxnsOFOvxjr9jszc6e33bbbfJ2Sb/U/jDH/4g//u//1s5PurX4rw6yuQYmRcr6xh3+fLlivjW1rXGGXSsfGJbutawTRkJ6lAXHWJZWxsdKzkomYYvEakSF+G6d955R6mzvnnzZt04ubm5gqMC6McskR0eHhjV5O7Ro4c0b97csXizI+cIUKg7xzKbntIJ9okTJwoSz9GcJYCko2qSuFQ7m6yMir+1apI47YNMK9ezTfgJxE2slx88KEeefFKQFT6d5dSoIbVuuUVyatVK1zRSn1OsRyqcsZwMxXosw85JpyOAFZ6NGzcq2+LxBRBZ1K18+cOWeKyy40w7zkO2aNFCMlnVwZdXZDfG9k8cJ2jSpInyJVR7pEA7D2QTx/ZRrZ155pmW/E/HhZ87SwAPePAyM66oO8s7XW8U7OkIOfM5jvyoZ9Ah1rMx/J1Vt7jjPDot3gTiJtYR7ZPLlslRVIWpqDAPfm6u1LjsMkGCubgZxXrcIh69+VKsRy+mnFFMCWBl/pNPPtHNHrsWxo4dG1MqwZ12OqHOrO/+xC5VlniWdMs8JnjwqQp05GTIxpC5XRXoeJhJIwGVQBzFOuZ+urhYjk2dKqd37tTdDHmtWkn1Cy6QvKZNY3mjUKzHMuyRmjTFeqTCycnEmQC+CC9dulSHAKXgkNWaFhwCOKqA7e9mRqHub6xSCXZmiLceG5w7V8+gq6UHrV+d3BJlJ9Uz6KiJTiMBIwJxFesKi4oKKd+/X07v3SsVBw9KTt26kteokeTWry/y33KycbxrKNbjGPVozZliPVrx5GxiTGD9+vWCTPtaQxk5vGjBIZDqnDqFejDi9Oabb5o6QsFuHiMc3VEFutGRHDvRbdCgQeUZdCTopJFAOgKxFuvp4MT0c4r1mAY+QtOmWI9QMDmVeBNYtGiRHDhwQAcByejwpZcWDAKptr9TqAcjRvACO1Wwwm5mTDj3f2Twd0fd4l5mIdFVqihjJ5CaJM4s4Whw7hJ6EjQCFOtBi4j//lCs+x8DepAdAYr17PjxahIIDIEZM2bIqVOndP7gvDrOrdP8J5DunPpFF13kv5P0oJJAqoRzcT+/vn///kqBrq2AYfcWUsU5fvJvlV16bJ9IgGKd94OWAMU674mwE6BYD3sE6T8JiAiyK8+bN0/HAhnskQmeFgwCKP9nZlxVD0aMtF6kOr8et9V1VKhQV9BPnDiRccBQCjNRoKercpHxQLwwdgQo1mMX8rQTplhPi4gNAk6AYj3gAaJ7JGCFwPbt2wWrgFpD6TjUZqf5T4Db3/2PQaYepDq/PmnSpEy7DcV1qjjHz5MnT2bsc25ubmUGdwj1vLy8jPvihSRgRoBinfeGlgDFOu+JsBOgWA97BOk/CYjIypUrpbi4WMcCq7UtW7YkowAQMFtV54p6AIKTxoVU59ejlmyuoqKiMkEc5m10tMZqxCDI1RJr+IkVdRoJuEmAYt1NuuHsm2I9nHGj1/9HgGKddwMJRIDAZ599Jka1i4cNGya1atWKwAzDPYVUq+qjRo1StgTTgk0gytvhy8vLKwU6MrnjvzM1nDlXS6xBoNNIwEsCFOte0g7HWBTr4YgTvTQnQLHOu4MEQk4AW1M//vhj3SxwDnTcuHEhn1343ef29/DHEDNItboexmRzWDHHnNRt7lhRz9SQtV09g45s7jQS8IsAxbpf5IM7LsV6cGNDz6wRoFi3xomtSCCwBJD0CYJQa/Xr15cBAwYE1u+4OJaqpjqzv4frLkiVHT4MyebwYC/xDHo29FH3XN3iztKQ2ZDktU4SoFh3kmY0+qJYj0Yc4zwLivU4R59zjwSBr776SvDSWvv27aVDhw6RmGNYJ8FV9bBGztxvs+3wQV1dR9Z2VaDjwV42Vq1atUqBjoeBNBIIGgGK9aBFxH9/KNb9jwE9yI4AxXp2/Hg1CfhOAILQ6Et43759eRba5+iYifUgJJWDgIOp9w62Lwfx7Dz8TLy//fYz1Xb4oKyuo+45zp7DV9RDz8aqV69eKdDr1auXTVe8lgQyJrB69Wrl2rfffjtlH2q7Z555JuOxeGG0CFCsRyuecZwNxXoco845R4oAzqsblVQaPXq0YKsqzR8CQVxVh3jDl1lVqBuRCcqDhCD7GcTV9bKyskqBfuDAgaxu+sLCwsoz6HXq1MmqL15MAtkSmDp1quBlxyjW7dCKdluK9WjHNw6zo1iPQ5Q5x8gSQAZ4ZILXGr5sDx8+PLLzDsPEzMQ6Vq+RAd5rS3XeWusLfOzatasvK+1h8DMoq+tHjx6tTBL39ddfZ3VL1axZs1KgFxUVZdUXLyYBJwjggR1W0tXVchw1wY4x2K5du5TXzp07pWPHjnLuuecq70+ePFn5SbHuRASi0QfFejTiGOdZUKzHOfqce+gJ7NixQ1asWKGbB77U9OzZM/TzC+sE8AUSieWMzI+V61Rlx1Ix9rqsXFj8BDO/VtdLS0srz6AfPHgwq18RlHVUk8TVrl07q754MQk4TeChhx5ShLoq0vFTa1OmTEkS59dffz3FutOBCHl/FOshDyDdF4p13gQkEGICWIXcvn27bgZdunSR1q1bh3hm4XY91RZ4rzPA21mpNqLulb9h8VNllGp1fdKkSY7ewNhBoyaJO3ToUFZ9Q5SrAh1inUYCQSSgbn1Pl7hRrbZx8803KyvsFOtBjKa/PlGs+8ufo2dPgGI9e4bsgQR8IzBv3jw5fPiwbvwhQ4YIt7L6FhZRV3u0Hni9qp5KUFql48W2/bD4qWVmtrruRKK5kpKSyjPoRr/jVuOHdjh3jjjihe3uNBIIOgE1q3u63yX1by3FetAj6p9/FOv+sefIzhCgWHeGI3shAc8JnD59WqZPn64bNzc3VyZMmOC5PxzwPwTCsqpeo0YNQXbvY8eOKX6nSkrm9nb4VKvqQfJTe4+b+Z1uNdDsdwWr5nhwgRfEejZWt27dyjPoYEgjgbAQwNZ3bIHv16+f8jKzxONG6hl1rqyHJcre+Umx7h1rjuQOAYp1d7iyVxJwnQDE1aJFi3Tj4Ev6oEGDXB+fAxgTCFK5tjfffNPQSdTINqqTXVxcLEhapjW3dwSY+dmiRQsxEpp++anl4kSiOZw7VwU6trtnY3j4gtVzbHNHyTUaCYSRgLoF3kysQ6QvXbpUSS4Hw/b3Dh06KP+GMIMxwVwYI++OzxTr7nBlr94RoFj3jjVHIgFHCWzatEnWr1+v67Nt27bSqVMnR8diZ9YJBH0LvJlQxwwh1CGEtebmVngzwRs0P83ugEy2wn/zzTeVZ9CNHo5Yv9tEeeiinkGvVq2anUvZlgQCSUAV60Zb4FMl70ycDMV6IEPri1MU675g56AOEqBYdxAmuyIBLwlgZcGoXnbv3r2lSZMmXrrCsf5LIAxb4FOJYEzD6AGQm2LdbCt50Pw0u8nNHjZot8KjtJqaJE49epDpL06DBg0qBXrVqlUz7YbXkUAgCaRbWcffWTPDZ1hpxxl2GgmAAMU674OwE6BYD3sE6X9sCXzyySdy/Phx3fxxvpgrbP7cFkHaAp/JirWZWMf7bmWFNxPrZlvg1cgaPVRw00+7Yh3tv/vd71YmiSsrK8vqplQTxOFnQUFBVn3xYhIIMgH1zLrd3A/q39/zzjtP8KKRAAhMnjxZeQj92muvEQgJhJIAxXoow0an404AW2dnz56tw4BzqiNHjow7Ht/mr5YR0jrgdoI2owk7KdbdXFkPi5+pbirtVvgqVaooK995eXlZ3Yvq9nb8RJ80EogLAavZ4BN5UKzH5e6wPk91VR1XUKxb58aWwSJAsR6seNAbErBEAOf2vvzyS11bbH/HNniaPwTMzqu7tSqdbpZmiduwTdTIkLTQKCu8XwnmguanGW+j3QEQ2Ha3qKOSg7qC7oTYT3d/8HMSCCoBq3XWVf8TdzXxvHpQo+q9X2p1AOxywotGAmEkQLEexqjR59gTWLNmjWzdulXHoXPnztKmTZvY8/EDgNkWeDdXpdPN0yz5GTKsYxeGmhEeOzVwjtqsfJtfYj1ofprxNtodUKtWLUFlhnSG1Xc1gzt+QrDTSIAERCnfhi3x6Uq4Jf7t5RZ43jkggG3v//73v5WfFOq8J8JOgGI97BGkinqOrwAAIABJREFU/7EkMH/+fEFNZq2hZJsVgRBLaC5POkjn1dWppqpfbgeH2zsDwuJnKmbaXQzYto4zt0aGzxIFek5Ojp1wsC0JxIKAenZdnaxacx0/1bJtiSXcKNRjcVuYTlLNY6KKdDTs2rWr3HvvvfEGw9mHngDFeuhDyAnEjUB5eblMmzbNcNpnnXWW8Iu/P3dEkM6rJxIwW123SsntVXXVj2z99CMvQDrOiVvh8/PzKzO4Q6jTSIAErBFQt8Rba81WJPAfAlxR550QFQIU61GJJOcRGwKo0fz555/r5lunTh0ZPHhwbDgEbaJBO6+eyMfs7Ho6hl4JdfhhlmgunY/43Es/zfwx2h1Qu3ZtpYwi/GvYsKGVqbANCZCAAQGssuP4Fww/8d80EkgkgFV02AUXXKD8VP+blEgg7AQo1sMeQfofOwKbN2+WdevW6ebdunVr6dKlS+x4BGHC2JKJlXWt+XlePdEXCGF8ucVPq+aHAA6Ln0YMrdZbt8qf7UiABEiABEiABEiAYp33AAmEjMAXX3whu3fv1nndq1cvadq0achmEw13zcS6H4I3FVErZ8PxgAErEn5u1Q6Ln9oHItjKrzW7taKj8RvBWZAACZAACZAACThBgGLdCYrsgwQ8JABBUFZWphtxxIgRguzZNO8JBDG5nBkFrADv27dP+Vj9iX9jmzZefop0rfgNg5+JPpsdN5g0aZL3NyVHJAESIAESIAESCD0BivXQh5ATiBMBlNf69NNPdVNGPefRo0fHCUWg5homsR4ocBFzxixJHsV6xALN6ZAACZAACZCARwQo1j0CzWFIwAkC2P6ObfBaQ9bpPn36ODEE+8iAQFAzwWcwFV6SBQEzsT5x4kTTMm5ZDMdLSYAESIAESIAEIk6AYj3iAeb0okVg7dq1smXLFt2kOnbsKO3atYvWZEM0GzOx7nZ98hAhioWrFOuxCDMnSQIkQAIkQAKeEaBY9ww1ByKB7AmgZBtKt2lt4MCBUq9evewHYA8ZEQhy2baMJsSLMiJglhivX79+gheNBEiABEiABEiABOwQoFi3Q4ttScBnAtOmTZPy8nKdF+PHj5e8vDyfvYvv8BTr8Y194swp1nkfkAAJkAAJkAAJOEmAYt1JmuyLBFwkcPDgQVmwYIFuhNq1a8vQoUNdHJldpyNAsZ6OUDw+N6u1zpX1eMSfsyQBEiABEiABpwlQrDtNlP2RgEsEtm7dKmvWrNH13qpVK6UuNs0/AkZiHSXQRo0a5Z9THNlzAhTrniPngCRAAiRAAiQQaQIU65EOLycXJQLLly+XXbt26abUo0cPad68eZSmGrq5UKyHLmSuOEyx7gpWdkoCJEACJEACsSVAsR7b0HPiYSMwe/ZsOXr0qM7t4cOHS2FhYdimExl/d+7cKcgGrzWurEcmxJYnYibWmzVrJijfRiMBEiABEiABEiABOwQo1u3QYlsS8InA8ePH5ZNPPtGNXlBQIGPGjPHJKw4LAhTrvA9UAhTrvBdIgARIgARIgAScJECx7iRN9kUCLhHYs2ePLFu2TNd7w4YNWRLKJeZWu6VYt0oq+u0o1qMfY86QBEiABEiABLwkQLHuJW2ORQIZEli/fr1s2rRJd3WHDh2kffv2GfbKy5wgQLHuBMVo9MEz69GII2dBAiRAAiRAAkEhQLEelEjQDxJIQWDRokVy4MABXYv+/ftLgwYNyM5nAkww53MAAjI8xXpAAkE3SIAESIAESCAiBCjWIxJITiPaBKZPny6nT5/WTXLcuHFSpUqVaE8+BLOjWA9BkDxwcdWqVYKX1lhn3QP4HIIESIAESIAEIkiAYj2CQeWUokXg8OHDMm/ePN2katWqJcOGDYvWZEM6GyOxjqlcdNFFIZ0R3c6EAMV6JtR4DQmQAAmQAAmQgBkBinXeGyQQcALbt283XK1r0aKFdO/ePeDex8M9ivV4xDndLCnW0xHi5yRAAiRAAiRAAnYIUKzbocW2JOADgRUrVsiOHTt0I0OoQ7DT/CdAse5/DILgAcV6EKJAH0iABEiABEggOgQo1qMTS84kogQ+++wzOXLkiG522AKPrfA0/wm89957Sr11rY0aNUoaNWrkv4P0wBMCZmJ94sSJ0qxZM0984CAkQAIkQAIkQALRIUCxHp1YciYRJHDy5En5+OOPdTNDUjkkl6MFgwDFejDi4LcXs2bNEmSE19qkSZP8do3jkwAJkAAJkAAJhJAAxXoIg0aX40Ng3759smTJEt2EUa4NZdtowSCAGBnFqVu3boIXLR4E3nzzTcOJUqzHI/6cJQmQAAmQAAk4TYBi3Wmi7I8EHCTw1VdfCV5aa9++vXTo0MHBkdhVNgSwBR6r61rDFnhshafFg4CRWMf2d2yDp5EACZAACZAACZCAXQIU63aJsT0JeEhg8eLFsn//ft2Iffv25VloD+OQbiiK9XSEov85tr9jG7zWKNajH3vOkARIgARIgATcIkCx7hZZ9ksCDhDAeXWcW9famDFjpKCgwIER2IVTBIwywnNl3Sm6we+HmeCDHyN6SAIkQAIkQAJhI0CxHraI0d/YEEAGeGSC11phYaEMHz48NhzCMlGz8m3MCB+WCGbnJ8V6dvx4NQmQAAmQAAmQgJ4AxTrvChIIKIHi4mJZuXKlzjtsq+3Zs2dAvY6vW8wIH9/YY+ZmyeVYti3e9wVnTwIkQAIkQALZEKBYz4YeryUBFwlgpW779u26Ebp27SqtWrVycWR2nQkBnlvPhFp0rmEm+OjEkjMhARIgARIggaAQoFgPSiToBwloCMydO1dKSkp0XIYMGSJFRUXkFTACFOsBC4iH7nALvIewORQJkAAJkAAJxIgAxXqMgs2phofAqVOnZMaMGTqH8/LyZPz48eGZSMw85bn1mAX8v9OlWI9n3DlrEiABEiABEnCbAMW624TZPwlkQODAgQOyaNEi3ZX16tWTgQMHZtAjL/GCAM+te0E5eGPwvHrwYkKPSIAESIAESCAKBCjWoxBFziFyBDZu3CgbNmzQzatt27bSqVOnyM03KhNasmSJ4KU1lnCLSoT18zBbVUfLSZMmRXfinBkJkAAJkAAJkIDrBCjWXUfMAUjAPoGlS5fK3r17dRf26dNHGjdubL9DXuEJAbNz6xicJdw8CYHng3ALvOfIOSAJkAAJkAAJxIYAxXpsQs2JhonAzJkz5cSJEzqXIfiqVasWpqnEzlduhY9XyM22wPfr10/wopEACZAACZAACZBApgQo1jMlx+tIwCUCpaWlMmfOHF3v1atXl5EjR7o0Krt1igCzwjtFMvj9cAt88GNED0mABEiABEggzAQo1sMcPfoeSQIQe19++aVubk2bNpVevXpFcs5RmhS3wkcpmqnnwi3w8Yk1Z0oCJEACJEACfhCgWPeDOsckgRQEVq9eLdu2bdO16Ny5s7Rp04bsQkDAbCs8E82FIHg2XGQWeBuw2JQESIAESIAESMA2AYp128h4AQm4S2D+/Ply6NAh3SCDBw+WOnXquDs4e3eEAFfXHcEY6E64BT7Q4aFzJEACJEACJBAJAhTrkQgjJxEVAuXl5TJt2jTddHJycmTChAmCn7RwEJgyZYqho26urmOlt1u3bsorzoZKCtih0rBhQ9dYMLFcnO8wzp0ESIAESIAEvCFAse4NZ45CApYIfP3117Jw4UJdW6yoY2WdFh4CZjXXMYOLLrrI8YkkrvTigYCbQtVx5x3sULvi7UbJPK6qOxgwdkUCJEACJEACJGBKgGKdNwcJBIjA5s2bZd26dTqPcFYdZ9Zp4SJgtrru9Oq3mXh0epwg08dq+qxZs3Qu2t3JcPjwYaldu3bKqXJVPch3An0jARIgARIggegQoFiPTiw5kwgQWLZsmezZs0c3E2SBRzZ4WrgIeLW6biYeVVpRFu3qlnf8NDM781+wYIHSTYsWLZJ+qn1zVT1cv4P0lgRIgARIgATCTIBiPczRo++RI4CVwbKyMt28UF8dddZp4SKQKtGc3RVfs5mnEo+J10Rxa7zVuYODle3wxcXFgpdqEOyqaMd7Zqv3+Kxfv37Ki0YCJEACJEACJEACThGgWHeKJPshgSwJHDt2TD799FNdL9WqVVOEBi2cBMzKuFkVkFZmbUe0qsnnwpqEzspKuvYhRdeuXQUPK9IZktJhG7yZWOeqejqC/JwESIAESIAESMBJAhTrTtJkXySQBYFdu3bJ8uXLdT00btxY+vTpk0XPvNRvAl5khoeQ3Ldvn7L6a9XsbA+32qdb7eyKdPhhd35YVYdYVwV7YlLHVEKdq+puRZ39kgAJkAAJkEC8CVCsxzv+nH2ACKxdu1a2bNmi86hTp07Stm3bAHlKV+wSSHV23a6gTDe2nVV2tS+nfUjno53PMxHpWEW3uppu5os20VyqvACTJk1Suvnqq6/kjDPOsDM9tiUBEiABEiABEiABUwIU67w5SCAgBJDY6uDBgzpvBg4cKPXq1QuIl3QjUwJebIdP9C1T0Y4+/N4in4lAh99OiHSj+FpZVYdQxwsGwY7fWf7eZvrbwutIgARIgARIgARAgGKd9wEJBIBARUWFTJs2TfBTaxMmTJDc3NwAeEkXsiHgRbI5rX+ZbI1X+1AT0nkh3tWt+zgzbmcbf+J83dodYEWow49Esa4Kdq6yZ/Mbw2tJgARIgARIgAQo1nkPkEAACGBFXS0ZlehOUVGRDBkyJAAe0gUnCKRaXXdLbMLvTFbZtfNVxXvDhg2Vj6wkbDNj5oQ4T3yokO2W91R+GtVuV9ur29/x3x9++GFSN9wR48RvDPsgARIgARIggXgToFiPd/w5+4AQ2Lp1q6xZs0bnTatWrZSzt7ToEDBLNocZuinYVdGe+NMpqqpwV4W82i8S3qmW6Yq5kY9ubXfXjgWhbua3NqmcdmX97LPPdgov+yEBEiABEiABEogpAYr1mAae0w4WAWSBRzZ4rfXs2VOaNWsWLGfpTVYEUm2HR8dW6oFn5cB/L3Zitd0JP+z04ZVIVx9ogJGRpcr+/vXXXyuX2D2vjuvsXmOHHduSAAmQAAmQAAmEjwDFevhiRo8jSGD27Nly9OhR3cyGDx8uhYWFEZxxvKeUKjs8BCkEu1cWBtHupUhPJ9TxeeL2dyfipE1Ox7PuTlBlHyRAAiRAAiQQfgIU6+GPIWcQcgJlZWVidC62oKBAxowZE/LZ0X0zAqnOr3st2FWBip92a7W7FWGvBbo6j3QPL9yoqc7kdG7dReyXBEiABEiABMJNgGI93PGj9xEgsGfPHlm2bJluJhArffv2jcAMOQUzAn6eX08XFXULuFfiXRXn8Cub5HXp5pXqc5xPT5VQzg2hDn+0yel43j2bKPJaEiABEiABEogOAYr16MSSMwkpgfXr18umTZt03nfo0EHat28f0lnRbSsE0p1fdzvhnBUf1TaJ4h3vZZMwThXjavJEv8R54vz9Euo4q45XYo12boO3c2eyLQmQAAmQAAlElwDFenRjy5mFhMDChQuVL+ta69+/vzRo0CAks6CbmRJIdX4dfQZJsJvNURXuidnf0TYxO3wQBHkq/1OtqCPJ48SJEzMNseXrINiRZI6J5iwjY0MSIAESIAESiDQBivVIh5eTCwOB6dOny+nTp3Wujhs3TqpUqRKGKdDHLAlEQbBnicC3y9OtqMMxpxPKOTlZ9by7uhrPVXkn6bIvEiABEiABEvCXAMW6v/w5eswJHD58WObNm6ejUKtWLRk2bFjM6cRr+hTs3sfbilDHinqQyydqz7tDrFOwe38vcUQSIAESIAEScIMAxbobVNknCVgksG3bNlm9erWudcuWLZXtz7R4EaBg9y7eURDqOD6DYzSJxuR03t1DHIkESIAESIAE3CZAse42YfZPAikIrFixQnbs2KFr0b17d2nRogXZxZBAqpJuwOFHWbeohSFdeTbM163M706yZHI6J2myLxIgARIgARIIHgGK9eDFhB7FiMCcOXOktLRUN2NsgcdWeFo8CaRbYferBrmdaOCIR+3ate1c4knbqAh1LSycXbe7/R1in8nsPLntOAgJkAAJkAAJZESAYj0jbLyIBLIncOLECZk5c6auo/z8fBk7dmz2A7CHUBNIJ9gxuaBmii8uLha8INbV8mxBCAYyvqcrORf0M+pOcmRyOidpsi8SIAESIAEScJ4AxbrzTNkjCVgigDJXEGRaQ7k2lG2jkUAYBTtyMGBVXTUc5/D7SIeV8+nwN05CHfPVJqfjeXf+zSEBEiABEiCBYBGgWA9WPOhNjAhs2LBBNm7cqJtx+/btpUOHDjEiwammImBFsAfpHLtWrPu9um5l2zuyvfft2zfQWd+d/i1RV9XVfrEdfuDAgU4Pw/5IgARIgARIgASyIECxngU8XkoC2RBYvHix7N+/X9cFEls1bNgwm655bcQIWBHsmHJQtsWrgt1PoY7VdPiRbts7hDpW1ONmOK8OwY6fMJZ8i9sdwPmSAAmQAAmEgQDFehiiRB8jSWDGjBly6tQp3dzGjBkjBQUFkZwzJ5U5AauCHavseNjjZ+k/bIPHy6/t71ZW0xGJMGR8z/yOsX4lk9NZZ8WWJEACJEACJOAlAYp1L2lzLBL4L4GSkhKZO3eujkdhYaEMHz6cnEjAlIBV0R6UVXYvQ2l1NZ1CPfuooL47VuWxIo8t9Mwqnz1T9kACJEACJEACWgIU67wnSMAHAsiUvXLlSt3IzZs3lx49evjgEYcMEwGrgh1zioNotyPS43g+3Y17m8np3KDKPkmABEiABEggmQDFOu8IEvCBAIQ6BLvWUOaqVatWPnjEIcNGwI5gj6potyPSwYDb3p25y7XJ6Xje3Rmu7IUESIAESIAEtAQo1nlPkIAPBLAFHlvhtTZ06FClNjWNBKwSiKNotyvSuZpu9W6y1o5i3RontiIBEiABEiCBbAlQrGdLkNeTgE0CSCqH5HJay8vLk/Hjx9vsjc1JQASCfdeuXbJz507LOIKQiM6ysyJKVncr2d21fXI13Q5le21xZl09t27vSrYmARIgARIgARKwQoBi3QoltiEBBwmgXBvKtmmNdY4dhBzTruyusquY1MzxfmaQNwpZpgIdfXE1Pbi/BDjvrialwxZ6GgmQAAmQAAmQgDEBinXeGSTgMYGNGzfKhg0bdKO2a9dOOnbs6LE3HC6KBDIV7X6Id5R4U49+QJzv27dPeaWrj24WN4r0YN/R2i308Pbss88OttP0jgRIgARIgAR8IkCx7hN4DhtfAhBSECNa69OnjzRu3Di+YDhzxwlkK9pVh9Qt8/hv1HCH4b1MTRXiSLJ44sQJKS8vN0y4aKd/inQ7tPxry/Pu/rHnyCRAAiRAAuEjQLEevpjR45ATmDlzpiJQtDZ69GipWrVqyGdH94NIwCnRbjY3K8Jdu1KOa6pVq1bZ5aFDhwQvu0aRbpeYv+21Yn3gwIGs0e5vSDg6CZAACZBAgAlQrAc4OHQtegRKS0tlzpw5uonVqFFDRowYEb0Jc0aBIgDRDlN/+ulcUVGR4JVo27Zts+QSBDqsb9++ytl0WvgIQLSr59bD5z09JgESIAESIAFvCFCse8OZo5CAQmDHjh2yYsUKHY2mTZtKr169SIkEPCOQSQZ5p51TV9fLysoEZ9fxM5VxFd3pCISvPySnU5PSMTld+OJHj0mABEiABOwRoFi3x4utSSArAig9ZbR62KVLF2ndunVWffNiEsiUgJ/CHYLdLJkcV9AzjWg0r+N592jGlbMiARIgARIwJ0CxzruDBDwkMH/+fMNzuYMHD5Y6dep46AmHIgFjAqjVjprtMK+3y1Oc865MRWDhwoVKXXfVsLLO1XXeMyRAAiRAAlEmQLEe5ehyboEicPr0aZk+fbrOp5ycHDnrrLMC5SudIYFEAokCHu9DzOO9TCzxjDmOf+AF49nzTGjG6xrtyjpLvsUr/pwtCZAACcSRAMV6HKPOOftCACtCWBnSWt26dWXQoEG++MRBScBJAloBTwHuJF32pRJgcjreCyRAAiRAAnEhQLEel0hznr4T2Lx5s6xbt07nR5s2baRz586++0cHSIAESCCqBNSHpUxOF9UIc14kQAIkEE0CFOvRjCtn5TMBoy3CEOrHjx/XedaqVauk8+pcjfQ5eByeBEggcgSYnC5yIeWESIAESCAWBCjWYxFmTtINAqogx/ldNSFXqnO8zZs3l7y8PJ0ruObUqVO69yHa1fO8+BD/ppB3I5LskwRIIOoEUPIt0QYOHKjUeaeRAAmQAAmQQJAJUKwHOTr0LVAEVCG+dOlSxS87CbaqVKkiTZo0kdzc3KQ5Iekcaq/bMVXEU7zboca2YSeAbcwUV2GPoj/+497BynpiJnkmp/MnFhyVBEiABEjAHgGKdXu82DpmBCDIIc7tCPNUiPLz86WgoECqVq2q/MSK+v79+7Oiqor3fv36ZdUPLyaBoBJQtzBDrGNFlEYCmRLAvQRjybdMCfI6EiABEiABLwlQrHtJm2OFgoDTAj3VpFG2raKiwjEuqmCncHcMKTvymQDPGvscAA6vrMrjBYGPB0bc4cGbggRIgARIwCsCFOtekeY4gSagCnQ46dQqut8TpnD3OwIc3wkCWrGOPrmF2Qmy7MMqAT4wskqK7UiABEiABJwmQLHuNFH2FyoCbq2iN2rUSOHQsGFDHQ+8t2/fPkNO6vt79+51jCNFu2Mo2ZFPBBYuXKicN8aKprq66ZMrHDaGBLTJ6fiwKPkmQN4VVDvBa8OGDYIdY40bN5YLL7xQ2rZtq7tjSkpK5PPPP5cvv/xS+b0+dOiQFBYWSv369aVBgwbSvXt35VW9enXTuw1jrV69OulzHAkbNGhQDO/QzKeM2OHva6LVqlVLxo0bl3mnEb3yo48+kqNHjybN7swzzzT8nhdRBJyWTwQo1n0Cz2H9JeCUSIcoh/hWRbkq0p2aHUS7KuDxM1sRD+HOLfJORYf9eElA3Ybs5ZgciwTU+uwqCeZN+L97ory8XH7/+9+L9mGG2uKee+6R0aNHV15w4sQJefXVV+Wtt94yrICSeLchKet1110n3/72tw1vwr///e/y0ksvJX02fPhwuf/++5Pew4OA9957T2bNmqU8CBgzZoyMHz+eN/Z/CXz66afy4IMPJvFAOdkXX3wxtIzcivkPfvAD2b17dxKXRx99VPr27RtaVnQ8HAQo1sMRJ3rpEIFsRLoqxLt27ap447QwtzrFVatWKU2zEe8U7VZpsx0JkAAJiHJmXTUmpxNFbP/mN7+ROXPmmN4e9913n4wYMUL5/Pjx43LrrbfK2rVrLd9Od999tyKujcyqWP/jH/8o//rXv5K6wAOGnj17WvYjyg2jKNbdijnFepR/E4I9N4r1YMeH3jlIYMmSJYKXXYMoh0D3S5yn8xfiPRPhTsGejiw/JwESIIHsCKgl49QjHNn1Fpyrn376aXn33XdTOvSrX/1KsE0Y9thjjwm2Edux559/Xtq0aZOxWEfy1gsuuECw7T7RcIzhtttus+OK7bYYEw80Eq1GjRpKJZggWdTEup2YIz7aewPldYuKigxDRLEepDs3Xr5QrMcr3rGcbSar6UEX6GaBhHBXV96tBpui3SoptiMBEiABewS0W8RRejDs2eSxSo7z6NrzuxCjeB87DyB6cF4d/y/F8S0IHWyb11q3bt0UQZ6Xl6ecX0cp040bNypVUt5//33lfSOzurKO1f158+YldXHHHXe4vhUeuwiWL1+eNO4tt9wi5557rr0byOXWURPrwGU15siZgJgkGo5KvPHGGxTrLt937N4eAYp1e7zYOmQEcFbNTnZ3fHHAK+ymCnY7wp2iPexRp/8kQAJBIqA97w7fopCcbs2aNXLjjTfqUE+ePFlJDKe1119/XV544YWktyHmcVbaKCEcHgZs2rRJunTpYhpOq2IdCe/+9Kc/KQ+xsao9dOhQ+cUvfiE4E++mUay7STd131ZjTrHuX4w4sj0CFOv2eLF1SAhAoEOoW7GwrqJbmZtd0U7BboUq25AACZBAegJasY4V5yicd8c59V//+tdJAOrWraskjjMyoy3wEyZMUERzpmZVrKv946gYspxXq1Yt0yFtXUexbguXK43TxZxi3RXs7NQFAhTrLkBll/4SsHM2fdSoUYE9i+4kRTuinYLdSfLsiwRIIO4Eopacbtq0aYIs2InWoUMHefbZZw1DDVG+dOnSpM9uuOEGOf/88zO+NeyK9YwHyvBCivUMwXl4GcW6h7A5VFYEKNazwseLg0bA6rb3qGx3t8vfzpl2ina7dNk+CATUeuxB8IU+kEA2BNwQ+TgLjvrk27dvF9TYxupjkyZNlBX/9u3bK/9GnXStoRzWihUrlLeRKG7+/Pm6Nkgop9qePXuUWuuwxPfVz4cMGSJnnXVWZftevXopK99HjhyRL774Qte3mqhO/cCqWF+5cqUcPHgwqb927doJarKbWaaMtmzZIsXFxaZzHjBggJx33nnK59iJkOrIHfIB4CgA7gGc4UcdesQHL5RWs7ONH7FAzPHC8YMePXooLyRSc/vMemlpqSxbtiwJde3atQ2z8eMew3nxAwcOKPfgRRddpMxXa7h3t27dmvR269atpWXLlsp7qWKO2M6dO1dph/tMWylAe7+q9yXeT5VgDsnq1q9fr4y9efNmZREI/uCYB+5rGglkQ4BiPRt6vDYwBKxue4/ylnc7wbAq2inY7VBlW78J4IstXqyF7XckOL4TBLTJ6bI5766KlJdfflkRE2bWsGFDJUGX9ry40SqkE3NU+0B2eYyJ399rr702qWskmdNmkrcq1u2s6mfL6C9/+Yv84x//sIQFiQYffvhhXduTJ0/KlClTFBEJf4ysfv36cuedd0qfPn1SjgXBj/J6n3/+ua4dxPBVV12lPLRws856WVmZsoMiMTM+/DfiNHXq1KTdGahfrt3BgYngPezuSLQHHnhAyUcASxVz5ENQH5hYCRQGCkKLAAAgAElEQVTKwHXu3FlpaibWkVgRvzN4UKy1OnXqyPXXX29agtCKD2xDAhTrvAdCT8Dqtve4rqabBRgZevGkHT9TGQV76H9FYjEBVairk43K+eBYBI+T1BHQ3s/ZPICC6MPqtrqimA53fn6+/PznPxecK1ct6mLdCUbZivVt27Yp4hor6ekMK+RYef7Rj35kmDEf/1+/5557Uj6YwRh4OIPdFYmGlfsXX3wxnQuWP//Zz36mq1Lz5ptv6qoi4AHE4sWLK/vFfYiHFtpydz/5yU+S5gUWEPrqCraXYh3Cf8aMGYKHAKns3nvvFRy7pJFAJgQo1jOhxmsCQ8CKUOdqeupwWVllp2APzC1PR0wIaMUNmkWhTBYDHk8CTiane+655+Sf//ynbZA4d33OOeco10VdrDvBKBux/s0338gVV1yhK4eXLmjYhfC9731P1wyrudiWnYk5LdZfeuklwU6IRHvooYdk8ODBlW9B7H7nO9+REydOJLXDw4vEigFo961vfSupDKA2X4KXYt0qXxwJAYeCggKrl7AdCVQSoFjnzRBaAlaEOlfTrYXXimDHdrmJEyda65CtSMAHAgsXLqzcikih7kMAOKTjBPAQCsId93MmhjPUV155pe5SrAhiezJW7NeuXSvYhr579+6kdk2bNhVsm8fKZeKZdWxB1tYux4VOnFn3Yxu8U4zSnVlHDNU669oz608++aRSVz7RsP0fZ/V79uyp1J/HqjPKkiUaVpNfffVVqVmzZuXbSOZnlGkfq+jor0WLFsrq/axZswwfDjgt1nFm/fbbb0/y+/LLLxe8VMPf7rvvvlt3n+IeRTJC1bAb8Kabbkpqd+GFF8o111xT+V4qse70mXUMigUhPFBALgTkB5g9e7ZhyWAwSMzTkMnvM6+JJwGK9XjGPfSzplB3J4T4n3eqbfEU7O5wZ6/OEVDPrEOE0EggrgQgfvA7gDJr2lXNrl27ylNPPZWEBsnMJk2apMOF+uhI3pVodrPB33zzzUrirUQzEy5+iHWIZIjlRMuWkZ1s8GCPFfLy8vJKF/CABNvCx4wZU/kehOb999+ve1Dy/e9/X7A1XDWw1SZ1a968uUyePFlJbKcaHi5cffXVupg7LdaxGv7tb3876dw6VtWxuq7an/70J3nnnXd0vsBvPDBSDdvicY480bSr9FbzFDiRDR5+YAs+kvWphl0SN954o+7h18UXX2zIO65/ozhv6wQo1q2zYsuAEEgn1LntPbtAWVllxwp7qmy62XnAq0mABEiABLIhoCanw6oxHsBCfKqGFUCs1mrtggsukMOHDye9jSRo2lX9qIl1iDYI5kTLlpEdsW6UMG3kyJHyy1/+UhejkpISQZwSk88lCloIRaw0a+2RRx4RZKPXmpGwdVqsY8xbbrlFOUqhGh4k4dy6ajh7jyzvRvbKK69Uft947LHHkpIN4qEGBDySvKnmpVjHAy7kDtDaM888I2+//XbS22Yxzeb3nNfGgwDFejziHJlZWhHqTOKRfbjTCXausGfPmD2QAAmQgBsEMk22qE3cBd/uuusuGTt2bJKbURPrdmJglZEdsW50vvz/t3ce0FNUZ/+/KL2IdESKYOhYIthQ7FFiiyXFEk1iPLaYfzTRaIwmr0YT8yYmscT6GjXHFo2xgPHVFxV7bBEVUFFAEAFFBBRpgv7Pd5L5ZXZ2dndmd8qd2c89Zw+we+fe537unWW/8zz3ucrQruPtgor2tuvYPbfoGDdFByhs/rXXXnO8ut4ir6+EsT73l//7v/8zv/71r0veTkKsyzuucH1vUUZ4ZYbX9gtlWq9UNB555lX8/IcPH27klfeWNMW6HrQoa72/PPDAA+aSSy4peXvYsGFGIp4CgagEEOtRiVE/MwII9XTRI9jT5U1vEIAABOIg4M3doPa8JyNI5ClEWhnAdZ619kLreC0Vf6i63mtGsR4HoyhiXQnTVq9eXTL1il6rtJVHAnvRokUl9V3vs7ayecPLVUlHvMkjHVSSPmfd7fPll182YuIt7gOJSZMmmUsvvbTlo5NPPtlcc801LdsC3JD5oORy/i0AasQGsZ4W1zi+L2jDfgKIdfvnCAuNMbWEOonkklkmCPZkuNIqBCAAgSQJKCmdXvKy63x2hSArI/w//vGPkr3RtWxoJrEeJ6OwYl0PTY488sha01Dz84svvtiMGzfO3H777eZ//ud/Supr33tQ8jZVSktU6vx4ece92d6POeYYJwO+zih3ExYqrF3rVMfOKUpApX379k6ou5Lr+aMGgsL7Ees1lwsVckYAsZ6zCWtGcxHq2c46gj1b/vQOAQhAoBECEmTytnr3OYdtr1nEetyMwor1oOzmYefGW0+Z+JXp/dprry3ZC646yvx/+umnBzabllhX52eccYaZNm1aix3KoH7++ec7e/BXrVrlvD9mzBgnEZ6SIuqoM7coMkDn0OvUArcorF8ivkOHDiVjQ6zXs4K4xmYCiHWbZwfb8KhbsgZqCXbOYbdkojADAhCAgIeAjmVTci//+dWKRpOnU8nJ3GO/FH7siia3iSChV7Q9640yCnqgEVasK+Re3mV/kQDVXvSw5ayzznLOLVdSM/++6GqJzdIU6zfffLO58cYbW4akzPTnnntuSXj8d7/7XSfSwH8qgJK4KfmhmzhRjYwcObJEvLsNI9bDrhrq5YUAYj0vM9WkduopcaWirO8kk0tvYSDY02NNT8kTUIiwCke8Jc+aHrIjoORh2uPsLRMmTHCOAPOXoORpxx13nDnqqKNKqhZNrDfKqBGxrmiHgw8+uGzPurzKAwYMiLxwnnnmmbIs8sr8/7vf/S6wrTTF+quvvlrm4d9nn33MlClTWmzTbz5l4lfRfnTlVVAZPHiwadWqVUnWfol6iXt/QaxHXjZcYDkBxLrlE9TM5k2ePNksXLgwEAFCPZuVUUuwc6RbNvNCr9EISKi751D7j6WK1hK1IWA3gaAjsRRKLK+kv+gcaCWc8xZvJm73/aKJ9UYZNSLWxVSM3f3ZLmM9OJFYjVrmzp1bcua6rm/Xrp2zD9wfLq7PlCXe7xRJIhu8+lq/fr0TzaFEcUGlV69e5rbbbmv56Pe//72T5b5S0UMWRfX5C2I96qqhvu0EEOu2z1CT2ldtnzpCPdtFUU2wc6RbtnND77UJ+I+1kmcdwV6bGzXyR0BJvfbff/+yvepKQLbFFluUDEge3i996Utlgyz6nvWkGJ155plO1n1vOfHEEwPPQA86k7tTp05Gx51tuummgQtv9uzZRlnUJfS9R7JJCGsPuF8QayuE1oK/HHLIIWblypUlbycl1tVJkJB2O9fD/tNOO63FFiWdU/K5oKItAvfee6/zIKJesR7k6dd57WpXXnx/0fFyOmbOWyod3ZZmxEL+vpmwOCoBxHpUYtRPnECthHIKfZdgp2RHQMfDvP/++4EGINizmxd6rk3AL9Z1hcQ64fC12VEjfwQUYu3fhy4xp7O93SJhd9FFF7Vk5PaOUuJq3333LRl4Nc+6G7Gi4+LcIgHmPxZOYna//fYrA+rfq6wKEqMPPvhgSV1/AjJ9GBTeH8bLmgSjyy67zNx3330lNusINWVt9593vmzZMqPtBh9//HFJ/T59+jhZ3JVfwC06Zk///yo6QvOmMHLtV/eKS507fvfdd5e0JVGro9LcM8G1JhS9GLTVMEmxfuutt5o//elPgTeS/2x5jfXQQw81eqDiL24iuqCGwsy5rluxYoU5/PDDy5rQ+ejbbLNN2fuI9fx9/xXFYsR6UWayQOOotk+dI9rsmehqgp2Ec/bME5aUE/CeQ41QZ4UUmYD3WCzvOLWPecSIEUYJziSkJVyCykknnWS++tWvhhLrSqomse0W93x328V6Eoz0cCHobHM9FNxss80cRN6zxZU47be//W3gHOga7ePW/u158+aVHb2n5GsnnHBCy7V6kK5j0TZs2FDWXs+ePY3CzWfNmhX4uS5IUqxXyn7ftm1b5wGD31N+9tlnmxdeeKFsHEcffbTR9oVGxLquVTvvvfdeSTPy2g8aNMjIpoMOOqjlYRVivcjflHaPDbFu9/w0nXXVvOoIdbuWg34QSLBXKuxft2u+sKaUgESFfgTjUWdlFJnAG2+84WSDr7RPuNbYlVxOXl9vqeRZz6tYT4LR22+/bY4//viKeJWBX8eOeYuS/j311FO1pqRMWF5wwQVlW3mCvOthG05SrGvfukLv5TX3lu23397ozHR/kYDXWPxFD0IUqdCoWBe7xx9/vCIaRaAoEkUFsR52BVEvbgKI9biJ0l7dBNinXje6zC5k/3pm6OkYAhCAQCgCSl523nnnmeXLl1es36NHDzNu3LiycHMJIr+HuJJYV/Iwb5k4caLzT9s967IxbkZqUxndFa4fVLQnXXuj/UUJ1a655pqyrQtBbchLrgcxQTk3lIPg+uuvN7fffnvFOdf+bEUVKNT+s88+a6mXpFhXJ0He8lNPPdUR8f6iJMPHHntsydtt2rRx2MnzHVTChsHrWkWWqL7fu+62q+MM3VB5xHqorxsqJUAAsZ4AVJqsj0C18HeFeVHsJFAtHB7vup1zhlUQgEBzEVi0aJG5+uqrjR6wekW7Qn4lquUFXrBggZFo8hbtr77rrrtazmLXZ9X2rPvD4FU/D2JddsbJyGWoLOwSzP4HJV27dnW4BhVFrek8cp3/rjnxCmntTddedglb7bWvJFjddhVer73zSkjnhsXrGm2B0BaHYcOGOUfzeXPQJC3WxUNJDr1FZ7D37ds3kIciO+bPn9/yWbWj6FQpilhXfZ2AoP3y4u3fOuA9DQGx3lzfmTaNFrFu02w0sS2Ev+d78isJdpLN5XtesR4CECgeAXkrtfdZ4khneUuwZ110nKJeKt7kdFnZFTcj7TfXgwwJ727dupktt9zSyENcq6xbt86ZK4lpzVf//v0DM6DXakfbICRGNdfDhw8PPedKAhi0971Wf+7n2pfvTZAX9ros6imRnY6+U8Z3RT7o3iCZcRYzQZ9+Aoh11kTmBPSforKSBhX2qWc+PaEMqLZ/nWRzoRBSCQIQgEDTEvCf0kDiRzuWQjOJdTuIYwUEygkg1lkVmROo5lUn/D3z6QltAOHwoVFREQIQgAAEPAQUru0tbiZ5IGVLALGeLX96h4AIINZZB5kSIPw9U/yxdl7Nu044fKyoaQwCEIBAYQgo/F3HKXqLm5yuMIPM6UCOOOIIowzu9ZYLL7zQ2R9PgQAE6ieAWK+fHVfGQACvegwQLWqiWnZ4ks1ZNFGYEpqAu4+WI95CI6MiBOoioFB43W+612zYt17XILgIAhCAQMwEEOsxA6W58ARs96p7s6PanGTENjtJNhf+HqCm3QRcj5/EQ9DxSHZbj3UQaA4CQRnom2PkjBICEGgGAoj1ZphlS8dYSaxnmVROnuElS5aUHGPixZelbV47bLazWjg83nVLb0bMKiPgT3iFYGeRQMBOAiSns3NesAoCEIiHAGI9Ho60EpGAbV51CcyZM2dWFOn+4WUl2vNi5x133BG4Iti7HvFGoXpmBPwCQIaQoTqz6aBjCFQk4E9Ox353FgsEIFAkAoj1Is1mjsZi0171avusqyFNW7DnxU4xq2brCSeckKOViqnNTEBJr7xnP7OPtplXA2O3kQARMDbOCjZBAAJxEkCsx0mTtkITuPbaawPrpi2AZUQlL3CYweyxxx4mrf3sebHT5VbJXkLhw6ws6thCQIJdIp0Ec7bMCHZAoJSAHqjpJeHOkW+sDghAoGgEEOtFm9EcjKcIXnUv5jTOgq/Xq562nd7+KtlMKHwOblJMhAAEINAEBNzkdHoYxwO5JphwhgiBHBJArOdw0vJu8uTJk83ChQvLhpG2V72WAO7YsaPp0KGDY+fq1avNqlWrAtHLsy4Pe1IlL3b6x0+iuaRWBO1CAAIQgEAcBLxbXdQeeSnioEobEIBAnAQQ63HSpK1QBCqFwKfhofYaWEkE9+jRw+jlL0uXLjV6BZUkbY/LzqQfKgRxqXSMG6HwoW4VKkEAAhCAQIIESE6XIFyahgAEYiGAWI8FI42EJVApBN4mITls2LCKw1mwYEGghz3JveuVBG89dib5UCEIWiXvOqHwYe8Y6kEAAhCAQBIE/Mnp2O+eBGXahAAEGiWAWG+UINdHImBLCLyMrpQArZoIruRdT1Ks58XOSguBRHORbhEqQwACEIBASgTcPeskp0sJON1AAAKRCSDWIyPjgkYI2BICX0msa596//79Kw6xklhPcr99kNi10c5K0CpFBowdO9boRYEABCAAAQjkjYAr9DnSMW8zh70QyBcBxHq+5ivX1lYKgU9S6FYDVk94eRae9bzYWYk1ofC5vm0xPgIBHR9FRukIwKgKgRwT8O53d4935P7P8YRiOgQsJYBYt3RiimhWXsS6POvyXAeVWbNmBb6f5F7wSmLdNjurrdlKofB77bWXcy4uBQJ5JiCRrqzS+qGubNIUCECg2AT8+9012okTJxZ70IwOAhDIhABiPRPszdlppf3qSe73rka62pFo/ozwOrZNP8grHd+WpFiPy84skvi5/IMeOHTt2tXopUJin+b8TijCqF2h7o4FwV6EWWUMEKhOgOR0rBAIQCAtAoj1tEjTj7Fpv7qmo9o54O50ycNeSaC7dZIO48+LndWWeJBYHzhwYMklCHa+JPJIIMjDxlnNeZxJbIZANALe5HTc89HYURsCEAhPALEenhU1GyBg05Ft3mFU81qHGW7SQt21IS92VmLmf+Dg9aq71xBCGGbFUcdGAl7BzkMnG2cImyBgFwFF5OjFNjC75gVrIGAjAcS6jbNSQJts26/uRVxpT3iYaUgy/N3ff17sDOIWFB1AGHyYFUadvBDQnnU3yVRebMZOCEAgGwL+5HSI9mzmgV4hkAcCiPU8zFIBbLRtv7ofaT2e6yz22ufFzqAlW+lhA0nmCnCDMwQIQAACEAhFgP3uoTBRCQIQ+DcBxDpLIRUClcR6mp7pWgMNK4SzTNSmMeTFTj/vSmL9wAMPNP369as1PSWfc75tJFxUhgAEIAABSwgg1i2ZCMyAQE4IINZzMlF5N9O25HLVeEoMu6LYrSeBrjJq1Cjj/j3rOalkZ69evYxettjpcopTrHtDCMm+nfVKpH8IQAACEIhCQILd3bdOvpYo5KgLgeYjgFhvvjnPZMRBYj1rD3UmIJq400oRAWPHjjV6hS1+rwRiPSw56kEAAhCAQN4JEFmW9xnEfghEI4BYj8aL2nUQWLhwoVEYvL8g1uuAmeNLKh1BpxB4hcKHLUrkJY+EW8i+HZYc9SAAAQhAIM8E9H+f/g/k/788zyK2QyAaAcR6NF7UroOAzZng6xgOl9RJIC6xru6959sSQljnhHAZBCAAAQjkigD73XM1XRgLgVgIINZjwUgj1Qgg1lkfLoE77rijDEZUzzo0IZB3AvKOafsGBQIQgEAUAt58LbqOyLIo9KgLgXwSQKznc95yZTViPVfTlaixQWJdHZ5wwgmJ9uttXD923DNtOds2Nex0ZIyzfcNNLEVECEsCAhCISsBNSudGl/E9EpUg9SGQPwKI9fzNWe4sriTWszinPHfwCmZw1mKdEMKCLagcDce/15TEiDmaPEyFgIUE6onQ0f+BPKS2cDIxCQJVCCDWWR6JE0CsJ444Nx1kLdYJIczNUimcof4HRRrgDjvsQDh84WaaAUHATgLe7yA9LNQL4W7nXGEVBLwEEOush8QJKBO8MsL7C571xNFb10Gls9bTCIP3hw8KDiGE1i2RQhvk/bHMXtNCTzWDg4B1BIgss25KMAgCoQgg1kNholIjBBDrjdAr1rVZinUvSc6pLda6ytNodOwSHq08zRi2QqAYBPyRZTysLsa8MoriE0CsF3+OMx8hYj3zKbDGAFvEej1AXM88YYP10OMaCEAAAhDIkoD3yFNyZmQ5E/QNgWgEEOvReFG7DgKI9TqgFfSSPIt1QpgLuigZFgQgAIEmI0ByuiabcIabawKI9VxPXz6MR6znY57SsDLPYp0QwjRWCH1AAAIQgIBtBPwPq90EdbbZiT0QKCIBxHoRZ9WyMSHWLZuQDM3Jq1j3J+YhhDDDRUTXEIAABCCQKgHl2pA33i0kyEwVP501OQHEepMvgDSGz9FtaVDORx9ZH93WCCXC4Buhx7UQgAAEIJBXAkSW5XXmsLsIBBDrRZhFy8eAWLd8glI0L89i3cUk0U6SuRQXDV1BAAIQgECmBLzJ6fCqZzoVdN6EBBDrTTjpaQ8ZsZ42cXv7K4JYr4cux3XVQ41rIAABCEDANgJRk9NxkoptM4g9eSOAWE94xlatWmUefPDBsl4OOeQQ06pVq4R7t6P5SmJ99OjRRi9K8xAIEuv9+vUzBx54YKEheEMI8UoUeqpjG5y7R5SzkGNDSkMQgEAGBEhOlwF0uiwUAcR6wtP53nvvmaOPPrqsFwn4jTfeOOHe7Wh+4cKFRknm/KV3795mjz32sMNIrEicwPvvv2+UYM5fii7W/cnpEOuJL7VcdyAvlIS6W0hmmOvpxHgIND0B/373HXbYweh7jQIBCIQjgFgPx6nuWoh1YxDrdS+fQl04Y8YMo5e/jB071uhV1OL/oYJYL+pMxzMu/8MdtcqP23jY0goEIJAugaDvM6KF0p0Dess/AcR6HXO4Zs0as3r16pIr27VrZzp27FjWGmL9X0iuvfbaMjZ41utYfDm+pFnFuqbMm5yHHyo5XsQpmc7JAymBphsIQCBxAvo+8+5bJ0Fr4sjpoGAEEOt1TOif//xno5e37L333uYnP/kJYr0CzyCxrqpf//rX65gBLskjgUpiXfvVFQpPgQAE/kOApISsBghAoNkJuGe7Ezbf7CuhucePWK9j/hHr0aFpz7rC4f1Fe9blYacUn4D2q2vfur8g1ivPvethdT0ReCSKf58wQghAAAIQ+BcBN9Gm/p7UFjKOY2W12U4AsV7HDCHWo0NDrEdnVrQrmvXYtkbmkeR0jdDjWghAAAIQyDMBf86XJLaRudvUeBie55VSbNsR63XML2I9OjSOb4vOrEhXVMoErzGecMIJRRpqrGNJ44dKrAbTGAQgAAEIQCAGAmk+rNb/tQq1l2An5D6GyaOJWAlYL9aVzG369OlOCPW7775rPvroI7PFFluYLbfc0rmpNt1004pAdO0LL7xQ9vmuu+4aeM3s2bPNokWLSj7bbLPNnL6WLVvWksn6pptuMnPnzi2p17ZtW3POOec472200UZm/Pjxzt9rJZj75JNPzMyZM50xfvDBB2bzzTc3gwYNMjvttFOko910nrvs15eb/uzSpYvDR7YPHDjQsalaefLJJ0s+bt++vRk3bpzzntr75z//ad58800nZP3444+PvAjJCB8ZWaEuaObkcvVOpJuQx/vUnyf/9dLkOghAAAIQyBOBNP8P9D4Y4PSNPK2S5rDVWrG+du1ac99995m//OUvZvny5RVnY8yYMeZnP/tZ4JMwiftvfetbZddOmTIlsL0rrrjC3HPPPSWfHXLIIebUU0919s24YrzW0lBm+Pvvv7+mWH/ooYfMpZdeatavX1/WpET2j370IzNs2LCq3UmkX3bZZebhhx82n3/+eWBdZan/3ve+Z/bbb7+Kbe2zzz4ln+nJosKW/UzUlualnkKSuXqoFeMaxHpj80iYXmP8uBoCEIAABPJLQMI9qsc76jXeSLak9sfndwawPEsCVor1FStWmO9///uBCcmCYPXq1cucf/75ZcLWZrF++OGHm7vuuqvq3Mtbf8MNN5g+ffoE1nvttdfML3/5y7JogEqN7r777ub00083nTt3LqviF+tt2rQxhx12mPOwxFvksb/77rvrWrPsW68LWyEuqrRfneRyyU2v96ic5HqhZQhAAAIQgIB9BFzxLZHvhrhXszLNsHv7aGGRzQSsE+uffvqpOeOMM1pCzsPCkzf7j3/8oxMi7xabxXrYcSlb+rnnnltW/e233zYnnXRSoFe+Wtvy1ItTq1atSqr5xXqlNrp162buvPPOsOaX1Ksk1kePHm30ohSXAMnl0p/bNLLopj8qeoQABCAAAQhUJ6CH1fo/0FvCJKfz54lhHzsrzQYC1ol1hY///ve/L2HTunVrJwmV9oFr77X2oV9++eVGwt5b9t13X/PjH/84EbFea8+6Hha456yH2bMuIyWct9tuO8dzPm/ePKOweIW1+8vNN99s+vbtW/L2WWedZZS0zVvkDRejrbbaytlj//zzz5tZs2aVtaeHIf4vrbBivWfPnub222+va+2yb70ubLm/iBD49Kew3h8q6VtKj40ScB/KsM+yUZJcDwEIFIVAvV5y/3UuD75fi7Iy8jkO68S6wrofeeSREppHHnmk+e53v1vynkKx5SH2FiWb++tf/5qIWPf2E0c2eD1YkGj2Jn6TqNE+df8e9l/96ldm++23bzHh2WefNT/96U9Lxq4HGj//+c/Nzjvv3PK+9rDrWj9PPSlUkrwOHTq01K0k1gcPHmy+8pWvmP79+xvtV1cuAT0MqLdU2rfOeev1ErX/OsR6+nNU7w+V9C2lx3oJ6IGM5ll/quh7XT8oKRCAAASanYCb58X9M4rY9nvXXZbsY2/2VZXd+K0T6xKWyvjuLbrJ+vXrV/KewsCDspLLMy8vt0qcYfBxi3Wvnd62TzzxRCf7urf8v//3/8zBBx/c8pZE/rRp00rqHHrooU4SOX+R8P/GN75hlAfAW0477TSj/cJuCRLrEupXX311pKz0tZYy+9ZrESre54TAZzOnXsHOj4xs5iDJXoM8QMxzksRpGwIQyCMBfVdGOUmlknddY+c7No8rIP82WyfWwyL9+OOPjQSqvyhEW6Hatov1Bx98MFAEX3zxxcafrf5rX/uakYh3i/6tMHdvueqqq8zQoUMD8V155ZXmb3/7W8lnbpb7amL9t7/9rdl2223DTkmoeoTCh+f5w7sAACAASURBVMJUmEqVvOp6+OZ9WFSYAVs4kKg/VCwcAiZVIOD9UYlnnWUCAQhAIB4Clbzrap197PEwppXwBKwX6/qxr33XOoN8yZIlZunSpWbDhg2O933+/PmFE+s6ym3SpEkl4zrooIPMD37wA+e9lStXGgltb1EI/AMPPFCWNM6t8+ijj5qLLrqo5Bqdoa4HA9XEukLlde573IVQ+LiJ2tve1KlTzfvvv19m4NixY41eFDsJ6IcKHgQ758Zvlfash8l0nI/RYCUEIACBbAlU86x7LYsSWp/tiOg97wSsFOufffaZc264vMFvvvlmJMZ596zXEus6rk3H2nmLjq677bbbKnJ65ZVXzA9/+MOSz3v37m1uvfXWTMR6pVB42aS965RiEJBIl1gPKkoYSbGTAPvd7ZwXrIIABCAAgWQJuHlA3FwgtXrjoXYtQnweBwErxfpll11m7rvvvrrGV3Sx/swzz5jzzjuvhM2gQYPM9ddfX5GX9sB7w+hVUfv6tW/eLUF71pPyrFcKhZctX//61+uady6yjwCJ5eybkzAWIdbDUKIOBCAAAQgUhYA/IV2UcSHYo9Cibj0ErBPr99xzj7niiitKxqKM6XvttZfZbbfdnCPMJDS1Z/3UU08tG3MjYv0Pf/iDkdfXW/x7u/VZHNngK+1Zr+VZD0qs58+C74eiI9501Ju3+AV+mmJddlQKhefM9XpuYzuvqZRYjhB4O+fLtcq/Vy/M2bR2jwjrIAABCEAAAuUEGhHp3tbYx87qSpKAdWL9qKOOKtvjKlHu36edRIK5M88807z00ktWi3WdLX/AAQcYbRVwix5m/P3vfzfaux5U9GDgN7/5TclHEyZMcI56c0vaYj2LUHh5elX0QKDZi0LUZ86cmdi2g0pedXEnBN7+1ef+gJGlUbLo2j8yLIQABCAAgWYnEDXcPSwv9rGHJUW9KASsEuvaI+IPg5YXXcKuVatWJeMKI9aVMV2Z0/1F7bVv377sfR1xpgR23mKbZ122HXvssUah5N6iBHI77rhj4Nz/4he/MI899ljJZ3ooctxxx2Um1quFwidx5rp//3SzevBdke4mfUuKA171KF/D1IUABCAAAQhAIGkCYZPHNWIHYfGN0OPaIAJWifUXXnjBnH322SV2du3a1dx1111ltgclWlMlbxi8/q3zyVetWlVyvcLsR4wYUfKeziMPCvcMEus333yzufHGG0uu32mnncyFF15YZud7771njj766LL36w2DV0NBx7tV6l8PH4455hizbt26Ehtkq65xS9qedfWbpnc9KCt5UkLV1q+aSt7uuB+O4FW3dQUkb5f7Q8j1xuOVT545PUAAAhCAQG0C3ogxb22FsIctUeqGbZN6EKhFwCqxrhvppJNOKrP5/PPPN7vsskvL+4sWLXIyoi9fvrys7i233GL69OnT8r7a89+gOjv8ggsuMB07dnTqLV682EiAB52rGCTW5aWWt9pbtG/8uuuuM926dSt5PwmxrvF/5zvfMXrA4C06d16J5NxweB11p73q/iPuxowZY7Q/31uyEOtpederiUcxKLpor5aVXeOPOws/XvVaX7vF/VzHiHmz6OJhKO5cMzIIQAACEIAABJInYJVY137sI488skyES3yOHz/eSS6nM9flVV+7dm0gnauuusoMHTq05bOgpHH6sEuXLmbIkCGOUJegrlSCxLqu+eY3v1l2icT/wIEDnXPgzznnHDNgwACn7bg96+pYCdqCRJG2DShqQOfQKxnd559/XmKnthMosmD48OGZi3UZUMm7rs/iyAxfS6h6IRRNtPtD3qt9ncQ1drzqyX9p29qDRLrEureQnM6e2XKjHthTac+cYAkEIAABCECgFgGrxLqMvffee83ll19ey+6Kn//61782yjbtFoWBf/vb3zarV6+uq80gsa6GDj/8cLNixYqKbV5zzTVmyy23TEysK7Rf0QXz5s2LNC7ZffLJJ5ddk4VnXUZU866nISD9INzkc3lOQhdFpGv88qyPGjXK+bORUk2okwG+EbL5uFZiXS83kgmvuj3z5o14UBinBDsFAhCAAAQgAAH7CVgn1oVMmc11hJk81JWKQtm1D1sZrb1F4eF+T7bObNcDAL+X2XvdsGHDjDKk+88rryTWdd65QuH9e8HdNpMW6+pH0QVXX321mTRpUs2VJq//aaed5hyBF1SyEuuypZp3Pc791LXC4YOEe55Ee1Yi3eUWlBfA/YwM8DVv0UJV8Ar2Qg0sh4MJSqjEg5QcTiQmQwACEIBAUxKwUqxrJpRs7rbbbjNvvPGGWbNmTcvkdOrUycmGrv3Zd955p7NP3C+6r7zyyrLJlKjXA4DZs2eXfNazZ08ni/opp5ziHNt27rnnlnxeSayr0ssvv2wuueSSsszsCjVXmPrgwYMT86x7jXz66aediASNzbuPX3b069fPCXlX5ndtI6hUshTr1bzrce+njirYxUuCvVevXg17npP6htGYlJ/AzfAepp+4ohbcvvCqh6FOnWoEXM88SeniXydewY5nPX6+tAgBCEAAAhBIioC1Yt0dsM4TnzNnjvnggw/MoEGDHMHpP8YtChyFrr/zzjtm5cqVzt72Hj16RLk8sO4nn3ziCGW1rez12gvfuXPnhtutpwFxEi891NDDAjeJXj1tpXnNiy++aPQKKnELS/VRr2h3xXuabIL6iupFd9uIK+Tdb1OlpHJ6WHTggQdmjYv+c0DAm+ATz2/8E0a0Q/xMaRECEIAABCCQNAHrxXrSAGjfHgJphcN7R1yPaNf1Er3ytqflcXe95ooQieJBT1qkq/1q4e/sVbfn/rLZkqBQbZLT2Txj2AYBCEAAAhCAQBoEEOtpUKaPUATSDIf3C/aoYeT+AcUt3hsV516RrgcKSe29J/w91NKmUg0CfrGOZ50lAwEIQAACEIAABIxBrLMKrCJQzbse9/51/8AlPFXcPxsF482uLsHsFvfvekCg4v6pv9fjNQ+yM6lwd/9DjmqsSCrX6Apqruu9gh2venPNPaOFAAQgAAEIQCCYAGKdlWEdgWqCPYn960EA6g2PzxpmGiLdHWOlfer6nPD3rFdCfvtXojklQaNAAAIQgAAEIACBZieAWG/2FWDh+KuFw8vcOI9zqzX8ejKt12ozic/TzljPPvUkZpE26yWg5HSEztdLj+sgAAEIQAACELCVAGLd1plpcruqZYdPW7CrPzfcu9G97XFOa5pedK/d1aIOyP4e5wzTVhgC/v3uO+ywA575MOCoAwEIQAACEICA9QQQ69ZPUfMaWC0cPgvB7hesXhGfxiy54lx9effDp9G320et7QHsU09zNuhLBJ577jmj0Hm34GFnXUAAAhCAAAQgUBQCiPWizGRBx5FlwrkoSONOTucK8jSPh6s13lpCnX3qtQjyedwEJNIl1r2F5HSNUXYjFYhQaIwjV0MAAhCAAATiIIBYj4MibSRGoNb+9aQzxDcyMG9md2/Gd/fvblZ4b6b4rDzmtcaJUK9FiM+zJCCB6RZ51in1EfBGKSjJnwQ7JZ8EPv/88xLDW7Vqlc+BYDUEIACBJieAWG/yBZCH4edZsOeBby0bEeq1CPE5BPJPIChKAcGer3mVQP/ss8/MihUrzLJly8xHH31kNt54Y9O1a1fTo0cP06lTJ2dACPd8zSvWQgACzU0Asd7c85+b0ddKOGezhz03kAMMRajnefawvRYBN+Tb9cY3u1fem6wPoV5r9djxuQS6XuvXrzeav9mzZ5tPP/000DiJ9pEjR5o+ffqYjTbaCNFuxxRiBQQgAIGqBBDrLJDcEAgj2EeNGpVZ8rXcgAxpKEI9JCiq5ZaAjnzzFpLTGUfwqTT7gwtbF7Ub3i5x/sEHH5jFixe3eNHlVQ9T2rVr53jbe/bsaXSCR5cuXVouw+sehiB1IAABCKRHALGeHmt6ioFALcGuLtI8hz2GIVnZRC2hzhFtVk4bRkUg4D/yTZeSnC4CQKqmSkBCfO3atebjjz82CxYsMNoetm7duoZtkDiXcN9iiy0c8d6hQwfTunVrvO4Nk6UBCEAAAvEQQKzHw5FWUiQQRrCPHj3a6EWJTmDq1KnGmxzP3wJCPTpTrrCPgPZo6+X1JONNtm+emtUirwf93XffNfPmzTOffPKJI9DDetCjspNIl9ddYfJDhgxp8bjjbY9KkvoQgAAE4iOAWI+PJS2lSADBHj9sCXQJ9WoFoR4/d1rMnoAEO0I9+3loZgskziWKN2zY4CSG04MkfSfr9BCFvGdR5HHv27evk5yuW7dupm3bto4ZiPcsZoM+80LAexID90peZs1uOxHrds8P1lUhgGCPb3nUCntXT5yjHh9vWso/Adczj8jP/1xmOQI3QZw85m+//baZO3euWb16dZYmBfatrPKbbbaZGT58uOncuTMJ6qybIQzKioArznXfLlq0yMklofu5TZs2LXkhtL2EB11ZzVD++0Ws538Om3oEYQS7ABEWX3mZ1Ap7R6g39S3G4CsQ8CanIzEdyyQsAfeHvULZ5TXXj3sds6a96PKq217kKdQRcJtuuqkTLi8BL1GCELF95rAvbgKKeJFA1/2rbSpLly4N3KKikxcUnaK8ELpvOnbs6BypSIFAWAKI9bCkqGctgVrnsLuGI9hLpzBM2DtC3dplj2EZEvAnp0OsZzgZOenamyBOAv2dd96JJUFcpeFLVLdv3955ABBHIrpq/Wy++eZmwIABZpNNNnH6RIjkZFFiZiQC7oO2VatWmTlz5jgP2pT0sdJRiUGN68GW7hHdM8oLoRwRPOiKNA1NWRmx3pTTXsxBT5482cmQW6s0u2iXSJ85c2bVJHIuQ0Lfa60mPm9GAhz59q9Z11YAncdOCSagH/cSy26CuJUrVyaaIE5WSChLOA8cONAJV9dDAs2Tzl+X5y+poocDEiLyurv943FPijbtpkVA97Aedsl7rvvnvffeM8uXL4+le90z8rj37t3b+VNed90zbv6KWDqhkUIQQKwXYhoZhEuAsPjqayHM3nS1oERy2223nfMnBQIQKCfg9a4345Fv7vh32GEHBPu/l4e7/9yfIC6K5y3qvaYQWyWC00MT/ejX8WvK6q7iJrdyPYLKJi+xoT21EvBJ7o2XDRIgCpWXbRIisoeEW1FnmPppE9D9oodcuo/ffPNNx4OexhYVCfVBgwaZLbfc0jlCkfsl7Zm3tz/Eur1zg2V1Eggr2NV8s3jZ8abXuZi4DAI1CDSjd9m/DaAZH1a4y8IV6BLk8+fPd37cr1mzJtH7RgJdmdndH/ZRQ2ldm7VnftasWY5wlzjxZrGOewCyd+jQoc6+XYkShEjchGmvXgLuutd9K2Gu30srVqwwCndP8p6oZK/ub0XF6AQG5YTQAy+9530AV+9YuS6fBBDr+Zw3rA5BIGxYfJFFexSRLg6EvYdYWFSBQAMEJIyee+4556i4PGaSd+33IpDnVB72ZijeBHHyUHsTxCV5xJrC23v16uX8eNePeP2Y13uNeKq9IkWhvRLvCtlP0uMum7W3XWPQvl2tHQmRRsbRDOuOMcZLwN2iIkGuta8cEvq9lIU4rzUyRaloa0n//v2d+14P51zxXutaPi8GAcR6MeaRUVQgEMXLXiTRHjbc3cVG2Du3EATSIeD3SucxjNw7BoktPXQo+t51/YiX502h5MqNsmDBgkQ96G6COP041/ezfqgnfc6563HXQwhlt5aIkZhJMgRYmbE1Nj2E0H53Jd+iQCAJAt4EcToiUQ/adE8nuU0lznHoO0HfAV26dDGDBw927plGH9jFaR9tJUcAsZ4cW1q2iEBU0a69f/JiKEw+LyWqF13jQqTnZXaxsygEipKcToJdXvYie9TdvasS5/pxr+PV9MNeIeNJFXnR9L2scHH9KFfIeBZeNI1dkQISM/K26wx4Cfekihvar/33evij/4NV8LgnRbz47briXPesN0GcQtyTvIclqPXgSQ/2kjyJQf24v1WVH0LfF9wzxVzXiPViziujCiAQVbC7TbiC3UbhXo9Ad8dFyDu3CQTSJRAUQt7M+73TpV+7N9ezLFGuzM8KC9cryR/cEqMSqPqxrQfEShBnUxZ1b9i/BI/+zxEbreUkPe5KsOUVIvLAI9xrr2FqGCeUXWJc97EeKioKJklxrnWph03a3qEHTdreofdkh/pWHgudBJF0XghF4QwbNszp3/W4c88U445ArBdjHhlFBAL1inZ14f540N+zEO/6oeT+gNTf6yl40+uhxjUQiI+AfkC6JY/71uMjkX1L7g97eZH1w1pzI49YkkU/7CXIdbyam/k5Lx4xV7xLqCvaQEfC6azpJIWIBIe2WUiI6GGGhEgW0QZJrgnarp+Auyb1UE1RMDrxQJncdR8nuQddWzb0e0q/C/XATQ+Ygtal7g13b7xsU/h9kg8A9d2iBwd6ACjhrpMY8vL9Uv8qKPaViPVizy+jq0KgEdHuNusV73pPnhE3fK8R+K4QlzBX0Z/1inPXDkR6IzPCtRDInkAzZp5Pgror0MVTId7yGMsLl3SCOP141vewkqspZFUh73k+U9mNRJDXUPvbJZT0/1SSHJVcS0JE/9dqr7vCjREiSdwldrfp3sMSwQpr10kMWntJetD1kEgRHhK/Svim33pRTzVwE9stXrzYSWqnhwpK6Jik3bpf9GBQ94zuF/c0BrtnGOu8BBDrrIemJxCHaA+C6Bft+qL0F1eMe99vVJT7+0CkN/0SB0BBCLiJ3VxvfBG88mk9gHATxElY6oeyvOhJZj3XkpOnTaGpSgQlD5ebPK2Ioal+76aEux6AiHFS3k1x1IMPCRE9CJGQcrcQFOSWZxgeAt7TCxTVIbErD3XSCeIkcJVDQvewHhbFtcY0Htmue0Q5IfTAIcmx6GGD9rkrOkX/d+Bxz8/thVjPz1xhacIEJNpV3D8T7i7R5iXQVbbbbjvHk0OBAATyT8CfnK4I+911jF0SSeq8AlHCcc6cOY4XK+kEcRKQ+lE/ZMiQTBPEZb3a5SkUaz0cEXs9HElKtGusilKQENH/d2KPxz3rFdB4/+56UaSGol90SoGcGYriSNITLTGubRcStXK6yDOd5PGC3nG6uTI01iQT4el7SveIznDXOPWwSw8T8xzp0/iKs7cFxLq9c4NlGRKQYNe+Iv3Iy1PBi56n2cJWCIQn4D/yLa/ntHtHLK+6xhWnWHcTS6WVIE4/4hXS7iaIUwSV1/NWRC962FXrFecS7m6+Fc2NvO5JCS432ZeElitEJOabeS7CzpkN9bxnoCsngjzoSW6t0LpwQ9yHDh3qbK9w955nsWa8EQQav7zuyhGRZEJHzbt+P+r/Fe2/Jy+EDXfCf2xArNs1H1hjIQGbhTsedAsXDCZBIAECblI69888ifVKoe5udvxGz5rXj1uFw+pHvby48uamVSTOFX6dpNc4rbGk1Y8EkJJ/yXuYRpHw0B5jJajTXJGcLg3q4fvwbqHQFhU5StJKENe3b1+jl7zn8jRnIc6rkXIfXOjhlqILlGNDD7uSetCl8Wv7jnjI6+6G/stG29iEX2H5r4lYz/8cMoIUCcjTrv9IsvK6e8W5+yQ0xeHTFQQgYAEBCfa87Fd3IwKCBLn7mUJO6/Wu68esRPqMGTMS34NuwdRjQgMEJNIHDRpktt12W4RHAxzjulSeYjdLukSoMqUn6T32JoiT91wP2vReXoSo+1BDe9z1nSdeEvF6UJnUw0LdM4pQ0cMuedz1QMNlFtc6oJ3aBBDrtRlRAwIVCbhh8hLvKnGJeFeUKzGRXghzFiEEINAIAXmx9UpT5PtD9/2C3ft5vfvv9cN16tSpCPVGFkeTXTtmzBijcGc8helOvNeD7iaI0/0rgZ6U2NQItRdbeQzcJI9F2RIhbtpeoj38CpfXfv4kOYqbWCqhoxLuKdleXh50pLvS4+8NsR4/U1qEQAmBsPveSQTHwoEABJIg4Iabu22nEULv71N9+z3oXrFeTyi8fphqP+dLL72UBDbaLCgBeQf33HNPJyEdJTkCbrIyCUo3QZzyFujvSYVxazTKGaFTApSvQN5z/T3qEWvJUYm/Ze8ed/eYX4XKa6tJUkXedXF180Lo71nu809qnLa0i1i3ZSawAwIQgAAEIJAAgayS09XyrCsTvER9kJAPg0E/UqdNm2bkpaNAICwBeQQl1rV/nRI/Ad2XSginEPc0jiRzE8TpIYw86ApxlxdYpdmiJ7yedQn2N99808kNIS98kg9I9OBr8ODBzkt/l5hvNvbx30n/aRGxniRd2oYABCAAAQhkTMB/5FvSnnXvnnr9XYI8aE+6V6wLUdRQeP0w1Y/R6dOnZ0yY7vNEQCJ9r732wrMe06R5jx5zc/ro2DGJ9aQFortVUAnRNK8IxPJJXbt2rbO3XV535QbQ35Mq8q537tzZOcNd2w7keU/y2LukxmFbu4h122YEeyAAAQhAAAIxE4hjf3hYk6oJdG8bfrFeTyi8Mr9rz7qSLFEgEIaAHlZttdVWCLswsGrUcY/kmz9/fuIJ4rymyHOubTWI8+iTqAcpa9asiX5hHVcoikWRDnoxX3UA/PcliPX62XElBCAAAQhAIFcEKh2jFvcg5M3XjzMJI/0ZVPwe/3qywsurN2vWLOcl4UCBQDUCOo5qp512IqN1DMtE997TTz+deGKzGEyliYwJKCx++PDhzosHLNEnA7EenRlXQAACEIAABJqCgOuRjxo6HyZ5nF+sC2g93nWJBoV2SrArI7LCLhWCG1S0n9LNYtwUE9gkg1SERVAmbPe4Lp0drf3MEuscPdX4ohDrN954w8ycObPxxmihKQjovtt1111Njx49mmK8cQ4SsR4nTdqCAAQgAAEIFIhArSRx7lC9Z6brPXnJ9Z5btH9RL6+XPUis1+Ndd/twxZqyIE+ZMiVwv6wbAl2gKWIoxphJkyY5Sc38RRnBJ0yY0PI2Xr14losSlj3xxBMtCSLjaZVWik5gxIgRZuTIkXjXI040Yj0iMKpDAAIQgAAEmoWAX1DXSgLnF/dROTUi1t2+5GWtJta33nrrqGZR32ICekhTTazvtttuFlufT9P0YOSRRx4xutcoEAhLYMCAAWbcuHGI9bDA/l0PsR4RGNUhAAEIQAACzUCgkfPZGxHt9YTCe+cDsd4Mq/M/Y0Sspz/f8qw/+eSTRseDUSAQlsDo0aPNsGHDEOthgSHWI5KiOgQgAAEIQKAJCXjD2RVGHrboOh0VtHr16rCXOPUa9a4j1iPhzn1lxHr6Uyjms2fPNq+88kr6ndNjLgloz/ruu+/uHOtGiUYAz3o0XtSGAAQgAAEIQCAEAXnm9fKK/RCXOVVqhdtXawexHpZyMeoh1rOZR3nXp0+fbubOnZvoeerZjI5e4ySgpJ7yqg8aNAiveh1gEet1QOMSCEAAAhCAAASqE/Cfox6FVyOh8Ij1KKTzXxexnt0civ3y5cudB3I6kUHndwed4a3EfsoCrpMaKMUhoKgpzXtQ6dq1q2nfvr3jSddJDPo7CR7rm3vEen3cuAoCEIAABCAAgQoE/Pvdo4JqJBQesR6Vdr7rI9aznT/xd0XYiy++aObNm1dmkEKgFS3DsYnZzlXcvc+ZM8dMmzatrFmth5133tn07ds37i6bsj3EelNOO4OGAAQgAAEIJEegkQRzrlX1hsIj1pObVxtbRqzbMyuIdXvmIg1LEOtpUDYGsZ4OZ3qBAAQgAAEINA0BiXV3z3q9g643FB6xXi/xfF6HWLdn3hDr9sxFGpYg1tOgjFhPhzK9QAACEIAABJqEgJtQrp7Ecl5E9YbCI9abZKH9e5iIdXvmG7Fuz1ykYQliPQ3KiPV0KNMLBCAAAQhAoOAE4gh99yOqx7uOWC/4QvMND7Fuz3wj1u2ZizQsQaynQRmxng5leoEABCAAAQgUlEASIt1FpXPdo5ztrusQ6wVdaBWGhVi3Z74R6/bMRRqWINbToIxYT4cyvUAAAhCAAAQKRKCRM9TDYujQoYNp3bq12WWXXcJe4tRDrEfClfvKiHV7phCxbs9cpGEJYj0Nyoj1dCjTCwQgAAEIQKBJCEjIRy3Vronbs77VVltFNY/6lhOYNGmSWb9+fZmVPXv2NLvttpvl1hfHPMR6ceYyzEgQ62EoNV6HbPCNM6QFCEAAAhCAAAQsIVDNsz5o0CAzbNgwSyzFjLgIPProo4j1uGA20A5ivQF4ObwUsZ7OpCHW0+FMLxCAAAQgAAEIpECgmlhPoXu6sIgAnvV0JwOxni7vrHtDrKczA4j1dDjTCwQgAAEIQAACKRCQWH/44YfNhg0bUuiNLmwm0KdPn8g5D2wej+22IdZtn6F47UOsx8uzUmuI9XQ40wsEIAABCEAAAikQWLdunZk6daqTaI7S3ATGjRtnBg4c2NwQUhw9Yj1F2BZ0hVhPZxIQ6+lwphcIQAACEIAABFIgoOzgs2bNMjNnzjT6O6U5CXTv3t1JLrfRRhs1J4AMRo1YzwB6hl0i1tOBj1hPhzO9QAACEIAABCCQEgGJdAmH+fPnp9Qj3dhEoFWrVmaPPfYw3bp1s8mswttSTazvt99+pl27doVn0EwDnDt3rpk2bVrZkHX/7bzzzqZv377NhCOxsSLWE0NLwxCAAAQgAAEIZEVA4fCzZ892Xvo7pTkI9O7d2+h4vq5duzbHgC0aZSWxruiGsWPHmjZt2lhkLaY0SmDx4sVG3nV/Qaw3Srb0esR6vDxpDQIQgAAEIAABSwjIw7527VqzcOFCox+WekUpG2+8ceSj3pTYTmH4UUu/fv0iC8wlS5aYDz74IFJX8m4OGTIk0jWffvqpeeuttyJdo8raL96pU6dI1y1atMgsX7480jUdO3Y0W2yxhZFQlzddYoGSPoFKYj19S+gxSwKI9XjpI9bj5UlrEIAABCAAAQhYSEAe9pdffjmSZW3btjUHHHBAJPEnL/7kyZMj9aPK8jxK3EYRmtOnT4/8fNN1OAAAIABJREFUYKBLly5mn332idTPJ598Yh588MHIY9p1111Nr169QvelhysKq1V4bZSiI9omTJgQup8obVM3PIFXXnmlroc64XugZh4IKJJi/PjxzsMzSuMEEOuNM6QFCEAAAhCAAAQsJ4BY/9cEIdYtX6g5Nk+RHk888USOR4DpcRBo3bq180BQES+Uxgkg1htnSAsQgAAEIAABCFhOALGOWLd8iebePBI75n4KGx6AIoPGjBljvvCFLxDp0jDNfzWAWI8JJM1AAAIQgAAEIGAvAcQ6Yt3e1Vkcy1avXm2eeuop89FHHxVnUIwkFAEJdW3l2W677RDqoYiFq4RYD8eJWhCAAAQgAAEI5JgAYh2xnuPlmyvTldTxjTfecE5ikLedUnwCyvSvUxj69+9vFAZPiY8AYj0+lrQEAQhAAAIQgIClBBDriHVLl2YhzZJIX7Vqlfnwww+dpHPLli2LNE7lVhg2bFgkD+2aNWuMki5GLaNHjzYdOnSIdNlrr71mlHgxSunevXvkkxhWrFhh3nzzzSjdOHW32WabSEflab6UIFAnP0QpOsViwIABRkkelZAzSoLMKP00c13EejPPPmOHAAQgAAEINAkBxDpivUmWulXDlAh89tlnneMTo5SoGf7Vj8TzQw89FKUbp+7ee+8d6dhE9TV16tTIDyDkdd5+++0jCVodN/n0009HHtP+++9v2rdvH/o6jemBBx4weuARpYwYMcKMGjUqyiXUjUgAsR4RGNUhAAEIQAACEMgfAcQ6Yj1/qzb/FiPW/zOHiPX8r+csRoBYz4I6fUIAAhCAAAQgkCoBxDpiPdUFR2cOAcQ6Yp1boTECiPXG+HE1BCAAAQhAAAI5IIBYR6znYJkWzkTEOmK9cIs65QEh1lMGTncQgAAEIAABCKRPALGOWE9/1dEjYh2xzl3QGAHEemP8uBoCEIAABCAAgRwQQKwj1nOwTAtnImIdsV64RZ3ygBDrKQOnOwhAAAIQgAAE0ieAWEesp7/q6BGxjljnLmiMAGK9MX5cDQEIQAACEIBADggg1hHrOVimhTMRsY5YL9yiTnlAiPWUgdMdBCAAAQhAAALpE0CsI9bTX3X0iFhHrHMXNEYAsd4YP66GAAQgAAEIQCAHBBDriPUcLNPCmYhYR6wXblGnPCDEesrA6Q4CEIAABCAAgfQJINYR6+mvOnpErCPWuQsaI4BYb4wfV0MAAhCAAAQgkAMCiHXEeg6WaeFMRKwj1gu3qFMeEGI9ZeB0BwEIQAACEIBA+gQQ64j19FcdPSLWEevcBY0RQKw3xo+rIQABCEAAAhDIAQHEOmI9B8u0cCYi1hHrhVvUKQ8IsZ4ycLqDAAQgAAEIQCB9Aoh1xHr6q44eEeuIde6Cxggg1hvjx9UQgAAEIAABCOSAAGIdsZ6DZVo4ExHriPXCLeqUB4RYTxk43UEAAhCAAAQgkD4BxDpiPf1VR4+IdcQ6d0FjBBDrjfHjaghAAAIQgAAEckAAsY5Yz8EyLZyJiHXEeuEWdcoDQqynDJzuIAABCEAAAhBInwBiHbGe/qqjR8Q6Yp27oDECiPXG+HE1BCAAAQhAAAI5IIBYR6znYJkWzkTEOmK9cIs65QEh1lMGTncQgAAEIAABCKRPALGOWE9/1dEjYh2xzl3QGAHEemP8uBoCEIAABCAAgRwQQKwj1nOwTAtnImIdsV64RZ3ygBDrKQOnOwhAAAIQgAAE0ieAWEesp7/q6BGxjljnLmiMAGK9MX5cDQEIQAACEIBADggg1hHrOVimhTMRsY5YL9yiTnlAiPWUgdMdBCAAAQhAAALpE0CsI9bTX3X0iFhHrHMXNEYAsd4YP66GAAQgAAEIQCAHBBDriPUcLNPCmYhYR6wXblGnPCDEesrA6Q4CEIAABCAAgfQJINYR6+mvOnpErCPWuQsaI4BYb4wfV0MAAhCAAAQgkAMCiHXEeg6WaeFMRKwj1gu3qFMeEGI9ZeB0BwEIQAACEIBA+gQQ64j19FcdPSLWEevcBY0RQKw3xo+rIQABCEAAAhDIAQHEOmI9B8u0cCYi1hHrhVvUKQ8IsZ4ycLqDAAQgAAEIQCB9Aoh1xHr6q44eEeuIde6Cxggg1hvjx9UQgAAEIAABCOSAAGIdsZ6DZVo4ExHriPXCLeqUB4RYTxk43UEAAhCAAAQgkD4BxDpiPf1VR4+IdcQ6d0FjBBDrjfHjaghAAAIQgAAEckAAsY5Yz8EyLZyJiHXEeuEWdcoDQqynDJzuIAABCEAAAhBInwBiHbGe/qqjR8Q6Yp27oDECiPXG+HE1BCAAAQhAAAI5IIBYR6znYJkWzkTEOmK9cIs65QEh1lMGTncQgAAEIAABCKRPALGOWE9/1dEjYh2xzl3QGAHEemP8uBoCEIAABCAAgRwQQKwj1nOwTAtnImIdsV64RZ3ygBDrKQOnOwhAAAIQgAAE0ieAWEesp7/q6BGxjljnLmiMAGK9MX5cDQEIQAACEICA5QQkGObMmWNefvnlSJa2bdvWHHDAAZGuWbdunbn//vsjXaPKY8eONQMHDox03YwZM8ysWbMiXdOlSxezzz77RLpm1apV5sEHH4x0jSrvsssupnfv3pGue+mll8zbb78d6ZqePXuaCRMmmFatWkW6jsrJE0CsI9aTX2XF7gGxXuz5ZXQQgAAEIACBpiUgobBkyRKzePFi8+GHHzqvKGXjjTc2/fv3j3KJ+eyzz8w777wT6RpVluDs1KlTpOuWL19uVqxYEemaNm3amH79+kW6Zv369ebdd9+NdI0q9+nTx7Rv3z7SdUuXLjUrV66MdI366Nu3r+nWrZszXxojxQ4CiHXEuh0rMb9WINbzO3dYDgEIQAACEIBABQISCQsWLDAvvPCC0d8pzUFADwh22mknowctlOwJINYR69mvwnxbgFjP9/xhPQQgAAEIQAACAQTkcX7ssceMvMKU5iGgUPitt97aDBkyhLB4C6YdsY5Yt2AZ5toExHqupw/jIQABCEAAAhDwE5BAePHFF838+fOB04QENtpoI7P33nsb7c+nZEsAsY5Yz3YF5r93xHr+55ARQAACEIAABCDgIbBw4ULz7LPPEv7exKti0KBBZrvttsO7nvEaQKwj1jNegrnvHrGe+ylkABCAAAQgAAEIuASUjf3xxx83H330EVCamIC86zvvvLOT5I6SHYENGzaY5557zixatCiSEUq4OH78+NAPW/RQ4JNPPjEPP/xwpH5Uec899zSbbLJJ6OvUl75jlOAxSlHyw6gPkN577z3zj3/8I0o3Tt2JEyeadu3ahb5OY3rooYfMmjVrQl+jisOHDzcjR440ut8oyRBArCfDlVYhAAEIQAACEEiZgH5w6jz1V155JbBn7Wdu3bp1ylbRXZIEJAaVgT+odOzY0ey1115GR/BR0iWgh2avv/66WbZsmfn444+N/h2l6D6NIqDVttZC1NMRdF3Xrl0jJyTUw8Co+TC0Djt37hwFg/n0008dflHLpptuGllA6+FDpXupUv8dOnRwxqQHEYpmQbRHnana9RHrtRlRAwIQgAAEIACBHBCQMHjiiScq/oiWl3WbbbbJwUgwMSwBHcenjP9BRQ9nRo8ebYYOHRraQxu2X+pVJiDR/Mwzz5j3338fTE1CQPfaiBEjnJf+TomPAGI9Ppa0BAEIQAACEIBARgTkVVe4baXzwHWU14QJE0z37t0zspBukyCgeZcwXLx4cWDzmvc99tjD8Z5Skieg+ZgxY4aZNWtW8p3Rg1UEJNJ32WUX07t3b6vsyrsxiPW8zyD2QwACEIAABJqcgATCBx98YJ588smKSeXkYR02bBhenwKulaVLlzrH9FUqffv2dc5eJ0Q3+cnnyMTkGdvcQ69evcyuu+7K92yMk4RYjxEmTUEAAhCAAAQgkD6B1atXm0cffbRicqROnTqZ3Xff3bRv3z594+gxcQJ6WPPaa685e6SDirzrO+64o5NsjhDd5KZD+521JWHBggXJdULL1hNQEj3tX+dei2eqEOvxcKQVCEAAAhCAAAQyICChppBbhd4GFf1g3H777Z0ESJTiElACM3nXKyXjUsKy/fbbL1KG7OLSSmZk77zzjiPWdU9SmpeAEulp60nUZHrNS6z6yBHrrAwIQAACEIAABHJLoFbY7eabb+6Idbw8uZ3i0IbLo/v8889XrK9jpkaNGsVaCE00fEVlLdfDkkpHJkrAEdkSnmceauqoPCUTDCpDhgxxknnyvdv4TCLWG2dICxCAAAQgAAEIZEAgTNbpzTbbzCgMntIcBObNm+ccdxVU5F2Xxy/qkWDNQa7+UcqTri0I2ooQVCTYtI+Z5I71M7bxyldffdXMmTOn4pyPHz/e2XpCaYwAYr0xflwNAQhAAAIQgEAGBCQQlixZYp566inCbjPgn9culRVe+Qsk3CnxENCRifKqVzqjWwn+lDNAuQMoxSGwcuVK88gjj1Q8KlNnvesEjjZt2hRn0BmMBLGeAXS6hAAEIAABCECgMQLr1683U6ZMMatWrWqsIa5uKgLKCC+Pn7JWE6Lb+NSHOTJxzz33JJqhcdTWtaC519aTankKvvjFL5otttiCe62B2UOsNwCPSyEAAQhAAAIQyIaA9sZKrFMgEJXAmDFjzNChQxEQUcEF1HfFWiWvOqxjgGxxE5p3HZmpozODiiJYFMmiiBZKfQQQ6/Vx4yoIQAACEIAABDIksGbNGvPAAw8QAp/hHOS163HjxpkBAwYg1hucQN2DCoPWn0GlY8eOTo4AEss1CNryyyXUtR2pUrI53Wu654hkqW8iEev1ceMqCEAAAhCAAAQyJKAQTCU4mj17NoI9w3nIW9cSkLvttpvRn5T6CdRKKqeWlVRO2w0oxSbgrgUlGQwqEum77LILW0/qXAaI9TrBcRkEIAABCEAAAtkSkCdn+vTpTkZiznbOdi7y0LuywO+8886OUMfL19iMffjhh074s3JHBBWFPyPUG2Ocp6t1AsPSpUsrfg8TZVH/bCLW62fHlRCAAAQgAAEIZExAIn3t2rUVj+vK2Dy6t4SAEsspHJuM5I1PiPYpK+xZpzFQIBCWAPkLwpIqrYdYr48bV0EAAhCAAAQgAAEIQKCpCOjhmI7sevjhhyse1dZUQBhsaAKKtpg4caJp27Zt6GuoaAxinVUAAQhAAAIQgAAEIAABCIQi8M4775jnn38+VF0qQcBLQMf4devWDSgRCCDWI8CiKgQgAAEIQAACEIAABJqVgDzrK1asMI8++ih5Ipp1EdQ5buWJ+PKXv8zpABH5IdYjAqM6BCAAAQhAAAIQgAAEmpWAEjs+/fTT7Flv1gVQx7gl1IcOHWpGjx5NcseI/BDrEYFRHQIQgAAEIAABCEAAAs1MYN26dWbatGlm2bJl7F1v5oUQYuxK6tivXz8zcuRIEjyG4OWvglivAxqXQAACEIAABCAAAQhAoJkJKCReR3ZxbGIzr4LaY9dJDG3atKldkRqBBBDrLAwIQAACEIAABCAAAQhAAAIQgIBlBBDrlk0I5kAAAhCAAAQgAAEIQAACEIAABBDrrAEIQAACEIAABCAAAQhAAAIQgIBlBBDrlk0I5kAAAhCAAAQgAAEIQAACEIAABBDrrAEIQAACEIAABCAAAQhAAAIQgIBlBBDrlk0I5kAAAhCAAAQgAAEIQAACEIAABBDrrAEIQAACEIAABCAAAQhAAAIQgIBlBBDrlk0I5kAAAhCAAAQgAAEIQAACEIAABBDrrAEIQAACEIAABCAAAQhAAAIQgIBlBBDrlk0I5kAAAhCAAAQgAAEIQAACEIAABBDrrAEIQAACEIAABCAAAQhAAAIQgIBlBBDrlk0I5kAAAhCAAAQgAAEIQAACEIAABBDrrAEIQAACEIBATgjMmzfPTJ482Tz33HNm1KhRZv/99zdbbbVVTqyvz8wVK1Y4Y546darp2bOn2WuvvcyXvvSl+hqz7Koij80y1JgDAQhAIJcEEOu5nDaMhgAEIACBZiRwwgknmDlz5rQMvWPHjuYvf/mL6dChQ2FxXHHFFeaee+4pGd/vfvc7s/XWW+d+zEUeW+4nhwFAAAIQsIAAYt2CScAECEAAAhCAQC0Cs2fPNieeeGJZtbPOOitXnub169ebjz/+uGQcG220kenatWvZ2D7//HNz2GGHldWfOHGiOeOMM0rqR2m3Fut6P1+zZo1ZvXp1yeXt2rUzeqjiL1HGVq89XAcBCEAAAvkmgFjP9/xhPQQgAAEINAkBidEjjjjCLF++vGXEErl//vOfTd++fXND4ZVXXjE//OEPS+xVePvtt98eOIaf/exn5umnny75LOgBRdR2kwCmudDLW/bee2/zk5/8pKGxJWErbUIAAhCAgP0EEOv2zxEWQgACEIAABBwCDz/8sCMG3333XdO9e3dzyCGHmKOOOipXdKKK6jfffNP88Y9/NDNmzDDyUo8fP978+Mc/Nq1bty4Zd9R2k4AWVayHHVsSttImBCAAAQjYTwCxbv8cYSEEIAABCECghIDEer9+/UyrVq1yR6ZeUb1kyRLTpUsX0759+8Ax19tunACjinW371pji9NG2oIABCAAgfwQQKznZ66wFAIQgAAEIJB7AkmJ6qTajQK8XrEepQ/qQgACEIBA8xBArDfPXDNSCEAAAhDIOYEnn3yybATbbbddSQKzF154wSjRmVvkfd9ll12cf2rfuxLVvf7660Yh2J06dTIDBw40Y8eODb3vXceNzZw50yxYsMB5rV271kkOp33zO+ywg9l8883LbFQytaeeesp5f9q0aWXZ3fX+f/3Xf7Vct8022zhedJXp06eX7NPXe0OGDHEiC+ptV3zEyV923XXXwBUiZosWLSr5bLPNNjNbbrmlWbZsmROir3LTTTeZuXPnltRr27atOeecc5z3lGNAYfxuqTa2akt11apVzjy+9dZbzp9i9YUvfMGxR/OpfqqVpNdIzm8zzIcABCBgDQHEujVTgSEQgAAEIACB6gT2228/s2HDhpJK1113nRk8eHDLe9/61recPe3e8sADDzjCWoLY/5nqaS+4rvvqV79aUegpy/mdd97pvPwZz719jRgxwnzve98zI0eObHlbgv6AAw4IPb060kztqGh/+j//+c+Sa0899VRnv3697YqBxusvU6ZMCbQx6Ig19S87dOa9K8ZrDVCc77///pZq1cYW1JZE+mWXXebkLtCDiqCizPPir7VSqSS1RmqNn88hAAEIQCAaAcR6NF7UhgAEIAABCGRGoF6xftJJJ5kbbrjBEbfViupJsPuLjlqTAFy4cGGoscubr4zvX/7yl5369YpqXYtY/xfy1157zfzyl78s8/BXmpDdd9/dnH766aZz585lVYLEeqNrJNTCoBIEIAABCEQigFiPhIvKEIAABCAAgewI1CvWw1qscGrtu3ZD0HWdPLg6eiwobFyeYleM+/tQKPYll1xittpqK8T6v+HU61l/++23jcS0tjFEKcOGDXMy6fsTEQaJ9bDtBq2RsNdSDwIQgAAEohFArEfjRW0IQAACEIBAZgQaEeubbrqps3dde5s/+OAD88QTT5j58+eXjcUNMXc/CErcprbOPvts88UvftERgto7fcEFF5jFixeXtKfPf/Ob39S9t1yNVfOs17tnPc4w+Fp71iXQ3XPW/XvWw4bB61z5F198sYRtmzZtnP3vehgiG55//nkza9assvk844wzzMSJE0veryTW610jmd0QdAwBCECg4AQQ6wWfYIYHAQhAAALFIdCIWL/llltMnz59WmAotP0HP/hBmWA/7LDDzCmnnNJS79ZbbzV/+tOfSiAqJP7QQw8teS9I1OssdO3R3njjjVvqRs3aHlbQRmk3TrHuhRA1G3yYsT377LPmpz/9aQlrcf35z39udt5555b39eDiV7/6lXnkkUdK6nbv3t1JfNehQ4eW9yuJ9XrXSHHuMEYCAQhAwC4CiHW75gNrIAABCEAAAhUJ1CvWv/a1r5kTTzyxrN1rr73W3HHHHSXvy1srL7lbLr30UjNp0qSSOj/60Y9a9qO7H3z66afm5ptvLuvjG9/4Rkm2+iiiWo2FEbSqF6XdPIl1ecaVQd9b9KBED0z8RWHy4q2M/d5y2mmnmQMPPLCqWG9kjXDLQgACEIBAMgQQ68lwpVUIQAACEIBA7ATqFetKTKZj1fzlwQcfdMLUvUXHf11zzTUtbz300EPmv//7v0vqaN+yBOBuu+1Wth+61qCjiGrEujES0Qpz95arrrrKDB06NBD1lVdeaf72t7+VfOZmrnffDPKsN7JGas05n0MAAhCAQH0EEOv1ceMqCEAAAhCAQOoE4hbrjz32mPnFL35RMg6d0+0Ne9f+9uOOO87o2DB/2WSTTYzORNeDgB133NEo5LpWQaz/h1CtqIGVK1c6R9R5i0LgdRSfP2mcW+fRRx81F110Uck148aNMxdffHHLe1HEepg1UmvO+RwCEIAABOojgFivjxtXQQACEIAABFInkIVY1yB1zrnOEq+WjVziUdnH5W0//PDDjURlUEGshxfrOq7t+9//fgnGXr16mdtuu63i2gvi27t3b6PcA25BrKd+69IhBCAAgboIINbrwsZFEIAABCAAgfQJZCXWNdIZM2aYq6++2jnvu1ZRxnklRRswYEBZVcR6eLH+zDPPmPPOO6+E4aBBg8z1119fcQpmz55dlp/Af2QcYr3WCuZzCEAAAnYQQKzbMQ9YAQEIQAACEKhJIEux7hqn7OQ69k1/+vdSewcggahw7G233bZkXHkU63/4wx/M5MmTS8bh3weuD+POBq/z1Y8//viSfnW82l//+teKa0VHvOmoN2/xC3zEes1bjQoQgAAErCCAWLdiGjACAhCAAAQgUJuADWLdtVJHhelc7+eee87IAxx0xrc/WZ2uzaNYP/PMM81LL72UulhXhv0DDjjAfPbZZy1966z2v//97xW3GQQlDZwwYYJz1JtbEOu17zVqQAACELCBAGLdhlnABghAAAIQgEAIAmmL9XXr1pkPP/ywxDKd1921a9cya++77z5z2WWXlb1/7733mk6dOrW8b4NYV0SAsqz7i7zn7du3L3tfx6EtXbo0dbGuDo899lizcOHCkr4VsaCEfkFFCQOVFM5bjjrqKCdJIGI9xE1GFQhAAAIWEUCsWzQZmAIBCEAAAhCoRiBtsR4Uhq396Nq7HlSOOOIIo+zx3nLTTTeZzTffvOWtV1991Zx++ukldTp27Ggk6oMynNfKmO42FLXdgw8+uCzD/RVXXGFGjBhRYpuS6k2cOLFsuEFh8Dpn/sYbbyypu9NOO5kLL7wwkFeYsSmL+5QpU0K1qQcKxxxzjNFDFm9R/7IDsc73CwQgAIF8EUCs52u+sBYCEIAABJqYQNpiXUJVmd0/+eSTEuqXXnqpGT16dMl7S5YsMUcffXRJyHbnzp3N3XffXSLCV6xY4bTpL5dccolzDJy/hBG0uiZquyeddJJ56623SrrT/voLLrjA6OGByuLFi40E+P/+7/+GEutBx5xpj/l1111nunXrVtfYFi1aZL7zne+UZeI/9NBDnURybtZ98dde9fnz55f0M2bMGKM9995CGHwTf4kwdAhAIFcEEOu5mi6MhQAEIACBZiaQtlgX6xtuuMHccsstJdglECUWR40a5QhbeeDvuOOOslDx8ePHO+LXXyTq33vvvbI2lQitbdu25qCDDjL77ruv83lYsa66UdoNShqnNrp06WKGDBniCHW/jV6Dgzzruuab3/xm2XjFSOfXb9iwwTkCz82SH3Zs1157rcPXX5TET5EAH330kTMHyiPgLYpUULTA8OHDEevN/MXB2CEAgdwSQKznduowHAIQgAAEmo1AFmJ97dq15owzzgh1ZJt3Prp3724uv/xy06dPn7JpkoB//PHHK07fKaecYg477LDIYj1KuwoZ//a3v21Wr15d1zIKEutqSFED8vJXKtdcc41R4r0oDyJWrVrlnLc+b968SLbKlpNPPrnsGjzrkTBSGQIQgEBmBBDrmaGnYwhAAAIQgEA0AlmIdVko8am9088//3wog3v27GmU6Gzo0KGB9d99913HY17Jcy2B6YbKh/U+q6Mo7aq+kuLpgYLfI+01etiwYUbZ1P1nm1cS68qMr7H79427bdYj1nWtHpooV8CkSZNqzoE8+aeddprZa6+9Ausi1msipAIEIAABKwgg1q2YBoyAAAQgAAEI1CaQlVh3LXvkkUfMAw88YF5++eWSvenu5/3793eyrMtOdy91pVEpEZ1E7euvv+6Eh3uLvMhf+cpXnLeiiHXVD9uu29/MmTON9uDPnj27xAY9cFDGdXn5dWzbueeeW/J5JbGuSuKjPfj+LO4KS1dI++DBg+samy56+umnnWR8snf58uUtNqntfv36OSHvyvzet2/figsKsV77XqMGBCAAARsIINZtmAVsgAAEIAABCOSIgPZIa3+2QsklEiUM9Qo69qzWsHSW+Ny5c532dMSb9nP37t271mU1P4/arqIH3nnnHbNy5UonIqBHjx41+6hVQYn5JKrVto670154Jd2Lq+jBxJw5cxxuegDgJsaLq33agQAEIACBbAkg1rPlT+8QgAAEIAABCEAAAhCAAAQgAIEyAoh1FgUEIAABCEAAAhCAAAQgAAEIQMAyAoh1yyYEcyAAAQhAAAIQgAAEIAABCEAAAoh11gAEIAABCEAAAhCAAAQgAAEIQMAyAoh1yyYEcyAAAQhAAAIQgAAEIAABCEAAAoh11gAEIAABCEAAAhCAAAQgAAEIQMAyAoh1yyYEcyAAAQhAAAIQgAAEIAABCEAAAoh11gAEIAABCEAAAhCAAAQgAAEIQMAyAoh1yyYEcyAAAQhAAAIQgAAEIAABCEAAAoh11gAEIAABCEAAAhCAAAQgAAEIQMAyAoh1yyYEcyAAAQhAAAIQgAAEIAABCEAAAoh11gAWI13pAAACQklEQVQEIAABCEAAAhCAAAQgAAEIQMAyAoh1yyYEcyAAAQhAAAIQgAAEIAABCEAAAoh11gAEIAABCEAAAhCAAAQgAAEIQMAyAoh1yyYEcyAAAQhAAAIQgAAEIAABCEAAAoh11gAEIAABCEAAAhCAAAQgAAEIQMAyAoh1yyYEcyAAAQhAAAIQgAAEIAABCEAAAoh11gAEIAABCEAAAhCAAAQgAAEIQMAyAoh1yyYEcyAAAQhAAAIQgAAEIAABCEAAAoh11gAEIAABCEAAAhCAAAQgAAEIQMAyAoh1yyYEcyAAAQhAAAIQgAAEIAABCEAAAoh11gAEIAABCEAAAhCAAAQgAAEIQMAyAoh1yyYEcyAAAQhAAAIQgAAEIAABCEAAAoh11gAEIAABCEAAAhCAAAQgAAEIQMAyAoh1yyYEcyAAAQhAAAIQgAAEIAABCEAAAoh11gAEIAABCEAAAhCAAAQgAAEIQMAyAoh1yyYEcyAAAQhAAAIQgAAEIAABCEAAAoh11gAEIAABCEAAAhCAAAQgAAEIQMAyAoh1yyYEcyAAAQhAAAIQgAAEIAABCEAAAoh11gAEIAABCEAAAhCAAAQgAAEIQMAyAoh1yyYEcyAAAQhAAAIQgAAEIAABCEAAAoh11gAEIAABCEAAAhCAAAQgAAEIQMAyAoh1yyYEcyAAAQhAAAIQgAAEIAABCEAAAoh11gAEIAABCEAAAhCAAAQgAAEIQMAyAoh1yyYEcyAAAQhAAAIQgAAEIAABCEAAAv8fluCBVuf3yKAAAAAASUVORK5CYII=)

# %% [markdown]
## GraphUpdate over OGB-MAG dataset

# %% [markdown]
![image.png](data:image/png;base64,iVBORw0KGgoAAAANSUhEUgAABNEAAAIFCAIAAABzsfwqAAAKs2lDQ1BJQ0MgUHJvZmlsZQAASImVlwdUk9kSgOf/00NCgIRIJ/QmSCeAlNADCEgHUQlJgFBCDAQVu7K4gmtBRATLiq6KKLgWQNaKBSuKDfuCLCrquliw4er7gUPY3Xfee+fNOffMl8ncmbn33DlnfgA6SyCT5aBqALnSAnl0sB8nMSmZQ3oCKqAJRHACdYEwX8aLigoHTMb03+X9bUCG9Q3b4Vj//v9/FXWROF8IgERhnCbKF+ZifAhbr4QyeQEAbgdmN5ldIBvm8xiz5FiBGD8Y5oxRHhjmtBHG40d8YqP9MdYCINMEAnkGAM0Us3MKhRlYHFoAxvZSkUSKMfYbvHNz80QYY3nBEvORYTwcn5v2lzgZf4uZpowpEGQoefQsI0IOkOTLcgRz/8/r+N+Sm6MYy2GOLVqmPCQa02zszu5k54UpWZoWETnGEtGI/whnKkLixliY7588xiJBQJhyb05E+BinS4L4yjgF/NgxFucHxoyxPC9amStd7s8bY4F8PK8iO05pzxTzlfGLMmMTxrhQEh8xxvnZMWHjPv5Ku1wRraxfLA32G88bpDx7bv5fzivhK/cWZMaGKM8uGK9fLOWNx8xPVNYmEgcEjvvEKf1lBX7KXLKcKKW/OCdYac8vjFHuLcAe5PjeKOUdZglCo8YYwiEQIoADUeAIbpAJtuAA9gAF4jnDbxT882Rz5ZKMzAIOD+syMYcvFdpN5DjaOzoCDPfs6JN4Gz3Siwj7+LgtD+sh7nusT9aO29IqAJpLALTujdtMtwAwigGa2oQKeeGobbidgABUYAALtMEATMASq8wRXMETfLGKQyESYiEJZoAQqzkX5DAb5sMSKIEyWAProRq2wnbYDfvgADTDUTgF5+ASXINbcB+6oQ9ewAC8hyEEQUgIHWEi2oghYobYII4IF/FGApFwJBpJQlKRDESKKJD5yDKkDClHqpFtSB3yM3IEOYVcQDqRu0gP0o+8QT6jOJSGslB91BydhHJRHhqGxqLT0Qx0FlqEFqOr0Cq0Ft2LNqGn0EvoLbQbfYEO4gCngmPjjHC2OC7OHxeJS8al4+S4hbhSXCWuFteAa8W1427gunEvcZ/wRDwTz8Hb4j3xIfg4vBA/C78QvxJfjd+Nb8Kfwd/A9+AH8F8JdIIewYbgQeATEgkZhNmEEkIlYSfhMOEs4Rahj/CeSCSyiRZEN2IIMYmYRZxHXEncTGwkniR2EnuJgyQSSZtkQ/IiRZIEpAJSCWkjaS/pBOk6qY/0kaxCNiQ7koPIyWQpeSm5kryHfJx8nfyUPERRo5hRPCiRFBFlLmU1ZQellXKV0kcZoqpTLahe1FhqFnUJtYraQD1LfUB9q6KiYqzirjJVRaKyWKVKZb/KeZUelU80DZo1zZ+WQlPQVtF20U7S7tLe0ul0c7ovPZleQF9Fr6Ofpj+if1Rlqtqp8lVFqotUa1SbVK+rvmJQGGYMHmMGo4hRyTjIuMp4qUZRM1fzVxOoLVSrUTui1qU2qM5Ud1CPVM9VX6m+R/2C+jMNkoa5RqCGSKNYY7vGaY1eJo5pwvRnCpnLmDuYZ5l9LCLLgsVnZbHKWPtYHawBTQ1NZ814zTmaNZrHNLvZOLY5m8/OYa9mH2DfZn+eoD+BN0E8YcWEhgnXJ3zQ0tXy1RJrlWo1at3S+qzN0Q7UztZeq92s/VAHr2OtM1Vnts4WnbM6L3VZup66Qt1S3QO69/RQPWu9aL15etv1LusN6hvoB+vL9Dfqn9Z/acA28DXIMqgwOG7Qb8g09DaUGFYYnjB8ztHk8Dg5nCrOGc6AkZ5RiJHCaJtRh9GQsYVxnPFS40bjhyZUE65JukmFSZvJgKmh6RTT+ab1pvfMKGZcs0yzDWbtZh/MLcwTzJebN5s/s9Cy4FsUWdRbPLCkW/pYzrKstbxpRbTiWmVbbba6Zo1au1hnWtdYX7VBbVxtJDabbTonEia6T5ROrJ3YZUuz5dkW2tbb9tix7cLtlto1272aZDopedLaSe2Tvtq72OfY77C/76DhEOqw1KHV4Y2jtaPQscbxphPdKchpkVOL02tnG2ex8xbnOy5Mlykuy13aXP50dXOVuza49ruZuqW6bXLr4rK4UdyV3PPuBHc/90XuR90/ebh6FHgc8PjD09Yz23OP57PJFpPFk3dM7vUy9hJ4bfPq9uZ4p3r/6N3tY+Qj8Kn1eexr4ivy3en7lGfFy+Lt5b3ys/eT+x32++Dv4b/A/2QALiA4oDSgI1AjMC6wOvBRkHFQRlB90ECwS/C84JMhhJCwkLUhXXx9vpBfxx8IdQtdEHomjBYWE1Yd9jjcOlwe3joFnRI6Zd2UBxFmEdKI5kiI5Eeui3wYZRE1K+qXqcSpUVNrpj6JdoieH90ew4yZGbMn5n2sX+zq2PtxlnGKuLZ4RnxKfF38h4SAhPKE7sRJiQsSLyXpJEmSWpJJyfHJO5MHpwVOWz+tL8UlpSTl9nSL6XOmX5ihMyNnxrGZjJmCmQdTCakJqXtSvwgiBbWCwTR+2qa0AaG/cIPwhchXVCHqF3uJy8VP073Sy9OfZXhlrMvoz/TJrMx8KfGXVEteZ4Vkbc36kB2ZvSv7W05CTmMuOTc194hUQ5otPZNnkDcnr1NmIyuRdc/ymLV+1oA8TL4zH8mfnt9SwMKGo8sKS8V3ip5C78Kawo+z42cfnKM+Rzrn8lzruSvmPi0KKvppHn6ecF7bfKP5S+b3LOAt2LYQWZi2sG2RyaLiRX2LgxfvXkJdkr3kylL7peVL3y1LWNZarF+8uLj3u+Dv6ktUS+QlXcs9l2/9Hv+95PuOFU4rNq74WioqvVhmX1ZZ9mWlcOXFHxx+qPrh26r0VR2rXVdvWUNcI11ze63P2t3l6uVF5b3rpqxrquBUlFa8Wz9z/YVK58qtG6gbFBu6q8KrWjaablyz8Ut1ZvWtGr+axk16m1Zs+rBZtPn6Ft8tDVv1t5Zt/fyj5Mc724K3NdWa11ZuJ24v3P5kR/yO9p+4P9Xt1NlZtvPPXdJd3bujd5+pc6ur26O3Z3U9Wq+o79+bsvfavoB9LQ22Ddsa2Y1l+2G/Yv/zn1N/vn0g7EDbQe7BhkNmhzYdZh4ubUKa5jYNNGc2d7cktXQeCT3S1urZevgXu192HTU6WnNM89jq49Tjxce/nSg6MXhSdvLlqYxTvW0z2+6fTjx988zUMx1nw86ePxd07nQ7r/3Eea/zRy94XDhykXux+ZLrpabLLpcPX3G5crjDtaPpqtvVlmvu11o7J3cev+5z/dSNgBvnbvJvXroVcavzdtztO10pXd13RHee3c25+/pe4b2h+4sfEB6UPlR7WPlI71Htr1a/Nna7dh/rCei5/Djm8f1eYe+L3/J/+9JX/IT+pPKp4dO6Z47PjvYH9V97Pu153wvZi6GXJb+r/77pleWrQ3/4/nF5IHGg77X89bc3K99qv931zvld22DU4KP3ue+HPpR+1P64+xP3U/vnhM9Ph2Z/IX2p+tPqz9avYV8ffMv99k0mkAtGRgEcttD0dIA3uwDoSQDMawDUaaMz9Yggo98BIwT/iUfn7hFxBdjeBRA7DyD8CsDGamykxeIzUgCiGJjdE1AnJ+Uam39HZvVhsW8AEDQm+cWG3UN1F8M/ZHSO/0vd/9QwHNUZ/qn/BTzbCECoC3k1AAAAOGVYSWZNTQAqAAAACAABh2kABAAAAAEAAAAaAAAAAAACoAIABAAAAAEAAATRoAMABAAAAAEAAAIFAAAAAJmRWGgAAEAASURBVHgB7J0FnFXFF8cll+7OpRvpEJAQEBAQFOxCQVBRJKQFaZAWkDRQQflT0t0l3Q1Lw9LNLv3/vp1luNx339sX+5a3cPbzPjB37syZmd/EnTPnzDkxbt68+YL8CQKCgCAgCAgCgoAgIAgIAoKAICAICAI+QCCmD2gKSUFAEBAEBAFBQBAQBAQBQUAQEAQEAUHAhoDwnDIOBAFBQBAQBAQBQUAQEAQEAUFAEBAEfIWA8Jy+QlboCgKCgCAgCAgCgoAgIAgIAoKAICAICM8pY0AQEAQEAUFAEBAEBAFBQBAQBAQBQcBXCAjP6Stkha4gIAgIAoKAICAICAKCgCAgCAgCgoDwnDIGBAFBQBAQBAQBQUAQEAQEAUFAEBAEfIWA8Jy+QlboCgKCgCAgCAgCgoAgIAgIAoKAICAICM8pY0AQEAQEAUFAEBAEBAFBQBAQBAQBQcBXCAjP6Stkha4gIAgIAoKAICAICAKCgCAgCAgCgoDwnDIGBAFBQBAQBAQBQUAQEAQEAUFAEBAEfIWA8Jy+QlboCgKCgCAgCAgCgoAgIAgIAoKAICAICM8pY0AQEAQEAUFAEBAEBAFBQBAQBAQBQcBXCAjP6Stkha4gIAgIAoKAICAICAKCgCAgCAgCgoDwnDIGBAFBQBAQBAQBQUAQEAQEAUFAEBAEfIWA8Jy+QlboCgKCgCAgCAgCgoAgIAgIAoKAICAICM8pY0AQEAQEAUFAEBAEBAFBQBAQBAQBQcBXCAjP6Stkha4gIAgIAoKAICAICAKCgCAgCAgCgoDwnDIGBAFBQBAQBAQBQUAQEAQEAUFAEBAEfIWA8Jy+QlboCgKCgCAgCAgCgoAgIAgIAoKAICAICM8pY0AQEAQEAUFAEBAEBAFBQBAQBAQBQcBXCAjP6Stkha4gIAgIAoKAICAICAKCgCAgCAgCgoDwnDIGBAFBQBAQBAQBQUAQEAQEAUFAEBAEfIWA8Jy+QlboCgKCgCAgCAgCgoAgIAgIAoKAICAICM8pY0AQEAQEAUFAEBAEBAFBQBAQBAQBQcBXCAjP6Stkha4gIAgIAoKAICAICAKCgCAgCAgCgoDwnDIGBAFBQBAQBAQBQcA9BK7fuNl/xJj79++7l01SCwKOEbh79+7lK1cdv5c3goAgEI0RiB2N6x55VV+2Zt2DBw9SJk9epGD+yKP67FA6fPTYlFnzjp04dfLMGVqVJlWqHIFZ3qxdM3eObM9OI61asmLt+nv37yVLkqT4i4Ws3ktcBAhcvHR52+499omSJU1avHBB+3iJEQScIBCtF+ozZ8/tOXCQ1hXOny91yhROmhktXl24dKlFp+40qlrF8v783QwJDV27cTOQZsmYIVf2Z/yDFS1GjqNK7j1waNyESXv2H6xcvmzb5k0dJZN4QUAQiL4ICM9p67t+w0bduXO3RJHC/vztfFqDbPQfEyfPnAtPritw4+bxoGPHXypV/JnnOQf8PPbmrVsF8+YWnlP3vluBg0eO9ho8wj7LiwXyCc9pD4svYkJDbwcdP3HsxMm7d+8FZskUmDlTksSJfFFQFND0YKGGKbp5KyROnNhZM2W0rOHFy1eUXCVblkyxYsWyTBMpkdt37/1x+GhI9WjfOrrznNdv3PiuWx+wrVSuDMtjpODjIyJXrl5TSxCHpMJz+ghk78lu2Lr9h/5DWKyyZ82SJ2d27wkKBUFAEPBDBITn9MNO8aMqLVm1ZtK/s6lQvICA16pV5nsQEBBw+cqVvQcPZ8uS2Y8qKlXxSwRixIgRM0YMY9UePHxofJSw7xC4d//+jHmL/pw87dr1G7oUeuTVyi9//uG7yZIm0ZHPcGD4L3+s27Qlfdo0E0YOsWzm9LkLJk6dwatpv49Co8EyjUSaEOg/YixqL4Xy5+347Vexfcmom8qVx2cSgdt37vQZ+jMMZ8Wypbt+1+KZbKM0ShAQBEBAeM7nYhggqDx34WLCBPE/eaeB6w2+d+/esHHjSR8vXsCYgX0ypU/nel5JKQiAQOliRRZPnWCEos4HjREdG2Mk7AsEuGXXpe+g/zZvVcQTMfnjxTt/8dLDhw/nL12x6r+Ng7p3en7EPrTaEciPXzlM4iirX8Rz/23Mn/9QlVzZA6tXqhAFdULDefX6jXFix/7uq8+F4YwCwD0rIuoHhmf1JNeCpSuvXrtOoPlnH3lMRDIKAoKA/yMgPKf/91Ek1BBx5YHDR5InS+oWz3n81BklIXm9RjVhOCOhG4SEIBBVCAwd+5tiOAvnz/tt009RqaVkVCInTJkxZdZc2P4eA4eNHtgbRjSqavR0ylEs5WPG8unUwoelIs2eOnseBVQuVzYKeM47d+8iOqa4+q/VkI+CD/vVa9JRPDC8qe+KdevJnjF92pQpkntDR/IKAoKAnyMgdmv9vIOeZvWOnTypis+VLfBp1kPKFgQEAXcQwOjXnEXLyFEoX55B3TsrhpPHxIkSNfvk/Y/DlB1Ongn+a8q/7lCNxmmd8ZyPRKDO0kTjpkdy1RetWM31Vy6+vlO/diSTFnLPKwLB587T9FQpor1hree1A6XdgoCrCHjLc3p/OwsKLn7sPS7Ls4ye5XIV+OiQDk08VU0EpO7W12P0PMvoWS53G+VxehdHuBP6RhtOzpI92kA7SWP5ys8BjMrqRVln0RE+ahfMJK3g6uZ3zZvGjGle5N99o66SJ2zYst1yMFhGujgCvWmUZ8g7x/DhCxGozEbw2oCF84IMCR8HfdGix9QjI+RWDUmMkJxiSxV90bO7r1GDoVuNMqLocUYjERfDUQOFi5WxT+ZB9eyJuBjDxR9ScoXHxfSSTBAQBKIpAh7q1m7ZsWvxyjW79h04HXw2ZfJkWPV8+/XaCRLE5yI4QKDAiUKXCZHjp04PGf0rke+9URcLsawyS1et3b5n7669B0JCQuBq3m9Qr17N6qZcLHxLVq5eunrd8ZOnz547nzhxovRp0pQoWrhhnZqc2ZsS8zjq9wkHgo7gyeOrTz9CoXTWgiWHjh67e+cud13y58n9Zu0aaVOnss9ljOHIbcLUGTSQ4lIkT541c8b333w9Otqz7dRnQEhIqGraiVM2Hyc3btxs1aWnsbFYsPzhu2+NMUPG/ArUKkZ9CQiP/P2vRAkTGpNZdjEJ5ixaun7L9t37D1AWUFcqX/bN12rsOXBo8sw5vO3ZvjWDRNMZ8+ff+w4ezp0je7OP30OJd9qc+fgmORUcHD9e/CyZMtSo/HKtqpXZN+v0KtCuR18scPKq6svlGFT/TJ+1defu8xcuso3OmjnTBw3q2Y89E4VIefz9nyk79uyDVJniRd563frIf92mrctWr913KCj43LksGTNi5rd86RIvlSzupALte/RDe40t3Tv162BZYdHy1Zi73LFnL/w/V/LKlSrR7utm9tmZiaAX5swmmBtW6dOmzpMzxzv16mTOmN4+sY65cu3a/2bMgf7J02duhYSmT5M6U4b0AEsldZqnGMDJAR566FwG5JWrV+nfDOnSVq1YHhM4pltk23bt+eN/06gq8/Sjt95wVGd8CWJpk7fcQ8OojClZlHWWr2FHp279lm0KDUvtR9ArU7woUxXr01yjSpoksREKFtvZC5cQ06X1N9gZ2n84iMufO3bv3X8oCP4tXerU7b/5In+eXMYshN1dqL/7off9Bw/QBa1crsy0OQv4mjDx48SOky93zsL58rxVr3bcOHFMRZge3VqonfAS+pWROz1y/IS6yv5low8TJ0rIffg1GzYxB1MkS1YgT64yJYoyCE31MT4ypxYsW8ms5COSJVPGvDmzf/T2m8YElmHXZzGfXUxqKyLAqAJbd+02Le/FChX4oGF9y7LQsmbu795/kDsXQJ0rR2CeHNkb1Knl3KYx31YWGQjiH8WSrDHSm4Wa5ejfuQv2HjzE4nnz5i0+33wmqleu4FzjhtnNMribj8rRY6lTpSTxG7VrpHJBXdODuW9sqethz+a+653l/cBAIZ9d0/FTp4LPXUgQP36mDOkK5Mn9bv06Hpw7uw6LcvEa4wXzt951CpJSEBAEogUCnvCcnHTC2uljML7EGKVYsmotHB2bP5qNdXL7xt+6FaLeVnypdNKgIx169r905YpOhsH6O3fu6EcVOHfhQqfeA/l+6Hh2SPz2HTo8bfZ87JuVLFJYv1IBElMKyj/dBgyFgdFvYXv4wYXC9rCt0fGmwMp1G3oPHYHfFBWPCzJ+m7fv/LBh/UbvNjQl9vPHXXv347PbWMm79+6pLtCRbKF0WAXYgvDJNkUeOvK4C9Qr+y6GU8ITAOcIOq9NeW/y9HlLlsNBqXLZDeu3BIKOHif+VkjI/kOHO/YeoD1B84ndve8Av+Vr1/fr0t5k+JT9HB2UO3s2/h0y5pd798JpMg750Vkfv/2mE8bDWAGPw6PGT/zfjNlk57Slfq1X7ekw2of/+gfzQr9if8+PGA5Wvmz0QezY1lOP1sFqwgbAhHfs3R9nZZrCjZu3lKEFHUMASHsPGbF8zX86EtMRQcdO8FuwdAValAxd/coYoKcGjByLqUAdSX/xY89RIG/uPp3awuLqV1EfoB97DRlhHGaqf8EHK6NDenYxepuABTp64iSJ8fBWv1Z1y9MouAiGIg3JmyuHieGMss6i9CiAnTGjurWEY6eyLZt91qLJJ9TH3jvIufMX1GxlsMG7Dhw5Vk8x0jNCYsU2OxTxYKHetnsvG03GOWaxj520sTH8MaM3bdvBb93mrSzUTra5ri/USvDvrvgf9yoKhIXLV81dsowRomrI54C7Z/zgD7/9vJE9eiT7d97CEb/+qbbRPPJJ4rd6wyb7r5Wiyb/uzuLQ27dV9TQFAoz/bVdt31/9l8KBfsrGbTtYq/Gdq1KyAm/cuoMfje3apoWT7+PWHbtVlqKFCuhSHAU8XqhZu3CbwUGYprxz735+M+cvQjPccr0lJQm69hsMU6dywX3xA/Y61V/RdOwDHs99e1IRxng2993qLG8GBmd8HXv1p9d0Q/gQs6Lym71oyTeNP6lRpaJ+JQFBQBAQBDxAwHrj64TQzPmLf/7tLxLEiROnesXyhQvkxQoFy/3shUuRODnJqF+t27hlzB9/s8CxpQjMlBHv8LdCQ/g8IGPRaQiwbVIMJyxHzaqV8QOWKnny8xcvrvxvw7wlK/hM9hw0bFT/Xqbto6LAJoYfVhn53qROleLwEdsnH1YKroaT4PHDB6RJZSHtPH7yVK/Bw1OlTEEuHNmxxUfayXE1B+ETpvwLq4ynEGMNPQhTq7FhNgad50W42uSDd5ynifBt2+bNMDyrkiFR5Aw4YYIEbb5sYsxoL0xo/P7bmlNdu3HLohWrSA8LZ/KMkj+PmW/v+9NIxfkgj3qlQrmCeXOxg1yzYfPytf+pvb6xXGP4zNnzHEDADyPZy5crJ4JNtmgIuDBzAuOBNMZy04Cbb84+0qVNw1vgYuuwddceCkID8M/J018uW0rfYTOWFSlhzXAiVevZoTUTwUSW45jvuvfhU0186eJFqlWskDZVysNHj1M9pEZsSWlahxZfmnIZH5FLN+/QlV0Xkwu3gZzZI9qF6SJsTEZ46OhfFezsAmG3MqZPh4R5+559CJbpx9/+nkyW8qVLmnKxY8bVIZiz6cdtHbvM+AEBR0+cmjZnHhs+uP1eQ4b36vidids3EfHdI9Oka/8h9Cl871t1XytSqAAn7qfOBLPp3LxjFyO564+Df+rVVfPtDGM4eSTPsOtzFy9/u56F2Fndb6TODWrXNNY8KjsramA/8WizniNbVmNLjWF6NqaDUw+dDDy1bY+M6dPHjxfA0EKzIEPatDoNAW8WanUsWKFMSXwkxI0bd8+Bg+zLUa9g7rT5ofe4wX3t1Rwo0YOF2ijDNFaesGZHdcCYgEUmbtw4HKe+WCA/G/qde/ZxoZEA6xLi4hafNzImJswc/2ns7wT09/Hu3fsbt26He0eWa0qsH92dxaiQwByq7Ix51l7CHBWZxnaaVCl1ETqATK9T7/48Ir9FFYK5jzoMnMa0ufNBvkXnbmMH9XXky3TLThvPSekm2bgmbh9wd6Fm8W/eviuNQif8taqVWdYoiw3G3MXLqB7C5wsXLzX58F1TQawYbbr2YkEjvmzJYpy2cJy6ecdONhust6bE+tH7ua9JRRjwbO6721neDAyMiimGs1SxIigZpUuTGgZ+07adsxYsZo4PGjUuY7q0eMcxtrRLv8GuqNx3b9/KyacEzlbRfLqnnMZ2SVgQEAR8hIB7PCc8zISp/1IVvDX26NBae3VnU4uuUcvve2h2xUl1cf6L4j7qbShWWZ4Tq7yr1m/g80O48QfvwI2oSLgL9HJzZ8/OCkhZfIc+e/9ty7Jge9p/00zRx2ED21A22Xz1+ZhN+nfO140/ts/FJ40qtTHYf0d7k0/y4FG/8HFCutK51df2udyKoc58gyPMolfhCFM6SVCu1GMdzr+nzzxz9gU2T3DOTrLwqljhgjrB2QsXFoUJ6mCunGsXI0RS20d0+QZ066hZ+ioVXipTokifobYtkaM/Gku3DvihE0raKg26nZXLl23csh0CFmC35DmRt3AMYfQOR1mwrAN+HoOEAeGJpQ6qozq4Hj/6j3AJJzu8Xh3bBMSNa593+pwFiuHk4IC7cyoB6Wu+UrHHoGGr129asnIN8U64YiSi5GLQvv9mPSdfYkbsnMXLSImqJJXRG3R2BmVLFP2qfRfY/kkz5tjznLhtZH8WO3asIT26AL6qIdLCVytXaNejH0ct6zdvO3g4CAVd9SqK/0XrD4aT5vT7vr2WumTPmhnmpOfg4bAlnB+xPULIrCuGaeW/p81kds+Yv6jh66+ZtjgI4dXpCWYqTFMgyjqLqkYN7FpfwHXGQMNoDMBwcg7Yqtlnzue+lwv1t59/WrdGVVUuE79hnVptu/dl5WdJYabQ48YqqbB7C3WEgk5LXvNRqXyqBnfvrCcCXwS+dB16/Wj7+ixZjuaqXrXIwfdx/KSpBEzfx1pVKyGWbNe9r2KKHtEO/9+DWczpoR7GnN4qnjNNypQ60lSEfkRndeiYX3mEoxjWp5uuPHxaudIlFNtGE1Cr1lmMgV379vPIHQFjpPOwuws1J9rMYhyx8LXVvQ/nCYbtuvdjVEyeNbdW1SrYODWW++f/pilsOTN9783X1SvQuPj2lebtu5w9f8GYWIe9n/uaVIQBD+a+B53l8cBQGi60ghHOV1U3hy8LY4Oha/sWT5/Z50meE8+3Wp6vs1gEmGJ2d2R0spOng1WYA1MdKQFBQBB4JhEwm5dw3kiEfghbSNOwbi3NcKosyAA/aGCtxWdPs3vbljVfqeSE4SQLB/HocvDjgpmJQq1qlZF7EGmvBapS8sVq82VjI33CbZs3VaqkHEVbMnXwAPYOx16rVkWdFiMFMlXDg8dkSRLDGkX4M26mPSgl6rNMnDpTXYtCZ08znKoaSPn4aDmpEqxF97at9O5HpcySMQN3FwmzIbt9+7H+p6aDfJt7ZaZ7fTB1Sh+PY2+dMhIDiIvhZiGYN2eOfp3bWfqZQGP8l4mTSMM+SZ+VqDog+vimySdw/hxh4LLCecXYOTX96D0nDCfZL1+9quYIiTXDqcjmCMxarJDt+OBQ0FH7bQHiVl7xjdcMp8rFNEEXlwHP78jxkyoy6v9FVE673nr9Nc1w6jqw8qjw3ic1wOGv1BU7rvkh3NDpVYADEXUchijYuCxEZWdRk6iBHQUN1Wo4HxMObj1ymXNgt07OGU4IerNQF8ybWzOcqm7M3w4tvlDhSf9aK854sFA74Ssfi0CtEiE51AynqhVHM2jvE0aJnduDKlL9u2D5KtYrwvbfR2B05KfK41lsLNrF8B+TpqoasniallxMHNcOU0Nlsqj7/yaaaGconW1L8akpsX50a6FGsZ/72+StXb2KZjgVKU6L2n7dlDDMz7i//tH0CVBbpevBWZtmOFUC2vi9A/45sua+sSZOwh7MfW86y0lNLF8dOGT7IvCnPrsqrP5lp8cJJp1+4WK4MrZ+W6V82Qg3MyRwwnBC6n9hth74flV9ubymLAFBQBB4JhFwT86JigsoIENQHycTIi4eq9tUX+zuYZpI8ch5Gz/7eGKoQIZ0abhkqLXITMnYVgbY7bfQxINZ5YYhmlEoOtrvpdCqNe5HFU3KwggE3+nTZ8+aSvHgEblB55bNPcjo51l27rVZ06F1MFr2VU2aOLF9pI6Bb7Q0dZM5TNcaVhZrBsi4dHoVgF+yVwzmu4X+D3KeU0h1I/tv3IRJSns8V7ZAbpkajSEZi8ImltqZIZ418YEkY+f0YoF8XJ3CPIYxlynMztvRPUxjSsx+cJJijDGG1bExQgNGr0kFHYVbFHdPnzmLQAnu1JiL6v0zZpgxJurDnzq+O62N4hive6kaNqhbC+M38PPT5y4wCvl5O3vRUv6FB2Mva2xOVHYW5T5d2LmtpzRHjAhgNsZ4M9b46t36dR29MibzZqFOaHVnmONL+B++NdiP4bjEfk12a6FWLOVjxtJYdRfCCI7sU9WoXJHVgGmOFrrx7Y7dtmWQT0adVy3uEKrjMGN6FfZ4FtuTijCGy4GkQXXW0tDaKy+XY+6w5GIxwX5NvvzITIPJnpzzQt1aqJVHWZZNhqU9WYBSA2P91m1UUq+uSF+Z9aRH2cE+V/KkSewjiYmUuW9J2TLSg7nvTWdZ1sFJZGCW8C/sqv82cDNFY6uy9Gjf2jKv8xsilll0JIq7SDjRXeduNpF870yya51SAoKAIPDMIOAez6msPmLN1ZW9iCOM+HI4emUZz4UBPu1nL1xExGqzoRL2dbnwyP6BZRZHkeheqlfKH5SjZKZ4ZcqPHQZ/9qysKfFz+IhGGXdsaDjmGSOx+dqCoqVQ2lFBScL4W7eyOCJljIfbRMuXGL6L/X/oyFUo41tjWKnFEsN4QTnQ+EqFle8K1L0Y2PZ+LFQa7jlbau3aU9MxlMsRDB1x6fKV+/cfEK8OAnQCY4DN2X+btqKNhv5ttZfLcwxUKF9eJ40y5o3KMBq2uw8cpFHMfTTNmPtaO9FeKAU7+lKp4mCObjCCbn0njTDX8Kg2mvMm80JR3FlRA3vMmDHC+8i2D3/8h/hX3c98HPXCC0ghHC3medyczpG7UMNzQtD+uMRYeVPYyUKttDBM6dWjHkiu86WcN6GIgbk103dEnUvCEnvsadCtWWzZHCeRLNQnTttskqdJndJyaQoJDVHZ1YfeROrqI54zocH2uCmN64+WC/WJMJPpyZMmNZ2RabLcUGBg8C1mQdDiVoxBqAT5crlxFyBS5r6uWIQBd+e+l50VYX1MCWCJuVbDyonZauyx1XylcpGC+Tj9MTGfplweP6IQ/sYnzVR2vjuoADgyDeVxEZJREBAE/BAB93hO3JXQBqzyRE1LuIWFkXqusCt1IO8LTZs6pSJi2it4T/l5phAM+xS2cXO0eY3u4OBuBwsQqhUXL13BkJXmh+2bprcyWIa0f6tjEOCwbcLkg47xOMD9RqaJ0t1ykQjbC3zkDBr9C7YruRHKD+EM3giKv1gQJsRkL8pFmpGbDHBg8hHNsTtxnXLDuq+pzfS/cxdq+y7c+oYCmyccJ5hIRXFnRQ3sWq3g+s2bxvZiUghrbSqGfsdYlC2sWS5jUjfDkb5QwxSpKnA044j9cLGO4e17kv025nXCjhqTmcLcIIDn5OjTKIlVzA8Wv0yJXXn0YBa7QtaYhsMXZYJYWak1vjKFLb+PN26F62xb3ikwUfDsEQtVZEyXxuGqiD8nRfnEqdMGntO2LWGCu/UB8vO572VnuYs/6PXq0Lrf8NFoVrMyjPj1DyiguYZiLSaFcGhkbyrP3SIcpeccMFK+g47oS7wgIAj4DwLu8ZyYJKHq3JaMggbAxmBFFtdwlIVWErc7UqdMifF3Zazy14n/c2QYwEndtDYmmyQnyXz3CoVArKpGSB8lVVdUKyOkEzUJ1KigLN99lqKmIY5KUbqybGhghJBeYqxvVP+eJomZznvpylXCsHDJH5lE0q9MAbX/M0W6+zh19jwcM5CLa6IvlymFJluK5MnURT4sFWGvyxFBZJsTihSav2QFylQ79+2nE1Go4zdx2kzm2teNPzFd93JExxfxqF217tITsxYQR62a683c8MQHPRsjPCoNHDnOUaGo3nEFFANOMKsYcEIexaU7bqGTvmTRF5FNmTJGcWdRehTADlaqmWfPn+fCpG4yrmt1GHyU4RnvWU7fLNThprnsHWjpJrgVcCrDDOdH3YKC6UYFkMQij9Lav+ixExnX/e+jx7PYLRC0cSkUhrGN5CSv/lAa0yR+5KLZrWMgI4UIw+EAWhlmU3n1J0alVJEqjM5IzFixIixCJ/Dzue9lZ+lmuh5AhwvbUUENjmPuaNP2nci6UStD7Mlv3F+TPn2vIXfsTdRYQ1w5smn3zRd8EI15+UL9MqQfF3GxCIUWW+c+A1s1a2y6+GBML2FBQBB4NhBwj3vMkDbN/hs3PNNrdRcvFP0Vw/n+m6/jq0N/bBSdKTPnesBzannp0zpXu3LtOqb2I4SCrXM04jnTpw0/e46agREher5IgEL4j13b/zpxMmZR+Rh3Hzis3/ftLDVjM6ZLh4PEGDFj/jVikK81sfFrqhwXlSxauGOLr0wXqg8GHXXCc4ISO0ssuPBj04b2KY4QFq9YgwdCLtiwGxjaq6tzC0a+wFnR7D98DAwnZnXZA5mM7qJt64TnJDuWh7r1H8q2eN7SFbi4YA3B0ynxDeyEnERGZWeppvGvr2HXlxd27zuI+W5drjEAs6QelYaC8ZW7YZ8s1Bdtlnj4S5s6fG1Rjx78q8Ywitm01LTxVdRwxUmA4wzLq5uOSjwfZiuIcxDjHM+YNu3BI0fPu3nvw8tZ7KiG9vHqgjfx9WpWc2Tv3T6XjkmaJPxipEJMx0digMNW7AI6+bLrV6TU5WZIZ7Nhi8AZPs31kzI/n/tedpYGx90A+rQYAiQXQnscU3EFg0u2fBRQ27n/4AHea4wE8coO7MYYy7DNhvyTPCfTDW0aftwd/e6H3hQ07Jfx1SqVd/dGiWVxEikICAJ+i0BMt2qmFnekPZamRN0iFWFifDOSBpPufB1NDGeEeR0l0DaHvNTXckQ/wnh0MrFuEuHP5AUrQrJPNwGqVso8BvpOT7cmPiqdQYgBTwSbX336IVYrKYXBOcaBn9UcgTZjDHyJsYDio/poslt27FbHzC2bfmZiOHUaVwJ86THr9fmH704YORiD0mTBJ8GSVWtcyRvpaYBu667dkIVfMjGcrpRVoXRJNbs5HSC9sh6EpVNLu2VR2Vn2lfcR7Fh/UZaWkGDfi3BH6JZ0z74NYXOB6EheqB+tJOkenWdZlexSXM4wE1mIu88E2zQw7f+OhtlnZswkiB/P/q1lDOyrEsKnT5fGmCBjhnQ8nrtwwSiFMyawDEfWLLYkboykj5S99937DxrjXQxrYzw3ntTZdjG7K8mUJgKXFxyJUo+HXfhEsKy2Ioqmtivm1gfIz+e+l53lCtrO04AwZvBwwfVzv+7q4OaXCZNMWV7CxY4L+xkTw2ki8uFbbxDDDFW37k1v5VEQEASeJQTck3PmzB64bM06VgccXeJExAQE8aYYbx65LUN2rSdmJMUhvb5bYoyPMIyXFNJw2u3ENWKERLxJwDfVkQk4b8hGmFc5iUHgw4Zea4JFmMv1BLmyBSJS49IjysPGE2hF4e5dm6vu6PuXKkVyZaUWve5u3337eZuOHKj/b8Zs/NRhLN7ULm5FqhiuFGID1vQ2ch/VHOHMmBraU752/bp9JDH4GR81/i8CTT54F4+IxjQc7sB5qmmy3/c8s7FoHeZgSCkzWzbqqoNG6ewInxvUqYnveIbi/KUr8IvIKwSeOoExEJWdFZWwv1qlIhvEi5evLFi6wn6hBoEHD8IVSr2Xc0b6Qo1G39owbzfwEt7LPXJmy6p6fPHK1crHiXEAIM8/EGT70LCCGeOdh/Feq1QfEQoZU+bKng2nHaip276PT0qESObo++jZLNblcuTHDyYN5x860jLAQgEaO/bswwyPvcFqyyzGSNZAWNZbISGWtz2NKT0OoxiP1jeXDriD/WbtmiY6YL56g80qW67sgUYvWTyqlOSyN0evrY6ZqPn53Peys2is6wODxO169KVbsX3F6aoJKHwF4cXk33kLr1y9hpzZqCPWrW1LU2IPHvWVh03bd1meDHpAU7IIAoKAfyLgnpyzdrUqavPNpS+sUBibhFM45brQGOlNWC1tfBrZORnpsEka+ftfyrCe3jkZExDm0p29hUbkNurrXqFMKW1+wJTxWX1Uhu9hOLUtnMht6dv1akMQmdvI8RNMohWUzVb+ZzOG7ld/cMjf9x0IZ6JtHrpYPQ5BurZpofj2ASPG2DufYNOjXNcyAuF57MkuWrGqaZtObHbtX7kbo+YIsNvr0GIKYvEjLW7TNAnMnJHS+SEJtGc5zj1Sa9TSA8taYdsQHdduA4ayhbVM4HEkru3Zb5F907adpuqxyPQdNkpRfvgwXDvUvqCaVSopG7xDx/zGWyTA1SpVsE9GTFR2VqTAzrHRb39PZoNoObR0G1EkVqd1I377036IkuzkmfDh58p1LE3WMuDNQg3zYzKRSn1wb6vYM3ubT5YVcB6J3SblhBY7W9hlMSbmKib4cILJeHNUljpjNeZCu3v8pCnE2HK99qrxFXIhpaCL+SvT9xHh5/hJ04yJddizWayzE1DHfHS0ds1qfGsMf/beW1SbD8GPw8fYG/eG2+ce9R//m+ZoVBTKnwdqKO0baUZiuNYrlZSSwj//zjZxtiwFuEdWA4NWGAuFU1Wneyx6puWILh486hdjYh32/7nvZWfRUtcHRrIkSfki4BzVUtioLiVxB9jyHFBD6llAa+i4Jab2rCzJJQgIAk8XAfd4TnZyb9SyfWXZKHzTqRuXy/my8p3jCP+bjj8odaPIag/W0iCFxAN1/7UbN3OjAPaAHQAFTZ09X5Vy7Ya1JIe3vQePwL+FcgRPbf+ePqvP0JEq17tv1FWB5+ffIgXyq8ZyK2PTth2oRmNFCUEQN/fUbTcvocAtp7JWgj+Gjr36wwLhQJzDAmwOt+nay9EBv5eFepydy11d+w1es2Ezzug4v3CXDq7tmn38HrmUPSH7rVurLxor+QxoDxo1DkeybPLYqoL8kNG/Mg4PBh2ZPGuOu+Xapy9Z7EUV2W/YaKDGKynThLsxPQcP7z7wJ82wmQSe7Ooql7OJZ9EQhvHmIEZtMakhm7YufQfxiruUZUoUsy9Rx7CTm7NoKem7/jjYdMqg0xBA9gLvbfwBBfFYCTJGrt+yTefiVEuNJSzxUhksTCDfQNd32pz5TVq111siJ+OWvVGdV6tCUKk4wglY2kRRJUZZZ0UK7FNmz8MIGXZHGVqMKw2aKcAlwzZfNqETWT+bt+8KC8QZgW0QhoTC5mH5Q3maxfGPvRtGE6kIH71ZqBlyLTp1ZxSxRDBcOZ/qN2zU7IVLKTRZ0iRKzTvCCjhPgG5Cq6afwWghoMMzENOE7xRzljWqZZeeG8IGHiOEK/SWdJgdrbr24oY21WM4ITZv3bWXOrssU7yoycIzKohKom78PvLZmjl/8Xfd+jiSQ3o2i421xa0Fj3yIu/UfgjlW5iPAMjwQuhqTEebWBgfHBFiCGrdszxxEeMX0hxufu3j5l+2+37prDxd0lQqrKS+PxQoV5F84EPtFzz6xBzE2PYuP3iUj+4qvO3TFBjWN4lCApYCmKWNgjDeMipmIKwk2Is123fuyPTh24hQrDPuTjr0HbN+915RYP/r53Peys2im6wOjQZ0a6pvVoXd/JiDjh+yMeSbLgJ/HsgHjsWzxYr5QkmJuqh5xdNKh3sq/goAg8AwgENvdNmDbho8oqzmf1Z6DhhmzoyOhbJ0bIz0Of9Sw/sYt2/nYsFvCrJmRDgWxk+DjihYTm2x7Z2hstrhhyLEoP6V3pLKzYrZo0giVSCO15yGMtcyyJYqt27SFXmvbva+xyej6ciXDGONZuHOrr+E26RQ4K36aCJhzM8RdcaLO7osA9j/0hatjYReE3C0FvS+Mo6pZ0H3AT/26tDfaE4K76N3pO7gCNJH4fvNjL3X/3j3NBJL9y0YfuFuofXoEqrg1g3NmCzh49K/GBGjBFcyXR22pTwWfRRRgfNv266ZMHNgPzgj4Ub14AXHVAQ3J2AR891VTDMYas5jCWk4L74fjPksdeLKwO8eijykvj2wKjfHYBJ40drhO1v6bLz5v3ZFjC/Y6arujXzFWN2zdAYtyKjhYR9oHgGXyjDnsQVkKXq9Z3T6BjomyzqLEyID98ZXp4ydPacVR3RwdKF2sSKdvm/ce+jNDfdyESfz0KxVgR9ul1ddYwTHFu/vozULN0o2yNNJy7jvEjRuXQxxVOrXq1aGN94q1uqVceMb9Aztp0zQhAc6BmoYdIVk2nLWLU4/mHboqa+1aUTNvzhxw9fZZMA7MGouhONP3kTkFs6TmoymXx7NY0/n4rTfV+S/nTXCSOp4AyoomS2BffGJbeWYtXIJdBjUHMSKqkadH+nVppyTDRjoqXKxwARWAY3dknso+l1sxFcuWbtn0U+TPHFl26TcI3BgGunovlSxuM0hj94fQ8uvGH2PBm9Gu/HzoJBwNYAVHPxoD/j/3veksWur6wEAtHGD7DhvJHOGclB/2C0JDQ/WAJ0FrqwFvxNPjMF9PThb099FjOpJREBAE/BwB9+ScNIbtaaeWzT99tyHrtW4b9935Tmj5oXH/rdO4G4CrHNzj+w8a1jdadccGD6WM7N+z9CMJz9adtvtapr/YsWKP/LHnq5Vf5nOlrBFQJRZNLsQ/t/a46bUGdWqZzimzZsrouuUME8imR9SVf+r9Q7WKFYy+K2F1+nftgGBQJY6UgWEq14NHdlSli9uk6Dg8aGB3a8hFgm2+/FxJOdjn2dsTQvD7y5Af4XyYGhBUYhwCDEIYKmwR6cNdF4tzlKz5Zx9B0OiYjhnKLdOxg/poxT91p9FIgXkxpGeXzi2bc7GZ7T7VUwwnw6PiS6XxBFOtYnljevvwm3Vqws7RCq76OGI47XO5GMPa8suQvghjjQMGXV82Pd3atVKMFkJdNs2OCGLvRNUKIhGasoyyzvIedoRUioVg5kZ4VERXjh82gK5Ujj00VqibchGL1TVSOs6bhTpHtiw/9e5KfbhdqvgK+B+kWCP6dTedkujKexZg2R89sDcMGEeQigJDi/nbqeVXzAIdaU8cEShpmCZsvtX+G34YAezgHp2V4TRTFtDo0OLLxu+/rb+PzBHkyRxC8dE0JdaPns1inR3VgKE9u6g1TUcyl1l47a398T3FMGn/HzoWyJtbOVVSyAMCd1CH9+1mEt5qggRyBGZVs2/pqnXG+MgNo6QwvE93WHEUlZF9UT06i6uzX336Uc8OrZXavH2JLLa8zZUtUC8aiMoxQMhH30n/+vnc96azgMitgVGpXJk/RwzGIYq6P8U5phrwfMIYnz/16hJZWwX7vlPq5Tdu2AyMy58gIAg8wwjEuOmFDToUYDD4kTJ58kwZ0vFl/WvKv7jNBKxxg/s5F5K4BSinX2fPnUdklCRx4qyZMpi4JhMpZXebT+ncv21XuWA4UQ4JDQnF+pGTD4+JyDP8yBbkxOngq9eu8TlnJ+TIyaQ3CLBLQNx97dr1dGlx7Z4CUqpTKGvGH2O8oRy5eRkYcCZuOUjwrAKoh6EaGjdObJzFK2NOntFxngvNvZOngwMC4mbOkMGtzUGYzPAsKnZ8+Dk4cD6/jHVAew0dbbVdMMZHYpi60U1cM6NiRkuVERah/U+OHtALPj/C9DpB1HQWxXkMO1rxp84EO2EMdFt0ABHC6bNoRF6CTQJJH62Ebi3U1Rp+iK4vbFKfTm2pJ8OPGmIYJkdgFtdHoG6g6wEqeep08PWbN3NkzWx0c2KiwL13LnEQ2fSj99RldeSWnHHgINreRpopr37k+3jm3PlsWTK5vsh4PItVofAJKCDApHFHzmaBKSBAV8YyoNC4ePkyH/G0aVI5UUHX2dXM4rzpnzHDfLeaqeL4lDDUr92IoLN03VQASd3hY8fx4GWvAGVKaXp0Ze5z3xX1Y1NG+0fOOHA4aR+vYjyb+x50lq6AuwODccg0YfwAoy82CbpiKoDuFbpRDKfJv4yIrNNYUxHyKAgIAv6AgNu6tVSavYLaFnBMbjwpV7dc+BplyWT2ve5NU5HDcGasj43dIsXuioNPt7I824n5ijjRx/Om7exr+VqoP4QwmhSXi4KOn+AxEo8hNHFvAs5t5HhD2ZQXwZSj22KmlN488sH2bAuIXNRmxtmZIq11vbxXy7Sma4ilbm4xVyorQ278pKmEUR91i+EkS9R0FgV5DDuMgbuYIPlhtPt6wHuzUCOS4qe6z6f/UknPrrB68A0yfR9daZfHs1gRhz1QzpxcKYs0Cg23ALHpUPz1D+z039Nmoa/hYkGeJeNr4jqHr4tATOfZeuvnc9+DztKYuDswvByHulwXAxXLloLnhNHFWHreXDlczCXJBAFBINoh4DbPiVmC/82Yw5UP0+kXtj3WhNkxL5Q3j9GOebRDRCrsGQLDf/mD49uWXzTm02ikgLUS5VcALSZjvIQFAR8h8M+0mUilIP7O6zZzyvInCAgCkYUAysPYROCm5eyFSzCYpO4ORBZx/6fDBy4kxGZfx/mftsXqPJm8VQhUr1Tht7+nwHNi935Qt04+1XQQzAUBQeApIuAez4la17BfxsNCNPqm7UdvvYFlGtZWfG3DbaJYiyYMh/ctmn76FNsjRT8VBLCCiOMNBgDGEt9vUO/FAnljxYp94vTpGfMWKWODHKW/U7/OU6mbFPqcIID5EDzBYk33939srixwn8AC9Zy0XZopCEQZAjj1xfDS0lVrMSI4tFfX54pD8LWyQJR1ol8VxL6xc6vmnXoPQHSBcWnOMjAM4Vc1lMoIAoJApCDgHs+JWlfP9q079u7PidSQMb/yM1aCW5TfNPlEe/g1vpLws40AGozfft6I8wibf4t+Nmcbxj+ukGFC05XLQsZcEhYEXEeAm9t13v+MK08qC3aDMP3ienZJKQgIAq4jgPsZLo7uOXCoz08jO3zzxXPFdrqOkqR0HQEsDw/4oeNPY3/n/HrTtl3Cc7oOnaQUBKIRAu7xnDQMc4ITfh4yedbcZavXac8oaP8XKZT/8w/fSZMqVTRqvFQ1EhHA2CBmISdOm4lzC6VMi5ItZoSwhvdhg3oRWrOIxJoIqecQAQTsmuHEDmrb5p+7a0HkOQRNmiwIeIYAdya5X9Pq+55IOzHti06BZ3QklyCgEWBviUsCzB1hzElHSkAQEASeJQS8sluLPcnLV6+yt+PyvZ+Agl3W+w9ssg63THf6SeWfjWqgYXvh0mU8sGN1Q2Sbz0af+n8rMFa59+AhtGtz5QgUbjMa9FdIKJWMFSsm/mP8sLZYRAu9fYeKYW6aPz+soT9UKTT0Nnrsn3/0rnZP4g+1kjoIAoKAICAI+CcCXvGc/tkkqZUgIAgIAoKAICAICAKCgCAgCAgCgoCfIBDTT+oh1RAEBAFBQBAQBAQBQUAQEAQEAUFAEHj2EBCe89nrU2mRICAICAKCgCAgCAgCgoAgIAgIAv6CgPCc/tITUg9BQBAQBAQBQUAQEAQEAUFAEBAEnj0EhOd89vpUWiQICAKCgCAgCAgCgoAgIAgIAoKAvyAgPKe/9ITUQxAQBAQBQUAQEAQEAUFAEBAEBIFnDwHhOZ+9PpUWCQKCgCAgCAgCgoAgIAgIAoKAIOAvCAjP6S89IfUQBAQBQUAQEAQEAUFAEBAEBAFB4NlDQHjOZ69PpUWCgCAgCAgCgoAgIAgIAoKAICAI+AsCwnP6S09IPQQBQUAQEAQEAUFAEBAEBAFBQBB49hAQnvPZ61NpkSAgCAgCgoAgIAgIAoKAICAICAL+goDwnP7SE1IPQUAQEAQEAUFAEBAEBAFBQBAQBJ49BITnfPb6VFokCAgCgoAgIAgIAoKAICAICAKCgL8gIDynv/SE1EMQEAQEAUFAEBAEBAEnCDx48GD8pKmHjhxzkkZeCQKCgCDghwjE9sM6Pa0qnb8Yunv/1QTxY5cqmpI6hN6+/9/mCwTKl04TO1aMp1WraFTu3bsP1mw8T4VfKpE6blzbcQYAAmOhfMlSJg+IRg1xUtUrV6/9PX3mgcNHjp86HRp6O0XypIGZM1Wp8FLlcmWd5HoGXu3Ys+/8xYs0pEr5l2LEkOngdpfev39/+dr/LLO9UqGcZbxEPksInDl7bs+Bg7SocP58qVOmeJaa5s9tCQkNXbtxMzXMkjFDruzZ/LmqrtTt3v37XfoO+m/zVhLnzJbVlSySRhAQBAQBP0FAeM7HHbHv0PUff96bMX0CxXNeu36XR16XLpYqdqxYj9NJyAECt0LuK8T+Gp48Rdy4pBr916Gz50O7ti70bPCcS1evGzL6lxs3b2kATp0JPXXmbOqUKZ95nnPyzDlrNti2bpVeKhNLpoMeAS4H7t6912vwCMvkwnNawhIpkcHnzqsJG5glk+UyrhNkD8wS05eHKdt37/1x+Gga1aN968jlOa9dvxF07PiJ02dixYyVLUsmWho/XrxIQc9jIleuXbtw8TLZHcF+KyT0dPBZEqRLkzpRwgQeFxRhRk4J1bx7s3bN6M5zPnz4sO9PI2E4OeisXa1KhG2XBIKAICAI+BUCwnOauyNWTLMMR4ScZowiejZh+GwACG/Zf/jo23fuIOWD7ypcIG+yJEmuXrsedPx4wXx5IoJE3gsCL5hYmgcPHwoovkZg9PiJK9atp5SvG39cv9ar9sXpBLP/+iVBgvj2Cfw55vzFSxOm/DtvyfK79+7pesaJE6dB7Rrvv1nvKTZn4fJVo36fQJX+GfNTmlSpdN10YM/+A2279+Wxa5sWFV8qreMl4ASB6XMXLF21lu9O3+/bpkyR3ElKeSUICAKCgB8iIDynsVNsW8CECcJFmmpDGCdOTH7GRBJ2hMDDF8L30CYMEybwo2F29MTJOYuW0YRKL5UukDe3o7bYx//8258wnMR3/PZLEUzZ4yMxzhGIFy9g8VTbLlz/fd93oBId6xgJ+A6BCVNm1HqlUkCAWclfr1q+K9pHlJFtftOx262QEOhzEJYqRXIULy9fuXr37t2/p8+av2zl0J5dMmVIH4mle7B4OjpX0cctyO4isYZRSWryzLnnLlxMmCD+J+80iIJy0c0e99ckCmr68XuWbHwU1EGKEAQEAUHAGwT8iBnwphmRmJf7nIqa+hImiCdate6hC4seO3Y4l672Ewni+xGGZ86enzp7Hk3KkjG9Wzzn7v0HyJU3Vw5hON0bEJJaEPADBC5duTJt7sJ369fxg7pEQhUuXr7SoeePMJxwm+/Uq/12vTpJEieC7sVLl8dNmLRg2UqYz+/7Dfq5X49I1LN1Y/F8xElGX5Yywk5asmoNF/uTJ0saNTwnh56ht2/zAapeqUKEdZMEgoAgIAj4IQIiwXvcKeorqXlO9cKvZHSP6+qfoTA2PeEjpl3X8RnAkA0cl6ZokZht0N0qAUEgeiHwz/RZN289voytKh9NmaJFy1ehWEsTYHiafPiuYjh5ROWy3dfNXqtamfCxE6f+mvKvaubT+tcRvDo++sqZoxLSk6fPrN24hRLfe+N1MeEWlchLWYKAIBCJCAjP+RjMRzznI6Fc2LOJBX2c2kHo0fGug9dW0frra/XSYZynuRwSdOUFhTppYLhk2E6q6TqGsHZTZs1dvX4TSmKu1CfK0qjtHcUlT5rU3UK9ubbnWV5nneRu7SM7vfd1w1WAi5XyDD3PcrlYJe+TRWX1/L+z3MLz+o0b6EOasjhZ0OxSuq0F6jGAEWbcvsdm346/uq9WVQHjv80+eT92bNuHbOvO3cZ4+3CEBdlncSUmYlQjThFejgcD3rNGeVCQK1A4SuNWJafMnkf6xIkSlSlexBFBiRcEBAFBwM8REN3axx2ULk28ai+nK1Ig/Gp+/HixecyU3qFJvU59t9+///CVCuleLpN6xoJTy9acPXM2BM3SPDmSFMyT9I3XMsd1fBH03IXQybOPHzpy/eSZkNt3HqRJFZAlQ8I61TMWLWhhGODYyZsjx9uM7H/+Qc5ECWNPn3dy3eYLFy7dTp40br5cSbCyW7VCusfNsAs9ePBwzpLTW3de3n/4Wkjo/exZE+UMTFS9UvrsWWy6WJZ/J07fGvGbTZX0rbpZihVKcf7i7RXrzu7cd3XPgashIfeTJY3zzutZa1fLaMpLe0EsTarHJhMrlE5z4+a9eAGP2HhThicf4TMbtfhOiROx9oHNjyffe/606r+NWF9Q+a9dv64Ck2fNW7bmCd8VDeu+VrZEUV3M7IVLl65eqx7VpSnCi1as3rl3v05DoEKZkpa2SbA5RKG79x04fOxYwgQJcufI1qBOrZJFCnfrP/Tq9eumXMdOnho65jeofdPkE2wSbt6+k+odOBR0/ebN9GnT5M2Z/bP3306b2myKA3sSsxctxYps/64d7t27t3D56jmLlx49fpLdSaYM6UoUKfxRwze4RmisrS/Cq9dvnDbHBi9Vbdn009ixLVYVtvv/mzFn9/6DaKPFjRMnV47APDmyA4iWz9hXbOyff+89eDhF8mSdWzbnLScRwILxT7CCQtbMGQf3+N5ebxDXCFNmzWOrffzk6StXryL2yZAubdWK5V+t/LKl2VJVLlfg5ixetnLdhpOngy9dvkyuTOnTlS1Z7PUa1bDIYl+3qI/Zte/AtDnzkVydPBNMQ9KnTZ0nZ4536tXJnPGJC3tMn24DhjIAABbrLI5EIoxMJgWteOO1GuVLlzA1x4POwqTz7IVLoNOl9TfJkibZfzgI+jt2791/KAhBVrrUqdt/80X+PLlMBfGIEc5ZC5YcP3Uq+NyFBPHjM24L5MmNBiwqi/aJvYnJnjULFyAZG8zWpEkSu0gK86r/zl2w9+ChfYeCbt68lSt7YO4c2atXrpArW6ATCoxStFvpsrPnzmfJlJH5+9HbbzpJr15xmDJz/uJN23fuO3j4VmhIzsCs2FmtVbVSjsCs9nkxt0tk3LhxuE9o/5YFp2TRF6GDqu2du3eZL6Y0rnexZ4unLs4RZ6XZdyPveeT4iWHjxpP3y0YfJk6UkAOCNRs2cd6XIlmyAnlylSlRlFmsKdsHuPHIHNlNs48eS50qJX30Ru0aXHO1T2mMcXFmqSyd+gwICQlV4ROnzhC4ceNmqy49jQSZej98960xRofd6mJjriUrbV+iyuXLWK6uOqUEBAFBQBDwZwQsdof+XF2f1g1ekZ8uImmSOC0/z6sf7QM79l6B5yTZlNnYqQ9X2bpz98GWnZf4rd96sWurgsmS2lyGmP5I/+fUo3iz1PGng0P4/bflQokXU3RtVSjWk+5Ab966R1kkXrI6eMHyM7gkURkvXr69esN5frCCX32S25RLpYHsgFF79x26pssiMb/5y8588XGuVys9sWHVaW6FhJdYvnTqJImvd+2/8/JVm/kc9Xfpyh345EdPj/9Hh9aEWOP3cjx+HVHoUNBRxXCScOO2HREld+M9jiW37dpjyoC2Ej9jZOXyZY2Pp8+etc/FVk/t9nRKnBPosA6QseuPQ9jYqRgUczdu3cHvrddrr9u85c6du6Zct26FqLLwHzB11jz4H01K1XP1hk3sY0oVfVHHEzh7IbxdbLZ6DBrGXku/xWM4v2Wr1/3U+4fIdcygi1ABGM7uA3+6d+9+mlQp2zZvarklojfxEsH2V2WBgVdoYNwSvihf7pwmmurx8LETYIKRRjZqP437ne24ToYxJzZ89gwnTGmvISPQg9Yp2bDygweYOHXGkJ5dLKHAMkr7Hv0wB2LKtXXXHliUHu1bPV0XC5zK9zP9AABAAElEQVTF9B4yYrnhfAQOOejYCX4Llq74+J0GHzasr2vOfpdThnVhanjAbhowKhmeQjGow/3GgLhxC39nXuI866xz5y+oAcxQX79l28CRYxkSulbwybHCxG46hgCnAx179adrdCTzZe+BQ/xmL1ryTeNPalSpqF95H/j0vYad+wxk7P09bSZiQANBzf4Y4sKCIPxD/yHGVYLzJn4z5y+CguVJE/n+nbdwxK9/ArIiB//Dj/nLeZO5AMMzEPUd+vOeA4d0HLwQP06RvmncCM5Tx6tAwbx5OIBgJdm8Y1fpYhayr14d2piy6Ee3utizxVOzmkaWUlfAUeDmo2WQlWHukmWsiirlhUuXMD7MD0C+/byRpa8m+qVrv8H4aFFZWEj5AXud6q84Ks6tmaWI7Nq7//qNm0aCWAxWI19HwiHrsDHgbhfrvJzTKZ3wooUK6EgJCAKCgCAQ7RAQntPbLlu13nbeXK5k6nKlUgfEjbn34DVEgggGESp26LP95z4lTS7fEIf++k8QWTKki9+wdpYcgYn4KgcduzFlDrvoW5u2Xxo38XDTD6134Ug4kSW+/mqmwvmThYbe373/6pI1Z2/fvg8DGTtWzC8/MYsRYEpbdNkMyxozZozXqmYoXigFIkcqNn3+yStX7wwdt59qOGI7FS7rt1z87Z8gpKMwz1kzJkiaJC5hxLkZ01scrqssHv+bM3sgEhLFMFjuojymXKpYka7Jw0+7DxwOwqgjpF6rVqXEi4WMNBFFGh+rvlwOWZyKOX32HGI3whXLlq5UrowxWYb0aY2PhBGntO3eR+25kZVRCgLAI8dPzpi38H8zZpsSmx5H/zGRcVA4f96qL5dPkzrlpctXlqxcw7YyNPT2kNG//j5sgL3IAgrte/ZDrFqtYoUSRQrBdbDZmj5nAVucs+cvjB4/oXOrr02lRNYjskfFcCIYHNitM6727Cmv27S1U+/+xCO4QC4Hh4mgAE5j2tz5sHktOncbO6hv1kxmmbmmw2arS7/BeHWPGTNm9qyZ06VJw4RikPCo06gA8s+u/YewT8Xd31t1XytSqABys1NnguEQABC2vOuPg3/q1dXEFcMjYYuFmqCLWKtq5dLFiqZIlgSZ28IVq+DciP++76BRA3rB+pqKi7LHoaN/VQwnO876tapnTJ8O0cr2PfvwmMr297e/J3N+Ub50SV2ftznXCOM5EWZa8pzrNm2B4SR9tUrlGS06IwEvOwsKv/8zRfkmyZg+bcb06ePHC6C2x0+dzpDWPE16DBymGE6mZ43KKEikhmHYtG3nrAWLGe2DRo3LmC5tofxmlthYW7fC+XPneqlkcQbSjPmLGtatxYhV2TV3ZKIGo9i8fVdONxhpXI8EfKSjMDZzFy9jVCCOu3DxEhcpTblwW/LT2N+JRDxevWJ5PCrdvXt/49bt8OGLV64xJdaP8FRffNeZoU5Zr9eoWqLIi+CGkJ+LBlw3GPDzGFKa2E5WyDmLlhLf76dRfb5vq1cqTdNRwN0u9mzx1KU7uq75GHYrrpSGI8J9s3aNFwvkx3DOzj37UDAhQJMR8rf4vJGmrwLM/TZdeymHMWrJhfHbvGMnE4EjAFNi/ejuzCJj2+bN0ChRFMb8+TerCiLlNl820TQJWC7RHnSxprllxy4Vdr2XdV4JCAKCgCDgPwgIzxkJfYGMEY5OESpbPNUbNTN17rcj6PgNdGLXbjoPO2osAwknj6lSBAz+oVjiROEqT7myJX65TJpvvt8M2zlr0alGb2ePG9e8pSYXHGPfTkVyZw9XDKtcLi2avV0H7EB/dcGKM+/Uy5oi2RNi1Z9/PwjDiXvM3h1eLJg3/PAVfrVK+bTtem47fTZk4vSjr5RPq83MGuupwpt3XKLQb5vkeaV8Oks5qn0Wj2PYTIwfNnDF2vWo5xZ7khv0mKbKiJ4kPxWOGzfuC2E8Z+7sgc79wqGMx0/l4qR5bFgIlU7nuUj15+TpiuFs/P7b7735uqJQpnhRvHh/1603pFSM5b8wnM0/+wiNR/0WaU+foT+z5UK+ijKtpfDn4qUrKJoWMrgJhaP+7Nu2MKIoPTb+4B1LblAX4VkgjOEcSktRgxzYrRM8hj0dVBOHjvmVeCowrE+3lMnDByH7wnKlS6ht4vhJU1HItM+rYthHwiew8f36s48ti9AZ0d2F4USbtN/37bXsFDYVNeaeg4cDHXJgmJziTw4t5LRw5hBp0aQRoClqqK3Sy1SMHwzGgqUr365XWxcUlQFKV0Jvxk+vjm20rizMGHrgX7XvgqRr0ow5Rp6TA4u8OXPsO3R4w5btDAB70FAaV01487WaxrZ431lQg+HEP0erZp8VKZjfSNwU5kAErVoiOdnp+O1X+i3NZGy0696XcTVx+sw+kcdzUgSiTvht2Mg/p0z/9vNPdaGWgZ9/+4uUcWLH5siGIaTSwHnC+7Xr3g8t0Mmz5taqWsUIL9wIA4aU8QICenRoXbxwQZWLLIjCaJRiiuyLg02F4eTUY8APneg+lQAAq1Us1/L7HnTiH/+bWr1SeeNxCRrRrBKoksKof9WuS+VyZevWqFowb249QuxLIcaDLvZs8XwsO7ZiKamJg+jwWiOrH9y9M9NQPTNI0Krt0OtHDlnmLln+QcP6eiVRCf783zSFrXHJZQpffPtK8/Zd1AQPJ/3oPw9mFlnLlSr+iMALf0+feeasTb05wi8CWTzoYl3Qzn2202GOh3yxjOtSJCAICAKCgK8RsGBsfF3kM0Y/f+6kmuFUTUMk2LpZ+L5h6pwTxvYiJCyUNymXHt9/I1AznCpB/HixaoRpunL98tDR8DuHxryE69XIpBlO9Yr7nB+8EUgYTd2ZC06qSPXvhq0XufZJGF5UM5zqVcrkAY3eyU4YeeziVWdVpKN/O39boHrF9L5mOFXpiMJqV6/CRcSYJumwo8r5XzxM46p1G6gXXIFmOHXrWjVr7LzKVSq8ZGQ4VWJsFaoA8iLL7F988r6R4SQNZ+3clgzPdfKUZS5vInEs2X2gjeFkJzTgh45ZMoafuZho/hHGsxHJdT7TNpEK1w5Te+OUAdBMGY2PLxbI17NDa+Pm3vhWh5FcwZC/9fprmuHUr5BrqTCyIx2pAtw8VAF4YNMrXFAgoEZnGLmx6VWUPV6+epVG8WMsmdgJrvkVK2TjalBK15qcqmINX7e1F1GSvZCH/femMMX1kkULc4BibEikdBaqChxAOGc4KZS7yqrocqXMsMOqwU4D+4WL4crYxkp6Ho7xAkdIlcOUFJBVIqFSpCyZH/hhZX2H5UgznCp9qhQp2n7dlDCDf9xf/xjrs2D5KjgZYhhvmuFUCQDEkUcNBI8c35Dsgwb1NcOpclFWkw9solTbwceylSpS//vlpx9SEKJRlM/x29GiU7d3Pv967F//OJlNkdLFugKuBCzhtWV89MJSENqgdk3NcKpSuAz8cdidWBTL4bSNRdNepQhgv+Sy5nzv4DzLs5llLNf1sMddrIpQtxJSp0zpeomSUhAQBAQBP0RAeE5vO8XSEUi2LIkK5EkK6QNB17nzqcuAseTGIz9LjdaM6cIVVk8Fh99j0RlVIEECC7l01ZfTKSM9ew4+vsZG+s07L/EvvFvNKhb8wEslUilRKqq2plKMj6WLpcSGkDFGws4RwI2nsn9Y91WLe0TJkobLqB0RyZ4ls/0r2C3FhKMpav+WmGxWubQ7+FORzTKxheo2YAh7bs4I+v/Q0bJ0VU9ujhFAdda0mVZvX3m5HAFYI4RyKsby3y8bfeDE/I/O8um7DblQ2vSj93SMDmgpt/FunnqrK69OCnQWAgEBARNGDvlnzLCWzT4zxkdlGG06GsUPEZZ9uejZEok4TrE6OgEa4EokMn/pCvRUdTwB2C01Pt+s/YSQk1eR0lnv1q9reWnWWAfCgY9G7Kr/NjxWs3yUqEf71sA+dlCfRxGR8H+MF2JABcYPJo2h+8f/pimiljyPksHC5OuDG2MN6BR1xLN+6zZj5Xfs3kcypmodq7nvyCrSpm3byUVZ8LfGUlS4fJmSXLslbH9cQkFffPLBmIF90AJQ6wNXl7mt+vHXrfsMHWm81azJRkoXa2rOAk5ZSmcZw96hsGqfpkblisoiGobZjG937duvhjQWv4zxKpw8qbVWvGczy56+KzEed7EifjnsgjpXBlwpS9IIAoKAIOC3CFjwMH5b1+hVMcwRcd8SoeX5S7fTpY5nX3lkjOjfXrh4m1uXWB4iAfckVTLjPsY+oykGTySZMiTABO7Z809wqkeO3yRlimQBRgNCxrxJE8ehDsHnnshlTEAYpV9TjDw6R4CbnypB3pw5nad0/S06dfHix0Nx1GS+wjkFfVVPW2Zynt7Ft6inKoYTtcMfu7TPlS3QUUZUDU+ctglmuZiqJDmmlCGh4WNPC51MCXhkL+6uCR+A2n3gINft2IKjTAhTq3UaH+2EH5fzcplSuG0k5eDRv67ZuKVK+bKIVe1NBD/O8PRC3BM+cfoM7eKW7/37thVj514bk2P/B1sFSzni1z/Q2Fy0YlWdR+40EIjNW7KC9JwCmEzaREpnQTlPTpsCRYR/3EEtVrggF9XQ/caGU81XKhcpmA85pEmWGyEddxNwEIOWJrcuUVZ/9426juTzJ07axi2OkRB0WxZRIG9u7nbCzzNyEMmqNFgdI5AqZQrkk5a5LCMPHz1OfMrkyffsf2xAyJiSe6ScKXA72xipw2iP9+3cFvE15wtLVq1Vpyp0+rpNm3t3ams8qoisLtZFuxJw9C3TrL79lHRENkGC+PQXdxNMVty0GkK+XOG6uI4oOIp3fWY5ouA83ssuvhpmGMmSD3derrwVBAQBQcCvEBCe01fdkSZlgCJ97nyoiedEtDhp5nF0X+FII6V4yoLnvHj5DjJVrQR79MQNiMPQ9hgcboHAsqzg86GW8RLpGQJngsN5zlQpw42UeEbHb3NhU4c7hFQPRu7Q0eMmFThjtTHsgUCJGGWl1vjKFDZtIk1vXX+EAcA+LUYvsYnqYi6b9aPunbFnczDoyIYt2/iREcEy1z7LlyqBmreLdHyajMuo+I3QasCulMUdwvGTpty4eWv63IWa51y/eRu2TMiODwkTdxfFnUXpvTq07jd8NJrVmIeFPaZWMFeopCK1QwM20l3U6PZ+9NYbi1esZvRifgmzyS9YrcFKiZ2L5Y6gTv/IXNaJU6cf85xhbCFeOhzlsoznaijx9EuXfoMsE6jIM2HOURwl4JQE1VN+cMIo0GI0i67/vu/AEX274ytI5YrKLn7MalrBS31cZzWNTU6TKhU854VLl1Em19ZrT4ctufSvKwJ2IzXCHswsEwVXHr3p4tu3b6tV1N5MtytFSxpBQBAQBPwHAeE5fdUXOOpUpJUMUxeDYdsOfbbdufMArVfUVnNmS4QoEq+bJDh89DqWaXVK1wPKESgc7L37D9SXmOudGBaCAq8SJ3LWywnjO3vreh0kpULgzt07BFB1Qwz4TGICO4eWF3I2Aj+N+Q3d1PwOnJ1gclMhwAm9czehlpYe3UUPYyqtu/TEOA0ZEf7ANMJPYm+WzeidO3cGjhzniCCat6MH9MLEJbZqt+zYjccOrLbwwzsLCnj4ibV0LOmIWqTHT509D98bkMVaCVJZ9GlpFlZqiMGm8YatNs1M+z92qHiJwEQzUkSuJiovC3hzJSUC8OqVKpiyRHFnUTqqy9iOCmpwfMa8RTilRNaNDWHEnvzG/TUJez+W5rJM1Xb9Ud8Qhz1DixVWHHesB48cfcwdGWihrsyTzd6Ygz/NEquUKlV4LncmPrcTlfICnZs4USIHpdmiXRRzofSLujtmdbFaDJ7YVtW+IqO+i6m2lmeamqZh1wFTAstHUCIecT0yW81zKtiR7ceMFcsyl6NIz2aWI2qO4r3sYqYJnxKOSFw/R3NUE4kXBAQBQeDpIvBsboufLqaqdFRqVSBNqnCBJ4/37j3oNnAnDGfqlAE92hbOkjGhsaoJ4sfyjOdUZaErGxA3/KMLx0sRqM7mCEw8sGtRYykS9ikC6cN8QnC/6OLlKx6cu/u0bpFCHGHUj107nDodjJcUdkI4IIFhs3RJp24bUmi9mtU+e//tSCndCZH+w8fAcGL8E07GaMeVLGjbOuE5FU3MpfKj4w4eDoLzXL52PZJPRIttu/cd3PP7XNkCVbIo/nf/ocMYUKVQTP50bPEV4BsrcDDoqCOek2QYo8K2KkIS2A94ToTAeOwgHtNN6oqgkVQUd5YuGn1adV0WDUmkc/9t2spdSoR+OHS9/+ABTkp0ykgMvN+gHjrG+N74deL/1D1PE3FUcLFybGnvVKXUr/StaeIzpk0LE3v+kR9aE03LR3hXxKSozqJAPqz3D5Zp7CMZzzdDbHrpXFY0GrPVKb/67CNcs3B6smPPY+3rqOziRAnDP203b4Z7rtZ1UwG0vlWAO+GmV04ez4eZaOIgCU5MJ1OCXCSfMNUmQ2U6jX3Am5llT81JjGddbCSYNEkSZoRGzPhKwoKAICAIRCMEwmVx0ajG0aWqeD1RVU2XOtwyEI+Hjt64dsOml/jBm9lMDKfH7eKcWNkcSpfmcUFQy5bZdmqOCVwYXY+JS0Z3EciYLvwCGEp37uaNFunxwwkDhpNSfGBSYWwqdv1xCN7V7SuPGRs8ZBK/e/9B+7eRG8OOc+uu3dB8pUI5E8PpVkEIqNEW5qYfjHTrLxojI70VEoK+rltEIjEx3K8SBLVs+pmJ4YywFMS8Vcq/RLK1YY5GbdaDHjyAJ69fs7p93qjsLPvSiYFzQDCLP5if+3VX5lJ+mTDJMqWnkTYbQuqPI5J6tWwgoGzMycKj6Mf/q3ue5y9edCRcOh524RNRm9ZcJXPGDOn499yFC0bh52OiDkLKIRMqo8juHCQxR+OQ5u0mzfnNW2q7nWv/xzBWNzmxJKTtS0VlF+fMllXV6qgDo9mI31UCzC/b198yhvMgpcWQ/tEaq5JpC2FuLbnezCzL6jmJ9KCLjdSUGSSUpY2REhYEBAFBINohIDynT7rs2vW7/22xGc3PkC6+0dMmty5VefjntC/4+g1X9xzGvBu3Xbpy1aYJli3LEwfGOcPM/6BkO3/ZGWP65zycIrnNnjB/oKYCkftvzmyBiqAy1mIifueuJ11sIvJ0H7NmyqAq0OTDd5RLDMxIDhv7u32tYNjU1pM7ZoePHrNPEIkxGNdRBlpTpUhuT/bq9fB5Z3rFjhwjn/zwMGF6xSPuOrG1Q2D/I8ce9ml8HaO8uYKkZbuuOWiXrhWeYwjDai5cthLDOYQrli0DL6oT6EBUdhaFtuvRF9hbd+2lK6AD8PxVXy7PI72jxYn6rccBGmjM+069OtikIQZ9BGO8Cit3O4iIYdTt3yJPW73B5t0kV/ZAo0VlZeyK287IGO1zoWNpH0lM7hzZ+Je3SvPZMo0pEjNXKmb56nWmV/pR2bimjXrkeN/Fri+ecFnKlC7q37pKOsARFYrNPHKM4royCAcESj1YsXCaGr2gwpadhS6GTmkMeDmzIKWUO7DQZvJUZCxFhT3oYiORVKlsJqnOnj9vjJSwICAICALRDgHhOb3tst37r5hMv2IdYfzkIzB7kK73aiZjAWlShRuw3bTdxpEa/46dvPn7pCAV48i+wsr/zimyOuOtkHt/TTvKIxuq158s6/VXMyZLYruP9NukoCPHbfaEjH9c/hz956GeQ3ZBwRj/dMOo1XXuMxCDIk4MmXpZw8wZwlmmHbv3eknKMju7VdzE8WrluvVGxTZiEFj9NnGyZa6nGMmeCWMq8ADYvXSrGgh50GJVW8ZZC5fMsdqdf/beW+x02ZP9OHwMmn4m+tw34wYmXivcutNlIqIe06RMqZiKTdt2KscJOhnygb7DRqnHhw+fkPnjTPL27Tv494MfozI6iwogrVLMqlF/0pSGR4rj5ud33fpMmDrDZiY3Uv+UBV3wsdehxfoOtnBUaY6skbE7V2aQqJuSdzWoW9NRBaOss6hAsiRJgZ2LpjsNyp+6Yqqq3AHW/JJ+ZQyACWZyuLuoLZca35rCT7KctkutDR85sDWl5LHWK5WUxdp//p1tMnBFd3NJUjGQIGbMi5xW3bpEMK58Kuq3CD/HT5qmH42BN2vXYBwSwy1WDKgaXxHmvGD4L3906TcYfVr9CuFq3jAbrVt37Zn072wdrwPciVVmkF7Mn497jjreyy52ffGk72q+Uolyt+3ag4lgXQEVwKGLWuHtHfaoBMvWrDOx6DQfm1i8ZZq/8dqrRoIsuYoJZ0aYllxEx4NH/WJMrMNezizoZM6Ynn9Z3HY96btFF6EDHnSxzkugcD7bB4V1zHefRWNxEhYEBAFBwEcIxOrUqZOPSD/zZP/+9xjM4d17D1dvuJA6ZbwMaePzcQ86dhMeb+EKm2gRlq91s3zakCwxiRPHmbf0DHzjgcPXQ+88SJYkDmfvx07dnLng5PDfDlwPs/pDsvy5kir3ngpDrmUuXBFM+NKVO9v3XEEpN1WKuHfvPsQXS/+Re5XstFTRlPVqPMHfcrcTaeqajefv3Xu4eGUw4lbqkzhRHCzZbtl5GYZzxbpzJ8/cypoxId5EVUH6X9IsWG5rQuH8yQrlS6bjfRrgm/pF2++PnTi598Chi5cvV3qpjC+KixMnNqqGeJtgK3nj5k1M4MSPFwDfdejIMdwMOHKNgDBESSHY3ETo754LWouWr2KzuGz1Oky5JIwfnyKgP2TMr6v+26gahVn/0sWK6AbiAEMd0uNAQrGs+pUKTJw28+7de2jH4elBv2Kvg7cJHmtVrWxvLfPSlSuzFy7hLRV2UucJ02b8NXk6u/Y1GzaXK1UC+zSavjFAW5Svecx+6l0sO0tU+FRjN23dgdkek9SCjR1QI1LgXyQeaVKnDLuLFZcN8doNW/r+NJL7b4eOHC1XsoTadhtLRFiErIYtpvIFb3xlH+bSFFDAqzBygJpyMbxBF1NtStFbeZxYVK1Y3pidm42cdHC1j5uEaVOnzpA2Da1jv8t1PjJi6pPEb7/+mhMXIDBOXG1lO0gAm0X5c+cy0tdhxsPK/zZAUP8w54sFThIEZsmkIwmkS51aX9KLETMm8JJm47adiRLE55ocRqpw1chFxPGTpmpeverL5UzI63JRzGPTr0QxdNaHDevrV6aAN53FUOQ2JgQx/AMdE2X7R0zCLlpuqxWYJEmUGPVIehB2Dl+ycHRLV68lS4XSpVDhts+rYmDvv/iu85HjJ9XFS6VFbJ8YPgRIiX/vjbomU1W5s2djUms92PfeeJ06KAqcp2B3mrwhIaHL1/wHj8e8QC35QNCR4ePGw9GRDPu6zAVjiVi4wVoVzoRYWHAOhEPOJIkSIa1dtvq/oWN/0zJbqmr00cIIZPIi90MiN3/ZCgwX4aMFe0JwrbjTxHwUaCDGZ5AY5Xvc78U+M5XfvH0nMwhXKzYzXQ9fOHriFOcLv06cxDEEMW2+/Nw4MLzpYlrq1uKJNaP5YZdm12zYRD1pEULXA4eCGLcYYYYahr7at/hSLybEMH+VNJ71FnY6MFPGlClT3Ll7d9fe/b2H/Kwkk2VLFLPnVFkYFyxbaVxy8cbKOj/6j7+ZlaqPmJilir6owvzr/cy6d/eeGqgwumh/cJWUAcw6sG3XXro+IMB24Kv+POviR7lfCIgbZ/bCpTziTyhLmOaFfiUBQUAQEASiEQKxo1Fd/bOqKZMHcEWzz7DdNlOlcWPevh1+sQ2LPl1bFzQq1lL/JInifNskT6+hu/k4TZl9nJ9uFMfwFUqnXrXepj9z+pGjTv1WBdKnjb/34NXW3bbEjm07utYXNXNnT/xt4zymxDxWLJvm6vW78MDUatzEw/wCAmLpGkKkTbO8L5cJv39onz2KY+AQ9Nm2ui7lowq0bPpp8/Zd6IKps+fz06WgCIqDdf3ocQB/D182+mDU7xPYaSknEJoUe00lf9AxTz1gvAR1/OQpfRHLxYohZGje+GOECY7sCeG2HlIIQrFh063/UMLYXIXHU/RhAvt1aZc1s02F1cu/9t988XnrjljaWLtxMz8jtXKlim/YuoPRdSrYdnZj/MOPyInTwVNmzYUz6dS7PztgjJpcv36D4aGSoWGrfY0YM+ow/IAOK/ZGPxoDqFyq5hsjVdgU/9fPg/UtQcZS/VqvYgQIKTEeRI15uStbMF8e5dwFVk2pgxoTqDByTngVxXU3cCzZU4mjrLNQQ233dbO+w0Yivxo0ahw/eJLQ0FCtCUmC1l82sW+OjsGcjGYXOS7S8Y4C9raCYIHerV939B8TLbNULFuahWLEb3/C/+DFhLMPOAc9bl8qWZz622f8oEE9uA6YfP7tOWiYTkB2eFTVWTpSB/AKiw/GsX/+A33WDX7GOcLpSfsWX1QuV1anJ4DXkL6d2w34eQyeZjgt4md8S5jadm/b0t6mtJdd7PriSYd2b98KEOAkcYHLz1hD+vf71l8bNZONbxn/aOw379BVWf/WoyJvzhxtrEYFZ2rYl4Y/t19yyxQvyqGSkbgKez+zbFbHShRbt2kLfY2lMWMRPdq3Zs0xxnjQxTp7jmyBgMkKsH7Ldm8uq2uCEhAEBAFB4Kkg8Fjr5qkU/wwUmj1rogFdihYpkByj8Iqdg68rWjD54G7F8uSwaUyZ/sqVTI0h2Tw5Eut4uE2kmv06FWnROI9iJnfstbhiRPqaVTK0/TJf1kwJ4TYVwwlnW71i+n6diyRL+vhUVVMmULd6xp97lyhTPFWSxLYjfFVD2ONSRVL26/Si/zCc1A1uB0EZAXZL+A8k4KM/1NJwJ6Cu6ukiEEgGZn5CUKxfeRBgc9+tXStapC41QQGlu4Z1iWypqBlP9z2gH4lZaleroky2AIhpn+RiKagUKrcW4faEnrxAhbAFw6QAXiBvbuXhQ23cARyrpMP7dkPU7GJBzpMho/5lSF+25kZsEaDBuqi+IDseUGB9TXQ4IMCNIRJmm6jtwQOUbBXDyX69e7tWrZp9ZkpveoQ5UeJxLqfVeqWy6a33j80/+wh22iitop5sYccO6qOVDNFgdFKQMtOCLKh86RJOkvEqyjqLspBh/jliMCNH3atkS61YC+pJk3/q1SVB/HhOass5ReniNk0BpIsNajtUGH5MwaRcG/YCS0JOLJ1y1jC8T3eYEyYvImXGLUMLBv6rTz/q2aG1pcFVBNQdWnzZ+P23tcYE3CbuXnt3+u7Tdxs+roxdiJOFcYP7MgGVpSg1R1g9YJkGde9sYjhVbtYxzshafN6IkyzjmKdiGMGaOGqopXdZL7vYrcUTufq4wf1QskXup1uMrBXOfES/7tr2j36lAywpnVp+xYLMkFCjAv0I6Azu0dlISqcnAIB0Sq5sgRoKxMyYy8YqFUuNMaUOez+zOrVszlKvvbYoyiyklkPXgy5WBBkGyrkRwnBLa226RRIQBAQBQcCfEYhx8+ZNf66fP9etzscr7t9/WLJIym5tbJzSlWt3gs+Fxo4VA1VVoz6toyZwkfLE6VtQQCnXEceo8u45cLVNd9tJ7afv5mjwmm2DHnw+9MLF0OTJ4mZMl8ARfft4NGZPnQnBXSfXShMm8FMRNwqu2GZQ21D7JkRiDJtINBuVpQ2ujbFHNG0dIqUsxDiHjh6DqeNOIKp9qCB+0/EHKHMqzxYkUorwngjaa+AQWbyfk/rAy+FkBfVXVAHTpkll0nV0ktGtV8gzsW8J64iSsxYYukKB6p09dx4dSJQbUf40+mNwnp2xhNt31N4cyW2cZ3fxLcrSJ08Ho7PHtTrLTa0lHYQwHzVvjRYrAi5OPSzTWEZGTWepomkaAwPA06dNjUjHsj6WkXQ0ysMu+q60pOBKJP3LBLl242aOrJldHxUcwZw5dz5blkzuVg/HGHQ0N05hz1zMy5hHgSIk9HaGdGksHRdZNtPjLvZg8aRRZ4LPZc2ciXZZVoZIvTw2/ei9t+vVJobRyyFRimRJnd+pNhJkyT187DgDCR0KY7yTsGczSxO8ffs2uhJIqukszhdcGcDudjE4fPhlS/qrW9uWFcqU1EVLQBAQBASBaISAnzIe0QhBXVVuS/LTjxEGEsSPbSkIjTAjCdKljsfPlZTGNKgB8zPG+GHY9b2Fl5VH/oDsyCg+8pKgMTtbfMXBwjwXDjMppN4eOBykAlHA4Bnr4zwM7xc19eHAHsMbyvaG8yp58xYxoGfNoXocPWgJlet1YCwZ79q5ntGtlPASrrMTmvLv/0xhNKKIW6tqJR3pSiBqOkvVxLOmkdeJrMyVNrqYhv71YF3CPrClieAIC4VZcp1fUtQY8647HdEV8LiLPVg8PWgU9fRgPrLkcpVUt9GVgMfDTxHnGMLdKwnuogEOFcqUwkcOd++F53SlTyWNICAI+CEColvrh50iVYreCGBrp9E332Edx9QMtAcx70EkYk9t39+URh4FgUhEAOsmylnFa9Uquygxi8TShZQgIAhEFgJfNHqfkyM+Kxi1iiyaQkcQEAQEgahEQHjOqERbynouEMAqCSp/zdt3HTdh0rETp1B7wzwSVlibtOqg/Mt92ehDYQCei6HwlBqJsjR/2JX5vu8g9PFQ9nv/zXpPqS5SrCAgCEQCAliNavbx+xAaPPoX5UwoEogKCUFAEBAEohAB0a2NQrClqOcDgTZfNWnX/dLBoCO46eNnbDQ6aXVfraos7hjjJSwIRCIC33bujgcRRRCTKl1af+3kEl0kliukBAFBwHcI1K5eZf/hoDmLlnbo+eOAHzo6MqfkuwoIZUFAEBAEvEFAeE5v0JO8goAFAphYHPljD7zn4XJzz4FDmEIlEYJN9Gk/fe8tbDla5JEoQSCSEOD2pvZHyjWw9l83s/T4GkmlCRlBQBCIOgSwAR4SEoKH2JkLFrviuDjqaiYlCQKCgCAQEQJitzYihBy/Dwm1ueKMFTOGyQmn4xwevsG79+07Nr4lTuwYypmKh4QkW5QjEBIait3FhPHje2ZNJMrrKwVGewQ449i9/+CVq9eyZMqAFw1E69G+SdKA5wMBhm7o7Tu0NS5+OWPLgbjDXp82Z37RQgU8s5TmkKi8EAQEAUHAxwgIz+ljgIW8ICAICAKCgCAgCAgCgoAgIAgIAs8xAmJD6DnufGm6ICAICAKCgCAgCAgCgoAgIAgIAj5GQHhOHwMs5AUBQUAQEAQEAUFAEBAEBAFBQBB4jhEQnvM57nxpuiAgCAgCgoAgIAgIAoKAICAICAI+RkB4Th8DLOQFAUFAEBAEBAFBQBAQBAQBQUAQeI4REJ7zOe58abogIAgIAoKAICAICAKCgCAgCAgCPkZAeE4fAyzkBQFBQBAQBAQBQUAQEAQEAUFAEHiOERCe8znufGm6ICAICAKCgCAgCAgCgoAgIAgIAj5GQHhOHwMs5AUBQUAQEAQEAUFAEBAEBAFBQBB4jhEQnvM57nxpuiAgCAgCgoAgIAgIAoKAICAICAI+RkB4Th8DLOQFAUFAEBAEBAFBQBAQBAQBQUAQeI4REJ7zOe58abogIAgIAoKAICAICAKCgCAgCAgCPkZAeE4fAyzkBQFBQBAQBAQBQUAQEAQEAUFAEHiOERCe8znufGm6ICAICAKCgCAgCAgCgoAgIAgIAj5GQHhOHwPsx+Rv3Lx1KyTUjysoVRMEBIHoisD1Gzf7jxhz//796NoAqbcgIAgIAv6KwKIVq5auXuevtZN6CQLWCMS2jpbYZxqB+UtXTJ+78PCRo22/bla9UgXLtm7YdvHWrXv5cydNkyoeCfYduhZ8LiRThgQ5AxNbppdIEwIHj1w/deZW+rTx8+RIwqvg86H7Dl5NlDBOiRdTmFLK41NEYMPW7ddv3LCvQPHChZIltXWc/HmAwIVLl1p06n7m7LlqFcsXKZjfAwqSJbogsGbD5tDboYkTJixVrEh0qbM/1PPw0WNTZs07duLUyTNnqE+aVKlyBGZ5s3bN3Dmy+UP1pA5+jsCSVes2bNnGKGrywTt+XlWpniCgERCeU0PxvAT+nDz9t78nx4wZ88WC+VOndMj//Pp30PFTN9t+lV/xnPOWnl60Mrh+zcw+5Tl377965PiNl0qmTpEsbnTvj0UrgmcvPlWzSgbFc+7ad2XQ6H2gJzynX/XsbxMn7z8cZF+lQd07F0nqj8zS6eCzG7ZsL5Avd65sgfbV9ocYePjvuvWB4axUrkzBvLn9oUpSB98hMGzc7+cuXMyZLatznvPBw4cr164PvX37lQovxYkTx3f1iRaUR/8xcfLMuQ8ePNC1vXHzeNCx4y+VKv4c8ZwPH4QeOxJ6/Ojd82cDMmSKly1n3LTpX4gRQ2NiGXh4727okcOhR4Pu37oRL2v2eNlzxU6S1DJlSNDBFx4+5G2c1GktE9w+dfxBaGiMOHHjZQnUCe5fv3bnXLB+VIE4KVLFTu5ws2RKfO/yJYq+feJYzIQJ4wfmCMiSLWZAgCmNeqTh965dtXxljAxInylmggTGGMJfNfrwYNCRv6fNTJQgwbtv1DW9lUdBwD8REJ7TP/vFV7Xaf+gwDCfUm3/6Ub1a1SMsJlbMJz4AcWI/8RhhdrcSnA4OaddzG1uTJavPDu5WzK28fpvYBGBsXwLotyD4c8VixooRK+bjKwYMP/78ucKtuvRkix8vIGDS2GGJEyXyw6r2HzEW6U2h/Hk7fvtV7Fix/LCGUqWoR2DB0hXoWlPuiVOnm3z4btRXwH9KXLJqzaR/Z1Of+PECalWtnD1rloCAgMtXruw9eDhblsz+U08f1uTBgysrFwf/OS702BPnffFz5M74RatERUo4Kvrq6mWnRg2+E3xaJ4BjTNPwg7TvfhIzvpkrO9jiswcht1LUqJvl/+xdB3wVRRMnvfdKekICoffem3SpAoIoCgifioggUkR6R7pSBBRBQFCq9N6r9JYQkpBGSO+9fP97+7Jc7u69vPfyEgLs/e6XzM3OzO7OlbezMzs78UdKzwfCFs1Mf3QPhqv/pl0Un3L14vNFEvR6Zuawih36fWjdqn0l3k8GZQSQlxAfvfXX+MN7C3lrCnQNDZ0+/txxwEc6+sLxdvS2TfGH9vAlSMJVFq62aNRcUOTuWvnHCV9PmDFv459/+fv51q9dEWdIBW1ml0wDwneAaeTt1sBf+w+hg26VnUs0OMnI28xUPmQk43BT0zJ8YAorFWLEj+YVFKg06H8ekX7sLBeV1LqpQ3U/6ZnO13g30R3UblpcgWZlqcDX2Nk3t+qfF87hN/6ff4/8vHkrH1MWMFwcsBvNTE2GDx6glny8leTtqLDrJM9cunLx2g0Dff3vvvycGZxq3dy3m5j69PJV+7xXfG1o9hbn5eWt3rgFvTM2Nlr/0wL8Flf8nmq9hWFLZycc56xueDV1jYwN7OxzYl8W5uRmPgsMmjjGof8QWJ7iSl/u+O3Fpp9leJ1Kujow4Qpzcwtzc15u35x686rvsvW6xiZiLrg6JZAylHx6USGBTiXeHHt+enr6gzs4YRj7zFthYO8oEAun5dPxo4g9DAPY2MsnPz0tOzK8ICfnxcY1SedO+qGFJmYCLvllSd5dSa66Nav3eq/j/qMnlv6yYdPyRXiiJMkYkmmg4migDE2IitNJ1hKiAfzqX7p2EzA+VSrqxNRE/oTIbU6TMvRauDqbThlbI+BZauc2Kv0Mv4zN2nc0Ah1xq2xaAW1OomGqwKLLMlSgiveUkb12DcDREfgsxMbaSl2bU0dHZ9akb85cutqobq0K6OTMyc1ds+kPqLdvj67v5mD6tT9aFbYBndq0zMzKQta697t2qrCNVKthmr3FYZEvUlLTUFHvrp3fzXckettGYnAae1dxHT3eolEzaKMwLy/l6oWIX5bmxryM/Wc7QlJtu/Xm347ky+debP4FGH1bO7cvvwMXLMys0GdRG9ek3ricEfgobPFMrx8X8Vnk1qZCk7IYrfjCa8Yiq+ZtZPjC3Pi4rOCnL3dtTb9/G4Zx6Jwpvj+t5/stEfH7bMpYGJxAOg8f4zjwYx2ZLxShs+HL5idfPJX59EnUhtVu4yaLKwKm2ro/9S2tJYuA1LdWWPTJoP4nzl3EQoYdew98+uEHiiQwPNNABdHAq6CyCtIg1oyy0wASe+Tm5UG+veJlnILaBX45syITVECmrcvWTR1HDqni6aZgLlBb1ZSLHPJLJ9CYwAQtl4awSt4qDVSv6vvFpx8pXzv3ujqM0U9iUrKent7gvj1fVxtYvRVTAwgfHdCr+8cD+1lbvtOpuZ5HcPOkOPy8vbh/79iBOI2YXdy0lIGdQ5VFvxCDE5cw1axatfddshZuT1yGr1oEJyHVDbii1q+EDYkA16prtli37QRAR08PLscq81datWwHyqTzp+CEpCyvAGU2J+cCJRFJr+iLIMhHq2SnARaaWjZv47f8V9v3uC9b+sO7sXu2FxFy/+OP7McSUwCVR451GjycGJy4xGpS75mLLBo0ARz37z/pj+8DEB9YL2rg4KjoRPywmIVgkOiuV5eOgA8cO4kpP0VkDM80UEE0wGzOCnIjyqMZL2PjSTVYDFZifQLHZlGkqH6JjCAAL5Ij4K+yr71MEKER/FVeBSXmk1EkAfhFkjDI5C2ULJZCEsmIbFSxCllobSXTIs8wCeNR3eYE/X937+/YexA5Y6SaozWcrDuF+bKOKQxCEtWG5sFtjr8lsghIcCmvSwEraY9ysVy9CthJS8EOAtJCUdu1gJDVr7CNkqXyfsnKaAsI5au/tIAHvCotDvFISgDBV0Y3i18xavn74GFgmtSvq9yuIP0gvIDJ80BFiTG0SACAUsV+UUZStfInkBJTQAMu8gSqXZHsuZVzFVVPai+6kv7/ShVK3wtpZnWwalVEWi74q6Q2QkkIAGv8YCipopRFpX+LY+MTSBusra3U0Qz3QRMrBEhxjwRIyijA8xlRxC/V7OnlC1QEw91XkJGBUqvW7Q1s7QRkRq4e9n0GAomI2fSH92hp8oVTyPeDS+dP/2foWDwMSkfH/ZupxCpDkC1l4QCZchSZlJSgGEtJF25jJ5GEQGn3bvNpY3b8jku037H/ED6ewC6jv+GAwkKsRxWXlhKDCAJISE5JxZRfKUUxdqaBstaASiZEWTeCyS8fDdA1YKqsHWjZ2CEhKdvCTJ5gsLa/NdLhuDhJrZfgtT4sMuP0xWhsE4IzP7/Qy92sqo/lB708JPPQYv+V3//ipgYFh4+n+ecf+QqQ5PLSjdiDxyMJnJImn9XbezTi/NUYPn2/7u5N6gt/zwhBaHj6oVORiOAFYG9j6OttUdPfumdHF8xp8iXw4ZycgmPnXly6HhsZnZmYlGNrY+jqbNK4vj24DA0VztpUr2qZm1fg4Sr32bo4myJmuJa/qutOsbDwl9+2oRmbt+/a9esaxGHym6QVGDsoHjx28klQcOCzYLin3F1dZMn6u1at4qNE/u37D89duRbwNBhZFuEwr+brU6t6NawqwRI+MdeGrTuePH0GgWM+GYIfxb2Hj527fC0yOtrE2MTDzaVL+zbdO7ZDCmXKiHHPzCUr0DBnR4dJX42meD6A2dxp85fiYfb3q/K5KBkJDOFjZ8/fuf/wSdAzRBx5urmhhU0b1mvdtDFfSGnghKSkucvWQEKb5k36dBMm4kLgHLqA0maN6g98vwet6IeFSzOLtsMNj+TWIaelpSMDBCUAYGlhPvM72eikCIvOTp5TPGCsqAiZdYtAhf/L9GYJag0MDkHqICCxP4qgiH+JMfeClb8AgxT/z8LCD584/TQ41NbaalDfXn26dsYauX1HjsfGxTs5OvTt0aV/j64IJ+azEzgkLByrmPBooUo8hFV9vGvX9O/dpRNcrGJigsnJyTl06iz2F4iIik5ITLSztUFkY7PGDcBlaKjQjaABF8brDx4H4FGXbYMRjUWtlZ0cqvlWGdS7J555Rc0DHnNMpy5cfvAkENNMdjbWDevWxvNjZmZK1IUw7Do1/MXsKampUNrDgKeI1jY0MPCr4lWtig+23LCy1PKmVllZWbsPHrn78PHjwCCsHPPz9mrTomm3ju3ETSIYfFsQBC4uxe5cXTu0FeOv/nd7lyzdwNwpE/74a8/lm7egB+TUwafD37fK+q3b8enIysr28nAfOXRg4/p1xRLKAaPZW7xiw+awiCjSPCzkJsC637eZmxWL6JG8xXicDp04jVTVDwMC8cVwcrBv16p5v+5dkHBo9wEuO8PcyRNMTV/9Lqv7ySWNmTx3UW5uHhIawYB5HhGJFEf4dOA1xGvi6e42tH9v1dfjEIGK/tL0P/pWNpI0ls1aJ5zg+oVYVssmLQhN8qVzAGBY2nbqLuZCRlmrFm2wYDL19o2C7GxhklhoUNFBLHYpu10Rh2yhZpWMgEeZgY8oTVZIEEl1a9O5u2TeXfhjkTs3NzYm7fYNyqUtoIqXp5e7W2h4xImzF3p0aq8tsUwO00BZaEBimFgW1TCZb5wGPhnozW9zl3aVcfIxYvjMlZjVGwOysrld4HVkxY+fpuA8cf7FqKG+YnYYjfceJ4nlKPmNiE/IFrNgG0ycfDltmjvyLwmMX5a9R8O37ArJzS0ABi3Enpk4L16PhT35/Zc17Gwkhp6hEekzltyLjc8mQsAVl5CN8+6jpP1Hw38YX8tPwYalHVs546TNqFXNCie9LBG4efcBoYFxdev+g46tublMLR4Y6M9aupI6UdEv2JA4T52/1KtLp7GjhiNHg6A6zLL/vmP39j0HyIw4imHU4Tx76Sq4pn87FoaigCU4NOzOg0cZmZlPngZNW/ATLFsiFNtpPHwSiBPjyEU/TqZ1wcDAPnUXrnI/zBije7q7CgTi8tL1mxidA+jWUThyxfh74ap1GLwSLtSF7ctwHj55BoPjsSM/UcXDL65RgMnOzkGngMSPvaAIl7m5uaTUtXh2ENghsKX59Ah0J5QUaStat1OQXyCgocTKgXK4WYIG3L73kGDq164pKOJfZufItffbzr9v3rmHe4T3HYbomo1bMLDGjnMEg+fql81bsesjJib47Hj2YPls+vMv6Bl4EJOHEPMg2Irjh2/H2ttKjGVDwiKmzF1EhvtgwbgQNeK8/eDRPwePzP7+W8kNKjTgysvPn7/iZ7wRpG2oKC83N/h5OE4kbv1k8IBhH/Tld4fCuw8eXv/7nySJGpBx8QnYRRkmaP+eXckDkJScQokpgN1lkQw2PiERGPQrMzPzxu17OI+fvYCcljWq+VHKUgJozw8Lf4JZS+TA/kTVOG/dvU/Wa4jlR0bHSD66iqwX9ILQ47uELpDHAC/vjMUrfDzdYYoTDPaHmLZg6W8rl7pWlt4AQ9wSLWI0e4uhN8yPCJoRFPJcgBHf4uzc3CVr1p++cJlQQgMRL6K37d575NRZRBMQdeGR48tR95NLeDGVkJOTi7mb7JzclRs25eXlE22T1wTfW6wbRFw0vyLNYLNa8smClGsXnYeNlD22xSSZ165fa9exYihMz93h8lCYVquhZy49k2LRsClsTqQUSn9016J+kyJ2fFrk3s4ijBb+k0xFeampSHpYSYebME29dZ3INa8p7524Gu8fF+UlJVTSVTgpJmZRHYNJVdicmAzCpAzLJKS63hhl+WuA2Zzlr/PXViMd8poVn17VSoMOnohcu+UpRNlYGcKhV7Oalb6+7qPA5L2HwzMy81dvCnR2Mqlb3Zpfl6OdcfcOxSb+j5+PzsvjDEJFR6O6dlOs5YHBQaGpuw+GgbJr+8r1a9nyWfy8zfmXBN6889k/h8IBe7ia9unq7ulmGh2TdfVW3IVrsdg887s5tzcsbow28xlTUnNnLr0Pg1NfT6dL+8qN69pZWxkid9HpS9HXbsUDP3f5g1VzGllZGvC5tAI3qV/nxq07+M2E7wIeD63IpEKwZc64H2ZjkAG/EDyNdWr6Ozk4YHiHifOo6Bh4kGxtrMWDY/hbyOjHx8O9c7vWWFgIkxXjToyw8Ws3euK0TSsWSY74X7yMnTpvKcZGg/v2qu7nC8MSdWGsn5aRgdEMZvHhJqVte79LJ/h4cXnk9Dm4OCieAsfOXAAMl2DbFlzyCXpkZ2d/8f2PxIpu2qBeq6aNPNxcMdo7e+nyw4AgjNIwf796/kxJvxkVUnbApK/GIGUlkQ9fBCwlM1PTiV+M4teIe82/BKynp8tXDjBQ+MvYOAGZ+LJ8bha/3lv3OZsTfhgVPWx4ZjALAMscUwx4BsALgxMesLYtmka+iP51605Yp38fPCKwOdf/sWPX/n9BjKl92GP4+yIGc0Y3MXlx79GTcdNmbVm9VL+4yx0O9qnzFsPg1NfXgyenaYP6ttaW0TFxx89duHLjFvA/Llq2buk8QTywZlwr128mBmeD2jWRGxy9g2/q7qMnfx84lJKWjn2qvD3cWolc7geOnlwrC2rAAwAvMd5HE2Pj+48DoJadew/ylcyHr9y4PW3BEmDwLmCCBu8jHOkwHvYePopOfTN99q/LFnq6Scza8IWoAuPN/Wb6HPJmwThv1aQRnI2PnwZd++/O6YtXFEmoUdWX/+gmp6aevyIfmitiIfiY2Php4780NTbZue8glMDNWAU9Gzl0ELYAvX773p5DR2ER7Tty7MvPPlYupyxKNXuL0Xj643v5xq0T57gvGEw4wc4oNar5Ctq8aNVa8jjZ29l0aNWylr8fPtqXrv939vJVfNAExPxLtT65lPHyjf+iDh6u7OzUs3MHzPdlZGRiUgYVIYId23ojrAOvGyXWDMAyTpMq1TKfBWQ8eRi+fL7b2O+xYFK5KCzszE3gvngmPgrnUIw9qxAh2BWTZ3PKcErcmDKblITgKm8DLUU0P8KDcWnk5k4MTsA5L7m4FRxGHl6y/xJ/TKvXksBqCeXn4w1JmP25/ySgcb06WpLKxDANaF8DJbzt2q+QSXx9GsAUKalc6+ny0tLztv4dAuGO9sbzp9SlIbj1a9m0b+k0bvp/6Rl5y9Y93rKyOb/3iLz96rOqfMy5qzHKbU4XZxOchMXIUHe3DPL1ssB2KXw5YjgoJHXvkQjgmzWwR3ZcAwPOtkS2WzTPzzts887g6JjMY2eje3QqZgNfvhkXE5cFyi+GV4VlS8RW9eGq+3NPKE6YnScuRA/oof1N1fr16IoYOXgjWzdrLBgNk2aU5i8G7hi7YGd2RHI2b1SfiKrljz62GT99LkZ4W/76p32r5vznBONmYnDWr1VjzpSJpibG4EKwH4yEmtX8EAYM1yXCgCUDYlGEEczSmdMQMUjqgkEI+SPHf4/h4/Z/9vPHpth2rEGdWrfuPcDIbNRHgwTRkvGJSXCOQUjX9m0FFtquA4fJsHhg757UWK1dvVrvrp0WrFyLPTweBTzFiheE9pE2lPPflk0a0hqRY/DFy0qGhgawryhSEsA9Gj9mBL9o+sKfSrQ5y+1m8Rv24EkALiUdhnwyCg/p937f7l1w2ahubVgjeEjwvGGHFTIpAC8QHH0wPik9gIBnIWTJaIvGDWdM/BrKAbKmf1UEBMI2I5b84ZNnBZlRsXcL0di4UZ/26NyBCESwK5SP5xwnLLRjp88P6tOTX5cGXJBz6OQZCGnWsP68qRPp7Aa2KsVb9uXkH/HSYbcqgc2JmYg//9kHLjjh50yZ0LCOfGwKMtjb46fPoeYKv3lIALvy183AILhg9YJZ9M1q3rhBy6aNJs6YhwEougZvJ59LMxhWB3mz+GrHK/zZhx/A+QnLU1IsTBSctAg3VEWb87uvRsNeBaODvd3nE6YA6NKuzZD+vQEgddaVm7cwXxMeVezBoLWUNaDZW4wPGm3Yy7i4E+e4q3q1auCkeDGAAHLMpACP92LprKkIACE0HVq3aNaoHr5pYhaKUeuTS7kwQmjXshl/W13UhVlCbMWBcBsE3H4/dgwl1hjwmr4AO2fmJSfGH9qb+t81x/4fWbfrpG9tIxmVilo496DsQMZaRZVy7LIjL4nz+csP0zazSAAAQABJREFUubVJLMsiZLH/SoqK0RVdFEb/vi4/gwtXsW4l/5IAzkuUx0vrmVsWUar3Py8lSbr72BHGqthMvaRcP28vgocfntmckipiyAqigWJenQrSJtaMstAAoqEOHD0ByRijYAyk3Sp2/xsGsxMyv/jEjxqcpApcftjHEzDMs6iXmdqtV3VpqzYHYqWflYXBN6OqEYOT8vbv4e7jYY7LnfufC6ZEsSqVkDVvKP+9p1wDerpXdjR2tDeKLrNOYTANVwlW1NBKtQLAUUaCsvp2e48anEQyckt+M/ozwJjYhsOEX906mR8Gizanjv+KGJy0FIvH4FfE5fEz5xFDSPEUwOB79qRv6bCY4D1cXVo2aQQYI3W4KCkxALg68ReBuAi25OMBnzp/EW2DwJ6yZH20FMQw5HCJMDxqcJJSeL0mjR1NnG80JpMyvpVAed4sosD0jAyEdQF2tFc4LhSomi5Cw4JeWxsrlMJHSu00wMBkZWfD2UIZl6/biLuPKRiYpsTgpEUD+/Qkoc7b/t7Hz4YCgoBnwYQMxhilJ8DgPj1dnJ1QF7Gp+KUacCUmJ2MKBicMJNoRIhNta1CbMzyCgkPpunpSdOzMeUQwAv7g/e7U4CRFPp4eHw3oS2DB3z9kpjKQk7/+n+DNwjxLT1ngACwWsnJYwKvWJRT+59+cSQzX69RxX/DVjvmgGRPGaX3PHjMT+awinHukqVjcS9tMHrDExCSKeVuB7f/IVzFg1okanKSzndu2xuSCko6r+8kloio7OeJxEmyriyUMJJsA4kSU1Kh6kZGbh8+CVcQliOWdET8vfjioa/C0cUlnjmE1plgOTWCrZ2IqLiUY3aJnhhK/ohT8qL8q4NIycVcKDU9ZFkTQ4CwoyI54HrZkNvYIBYeBo5PDBx9RSQXZ3MQ0Dh1RoArBl/j3yYiBDwZ0Fp+PP+5TIi8IHIp2Ikh4B94LVRTCaCqsBvQrbMtYw7SiASwQio2LexYShjlvTPbj5+TbMSPo8jmtVAEhN+9yYyYHO6PG9YrFuBL5SOcT8CwFcCqy/pSUhYiwaPcvFo7CzwmZrZo6WFoIwxfx84z1n8FhafGJ2TjtbeWxu6Cnu7ZcvBHbvaMLlrjQw8hQb9OyYrGdtKiCA9SQw7pNcVP9fLywdjQvP0+Pl9oHC43IEBzT3oIBLpEwoFc3rKLEw3bj9l1YfQKxeOrgvRQgcenuwiHxw4+lX3wuOBNgaWN915HTZwVDKxJYi8BFvg8WQmAhE5sH+zGIKzIyNERnsQ4Kg3usWYWPS0zz1mDK+WYRvSUWrTYUpEVRUavFNl8vzkPTTiI5E1lP2KZFE3H4Lr5pHVo1R8w2doSKS0ikgzAIoxGM8LPBo863BjHJsu2X5cUrlF9pwIXABEk/P5FI1vciYBiTLBjc00oRPgoY7SeGIsUTQNxTgr8h8/YjdFYysVDHNi2RxAhvFmIWJF89QS1KLvGrgQaDAM5kOk1A6bF4zMTYCF41itEioMpTocXqKpqo+4+5GE43l8qSC6StLKRXNpJeqPvJJVx4RAXBI8DjfXF1dsKkXiRiM7R0mFat7r9hJ7YbwVacufHxCFhNuX4Zp4G9o+v/vrVu07GY00+hTSjVGp6FKbco1WLniYxYsZDboEV25CbGk3S7uMK+KVWWrNUzNePRlhoUZU+QS1SEL14hXkNMByO0gX6Hi5ezK6aBiqIBZnNWlDtRRu1A4NO0+dyaHxwYfHw96lPBVDopKs1ffNkjozMgATGu/PEclelW2XTK2Jr0svyB0DAuGAYHDEWEyxKY/5c4aYFBhC3f5mzZ2P7vf8OQMejn3wKv3YqDaVq7mjXih1X7IeDXUIHg8Cgug6K5malkEg7cQSymEjQ3LJJjwaEoKwnCawkBpSSXyv9iHRohEIxZ4T9B/r0/du2BHZuUkkJDi5E+BPFmYBFby7TemtWKRWvTBtTitfDttjmpKsrnZhENJxfZnGa8FJpU+VoBMFlA5BgbGl24dkMsMzVd/poj9pJvc7Zp1uSvvQdj4hNWrN+M1XQI6q5bAwuYX/lUxaKA0YyLiIKxh9aGv4hG6h145PLzC4AnJoS4LrQWSFsbG36bxWR8DMJxyVvs6GAnqYrMLLnjhQjn86oLUw8w0kSry8voNdYAbjEeHrD7+/poLETMqOiTK6bkYyxl9q3gK80n0ADGMk7HgR879B+acv1SwrFDqTcuwsmZGxcTOmeydbv3vKbNpaslqf0pd0tKVkZNTfFvMy0SM8qLpK1SsohUwOT4wUfOH3+O7LUCfCkvqyxYpWfJxXoIDh2Vcw4hwTVmG5OSkwUS2CXTQIXSALM5K9TtKJPGwIogH2t7Gxs6fNdiTXEJWdhNBALt7V55CLUov/SiQsLl0/B7DofjVCIQaWxr8eKO7WyMFk6tt2jNo6ehqfDlEncuooXr17bButAGtW3FP3BKhFeQIuwVgZY42KkaAwlimuhfnJmWdAr+IsRfYS6cGjyl7CzW3SFIEqs9T567SF2XxMkJRyt/VRWpiNSLR93JkYvJFB/ORZ4l2hcxzduBoR0st5sFvSEdFNEeIjDLSI3PQuU25y5sESHbJUJRRTC0+N4/+MyXzv5h7rLV2FoFaYpwghETLkjN1bJxw0b16kjOlGnGBclINvv3gcM0NFdRIyk+SmZzOthLRIhQGgGAKEe8GkCSLLWCUv5ldEws/1IDmNqcqkdNa1ALYxFoIDo2jiQxVn0mQiDhjbjU0dOzat4GJ2Ji4/bvivn7z/yU5KSzxyPt7OHwJF3QLzLGCmQLKSX7VZApj8DXs+CvqCTGpLRJyclRYo7iJ7L/EGTKJdUhb1DM7m2ADZwqiw1OXVP55GlhdpaORuYo8iphxxdSl2Z/TU1MYHOmpcu/w5oJYVxMA2WtAWZzlrWGX7P8BnVq/rJo9tPg53/+sxc56L6eOnPF3Okky5m2WpabK/+mI7mrtmRqV05icg4RiPWcBgbKGimOOkbKopVzG167HY99R7E/SmpqLlal4jx0MsrP22L0ML8aVfk/ctpteJlIw5aPkCtYtKO8JgQEEgJx5BVlJEU52XJKitcMwEgLCUuQxwWJZIjNieSZpy5cgjSkHhUkFgIS+yjiL4wHRf2iLcdmAJo16U3hKv+bBc1gUxOiH+ph07q6sFqSyMTEmb6Bsl8uXV3hO45I7HVL5iFLLXLV3r7/CB4bBAriRMJYBMR+NeJjrJ0WN1gDrr+xre7mrRBlZGSILWERrIgU0GSHHuwnhKXU4lqQWAhIye1txcQEg8kdAiD1sYksm5ciSvrYKyIoEU8fJ/5KzhK5GEEpNUCeCgh5R9SuZ2buNOQzq5btgiaOyUtMQMytXbfexl6ca50aY7mxCoN7qU/SwFpkuSk1LLnbpIDAvG5DqxZtOQJkDGrTCXuxYBPOmJ1b7Hv0xU6hBE/+GhSZi3kpyYYa2Zx8aZrBZGmJubn8O6yZEMbFNFDWGlD2y13WdTP55aABrGRDJCFOJGn85KsJiFT8efPWFXN/1GLVjg7GGOQhQ09CknbsDS22jYiiaY0mfVkDqXQ1kN+0vh1OuIufhqTdeZh46VosPJ/IMDR98d3FP9Sv4iWf5tRAcvmzIGkKIv6QAFb1qt1dnAmxooypSDSCRXSgweoj1cUqp0S+WdicSEoElxEMA0SJY/sK5JuhqUf57KReWTMSBPk2CBltOe0Ln10tGPuXEHplsV5qSdQqMe0g7bJAfFncLCtL+cxLOi/lj6DeUl5iURmRgNhvzXYPwtpgnHAfPX0WfOveQ2zpiQWieLq+n7NoOWbivL0kW6g6F7YgIlueNK5fZ+q4LwVLMZGDWtLmdHFyDEhLI6+PZAPESLI0FPg+3TqPGDpITKBFDD4XRBoJ9dSiZCZKiQYqO8nTJqn1YCgRWEGKcmM4uxG5dqglyW+YsaeP0+DhkWuXAZl27xaxOXWNjJF2KDsiLCOIW/kseWSFBBG8cRX5Kg9c6plZIOetRFahIhGkSJVks1wk8KCPI1YvRvRv/OF99r0HFsng/qN55BLNwGpPfhGFU29cgWEMOTYdu1GkFgFsKQRpZRHIpsVGMlFMA/LBE1PEW68BC3MzJEFFNx8FPtWuLwLuTWcHLqAu4oXCuA7MJCqYTCwPxXvL0tLK+i73D6hYq6DZcKNho5SBvTzg+fx6RDUE1mZm5e86+FxFaRWEzENmFsJrpCgOB6aUwJpyd3UhjVeUuhBJ9kk2Tg83OWXpO4sNBkiioKOnzkEa0nviLza/lozxQxbcohZGSVYdVpR0kfZFkkwVpK21NfGHp2Bb8Ip30A6W582ysZLbnGlFiyq1rhgfL/nA7sGTQLWEC55n3DvMwX3Y7314Pif8byReagzXsGGPQKYGXLBjyYszfvQIgcEpEM6/JEYdslsJsjfzaQQwoqbh3wTyYcBTQZHWL6l9q62wea238K0UiBh1ki02vGgt/dvRzcBxnz0c0iNg9BBFAwKz2vVJTzMDH9Muky03M4MCFLk6U65eBDGiXk2ryqNhcWniywUvZD0PoXL4QEFWJtlX04RnpvIJBLBttz4Gss1aXu78vTCvWLCMRUN5NsHUOzcFXPQybMnMsCWz4v7dQzFaBPDjixTfEEi/w1oUzkQxDWhRA8zm1KIyK7ooMi7HQiDBNhilb3c1X27E+Sw0DdlfxdJu3U/oO+I8znuP1fCtieUIMDbW8vgWGjorIKCXnq5mZH+UE+ejs7K5dVDiQ2wSJ6XkjJ50HefvfwWL6bFdp4crF8cSGFyGhofA9hM3QwOMv2zvO0gmVpxAAvb96/XRyO4ffooUPrQIexXA0MIlIl1zZaG5tIgAB4+dIkB17SUagTFAcgWdvngZI/Jr/91GFb2lcu0CjwQnoAdANgQijeH/PXicayHc/lWKTBd+qVowNl8hG9iQLS4EvHRlowDPvyTKRCJWwbYZfBqN4ddysxDjSayg0i8gVNRx7EdP4gzxEJJAMjGl+H3BGqfhX0/E+eu2nWJ6+MyR+hX4gKBi77hmXCStLp5De6n9jRTNUPj6eKEBeK1OnudCxwWH5OuGKny9PUGJnLdBodJzXmJVCCSreAk3LCJ4QQy1w0Mu4EItZGWpAP8uXJbpWwwFEsc7Zlgiol6I9Zmby21OVtEO8c+ooIUIWAUGHj+4MQVF5DInSp5wwcjDmxJYt+emy2Gmxu3fTZEUyI58nvrfVVwiNBcLRCnepApnc8IzmXb3P4qkQOLpY8TuNfGtRpFKAF1DQ4cBQ0GQGxsTf6TYFJWhswupK/HUkYIczvYTHOmP7uYmcMmfLRs1FxRp5TIyWh51bF+0aYpWxDIhTANa1wCzObWu0oor0LrIF6H1GeshfT31ZIs5N21/RvIJUS3k5xfuPRJBkP4y05QWlRJAOlwi4cGTEkxZQ0PdD3tzQ7SYuKz1W4PQJEHViJL9YsoNLNrk460tDbNz8uG8PX4uOjml2LwmyLKzC5JTOaSrs7wZfN7Sw4iC3rx915S5i7ECrfTS+BKw0Txxreza/+/L2Fh+EeA9/x6B2weLuPj7lcM19OmQD1CKhWR8W5TwBoWEHj55BnAt/6rYtJ0gtfK3a4c2hoYGqWnpqzduQSJ4uHca1a8rKRkGScfWLVCExKTiCMZDJ89iS3qUYk8XrWwnSHyJGA4KFIhskxv+2CHZQj6SbF8Bg/P+Y/VcdnwhiuDXdbNq1+CGboggVdSwUuIxXzBsQB8IQczwms1/iM31wGfBI8dPxqJNfkX46GVn52CbyiOnzsKS5BcBhnMgWeasFsSEa8ZF9hSFGUbSFNG68Lk5e/kasmERDJYh0CIAPTt3IHuQbN9zQBC/iif/r33/8okpPGLIQFieUMKSNRvE1ix6OnHGPLyqpbc8YefjrUG92DFF3JhN23clJJXw+aVtLgcA+8Tic4ST7O9SpjWW6VuMlg/q0xN/cQfXbvkTXz9+XwKDQ85fvc7HVAT42q07Py76Cd9qmndK3Cqb9l0IEk4/rNsUECBLUMyubQRpXq8RLTWv08CsFvfLErN7a/p9bvKRHnBXhi2ejd1WsJrf6cPhFA/ArntfGIoAItctF0TYwhCN3vorivStbW06dOVzKYHtew0gOYpebv9N4Op0HjYKjOhR1IaVAhduYW5u5M8/oVTXyEhuPCupQ6Oi4KL8avzcaYokYeaIvCOhRbE/iigZnmlA6xrQ17pEJvAN0ECJs5Fq9gF2F/x+SKtz+0HirGX3B/f2rFrF0kBfJyg0bcuuYCAhb1h/b0ODYnMc8E8+CCgW7JonswZh4F24/soWMjLUbVJPIsmqibEedmcJCk1Fah9Ykv26u9taG2LXE1iJuXkF9Wra8DsxoJfHuasxzyPSj519AYKPB3j7elsgKvjZ8zR4X3fse56dnb91dwhWe/IbOeh9zzW/BcLhOWnu7c8GV2lYxxamdW5uASr97a/gJFlqohaNpBOl8mvXAN61/9DOvQfBCAuqmg92r3TVQIgkC7LsjBw6aPZPq+Cm++aHOV+O+LhO9WqwxGLi4lDpviMnwIU1bLWqF5v97dax3b5Dx549D/vzn/1w0L3ftbO3hxsWWN64e2/Vr78jWhtOxv8Nf7VNtmTV6iLRqvYtm8Mfi4Wd4MXonAS1SsoZ+dHgi1dvIIfyDwuWjv5kaKsmDbGwE3liTp6/uHX3XrAg7ujDfr0FvLfuP0zh7S5Ik6MiFgAJoyixfxUffhrYgb173Lr3ACP+mYtXjhv9qY+HO/zDWBmIEE1Vwh3r1ayx+8BhCF/y8/pvPv+0dvVqOrq6MbFxwWER9WvVoPsZgADjg/PF9wWJT5AP8c9euUabB6BZ/XrYpY1gXsvNalC7FtbcYqyPDD1aMez5vSPw4H7vn7l0FfvlYI4DMYefDRlY1cdbX18Phi7uF+4ybMjfduxuWK82P3fO0P69l6/fDDNs/PQ5o4Z92KR+HeSggv8Qbkk4P0k+ntZNXw1wSV0acDVuUJfLqVup0qI1G0YMTYJCjIwMnkdEwUN45uIVav7BRORvU4RVD/26d0GWZqTbHffD7M+GDqpbvRoSQcOHuXHbTkSti/UATO0a/ngd4L3HBkKjvp3yv8+G1a3uj4BezCc+DAja/g8nDSPLts2blv7T0b9nt78PHoE5B3VhHXj7ls0g83Fg0KUb/yEJk2TzgMRK7DDZtkyEIKYog25oeAT/0a3sYI9QZ0VC1MXfvv/wx0XLwYXNliZ8wZkBZXeo/hZr1gZsy4lZPExsYRpl2vyl/Xt2xZZUWdk5l2/8t+nPvyQd4JpVpBUufABnLl5BMk7hp2TO5AmSYi2btnQcOCxm19ac6KgnowY7DR1h0aAJ/IT5KUlp924jbJWszETOHlM/f74Et7GTno4bWZCVETTpC6cPP7Vo1Ezfwirj6ZOX2zZmhYWAEruYYDkon8XI1R3yX/y2FllnA8cOd/n0C7OadQtyc2C1Rm1YRdIOuX01sXiqW74AIYzYXYd+H0ZvWY8Q34SjB+169qMUcLFaNmmBLUbj9u3KT0lx/niUkYs77FKsQY38eWlGwCNQVh71tZGLG2XhA6m3rusp3nDVxNvXwEG+rJrPReGnIaGAMT8rmQuNkhEAS+4/nzAVML5CW3/mXhZ2MA2UmwaYzVluqn79Fenpyk0+wUS7Vlo2+iNfWLKHT3FmJ059fS55ZE4uF4sFa+T9Lm79e7gLKoJ3ccGqhwIkLsMi0/l4bJj5xyrpiJQvP/WbMPM2koLsPxaBk4ry8TRfM6/YIBLm5YwJtZevf3L/SdLDgOTv592B9aKnzxmQhKtOdevp42vxDU7gu3d0wdaj+45EhEdlwJZGl8zN9NPS8kgWexDA0gYNrVeLAH8ZDxbmlX7gyG9bu5bNMIJcvWkLXEY/LlwGhwmWD5EkBCCrXb3q9PFjBdYdLuf/MGnuslVwzWGkixMWDg1xNDc1/e6r0dVlUbv8ikoPv9+lE4kBhmmBjLVKBGKd56IZU7AlBmzpnzf9gROdokuXvdxcp0/82lSU5PPXP3ZIbmux5a9/+HVN/OLz7p3aUUyT+nWb1q977fZd8H4xaTrFGxkazP5+/LzlP9N6aREf4NLSNGpw5eYtGAZIYMMvwliNvxMM0lfOXrKST0BhAX7bL8tpupfXcrOQIpu0DbMkHVu3pO3UIoDpkrlTJixeve7uoycwyWBDyt5ifTr+rlez+pwpE/gGJ2pHhHZ4VPQ/B4/gPcJ8BNJQwcxLTU0jbzG+Tt07dxDv+KoBF7Y+7tu9y97Dx2B1Yy9QfsfNTExqVq9G/J8IhBO8KcM+6AvX0OmLV/A8zFu2ms+IBRGKwlLIFM+/x0/hgScPAxLkkmVdkIDMzwunf6+V7wb28p0/deKPi5Ylp6btOXQUJ22hh2vl/IICzOxQDAWOn72ASAp6SYFzl6/hpJed27aaMu4LevkGAaq/xRp36odvx06btwQzfTfv3MNJ5eBFwMuuxJ1IKcsNiI2LpymOMc+ipN7KI8eiNHbvTiT4ifx5iYhSx7JpC8+pc+i2nIQAwateP8wLmT25MCc7+o8NOPmM1m3fcxnFiRUcSPwDl2bcwT3ZYaEhsybxS5HHyPmT0dgLlI8sEXboMwi+1oKMjJfbN9t2fR85geQsOjpeMxY/m/J1+r1biaeP4tQ1NinMzSnMz+cIdHXte/RzKJ55iF/X8wU/8C8FsNu4Kfa9+guQ/EtM9uGyln81waePT8NgpoGKoIFifqeK0CDWhrLTAN26kG6ersW6YGR+9WnViWOq+1exhGcyP68A5hy8gjX8rBZPrz96mK9kXViCp8opyQtktSqW86bU8XA15YTIjFv8NTXR83QzE7Mg0dHCafXGfOzn5W6mr8/tWZqXWwBGBzujof285kyqY2Za9PvBYx411HfZrAb1a9ogQLewoBB7pYARXNV9LWGjjv2smDOQx1dasOd7Hc3NzGAN+nh6NGtUv7TiRPxYybZy3ozG9eoQr1pmZibqQr6QSV+NXjF3BvWY8fkwil02ezrGx1gCh4F7dlY2WBCFCBtp/U/zWzdrzCcmMHdTZIe4SE6gtBQ0GJ1XreINqtZNm9DgcEXS4DDc8NMCjGKx+yhYsuB91dGp7OTYp9t7vyye6+0hnPWAHNnjB6oSDnGNc6dO/HhgP2yJwXFW0sGPfa3qVRdOn4wtXuBu4nBKj2njv8IeMFgaKmOXawkRwmKrmCNQ4RDUVv43q4qXJ1lkePrCFUFjBJekN3ykvH98lIInB3dz2ZzpY0d+gvcC2kOUal5uLtgx4/DJoP6LfpxMFh8Wl1Tpi08/WrNwFmxCQ0NDvL8pKalgBFfNar6zvv/22zEjBPTkUgMubLsy+ev/oTFcj2RVoMYOrZpvWLagX48uHFJH584DzunBPxC/iufhsw8/gCHBUcgY0dPxoz9DriNCiTeOzwIYL+n4MSMWz5yKBw/TK+BDFiL8xcJaePlWL5glfuDRd1UOQUW4hFt19cLZjerUglnLtVBWC160XxbP83B1JRgxF8Er/8vnEsuRwCh4MIgcurjUuMz2ieU3WPW3mM8l7hS/lA/jQVo5f2bntq3JJ4U8GDWq+S6eMYVGUQoeDEKDKvhy+LBk7QSpkEepzolwzG40a1gPcvBJHNCzG79GAYyYDpfPx/n/+pdVq4562HsTTSWnri4SCPnMW+4zb6WOvoGAC5eWzVpX37TLqkU7ztIr4oIz0+uH+V7T51fSEb4gYIEcGGw+c5eZ+PnDyCRcusbGWFbqt3IzcuSKa+EwRLhUGZyi9u9/AIIcuDpPcEEN9EB+Xd+l69y/nWbg6AyCguwsRPyiUlP/msC7jZvMiRUfRR2RVyp5KebiYTBRFfw8DIiuHdry0ApBuioBHw2FRKyAaaBsNKCTXmZpBsumwUyq5hrAvH73D4fDc4J4xekTJCYFNRddnBMLJhHFCm+qh5uZwHNYnFA7V/CvxidmY89MiLOzMXR2MCGLS5VIhz2MFmbnFMCJCpuT88mWdGCs9jI2KyYu29rKwMnB2MjwVa6Cklg1LMe0MX5OYIdoyK8yG+bLE5KSYUnC/6MiEyKp8DuHXCn8iFMVecuHDEGAUS+iPd3d+KGqWq8asa/QHoKNkQlGgzlmGAlwwSWnpMBSQqRTGYWkltvNgmtr4aq18Ejv3LCaZFjRusL5AuHeDAmLwGsCAxujc8Hgm09JYXwDX8bEwr1vY2Xl7GiPEFZapATQgAurHCOiojH+dndxEc8jKKkL+xiFR72ws7Fxc3HGCB4xt1jXDfqNyxchwl4RI1oYGRUdn5gIRswtKnoUO/Yfiu+YIiEU/8P4rzrIVkdTDAWwTW5QcCj3uLo4w8lM8RUEQGzzut//RGOUdEHrTS2Htxh3De5uzJU4I0WYLE/MdzPn/3fvAb4Y+4t7/LTeO7UEIhQcSxgk530UyUGMK/ZB0beyNqzsRpZfKqKkeOStyo54np+WZuzprXpkLLyOmSFBugaGRp4+sHuptLIA8pKTssOf65mZGbl7vfKFlkVNlSohJAenva3t9vUrFW1Pza8ZawrGfDcNmJ7vdfh2zEh+EYOZBspaAxKOnbKuksl/XRrAEAHOolMXuK3JMXRQ5fOkWVNh8iG6VTNeDbgw8oHpiFN1XqSxxXpO1elBifGfs6MJTrW4SkOMpCnlYHCihfCu0LBMFRuMYTTWGqlI/FrI7GyscZZ11bBzBOln1KoRNg/xDarFpS5xud0sOPS4JX8JiTv2HPzys2HqtlNdergH4QNXiwvfQPgPcZY1F0xutaxuZJ+C2xatQkpkkhWZtJDkwoUZr3wXIvQLKW1IVhslXZMZiaUyFPGrgRzRSqp4vUXRL2NJA+D7LbeWlN1bjCktuQdSR4ckWCadws93cFg4YCXTEOXWfX5FZHcrPqZE2MDWHmeJZHwCWHFk604+skRYx8CQv5NKifSlIYAJjbM0ElTkxXzinkPHQIzlviqO6F7ExBDhiMVVsRZGxjSgLQ0wm1Nbmnwz5CAVHmxOrOVDpo2RQwdXvHnqN0ONrJVMA0wDYg3Aaho36lMs/MMiw/49uzg7qmfaiQW+I5izl64ifdfC6ZMsi+cRuffw8aXr3I5/tf2rqTigVK6xtYvnKicgpW/ojYPdfkGWzbVGVV/kD1OlpxWcZs2mP+DM/2bMCJqLAQ2Gnxrp5UjuK+QZquBdYM0rUw3s3HcQq8cxNw2bU8WKTl+4DEos0m5Ur7aKLIyMaUBbGmA2p7Y0+WbIgVNl9MdD1v+xfceeA8/DI4f0e79GNb83o+mslUwDTAMVXgOtmjZCWCaGNXOXrVkxb4ZWLKUK3+lSNTAnNxfZvGBCfDbu+2ED+zVvVB+L915ExyA9KQJrEVQJd+640Z+Vqo4iZj8f9dzCRXxvxn9scIqIeixnnfrNl29Gi5W2EhmJ9x89gQcA+zwNGdC7bg1/PT398Kgo5AomadXg1h7ct5dSGazwbdbAvUdPkCkdsTbfjx1NoiRK7C3SfV26xk1jTfjfKLUCMUqUzAiYBlTRAFvPqYqW3jaawyfP7th7AOvQJn4xCtsqvG3dY/1hGmAaeH0ayMjI/PbHudhCEMbnlK//h41JXl9b3oyase/ItAVLxduHovXI84GESSpmB3kzeltmrcSexlt37cEsahmlTS6zhisUfPDYyTWbt+TmynKfFqdycrCbNelbdWPLi8tgV2+wBjATMWnWAjzzSCTW672OKvYEsQCYyIiNSxgzfKiKLIyMaUCLGmA2pxaV+YaJQn4aTAljTv0NazdrLtMA00DF1gBGQhOmzw0Jj1g+Z3rdmtUrdmMrROtgqO8+eBhBtnRnFHgh6taq/vmwwW9HmGiF0PIb2Aj8TG/fcwD7KpFgWizcRRqhti2aDhvQR8UMWG9gp1mTS9bA5LmLb9y++/mwD7FgqmRqRsE0UDE0wGzOinEfWCuYBpgGmAbeIg1g79bfd/79+ccfqpJO9i3qd2m7kpySmpicjCyUWHBVWlmM/23RACJs4xISsYUy0l8pSkr8tvSV9UMlDZy/ch27JWGnaJWoGRHTQMXQALM5K8Z9YK1gGmAaYBpgGmAaYBpgGmAaYBpgGmAaeBs1ULabFL2NGmN9YhpgGmAaYBpgGmAaYBpgGmAaYBpgGmAaUFUDzOZUVVOMjmmAaYBpgGmAaYBpgGmAaYBpgGmAaYBpQF0NMJtTXY0xeqYBpgGmAaYBpgGmAaYBpgGmAaYBpgGmAVU1wGxOVTXF6JgGmAaYBpgGmAaYBpgGmAaYBpgGmAaYBtTVALM51dUYo2caYBpgGmAaYBpgGmAaYBpgGmAaYBpgGlBVA8zmVFVTjI5pgGmAaYBpgGmAaYBpgGmAaYBpgGmAaUBdDTCbU12NMXqmAaYBpgGmAaYBpgGmAaYBpgGmAaYBpgFVNcBsTlU1xeiYBpgGmAaYBpgGmAaYBpgGmAaYBpgGmAbU1QCzOdXVGKNnGmAaYBpgGmAaYBpgGmAaYBpgGmAaYBpQVQPM5lRVU4yOaYBpgGmAaYBpgGmAaYBpgGmAaYBpgGlAXQ0wm1NdjTF6pgGmAaYBpgGmAaYBpgGmAaYBpgGmAaYBVTXAbE5VNcXomAaYBpgGmAaYBpgGmAaYBpgGmAaYBpgG1NUAsznV1RijZxpgGmAaYBpgGmAaYBpgGmAaYBpgGmAaUFUDzOZUVVOMjmmAaYBpgGmgAmogJTVtyc8b8vPzK2DbWJOYBiqCBgorVSrkHRWhSawNb4oGNv35V2BwyJvSWtbOiqwB/YrcONa216iB63fi0zPyala1crQ3RjOeBKW8iMl0dzH19bJ4ja1iVUtqgN0sSbVUKCQsojOXr0o2qVPrlpJ4hlRFA7Hx8d/8MOfFy5jObVvVq1VDFRZG8yZqIDMr69KN/9ByT1cXPx/vN7ELr6XNsDQvXLtx+sLlsIio6NhYYyMjFyfHqlV8PhnU38qS/Zq/lnvyJlWKX669h4/v2n9oxsRxLZo0fJOaztpa8TTAbM6Kd08qRos27wgOi0yf9GUNYnMeOR114nx0327uFc3m5H5Qr8dmZRe0b+5oYPCO+u3flJtVMR7t19OK3Ny8+ct/lqy7wtqc9x49efY8rHXTxva2NpItf+1IeDgnzV4Ig7Ndy2a1/Ku+9vawBpSdBpKSU8gb1L9nN+U2Z3pG5qmLl+1tbFo0blB27XkjJGdkZM76aeWN2/doa7OysqHJR4FBsDkp8q0HCrIys0KeZYWHFqRnGHt6GXtX0be2raSjo7zj+elpmc8Cs0KDdQ0MjL2qGHv76hpzU/CCoyA7Ozs8FEhDp8p6FpaCUu6ysBBy8F/fysbAwZES5Ma+zEtOopcAdHR1DSDE1IxDltQ8iM2ODMt6HpLzIsrA0cnEq4qhq7uOnh5fIIWzngcX5ubSS0WASZWqgnr19PS+Hztm1tKVs5etWjBtUv3aNRXxMjzTQIkaYDZniSp6pwn0dIt9lA30i11WBNXAEl7xawBaEvki49NBPhWhSa+rDRX/Zr0uzVSQevV0i82J5BcUVJCGSTYj4kX0t9PnFBQWnjx38eeFsyVpXjty6S+/Pg+PrF3Df+o3X+orGGy99kayBpSzBlb9+vuJcxdQ6cLp3zepX7eca69Q1a3d8icxOJ0c7Lp1bO9a2Sk/vyA2PiEoOPQdcXLC2ozbvzvmry15Kcn8W2PVqoPr518burjxkRQuzM2J3bszetvGgowMijSwtas84ivb93rANKRIADDnAr8YBsDj+1m2nXvwiwhcmJ8XMGYoYPv3P3D7+ntKEL1lffzRA/SSAga29qbVazkN+cy0anWBBUhpMoMCojauTr1ZLHbGwN7Rbewkq5ZtYbBSSgKEzJiYHREmQIov6x65rGNgKMC3btZ4+KD+m3fsnvPT6k2rFttYStnVAh52yTQgpQFmc0ppheFkaz+gBjNT+ZxZIZaDVKpkalrhHhg6bi8okDWxpHv3PCL92NkXoGrd1KG6n1VJ5PLyq7fi7j3i5iMHvu9hbSn8IqsopOzI4OyF8Ip/s8pOAxVfsrGx0Ym/t/HbOX3hT5euc7GCZXfk5uZu2LoT8v18vN5r11q9igoLYXCCpSC/gtrGZy5duXjthoG+/ndffs4MTvVu7ltNXVD0q0CBN7q7Gr/FAc+CD504jb5X8fJcs2CmkZHRG60HDRoPR+XTb0ZmhQRxvDo6+pZWuqZmOS9fVCooSL54OuXaBc/Js6zbvieQXFhQEDLzu5RrlwiXjr4+MGDJTYgPWzIrI+AR324sxkvGScVQsguKp4CAprhLMzchLvnSWZw2Hbp4TJ4D56eAPO3W9WfTvoFhjF7pW1sbuXmiU7lxMThhW9r16Oc+fqqA5dVl8bpe4ZVCQwb0OXv5avDz8NW//v7jhK+V0rJCpgGFGqhwJoTClrKC16EBUxP5E0I+laYm0mEbr6Np8jrbt3TMzMrPzMrr0dFVlWa8jM3adzQClG6VTVW3OR88SSZc3Tq4VECbk3S84t8sVW4Qo9GiBvLy8//59wgEtm/ZXF2b082lMsYWT54+69KhjRabpC1RObm5azb9AWl9e3R1q+ysLbFMzluggVHDBjk72js62DeuV+ct6I7Gb/GjgKek+yM/GvQOGpwwFENnf08MTqvmbSuP+srYwxsK4Tyf+3ZFb92AmNiwxbOBNPb24z8nURtWEoPT1L+m6/8mmFb1L8zPT39wJ2LNErgK4w7sNvb0tu89kMdSNN+tyKTkkUqCtXYf1zPn1taiopyXURmP7kf/uSnnRWTi6WMG9k4unxez8bLDnwfPmAiDU9/GzuPbaZbN5d/nrNBnofOmIoQ4/tAeiwaNxLY05Bu5uvsuXS/ZBoIUOzkJXldH5/OPh0yes+jspau93uvIImyV6JAVKdGAcPpECSkregc1YFbcsWlWZIJWHFUYGer17eY2pK+XlaVBxWnVa2lJxb9Zr0UtrFKNNYBFkmOGD/X2cNdYQtkxnjh3MTEpGWuNBvftWXa1MMlvogYc7e1HDB2EkTEejzex/dpqM8LOiShfby9tyXyD5GQGPk797xoabNGwqdesJcTgxKWusYnj4E/cv/0BcEF2Vtiy+fxOwdKL28vFhsDg9FuxyaxmHZhhYLFo1Lzqz38YOnLTWy9+X8ePuX3FrsDm5KGLrNNXPBykY2AAbypOXSMjtNO26/v+G/8iDY7Z9UfGk4d8cq72zAys2/SZ/RM1OEGAFad+y37Vt7IGHLFqMUxrPpcc1tPDglIlpwRLEQph6v6+VXC1+8DhIhz7zzSgngaYzamevt4daoFjs7AS962UjK0Fpfg7yvvIvtIZRykm5eJ4hXhg8vO5iFEl9KSU/n1VjRQkSUaRBBDzUQJ+EUUq4uITAwYZAnPwV/khkAZyGSMJm1XOKhdOvdDkhkjeLElBWdk5x89dPHDsZGpauiSBtpDoDKLd8BeHijJlepBzKWcRiCWMWDMpwPOFKCmiZCXSyG6cSi2kMtUClDdAspQgBUV8JGDJNghoBBIkWfjIMr1ZxSoqLPz7IDfuwTDIWuniIn4XAJPngYoSY2gRH+D3S1pxfOoimFRd9AQWYUv6rwFXcRZVG0ieW7FCIE15G0Egf4uV05W6VK2KiBIEf5U0AZSkFP9oRXIM7WARjRI5ZVfE7wuthY+kXaClAPgEWLdJiqytLPl4SUYqBKVFD+2rJ0GShch8xSirXcxLCQgg5JJdy7kEpKW7TLsnX7lg17O/ODzVpmM3WJWoITPgId+AjNm1Fc5G4D0mTIcRyG+Cnpm565cTgclPTYk7+Perold6eoUrBqn/IOkaGbuO/Y4ISbt/m0rLjopIOn8Sl7bv9cSaT4onADIYOQ0dARipidLuveISkGl82bFNS/Beu3UnIopboMQOpgF1NVDsjVKXmdG/xRpo2dghISnbwkzuPKztb40UNS5OJoIun7388uiZFxbmBtPGvcpmFhWduWpTQFUfi88+5GbFyHHrfsKuA2F6ejqzv6uDv0XoSueuxCApLi4nj62BsNXA4NTLN2MRywoAv5+ODsYTRlev7mdJ6Q+fijp/NYZeUqBja+fObaRD7C7diD14XD7jm5KWS1j2Ho0QyOnX3b1JfTsqcOvfIQ8D5FkHsE8MwS9b/xieVUoDYMKY6g520utkrt2KP38tBh15iW1mXM18vcybNbRv3tCez07g8KiMn3/j8tr97xM/TzezW/cT9x0NfxqcmpaR5+xoAk1+PMDbyUEiYx5hV/FmieslmLnLVl+WbUJw4OiJjcsXKSIrDf55ROTxsxcCg4KxzReSWHh5uFX3qzK4by87G4UJUWEtHjt7/s79h0+CniExqaebWzVfn6YN6yGNqmRLJs9dhNyw3Tu179SmJar7a9+/t+8/jI2Lt7O18XR3G9q/d92a1fmM0TGxi9dwUUYtmzTq37Mrv4jCgc9C1m35E5c9O3fo0LoFxRMA6TH3Hzn++GnQk6Dg9PQMrJnEDgSd27Wqqr2NHK7fvrtz70FU99mQgeK8rLfuPdj29z6UfjSgT4M68vFHVPRLZNYhLcRIjgC3HzycMGMegcnfBrVrfvRBXz4GqSw3buMm+AUHFoN9+RmXIUPJUdY3S1A1niLiw8H+KIIi/uXV/24jxT8wc6dM+OOvPZdv3oJy4LYd88kQTNiv37r93OVrSOPp5eE+cujAxlLJZjCYvHLj1tlLV3CLo2NiPFxdq1bxbtmkIZ4ZfkUCODE5Ga6Auw8fY2SWkZlV2dEBgcrdOrVr1aSRjuLFVBpw4f6eunDpzMUr2AbjZUyshYV5ZUfHRvXrDOjZ1dJC4TYY6BSW+V2/dfdhQGBaWrqTg327Vs37de/y+Omz3Qdk6po8wdRU+KlHH0PCwvcfPYFwa2jf3s4Wz3ntmv69u3TSujsRt2nv4WMPUVPocwd7Oz9vr749ujjY2Qr0TC+Xr9sULjUI/uLTYb7enpSMAnhr8O54uLl8NKDvut+33br/EO9yvVrVx48ekZ2Ts/a3bbh36FSt6tW+HPGx++uI3NbsLcbKz+/nvPqABz8PI13+bmYxVx6Qc6VucUZmJp7b+48DHgdyCyA9XF26d+7QtUObv/YehIoqOzli4TTVIQB1P7lgwZd55YbfAHw9ariXu9vNO/f+/vcofhdS09Mh39/XBx86Z0cHfi0awznRcruIuP7Ecqxatc+JiQY+41mAee36hCD5ynkAMEeRpVbMAr8iEvxw6y2vnHcc9LGAQNIyl9HgneMOxQSkvNhfM/9aXAIh5LwNfEQLUq5fAgaXNu9Jx3dYNmsd+csyEKTdvm7ZRPibReVoBnRo1Xzt79sw5XTy/KXhgwdoJoRxvcsaYDbnu3z3lfX9k4Hcygd6dGlXGSe9pIC5mcG9x1xyHWzmSWM7bz9IBDI4LO3TwT50jHX/cTKQ3h7mfIMTjLHxWURCSmrujbsJqzcG5OXLP9AohfmKkBNaHQCYf4SejwRcuzoXUiJ5xCdki1mQ5xYnn75Nc0f+JbINibkCnqXyaQBn53BzooID2tiwLQg5dQkeHQgJS8MJTM/Orp8PrYIgGj5LRmYeqQu9w8JRkuUIXFAEaeeVm3FTx9VsVEd61KXizeLXSGH4AW/df0AukSEgPiERRhot1Qpw6sLln9b+isE9pJF7iYVGOI+cPjdm+Ec9O7UX15KSmrpw1TrYDKQIXBh94jx88ky3ju3GjvwEu8wJuDBMzMnJxTg4Oyd35YZNeXn5RIGY7Mf539372Bvg44H9KBdGNmnp6UGc8RLVt/t7uqI8DaBEdXcePMJSFiSLp4wEeBYahvTxdLoXdWGshhN2++jhQzGCF9BrdpmQmIQGgDc5RfjgAQkrhZT26PxKh1nZ2QTJrxG7I9xJfjVwQZGttTCBFnQuZgRlieOkcrhZ/L4Avn3vIcEoX1aEh5n0CHcK2TvJ84CnaMbiFT6e7g+eBBLM0+CQaQuW/rZyKbJ68ivCPMLPv209evocQYIYg3icwPTp9t7/Pv0I6Yv49AQWPe06yACMEw9zTf+q86d+Z2FuphWul7GxPyxYhu5AGtqG4WlKSiqeE8zR7Pn36I8Tv5ZM2Zqdm7tkzXrs1kjaAEa0bdvuvUdOnQU9URcWEApaiGdg98Ej2BoeVg2pDtNAOM9duXb+8rUfvh2rxd10sEPPzMUrklJSSBtgfeG8eP0mYmUFraKXmBtCvhx6SQG84BTmA3jn0VOIvfvgcVhEJPm9wRMyY9Hy+MSkhKQkqAXI67fugGbzysXln6FKs7cYH3PJV1iMFN9i/uMEXUEDUCnO0xcu4e7jpog/Qep+ciEWe7eQxkCx/xw8cujkGVIXtI1vKU7c6JkTv2nSoC7/fmkGm9Wqi7WX4E25etG8TgOxEKfBw3Hy8VgqiTQ8wFg0bMbHUxj+UvN6jRJPH82AdzQ7G6GwXBF1Y1KAMpQCQEwvl74IM6m8/VSQPQgigTeTOWnF4o1c3HzmLUdsFbcZjLYPG2sr/MLiC4MpG2Zzalu774Q8iZ/Md6LfrJNa0kDVKvLZ9ODnadTqu/c4EeLT0vOCn6dX8TInVcGEA1CtiF5c/7Z/Qi9ej8VPnauzSWUnExNjPUiIeJFR2bHYjLu/r2X3Di6UPTk1F25MeikJNKprN8VabqIEhabuPsjN/nZtX7l+rWIfZT9veVOJkP493Ns2l49BT12Mvn47HvjPP/K1sylm7QguQYNf6B8W3Qt4xo2ZGtez69DSydHeCKo4ce5FYEjqvyciMzLyJv6vmM+N1Ii/2GkTXYZXuV0LR+yMmpCUA08ybPis7Hw4QtcvbmKo7T1IYVA1qlvn0rUb+NX38/bUusG57/DxVRt/R9dg5HTp0LZODX99ff0HjwPgUcH4Y8Xaja5OTvVr16AaAIDdzr74/kcMSgA3bVCvVdNGHm6uGFaevXT5YUAQBseYLF89fyadzuDzwmEbdfBwZWcneCY93V1Rxe0Hj8CCqdmtu/e2ad4Ek+uU/v0unZet24hRJtyJzRrK57lpKYbXyIyKyyYN6sEXRPEAMND/avIMuERgqfbo1B6WDzYegMF55NSZl7HxazZuiY9PGDXsQz5LucFoKjbvJtWhhQtXrQUMa2dAz278Njjav3LpEzxWwQmG9TCucvPy+FxiuNxuFr9qeF1wiZ6quN9DTGz8tPFfmhqb7Nx3ELcJ/hwMm0YOHQQn2PXb9/YcOooZin1Hjn352SvHBYbvk+YsJA6fZg3rdWrb2sneDhMNR0+fhc9z35Hj6RkZU8Z9wW8VYNixi1evg9KsLS369exWvaqviZFRaHjk3sNHwfvwSeD8lT/Pm/odXjo+owZcmMEhBidEdevUHitvsR1lbHz8+avXj5w6hw7OW75m3ZJ58B3xKwK8aNVaZAEBYG9n06FVy1r+fpipQf5kJKXEayIgppfr/9ixa/+/uMTrg6AA/H0RE3vp+k04imGNjJs2a8vqpXivKb3GAF5tOOXIU9e8cYNGdWvbWlv/d+/+1Zu3oXNFYrGXA/zPtBSbytL0ORQpBmLi4ps3avD5sA/TMzM3/LEjLiHhaUgoPoCTvhptZWmJpwITVbCCUDU+QWL2MsVo9hZjEoS++2je9j0HMJ8CAMnABF9LUxNjfvvxrRs3bTYUAiQ0CYe8r48XpmyOnD4Lw5JPKYbV+uRS9vV/bA+PfFG3hn/HNq0cHewwuXb6/KWb9x7gwV6xYfPvq5caGshjrCiLuoB5vcY6BkaFudmxf28zcvOw69abcxsqPbCBJyk38fFTRGjs5YMimII50ZHGnhzMO/ArKnVQW1RBuRRPpczgALKjppGHFyXgku5yG4G6KEr2g1LLpsqiP6gozQCE8+DjiZiIzKwsE6ndSjUTy7jeEQ1o4UfiHdEU66akBizNDWAfvniZGRKeTm1OuDQJ8f0nSdTmDA1PA7JalVdRsgKBMDiRS/arT6vWqaHQYwkWxJHipLywdUu0OV2cTXASFiNDXW7ms1IlXy8LbJdCkJJ/+VltYUASm7NhHVt3F1NJeoo8cDySGJzDB/kM7OVB8JD2XlvnhWseXfkv7uzlmA96eSCGlrJQAAbnmGG+73d5ZRchYHjp2senL71Exl3EISuKH6YSNAB+nDD2ys3bWdlZrZs20YBdCQsWiP62k9M3hlBLZ06jfqSGdWp1atPqf5OmpaVnLFq9dueG1Xwhuw4cJgbnwN49EQZJimpXr9a7a6cFK9fCDsSAEilkJBOxwmmD8Td/t0bExFb38136y4b8/HwE3PI9lojCXffHn7BLYVyJbc7LN26RBa69unTiNw/wL79tgzmHER48PBjvklJYnt07tft+9iKEIO4+eLh7pw60vwL2Mr00MzVt26IpqQLDAmJzOtrZUaSi2uH6Gz+GWwtEj9MXr5Roc5bbzaKtAvDgSQD+8s0MfqkY/u6r0TWq+gKPQM3PJ0wB0KVdmyH9ewPAhMKVm7fgsguPkkclEPY9h44Rg3PUR4M/7Pc+QcJ079ax7Zxlqy9eu3nq/CXg+VMYoNl/5AQ0pq+vt3zOj5jyIFw1qvl1ad8aQY9wDlz7787TZ8HVZKk4SKlmXBeuXScezpEfDUaMOhGFGhvVq1PVxwczKXh04aVHKh1aCwA8mbASASDT79JZUzHLQErxjjRrVA8vF5+YwgHPQsjq2RaNG86Y+LWBzBiAKvD6IPB7w9Yd0N7hk2ff7yp8TagE1YGtu/aQRw4zAuQGgRePLiaGvpr848vYOElRlJKUIlezKjanqYnJrEnfEFM5OSXl581bwT764yHoF4AqXu6DZflCaSyDZNVlhNTsLcYUGP81x3IGYnMCKbA5Bc0+fOosMTj5txg0mM5YvnYj8UYKWOilWp9cygWD86sRH/fr0ZViunZou2DlL/iwY9UD/PC4pEWaAdhO03PqnNA5k7H+OHzZ3IRjBx0HDLFo0krXyJBEBojF5iUlEKS+rXBKjhJT/2FeUmIlTxn6lUmpwKakBFRKSUBhXl7UupWEyrpVB0qel8jNC+gpjpynlNJAfgHXbKkDeYywYFWqpBgOkxG4xo8pIt+Vh5kUY2MXTAMyDegyPTANlFID1XwsIAGBo0ROWGR6UkoOMTVpbCq2M3kZlwUCJTYnFnPOn1JXucFZyqaWA3tics6WXSGoqG5Nmw96yg1OUq+Bge4Xw/3gqIQL5a8DYZKNadfckW9wEhpsCkoALPuU5ColEqMuGE6d27bGHpKlFCVg37n3ADHbvh71qcAAwyVZT4ixTuQLzqVJDiQj3bH3AGCYQNTgJEVo56SxcEFwzxsN8yNF9C8cO5O//p8gFg52AoKCQAMvCqUEgP52ke1aiTV74sixY2fOgwb+QCwi5XMhSBIrRYHp+V4HanASAntbW7QQMPxmkmsj+XLeArg8bxZVFxyMJE5b7KqlNALAzEQ+5QTnHily4q0ZI3ISE7k1AuRAdOXm7X8BxqCKWnSkCBYXlqIZGhrgLf7z7/1yhqJ/JMLTtbIzNThJCRYHDvugL2ZecIaERRSRy/9rwKWjo4tBOU4sYBZI6965PawpIDEoFBRt/+cAiZTG5AI1OAkNXn/4FQX05HL5uo0IE0CuJiznIwYnJRvYpyeW++ISKySJZFqkAQA7hPhga9fwF5iRdjbW07W9KyA8adQ3izeXNJguJqT6SUiST6Fq0KM3ggU3d8ce7pOL7+HUcV/wbzG86HjalUcTqPXJpQrBNAff4CT4If24aSAcYZFRBCjlX+vWHTy/m6lnyX380x/eDZn1/YMPOoctmZ129z8us5/oyE+TD2P0TBTOLCOHLeHD5p9CAQpMTl6WRQUUMEqLTlib6fdvB00ck3bvFuRbNW+DaF5aUUEWN47S0dfQCZwdGfZgQGfJM2zRDFqLEoAuq8Y0kBIyVsQ0IKkBfUksQzINqK6Bar6WZ6/EwP/TtcMAAEAASURBVN9IWIid2bS+/fOIjAdPkjAQwQwrDFF8UY2N9DxcFX7KP+jlbm+rZZtH9V5oi/JRYDLiYCGte4fK4kAeBOLCG/zfvQTiCBVX6uUuMdGI1E347ccYF/5kMUtFxly7dRfNE5ttpM3NGzYgriQsCKQWKUK5iEUxoFd3cdeMDA3hdcTyMyzRxMo6gb8I9Bjui4Oy8AS6OjvBQOIbt0Q4pO09fByuFSRF4GcSgtVx48490PR8r6MgEpKsMoVMyRZWq+IDlywCOK/dvkMefnEv3hpMOd8sorfE5BQCmJtJRAoo162OfEGxBBXJ9kwKHjwOJA8hgo3FDiLYJ8hHheV/SB8lEOTt4Qa3WNSLl0Ehob7eXvxSsOxYv4qPobAGXPDFEXccFUIBPK4uzo7cQmVRWp37j5+ADAmNJB0UVlLOk5TUNIS1g6tNiyZi2wN1Ia0IPK4ITI1LSKTjUdoYtQC4r/GVA0vvrp3FjDZWCmNkxMRqYxQHXZbella7MeXLAO8xcXJ2bN1SnDsKJiimMMRTcrSN6n5yCaOP1A5M+BUgv3SRL4oFHdC6NABsOne3aNw8esu6hBOHsX0IUtTC4YnTtHpt93GTTXyrFZepwCYsTiS/kj2rgOmnQ+NHJeB/H5HMunDJYkEpCamFZItGzTx/mC9ZueZI8bhEHVkWRV/dpOS3fC5GHa0wWlU1wGxOVTXF6BRpoKoPNxR4HpmO3JW6ujr3ZSmFfL3NPd1Mn4UicU66j6d5aHg6aHy9LUCgSI6fN+e/etMP9Jd0ITO74PJNiUgwooGYuCyiLlX6i4RDxsa6GZn5qUVJd1Xheu00+AEmQwfEQArMNtI2d9fK/NVHBElnuGtWqyrZhVrV/Cil2OaUZAGSpPFMLZrGpmSIjcQSU6xJQ3gt3+Y8df4ywocQJIlwWUpMgPAIbg7exspKvFiOECDsEDYnjBYYxqr74gS1vBGX5XyziE6Si2xOM6ncqlrRG034mZmdfeHaDbFMknEKg3X4iPjZp2AsYfkfpjC+mjKjc5tWzRrVr13dH0mDxIYrX6ZmXEQCnlIsE30ZnxAXn8AZBrJxMMw/vnwC5+XlgQYwsoOKSxVhqCqMDY0kVYGMo4QXEbaltDlJRD2kIam1ovYwvNY1gBtHZPprVe2KPrlK2g+3s7GJMRY7kOgYJZRqFelb27iNm1J51NdJp48lnDoChyecnBmP7wd+McxlzLcO/Qa/kqZTFPpXZE++KnoFFdmlEmnniopeEXMQNUpfZRsqToBNQYsjKiE7kdvY72279CpxDaqAUfmlobOL148LJWn0zFQagJkXpUCjc3+S0hiSaUBSA8zmlFQLQ6qhAYTR6uvp5OQUREZnYkEmFnPCwKhVzbpOdWvYnHB7UpvTX3ECITXqq9ikNMZ4xQbOpaDowO6jcQnZyBKkiOAtwCOjCRY9oiNqjUSJGYMxOjIvSSrBuSgtCvaHkCRQF9m7W2fYnPDVIIOIn7cXYSeBtS0bN0IKE4FA0kJnBc0DMfbGICzIiPsu2JzlebOg2LQMeYR52WWwoIYWUrwK7j7/EvYephUQLkuR2LFm5nffLN+wGdYdVsHhxMcQO+g0rFurfavm3p4eklNumnEhPzOWWR48dpI4qWgbFAHRsJBlI2m13kekPiICd2EbFdlOKorkw3TB9I2iUlXwUdGc8YPHSa0WqiKZ0SjRALU5326165ma2fXshxMG3sudWxKO7INTMXLdMkMnJ6uW8gB1fQu5Lz0/Qz6TItZbQab8+6NnXmSkUQOVAgI2RfgiMvdvp9GQ3cRTR1KuXSrIyTGpWl1scOqamaFthTnZRazq/dcxNDStWkM9nuLUJG4fOKT1Ll7CrpgGStYAszlL1hGjUK4BLFD08jAPCkmFuQXXFhZzwsg0N9OvU8Nm75EIuD37dHUjSWurKk4gpLyKN6gU3UdrMdC0tTZQHMfHdYi/Jcwb1EHVm5qTK095qqenxncmR2amYtwpWJNJ66WhsxhzU2RpAGz4idWeiLw9euqc30gviEJcIrE6JNOiEEPa0NBQUaV0QRShVET2FuDL/2ZBaTS4CxmSykiHZAkf9xbbYsZB0k6U14yFu4I2YFVkw3q18SxdvHr9fkBgTnYO0jziRBJRrP79asQnktuKqMsF63H+ijUXrnI+WFsbayRWdbCzQ2poskBx8/Zd4nQ7yE9LmkqfT0HLJS+xHw/BYz2nvoGyF1lJDIukZDGSvC/wG+vq6YlLGaaMNJAj2/8GwumntYwqqiBiDSu7uo+falG/0fMF0wvz88OXzbNq0Y5Yd/o28tRBubEvFbU2N14evmQg3oxEkW1J8RQoLt26bWeavwfhvik3rsAT+3Lrr14zFhcnrGRgY5cbG5OX8triWsmiA7SKOjwFLWSXTANKNKDsJ0QJGytiGuBrADugyGzO9BRZ8GddWeLZWtWsMAp5EJCMzyyJrVWyUQpf2hsNI4vv46cpiND59aemRobv9MgJ2TgwekTwYUKiRKSforuMxWYoAhdWiNE0HnxiOph2d3Hm4zWGMUzv3rHdn//sx5LO/w0fikvi5ERL6tWSmBIGHtlZaDPE9dIi0hcxgeoYGrdZWCiR8UJ1OWVEWf43Cx3BPhakO+kZZbW82dXZGYlPscJq65plRqKdYEtUJsbumK3ACSPq/qMn2NkFodrcRiZXriNNzsp5M8zNTMVC1OKCh5MYnEP798auswIz8u8Dh+lDSCuq7CR3v0tG3lIyAYCF0ASDzWYa1q0tKNXupYusLniPMQGEpEHaFc6kKdIAXSMAp70imjcOX5ibkyf73YFjkJpz/F5Yt3sv8fSx5MvnsPtlVlgI2fXExLcqockICrDp1J1PT+GsUC41l66JqaGLPL08dXhKZBWSsVG8XpEflUoTA8Ye3tat2iedP5V08QzqMvYqFmeOTV8yAh9jxxQsTNU1lfiMQGDi8UP4vTBwdLKo30Qsv5SYjCI3L7aDKqUoxv4OaqAoeP0d7DrrsvY0QLLRhkakPQrgpt/Ipilmpvq+XuZYgohMQvD+2VgZOti9zaGkRJ3esiRACJ0NfJaqPQW/kZLgqCTDXIyzFXUAjnEc/FIPVxdy+VxB6Cz2cCcE7kWUfHbNYJIoCKs9sVEhhrynLlyCHMn8McCTFsKEUORnI0G/SFVKxtCaNYlw0e1Sk1PlObpKI03rvK/lZtFcMmlFKwm13i/skwGZeBKwFadawgXPM1JeYfMS7AC57Zdl3Tq2gyjsVkKeLr5YDbiwdSQkYFoHu6EIDE6+ZD6MUGSSvRkh33y8ctjHS540G5uIKqcsfSl2cCFC1Gph6et9xyXQz5Q46dSbq5ncuNiHQ3rgjFgxX1EvzGrXJ0WZgU8IYGDnAJMPcMqV85JcMGVTb11HkVnNujpF3ngjN08svwQy63mIJFdWqPwzomTbTz6j05DPuMvCwuitv/LxgC0aNCVFaXdvCorIZVZY6PPFM8KWzEq/e0uSoJTItKKZPmsrLhswO5gG1NIAsznVUhcjltYAsTmjorldOhGQVttfPkWN8FowXLgWi79KdkmRFlo2WBtreUgkNjVRvQYYzIS4RC6aCengCWFWAFpdcSOLol8zUMzy01JbsDEmJGGdJNlLUCD15p173T/8FOedB49oEfJYILAWlweOnqBIPnDw+ClcYjRfpWg0zC/VDMaSvKaNuPHHkdPnrt+6m5Scgs0wunZoIymtumynRwRVYv9DMQHCMi9e50YD2DtbUXiwmEsRhi4NJdlfBGTp6SU4+mBmkEWPSMMr4NXK5Wu5WUitSdYUYR8/rfRCLAQrMAly3+Hj4lKCEcyVAIlNbod/PREndu8UcMEshOVJkAHF7VjNuEguWTolwa8OMQJ0ySsfD9jP2wt/YT1K7jmZWxQMDxp6IMkWsWmRZIuG1dFSAohVISBQ8RKvDKGUfLPIvp0qinqbyMr6LXZxcsR2oNDY8TPn8fCIVSf5YIjJyhmj/KlDAK2BgyOalHL9MnUzClqYExVOMEaeXrTIuv17gLMjw1MR4Co6sNgyP42bTbZu24kWIiDC2Jv7pUu5fik/TZ5Vm5YCSDx9lFya+Kq04BnhtZZNW4IF3k5qrxIJlk1b6Rhwo5H4I/sJRvA3+ZL8V8miUXNBkVYuo4pSCr/dq3+1oismRKwBZnOKdcIwamsAqYNMTfRexGRFvsjAYk54OIkIEmR76YbM5vStEJEYaCppG7yvqvfTzUXORbLyKmHE/qL1a3GW9sXrscfPR4spT118OW76fxEvKtD6+2fPw5f8vGHuT6uRSkfc4NJgEPUHdx8krNuynaz9o9LgRNp98DBZwVWjKBUtSjHG7di6BYDLN25dv32X0hPg0MmzWGwJeECvbhbm5oLS0lz27sKNIWAG/3vyNIB2LZopko9AXBKNtnPfvzT9Bqk6v6Dw1607cmXro0YMGVia9hBeRwd7WNeAT1+8TBLAUJkJiUlkI1OKkQRI+Ctsfu2mgiR1va6bVbsGt8PB0+BQyS6XHomY6oZ1akHOuSvXMA0hFnj83IUx3/0gcOB7ubsCg3P/0RN4EgRcL+PiCYZ688ilZlwkcZFsk5Jigev5BQVrf99GHktkxha0YVCfnsBgsL52y58CEy4wOOT8Vc6BIzjw+A0b0AdIBOuu2fwHXlsBQeCz4JHjJ2OHWwFeg0vM5mBHGTCeu3wN2/DwJeCdWr5uEx/z2mEE/2NHHJxl8WYJelembzFWE/Tr0QU1IhnVX/v+FVS97+gJ9FSAfL2X+BLuP3py0uyFWBCRkZmlqDE27buiCAZn2MIfKxUIn9us58GJZ7lpTUTe8k1Bhz6DSMxq+Ir5eYnyd5ZUgeRDketXAjZwcLLt3IMgyV+HvoMB5KemRP26WrDzZ9qdm4lnjqHUomFTYy/5ZBafVxJ2GjKCw8PVuW0jn0Dfxta+Zz9gEBUMi5RfBDg3Jvrljt8AGHl4mdaoLSjVyuWz52GQg3koVbIcYy9l8o6omOdMKy1kQiqyBuS2QUVuImtbxdcA/FLYMeXOQ270A6OLNrhmNSuktCW+QbKlCi3SGMDS0HCewfYyVv6Tgy1AL1x/5fdwsjeu6iNh5ZoY6/l6WQSFpt59lLR+a1C/7u621oZp6XkwAnPzCurV5MxF8QFRRkZ62dkwk8LsbI1aNLQ3NdFHv5AbCXuKermb8VnGflZ1zOQbSOSL1LUBQSndO7h4upll5yBO7//sXQV4FMkSJm4kxIg7Ibi7uzvH4e7ucLi7HnIc/nDn0ODu7pqQACHEhYS4wPs3vWkmM7Ob3Y2H3m9Yaqqrunv+mdl0dVVXR959HHLmsh+EkV0JYlytHKRXbthMto/HOO/Q1vV0DWHGu4ShUqsmDU6eu4RQwOmLVvT8swP+UGGI4+n9cdveQyQ+sF+3TrzcFQN7dr1172FcQsKMxSuG9OlRu2olLOzE1pqXbtzaffgYeoXoym6pu4dnvJOkhsoVysGSxGCdjJ7bppigopVLfFa9u81dviY0LHz0tDmjB/crX6qkvp4u3LnYWp2ssqtasTxv8RscCDfS7roRGiad9bh29z63oeoVymNzdsKBpxTDwf3HTsGSWbp2Y58uHZEIF67Uxy9e7T70nyIL88qXLgG0o6Jj5q1YM7RvDwc7W2S18QsM8vUPaFCrOrdd+EJfvH3P5RAD41tkJLeHeto61SqVp2I5crMqlil9//EzjGMQDi1raoD2UDVi/LCBA8ZMxkOI1LVvPTzbNG2MXTTj4xPeeHgiAPvk+Uuo9vAp9/FDB9L68fw0qFXj6u27eLBnLV3Z+8+OcNzBaY+9Hx4+f7lp515IYved6pUrUhUQqmnhAYOrE47HyXMXD+jRGdsRIUXQe++P/50+h5WopP7IFIcMty1sy1m6uBv8nHjI8T5ic6BSxYrGxSfcefh4296DZK6EK0/orh3bXr19D1HBcD8i6rV/985uLs64ENj8+MXAKxkXH/+//YeROYn3IgurSpfTp8sf42ctgD08Zf7SAT27Vi5bulAhwycv35y/cp1nhXKrworZSM42SDTXLlS+ff+1xqF4ERdEI3MVM0IfOHb6P/dzqGHa2BGy9krNSP1cXcXfYq6W4jSm8I6ePhcTG7tlz4HQ8G/4ZUAUSUjYN/dLVw6fcFe8nuyRfPby9ZrN29EWXjRdHe0/WrcQbde6/3Bsi4Ij4u6N90N7WvUaqOdWUsvENCE4CM7AoEO7YSJC0arfMLI3JqkESy5th45DYiGsmXw/pLtVnyEGJcv+TEqKevksYNcmiZNTXd1+9F9qmmkGzyaNWoSdP/39yf1Q92OwVAu376pXrCQsQGSg9d+5EVaouo6e/bjpov0UZRqUKluwfGXYq99uXIr7PJAsNyWSlj36R9y5kRDo93nxjHjfz2bN28EQhWkd9fSB77plWOeJvjlNXcC9KNrEj9hYOGPpqZAoWLYizaArLAXnQ8pMH343yGSoqAxlPn35etbS1Tht1bjBhOGDKJ8Rvy0CaV6b3xYFduEZR8CtiKHU5izxy+bU1dEo6mL01jMixSgVsQBVaPfyrYCj7tKQGK46InhJEC9hNqxlOXGYZMpc+BnRr+iEOU8lc6XnfXFQAXho1y+sTE+5BGJre/3htHWfV0Lij7Vb3+OgpcjKO7inKz0FYWWhN3dimb83vw8MiTt7xQ+HlpZ6ctJP6qeCyqAeaVS46tlMo1d0A27s8owt4I0zde/1kf17Y3syjNFhJuHQ0tRUU8fOOom4TETQdmjVvHM7ie+F+4FZtXT21AWr1iGnxT/bduFAdBldPOlkZztz4mjYeFyVjNOICceqTngpUVURJ0eu61VYeb0a1cYN6b9hx26Mz2YvXQ27An+AMfImkjWrVPpr1FCeFi553nLJHLnww+Pv2bCarrCCcNcObS/euBUSGn7x+k0cVB2btUwdPWzB6vWUI0r06fzH1Vt3YZ0C/EHjp3JlqpQvy01mAxuG1xMi/PnLVy4fIVUHt/xqNEduVsWypUjf4AnHRvbci8osGqbgwumTlv+zKSAo5PSFKzgw15CclETfYox0h/fryWtu8qghoWFhMN1h1OGACsbE1A+GnGqTRgxxcbTPuFbvPzs8evL8nZf3py++M5es4lboaGujoamJxMt45OChMjc15ZbOGD9q+sLlcFbApY+DFmF2A08d3SGT8kGgaMHUCcvWbXz+5h02nh03cz5eFjRBbdTypUrMnzoh4wYn2oKHedTAPv9s340IiA3bd3G7UaNShbuPn3I5lN6ya/97L296SomdB49SGsTE4YOF2+1yBXItrfhbrNolYOIGt3jOstWRUdEwpIktTarCZlEJiQmYtFKt5qzQ4q47/Zy6vF/YkMT0mr0M6zlhc8Z6e36c+xdfRk3NqvdgODZ5fLOWHRIC/OEwTAwL/bJ6UZpSDQ3bYeONatRNw0w5cfhrzudFM6KeP4ZBiIMrgHS4DpNmY29MLjNdGrYlbE5JAtu92xynLaTymsamRZat/zB+MDLo+m/fgAOuWho/jORGdiMm6hUtTuW5BPLxek8bw+Xw6OLbj+g6OPGY9BTjA7LEvWIZ6S8wLWIEQ0ARBNQVEWIyDIF0EShexAiGpYaGGnybXGGE14Jvb6NPA265pYSGAA7FP0Re/rec2rCydOHUsg62+pIaUiwffCM2GN5IOVodWtiN7OdmWFCTqkAdq0NF99gsV9Jkw5IqbZvaWlnoQiwpESPVnyCKOhlOGFocNipo3gccIZPKkFKBEi1XncDwsWOr5vA9wr3ZrGG9zDU40S3UPHZI/6ljhpUs5qqjo52UnIzVQQi4LV3C7e+Fs0cO6C3a9TIlim1eubhJvdrYAQIWXVxcHL5hBrRv0XTDsgXODvxROyqBgOQjWl0KM73yAi0a1cMOKBBr26yR7GqkJW2aNV63aB78MAUNJI8NPGC4KBirI/r3xujNMHXjbG49pAPpfnNVQKOqLSuX1K1RFfUTXbQIs3btojkwjAmHp8I9RdT73wtmVa9UXiKZ8ojhf9yUciWLx6cayVSe1JbuN5UnRPbfLODs6uyI1q/cvMvrDO+UXAuXKcJJfXi4YqDhFdy6elmHls3w4EErKTERsaog4FScMnrYiP69QPNUMPWwesGsGeNG4hHVUFdPgnskKhpiALxezWr/LluAR5qnglMVtFDhqvkzETigp4dfGEk/8FXIyLBbx7Ybli+oVrGchKmm9vTlG15zmCNYs2hOk3p1ICyRSFHEu7ls9lS6u6Yw0gEIoDlYgy6ODmgaOAANaKM2eCaXzppCFgRy28IvniIfrgqhATjeILhSJQ98SveQ+gipkhZMm4h1vCld5iulPNmSq5H/4aoRSWU5XPmk5CRyqqt8ZmNuPYrQSr3F3AqFl8kt5dKw9tctngdbApdDtHCjsbvP+iVzyU+c8KmQos2tJS0t2rook+qlWyckMeWH+RFI4q9Vy0YNqK6Q0DI1c563ssiS9Qaly6nr6kp+/8izoq1t0rB5sU37rHqJO9/gI3Vd/q/EclNXl2ppaBiUrei2bofQRiXtIv+Q64p/rQeO1LG1p1qahYxNGjYrvmW/UVXJghGRD+mSSEEBZJ2VxMeqqYVfvxTvK4lopR8dW4fi2w5bdO2jrm8AAcluompqoLHpS/EtB0ybt6WSv4jUa5dejqzTXwoiFAIiELCDJ6FJ/ToixQIW3UpKF+CzD0MAv+fRWZb6j8HLEMjNCCCRT2h4vF+gJAuLmYm2VWG9lBFOOl1GQtqA4NigkHjsSgprs7CZNAZSjlp0TBLigeHqhDDNRSRHPkeKkDUHk9mie5NkYn8Qq/nRxxd/tJwc7BT3isCXiLwFjvZ2RoaZuYAzs64LA2s4iuEfKOJor8K+Gop3A9voYVIfcwTOjg74VlyRSCIMFQG6cMbC2MCSwizqarbdrAvXbi5Z+y8iPA9sXgdXjLJoKCsPPw+CS7W1NAubYxtMhZqDG/BrQCDeLKy9hG0GC0qRRpXVwmxWYFAwFlsaGRo62tko2Ap6gufW56tfZOR3K0sLkg5k0pxFcIbD5XVi12Y5XUUP8RbDDwktXJfQFIEuVoaPnTFPTiW06PC2DbK2RUFMMvyxyH3Nc9VS3ZwlEJx895FkFaucS8j0HmbDW4yJErJm3tbaChNe+Llu0a0fbjrsz7mTx2X6FalWIZ5evI9YKaBEnrafP+L9viaGBGlbWmtZWImGngo78yM2BtlokaJWx8GZJKcVygg58DrGffygZW6hrG9TWFU6nJ8/E4IDEwL8tC2scF0SezIrP4h7R8K/+rWqz5owWpF2Dp1037hjLyQxDdcwJU2DIlpMJh8jwGJr8/HNZZcmDwH8OGMpJg55QoIy2KW2Vvo4BCUyGXDw8ny/MkVzriDT3Zuil4IBMXFPiZbKYmJIKmtUKkslO/mYbicZPrK6UVjpRZ2dVG4FtoT8gGGVa+YqZtvNali7hmTtWVj4/v9OweXI7UNW0AhChjtXqZoRWIscSwVEXPLyqlFWC7MPcELikFcppwwmhNSVpKbmaGdLSxCA4O0jWbMgDP2lMoRAD+Hp5TGFp2hFyFSKA+eespgrVX8GhUmiJiCfnb9OWfcWw9SEYxOY4JubHgbB2zA4wYeLO4OIZaI6ni6l+6OmDg+kxAmpzAehqvrFlY4jRbCrQelfi96VaVBJWTU1ibVpYaWkmiriWAdOMsx3bttKQf2AwGAiibAmBVWYWP5GgNmc+fv+sqtjCDAEGAL5EAGMjMcM6jdr6arTFy7/0bqZlYWiRlc+xEKZS1q/bRdMiLFDByD0l+ohVvbAsVPh3yLAQUQx5atMIHnSxuULFFGH110Rsdwm4/35C4wx9Ao+n9zWNxX6gzD7CbMXtmraqHnDetypAsxQ/Jvip0KdCL5VoWamkj8QQDzF1j0HcC2tmjTkTknIuTrMYtxMSYVd0s01q0Oo5HSDFeUqBJjNmatuB+sMQ4AhwBBgCCiEQO1qlRGvdeXmnQWr1mNtsBJRdgpVnw+FkMEY+7ggLhHBk907tcOaXg0NzS9+fsgsff7qDVywva111w5tMn7lSPpV1CV9X2jGG8qpGg6dkOwpUtTZqV/XTjnVh0xsF5sev/H4gOPR0xftWzZ1dXKMS4hH+t9dB4/Cu4WGmjWoS7axycRGWVV5CIGDx04hYB7h9MP69FCw25du3MZSC6zBRmJnBVWYWL5HgK3nzPe3mF0gQ4AhwBDInwhgyR+WGGFvSRifyOKr+GrG/AmHAld16vyl9dt3JiYmC2UtC5vNnTxekbhZoe7vxsFiwv/tPzKoZ1dY6fng2uHPxBbNF67egMdb+ClTwm3htMncHNdCGcbJxwhg8fyy9ZuQXGrlvOnFirgoeKXYZAsbemFBRxalFlewG0wsVyHAbM5cdTtYZxgCDAGGAENACQQwspkwc8HHL76r589krhhFgMNCxH3/nUT+GxJMixWhSCOEtLq9OrXPosxSivSKyeQ4AnBkHTrh/vTVa+z7is5g4a69jTU2cYWTM+Orc3P86lgHVEMAmf/a9RmMnGMLpk5k8dWqYci0KALM5qRQMIIhwBBgCDAE8h4CGCLvOHBkcO9uojlU8971ZEuPEWGLXVtjYmORBUfxJNLZ0jXWSE4igGV42Bj5x4+fyBjMXqicvBO5pm0s9q5dvQqyneeaHrGO5FUEmM2ZV+8c6zdDgCHAEGAIMAQYAgwBhgBDgCHAEMj9CPzKXJf7+8p6yBBgCDAEGAIMAYYAQ4AhwBBgCDAEGAJ5CwFmc+at+8V6yxBgCDAEGAIMAYYAQ4AhwBBgCDAE8hICzObMS3eL9ZUhwBBgCDAEGAIMAYYAQ4AhwBBgCOQtBJjNmbfuF+stQ4AhwBBgCDAEGAIMAYYAQ4AhwBDISwgwmzMv3S3WV4YAQ4AhwBBgCDAEGAIMAYYAQ4AhkLcQYDZn3rpfrLcMAYYAQ4AhwBBgCDAEGAIMAYYAQyAvIcBszrx0t1hfGQIMAYYAQ4AhwBBgCDAEGAIMAYZA3kKA2Zx5636x3jIEGAIMAYYAQ4AhwBBgCDAEGAIMgbyEALM589LdYn1lCDAEGAIMAYYAQ4AhwBBgCDAEGAJ5CwFmc+at+8V6yxBgCDAEGAIMAYYAQ4AhwBBgCDAE8hICzObMS3eL9ZUhwBBgCDAEGAIMAYYAQ4AhwBBgCOQtBJjNmbfuF+stQ4AhwBBgCDAEGAIMAYYAQ4AhwBDISwgwmzMv3S3WV4YAQ4AhwBDIQQQ++nzZsudADnaANc0QyOUI/Ez7yeW9Zd3LVQhs23vQw/ujUl3C4xYYHIxvpbSYcI4goBYdHZ0jDbNGczkCD56FRscklXIrZGGui66++xDpHxRrb6Pv6mQo7PmLN99Cv8Wrq6nVq2EhLGWcfINAYuKPWw+DcTm1KhfW1pbMWN17HBIbn1y2hLGZiU6+ucy8fiGhYeFPX78RXoVJoUKVypYW8hlHQQQeP385Y/HKnwV+nty9VVtLS0EtJpbnEPAPDHrt4YlulytZorCZaZ7rf051ODEx8djZC09evP7y1S/8W4RhQQN7W5uyJYv37twxp7rE2s1DCCQnJ7frPRhP0eyJY2pWraRgzwODQ7oNGW1lUbhhnZr9uv6pocF8aQoilwNimjnQJmsyLyCwfb+3z9foySNKEpvz7BW/izcCOrSwF7U5D5/2efwiTFNTndmcOXtv/QJjH70IK+layNW5YFb0JCY2efmGt6i53HoTU21tEJv2fAgMjps9oQyzObMCcNXq9Pz4adHqf4S65UqVyJ0254+fP6/fuR8XH9+4Tk2t3GrLvfP0mrV0dXxCwoj+vZnBKXy68hPn+eu3y9ZvwhXNnzJBvs351T/wwdPnpYoXdXNxzk8IqHAtXp995q1Y8+WrP9XFGx0cGhYW/u13sjl/JkVExH38EP/lcwENDT2nIrpOLur6BhQTGcTPxJDgWG/PeN8vWiYmutBydC6griEUTvoWnhgSBD5k1DRFBvA/YmLi/b5AQNvKRqPgLw9B3Cevn0lJ3ArVtLR1rG3wXUANbMk/OR/o4qLifD6hAzr2DnpOrlqFLQqoiWj9TE6GpJyqSJG6nq6OrSNPTEND469RQ+euWDNv1drF0ydXKFOKJyB6il7Uq1kNr+G+oye8P/nMmTyW/T6LApUbmCKPbG7oFutDLkFAQz3Nb4qWZprTXNJJ1g2KwNRFz4JD43V0NHatqW5YMAv9MLwHQ1ODPRj0JuQ8oaampqGeZq43+cePnO+W7B6cv3J9+T+bUe771W9Qr26yBXOsJCY2bs7yv2Pj4rp1aPNH6+Y51g/WcC5DYMLsBUEhobo6Oge3rDMsmCUzfbnsisW7k5SUtHDVemJwlirmWqdGNQszs+jYWL+AQN5vkbh+vuAmBgUG7t8eeu7kz8REekEw6gr/0c2yWz8NA/HHIyk8zP9/G6BVgPMrrVe0uN3wiQZlytN6CBF20d1v09+gS+47rW1hxSvFafSbF15TRoJwmrnEuF5jKuA9c3yC/1d6Sgg1dXUtS2ujqrUsu/XVMpcZpBZx84rf9n8kVjTno1+itMP4GbrOrhyehEyKCH8/tAePKTzVL1HGbd3/hPw61av07fLH9v2H569ct23tMhMjI6EMj2Nhbg6/6Hsv79HT5t57/NT94pUOLZvxZNhpLkGA2Zy55Ebkum6Q4HgDfelMGwmV19f/TR+Ye09CED+Mm9S5rYOxkcS/lws/uEfkb1ZyclYtbEBUIblw3oNh8Ls+GLnwMUCXqlUsf/HIHm7f2vQcGB0Tw+VkOv3pi6/7xauotn7NaqWKuylV/4/UwVbyj6x6dJXqj1B48659MC3sbKz7de8sLGWc3xMB/JX8kfLEIiYwfyCg8lv835nz0AUIrZs2HDdkAKa98gcgil9FrJeH57iBcDNKVGDLmReGbxD25M/EhKADO8POnyq6aouOvSOvwqSwUI+RfRKCAiR8oKalDfkCP3/Ger7zHD/IafpC4/pNeSrSU5nLF+lPKCXSVsC5NXiAYYiGnDgUdva4df+RhTt1TysqOQvct91/+wYJpaYG36mWmXnc54/J37/HvH31flhP+/HTTZu2kZSKfjhtCcplPiHdO7W/duee9+cv67bsmDVhtEBRnFGsiEuzBnVOX7hy8PjpNs0aa2qIeInFNRk3GxH4TU2IbEQ4bzelryd9QqQ2p95v+hq/ehdx/JzkD2qLhja51ubEz/uMsaVu3AuqUNo0S52cWlrqiKMmTzaZm9D/XR+MvP16Z2rv/QODj54+iyodbK2VtTkb160FFyJ8iW2bN87UTmVOZYhVPnXhMuoa3q8nG8pkDqb5ohbYCHMnj716+17lcqXzh5NT5bf49TsP3FLERg7t3eM3NDgTw0K8Z4yVGJxqahZdelt07q1pVAiAJIYG+2/7J+zCaRifH+dMclu/Q11Pnz77CEP1njWeGJwmTVpaduuva++A0NyIO9e+bvz7R0y0z7I52jZ2+m4lqQrMUSlNiV9l6VN6Rdzc/tlF5H4kxMf7+kTevxV0ZM+P6Oivm1br2NsbVavDrSX8yjlicOoXK+kweY6uo4uk9OfPiNvXfFYuSP4e4bt2WcEyFbWtbblahMYV2fSXeFxFP2qy11AgM8jg3t2nzF967fa9Nk0bKRhhi1bKliwBmxOTgx4fvEsWKyraLmPmLALM5sxZ/HN76zz/lUGqCZrb+/279q9YESMcWXj1KX/vhI8B7znJwg6wqvMjAjo6Op3atMy1V3b4hDvmVoo4OVavVCHXdpJ1LEcQKOHmiiNHms5VjX7+IonbtLa00NfXy1Udy57OhF88kxgsWWZp1WeIVc+BtFEts8Iw1bDwMvTM8bjP3oF7t1sP/GWGfbtyPubdawgX/qO77bDxREvT2MSsZQe9IsU8R/f7kZDgv2V9keUpbkZaqVyCzAJLRGQYpXQVqIampr5bCRzGdRt5DO/1Iz7+85LZpQ+fV9OUrsqBx9VvyzrUpFXYssjSf36tDlVTK1S7gXMh4w/jBv2Ii/Vdu9Rl8VphpzR09SRrPlX6VK1QrrhrkXcfvA6fPKO4zWluakJa8wsMYjanSsBnuVKaNT9Z3hprIO8gwHNskqBKxWNroY6gI3zL+N3jAwFbRlkVVKGaFr9t2eek/7xLoExCyNaWlKT2MH0ceLXhVAqg3AZ4naGncpXSFKb28NefqjTFaU8gjI/Qq0n94WnFRc6QT+LwqTM37z9MyuJoNFwPFjHiGx+RfoixUtBDsFzKgysmQHm8asmptDkqlJbgqaQtlJ6lKwMB0j0QojVkkCm/A6KlhMnrD2WKqpBO8mTkSIpeVMpzm1U3i9tiSFgYAr3AaVK/NpcvpHEJhCnsG4oUvHGKP4S0A7Q5aRO0QC6holbKfVL+zRJ5GSlcsrpJeyhpU5ZQZvC5DaVbXwoAIl+yFEnlpBRqBDoqLOTQouwk6PVwG6VMQnCLCM0VQK4gME2MC3GZoIVaXA4EeM8SFy6eJLc20or8n1yoEzFaDzlV5BeeqihIRL14TCTN23QSqtgMGUssve/PHnJLAw/swCkWUloP+GWIEgH4Fc3bdQb9/ekDYpcSfsqYIoWUhW06kKdWw/kf3svCnXqCkfw9Mtb7V/qf8MvnEoMDwbcZMOKXwZmqWLBMhUK16uPs+5P70oji1KJM+b9R3Vqo5/6TZ75+v7JSya8ZaYmIQFBwiHxJVppTCDA/Z04hn9vbrVWlcNi3eEMD6YxXmeLGSBtjY5n+FCZSm5684Hv9btDXgFhdHXVsr9KgllXLhjZpc5r8unyM8K/eCUJE6Be/mKDguIIFNa0K61Ysa9q+mZ2RobT1X9KpFH5vsZsLsun6+sUEhsTB5kHfSroZdWrlYGKcOestdx/5+Pp9BGkQ+8QQYtWmtzraaQKMJwxFMn3pL11q7yT/A4fTF7++84r09I6Mikl2dSpY1NmwYS0r0Yyyn32j/93pCa3BPV3hM0Qc793HISFh8SaFtEsUNapSwaxJHZFsAQmJP2Yte8FtlNJLpvNzD9AiSkRFJ5257OfhHen58Xt4RCLulLO9QbvmdugnleER2lrqTepakVTGpKhONQvUo6uTBhOeFj2Fndl/7OTI71HgYJX/qIF9aFEmEo+evbjz8AkyCnh9+mygr+/iYF+pXJmOrZpppyTaFW0oOib2xNkLbz0/vPvgHR0dU9TFya2IC2wM0VyUn32/rtn8P9QzelBfJ3s7NHfk9DkE83yPjsY0f3FXl/7dOyNvO7ehW/cf/ed+Dpw+Xf5A8lhuEaXPXLp26cYtnI4Z3M/Rjh+q5OsXcOby1feeXu+9P2prarm5uqChds2bYJBHa8ggsf+/kw+fSR6nRdMm6ab+8aZ1Hjrpfu/RU5zOmTTWyLAg4d+89/DYmfOEjvz+nRCHT51FtCGhyfefbVvVqJzGQ3jq/CWeDJFsWr9O84b1uLpCGr8Y56/dePbyNWbBsaeFo51dMVeXapXK16lWRSisws3iVXLl5p2kpGSEezWqIxkDyfrsOXL8yYtXDnY2PTt12Lhjz5OXr/FQlS9dAmvbkOr23//tQSpURB6WLlFsxIDe9tYirzPWBJ48fxnbsSBBbkxcrKuTY1EX5xaN6rk6O8lqFHzvzz6HTrh/+PgJCVQR02hjZeniaN+5XatM14qJjT16+tzTl699fP2+RUSYmZqgrUb1ajerX0dLLH8m6TO04Kl4+fb9Ww/JWNbB1qZlk4bNG9Y9eOwUIML7MmnEYOHVYdh89+GTa7fv4n0MCApysLV1K+Jcq2qlWlUrC4UzyHn26s2FazdfvfMIDAp2sLPFa9VL9sYeCYmJCPkTbXHVvBmi/HnL10R8/96wdk08G3hIXr17r6Gu0ahOTcRpP3r+aueBI0j3WsjIEKlTBvXsZpATTkLV3mLcUO5GtXjIcfnIGjph9kIuDrJuMX7Qjp+9gIhcr8+SX2nc3z9at4B3i8AFNLhpYFR7i/Hmnr54BS/d8tlTsf3Gheu3z1y68snHF5annY1V5fJle3XqoKeny+2tynRCgMQuUtfW1jAQSVGL7EFGVWpFv3+FEFy4LiEG4fivPvB8gjBp1JxweK2bteoQ/N9+MCPu3tAvzs/giqvgyUtPU/mp/4tL8bgGJcsSTqzHW3g+CR1xT/L3CMHAheo04smTU6PqdSJuX8e0AUxu0KIyKjMb1q7x7449mCC4dON2364ilrywZjU1qRctq2e0hU0zjoIIMJtTQaB+O7E+nZ2519ysvjUOLkeU9vGLmbn0OVKnktKopB9vPSNx3H4YvGByWQ1BdtOgkLh5q155+0iMELKi/Pv3xMjviR7e30+c8506qlTlcqbChmLikueufPnyrSSpDz5Q/B6V+B6HV+TZK/7D+hSFXUSKMvINO/BFahO0nvde0oE15cQniGSP+OgTvWjd66/+MUQMPYT5iuP0Jb8B3Yu0a8q3KLAVKmnr8q2A89f8Ya8SxdDw+FsPgnG89YgY0deNByAG38Ie0o7JJ7w+RaGH/oFSWxo9/OgThePanaCWjWyG9XEVXZMDe3jc4OLcmgd2L8I9lU9/8P5EDE6IEfNGvryypZj23rrnAFIIEEVc1LeEiMffIh6/eIXBx9TRw0TXGXp98kFydjqZCi0MkXGcPHdxSN8eHQUZ8GJiYjFORRNIyXj01Fn3S1dBQwtDAFSC49aDR3Mmjq1asRztf+nibvNXrk1MSsLgUpbNeejEaZ+vfrbWlhiXU0VCXLtzf8WGzWiXNBRbIPbBk2c4kKBv2tgRioce8arlnWJgR64r+YfII42MlKQUozeqGBwaSpiUA4KAwOU0qF2Dewr6a0CQUBF8WeBQdVi2S9ZuRHJCwgHsmFnAcebS1RaN6mMWAxlEqTAIFW4WVx30k5eSew1rxMzEmFfEPUVsIa4Ij8TzV299fL+S8eDDpy9mL10dGv4t7Ns38oTgrkFm+5plvHWhX/z8l679902KYQZJfGAF4XC/dGXUwH6tGtdP4fG//tm+G3MZZPRJtGCC4rh8806bZo3GDu7PV0g5V0ELEyuL1mz4FhGJCiQNqamFhIbBtQVDev/RE6vnz7QwNxO2hY3aZyxehbtDiqCImSAcV27eRp9fvHkXEcn/OYUkJn3++d/uc1euUy1yUeC0b9F0WL+eckxcYR/kc7CZ5Ibtu2kGIPIs4f2tUl46BOep/0j+Ifrc8sS4p6/ee2C/XLz7sMfi4uLIg3Hy/CWE/z15/hI4gIOtLE+eu5SQkDh55BCubvbQqr3F36OihFAgURmPKXqLMXMxZ/ka1EAuMDLyO94UHJ3btb77+AlwcHaw4167am9xYIj01wlQL1i1DlM5qBMPIQD/8PEzjqu37q5ZNMciM/ZfNShdDgYk7Mnvj+8bVavN7Tyhneev5DGjnj4iHMPK1XlF5BTuR4TmYkVo1HOpE1XCJw+QhKAUEc/Qt7qe1J2QFCEdVqG6qBSvrJ5rMfW0P6q0JePaDbSMJeGsOvZOlJlZBKZTMeeLiUXM5Sloc2ZW06yerEOA2ZxZh+1vVzNMoDnLX8TEJv3Ryr64qxGMlg+fvp846xsbn/z8dTh8kq2bpLG14uKTicEJH0LT+lbwmJmZaMO5d/thyIXr/rFxycs2vFm7oDLcnjwol61/QwxOWKTE7RbxPfHpy3D3y36oc92299aWeqWLZdT/g6uoV8OSNA1T8MHTUNDwQ/I2ouSdQgYm9Pg5+MP5Q11drXl963KljOGwhcF54Zp/UGj8pl2eYeHx/bqkrMXnXViBAsfO+sKX2K6ZXdmSxnFxydC6fDswPj753FV/TQ314X2LcjXgeYYDmcvB5pww47kcURom/eT5T+EmhRHbrJ516eKF4LpEt4+5f/EPjjt96St8xd3aO4rqZoTp6uKEPyQYYOEPP3KrZqQqUV3YdTfuPkARfESwc7Ci43tU9N1HTzBaxUB/9rK/t6xeYlIozXpXjDJHTpmNSXp1dfVWjRvAfoNZCIPz7OWrgcGh67fuDA0Nk7V7x6Zd+2CJlStZvFHd2haFzRA2fOXG7UcvXsXFxf+9efuOdSvoLmHGhYzq1KiKeXc4YDHSEqYbwXgIBid6jpQJPGsfSRFWbdyKokKGBVs3bVS2VIn4+ASM9U9fuARjZtLcxQumTsipdYZVK5afbSJdQuPh5b3/2Cn0s1WThpXLlQFBP3BiUJoQJd1ccaWUCUcQuXGUI0rEx8cP/2sWbiVK8fzUrlYZpqCH18drt++8fv/h7OVrMJvXLZrDA5BUpfjN4jaN+fKXb96BA1cqly+LRvqKGpUrDu7VDbtEbN61H3G5yD8ElyBsiUJGRrAP4caETQ6PMTpPK4HxNnzyTIzXsasEsihVLl8OQWJvPb2QkwkP1coNm/G+tBSYnZhbIUmbnO3tOrRq7mhvC9sJWkdOngmPkNgwlubm3Tq2pa0QQgUtoDpnxRqM+wsa6Hdu26p8mVL6enpf/QNOnbuIpx2uZuwis3bhbM203k7MTYyZPg+AoF08ALWrVsbrD+vr7JVreHp5vaKniGufPH8JcYpWr1S+cb06luZmmBU6d+UafJ7wjAGlqWOGU/mMEHhgkBgTNeA9bVKvdtlSxRMTkx8+fY55AbhWRGvGdvPc5xYy2BUQW9KLCnOZcOjBoKpYthTmJjbv3o87BTMeP1Bd27eGibVt3yHAeOHqjWF9ewh/HLj1ZAWt2luMu4kNKmh/Fq/dgAtBgAbPPBB6bjGD8Nf8JYgdgG6NKhXxWwFf6Ecf35PnLmDejVYoSqj2Fk9dsNTPP7BJvTqVy5dBjAZ+QI6fuYBZHty4zTv3zhg/SrQtpZjYbiTU/RhUfJbPdVn4tyTrj7yUrZK64758kvxXoICec5o/64RJvrG3J2zOeN/PXGYqLcvmTOUrY5TS8F0dBydSf3LUdxygdVM5qe3++l/D0MioRt1f55lNIeAINid+05BhTk+XPw4UtmZcyJAwyfysUIBxchwBZnPm+C3IPx2AzWlgoLlidkXT1OjWmpXN61W3GDX9UVLyz/3HP/NszjsPQ4iHs28X506tHQgQDrYGFcuYIhJ13XYPBG2ev+rP87j6BcQiqhbCDWpZThomDQLBadXyZlUrmM1c9gJtHT7lU7pYmQwiW6LoL6sVHlRic1Yqa4oYVPk1b9nrBYMTmV3/GlECIcpEuFxJEziKZyx9AffpsTNfQIsGKiNIFWGxbi7Sn05cY6M6VrNXvJBAcd2/a3tHii2qRf7Ykf3duJ2Zt/qVIjbn9v1eMDihPn10KYBGaijpVggG/F8LnsEi3fvfJ9w4Gyvp3Ce3iYzQ8O3sWLvi+p37CM+tmNYsyUi1RBcDWWK3IJJ2wZTxSEtD+Bjcw+U4d/ka+Jo27tg7dcwwblsb/rcHBic8Jxh5IKCLFMHyxBD/r3lLP/p8werTlo0bwv3I1SI0DM6RA3p3bNWcFiEudPGaDRev3woICoaFyQ0TRRwsOBiIX75xp33LplSFEOev3gChpaXVrEE9blFUdMzWvQfAwcb0y+dMoy5QXBR6O33RCgzBcQlwyyCEjKuYPbSdtRUO0pYkdDnF5nRzccIO3fI7ULdGVRxUBj4HRWzOQyfPEIMTw/ehfboT9TIlirVr3njxmn+v3r775r0nwEeALq2ZEkrdLKrl9fEThjs4FZrNVIZLwBhDIlNifUVERsKjiNIhvbsjMS+IIk72XQePBgGzk6u1busO3EdNTY0Vc6aXLVmcFJUvXbJJvVrjZs5H0OyuQ0eb1q/NM+oQ6QpJe1vr9Uvn0QEZtJrWqz100nTMR+w9eqJL+9aYTOG2pYIWYncxhoMlv3TmFJovBxG8eAIXrF6PpxozJnj78N5xGzpz+RoxOGtWqTR74mg826S0ReMGq//dSqIDuPKE/s/9PDE4B/XsSg1mhCcgxnj+qnWIUb984zb4iGkX6irFwTYWOw8ehQoc4/OnTqhUtjRRx4sPT91f85bAMymsEFcxbugALn/mkpWK2JxVKpQlTyzCR1+8eXv7wWNUMmfSGHNTSSAPpjaWrP0X9jbudfGi0sB1bitZSqv2FpsaG3Nf82XrNyFLKybsuEzRbu8+fIwYnAN7dOn+Rzsig1mz1k0aTpq7CFNIolqEqdpbHBr2bdX8mfihoDVjXmzA2MlA+8qtuwN7duUthaBiihNY2Vi4Q9fgYweSvoV7juqHDU7M2/xhUKocNk2RVQky2aIIO2RqFpIZQKFpnPJ4REZgOTgkJVVRS/KnjIqpgIxyIRuLNoMO7QIfMcCG5aVzYaR7EmZB6WhEqCifA68v0BCVUdc3EA0n5gljXgMcTNDgF0aRcJ7CZmZYFYI5X1//AF5V7DSXICDzfcgl/WPdyEMIwF05Z0IZrlGEzjvaGdSuZgEiPCIBhhP3cjAPCCMHR1NB1G7zBtZ6upIxNFYbclUknI/ScKzqFc15RRVKm8CCsjDXgSORV5Rtp7CH4dRFcy0aWlODk7QOj+j4IZIBJaziHQclCzmEn/bN7ajBSUqxnrNnRyfQiYk/Tp73Faooy3n8IoxE5LZpYksNTlIJlqqO7CcxYjF98PLdrxgbZZuQI29Y0AAbuGEtDZ4WOWIqFMF7AC0MCmeMG0kNTlJPvRrV4H0CjZgubs0I0SQcdIkanEQAY8HJo4aAxvAI8bpcLUo3rFOTa3ASfveO0lEU8VtSYYx4nB3scXo2NWiQFsEQxdAHp/VqVMWgjfJBYAEYiUYe0b83NTiJAIyTXn+2Bw0DhuzkwVXMfzTc4/uPncR1wdqhBie5TBhjuFkEum17D3KjfykOSt0sqhUSJn0LMJqhTDkEPGbUMiTmBITpiBZ7lxPdsG/SheI4vfvoKUwpEFgISg1OIoYasMYPNIw3MitB+PiGSQknKoiKZUpTg5OUwq3asXULy8LmeNcwqqYqKmuhQsyeYI0oNThpnX+2bUlo+CIoEwRWYWF5MAgMAaeNGU4NTnDw4mMhNO85J7qYFdq+7yBojC+7dmhDmOQbNUBLW1sLhtneIye4RarR56/dJCYxLoEanKQq2O08Z51qTXC1MBlBT8mDgUki+oTQyGQgQMXyJQGj8WZKKEqZksWpwUmuFI/r+KED5V+1am8xvMdcgxNN4D2libIRCS+/UQVLbYePL9yph5qGBuxDbDHiOW7Q6x6t/beuj/f59MtQ5NSVHB2FM3VdPTkeUUkpPnidYmM4qimkLNvyF1+GVQqB1APVIlGQ59iBxDi06j0YrkvS0I94yVwbPjSNLTlV/Btbkr7q1ET0CD11RJF6MNNKxPBzp4g85sXq16wOyQdPn31JiRtSRIvJZCcCzM+ZnWjn87bUNdSEgaa4Zic76ap6v8BYrkEFJx4OUVDw24H4WO/PUb6pSyKpGK3tzqNgGHW8acRZ46TT1VQ+m4mHKT5Y2FMdWkgMDN4H6XlKFSuEiNlHz8Pwsy80u0QzAzeua7Xj0EeEDb/xjORVqMIpmiZaWLcpVC/iZFi/pmVysiQwWFiaazmIoSXuEaHZRvqMQTMGrKC5UTpkWSAeNjr+4F4g9pjGSAVxtvefPsOqK4hxS0EjOxGPg1N4RDGqTnFZ8KdaETaJ5EOe3h8R0IuNN6gurA6ytKlt8yaUSYj7KQsXEXtWO9UHyxXAbP2Og0cxrYvkfljqxi3KfzQ8abhSXJfozdLR1sY+4HsOH0OcKoL3irkW4SGg7M0i6kiWQwiElfIqTP+U/7z80khZxCc9ffTsOSg8XZj4+CWRSuG+49LgiodRh9udyi5ginBtw4KYj3jy8lVUdHTBtJlLunVog4MKU0I1rf7d/qQ18Ajq5eZ5buH6IxYdEi8JN8+AAQkbTLjS79VbD3KLhRHmaBcWGpb7YtUfcn3xuqHC6YvX76CFVxULX4XqmZiaS1i58JeEyvyyFyiI9o+DAABAAElEQVQrfxGv33vgtxHX1FYMdhobKeuiVXuLyWQfr047G2vC+ZoSq88rVeVUTd126DizZm38tq6LfHQP7jnsnoLMtDiwU6Xt4DGaJrx5Kxk2oWjbqU8G2UEAItzfEFENUWacz8e3fTuSIvghE0OCpPawmpplt37YskVUS3Wm4I+mUlUZpv6s0d/hdNUH9+5279GTb5HfsQpjSJ/uWMRhb2PNnfNKtwYmkKUIMJszS+FllUsQMCwofcwiIhNEEUlO/glrKjg0Dos5kQ2I/LqGhYsLw3FavpTJs9fhSI2LOFX4SMsUN3a2L4iMZbLHeKLNZgkTeXRRr7GRtnAZKmkPIbuwOWFA4mJFE94Ku4WsvHY2+h8+fg8MjhWWKsshZjyyAYkG9+JvxOThJZStM8flsTiH9EFobBA+3Jg8Tyb4X3z98G1SqBCMOiLG+0ZQH2xOjINhyVBfBE+Gdwo3l66eLmIRYQbzirCgCGv8YPRifSn8lrQUWVhBY2CEVEOUCQIxRV8DJIZriaJFRN3CyPeIIEPJWtCUC+Hq5j+a+o1LFUuDEr3S0qmbgENS1mNAhQkh52YRAYxdCGGggs3Ja0zGKRYrosTMxOT1e09RERiXsN/8046MYbcgz+f/9h+G46jPqIkwR+Gsw3OC0ZUck0Y1LdorZPd57eEZEhaOBEIxsXEYrdIA1NQhsVQWqxMJVbwo3/intQkJTBYQZmx8PLZTEgqQOGEYtHD88GKGhcLyOX6BgRAwNzOlzkb58qw0UxBAOh9ST3FX10ypEJWk+xaLNkSTb9O0dqJiyjJ1nV1dFq5JCPSHly/86vl4Xx+8Jti9M/LuTZf5qw3KlP9VYUqSVWpD/uKnoVLtUt7kukQmtSiNPIfLeydTxH4mJsZ//ZJWo4COjZ39pNnY+4THz+CpcZ2GFt36ilaiXdhKlM9jFiwodVeEp2Qv45WKnhobGa1dPHf5P5uxDn/Vv1shg4gJLLAXFWbM7EeA2ZzZjzlr8RcC8Yk/jp/9gh07aKrbX2UyKBhFsyeUXrXp/e0HQZ++RG/eLZnzRpIeBNZWKmdat6qFtra6DNXsYGPHFzRjKch7RNumtihsPwVtTuhamOnA5gwNT4B9zsteS2tWkCDZdM1NdRSUzxNi1M1Co3EU6TYxY7C4VJawdeqWJwjUUdDmlFUV+Pp6ukhVgpSVyFCCNX4kCBO5QB88kXi6hP4WDNzJwifL1G4IK7e2sIDNiW0eEFCav2dzyc2C1WQp435ZpU4cZKIFDhciwZwXvyq8ESpzsGYYugiURYZbOZX4BwXzSnv92QGzbPv+O4moYzh4ccAjikQ4WFeJxwwzKTx5cqqaFoxexMpiTxGyulW0Zi6T2pxKvY/U5lwuWRwo84O5GMwBIXhYpoQCBWRhcGGxdLsKaDMRFRHwD5DanOZmJipWkRfUtC2tEaeKI/rVs4DdW5DMFvl4Ps6ZWHTdDhh45Ao0U6JYf8TGFvj5A8s6RS+LhNQiXldDLzXOglqSlOBpyuKniKFj1gNGUA3/7RsSAvx+xMcbCPZiwZJLIvYzQRJdosJH09hEkkspAx8akY7ZLsWrKaivjz/cr96+l0QnKa7GJLMFAWZzZgvMrBExBPCLsGLDW2yjgkIkSkXCIRhC2JES2XfA2XX4o6x0OFh2OHVUyY8+Du6X/J6+CgsIisP2KnB74th58GOvP52bZsZeKWJdTp8Xn/ADQsg9K0sUmXtIUbzYJiuytEiFWGaZlIxksxqyxBThJyZJeqipma9+jekSPiRiUQQEIoOQRRBy9u2kVhyRVLxmWZIwLGFzIqoQ8bTE73r55m2MobHsrWm9Ojwt2ijNf8sTwCkJGEa4WmJiEu2tUCwfcBJSbhZsTt4uI/TSKErxCb92c6GlqhE0uEtBW0vZVvDcEn847qORYZqlvLyqeNGzpLTnnx3g4UQ2VwRXIw8THhiy58SO/UfatWgyoEcXUayU1YKTYeLshUjLgZ+MIk4OFcuWxgpP+BNwL3BTVqY4E3i9xT6WhENvCk9A9JQsc4VL39TUOGVXC1EpCZPMxcgsVqBA+u6nzbWrgB4TyRACCYmSn1zc4kzc8CZDHcpiZYPS5Yss/efr+uXBxw9iGxL/LWudZi8jbUpDbfHTHRKiVVg80CYxNATCkiRDwiBVcTcnN8mQiAQSApk0bE4vGjbtl9WLkBo31P24efvOlA9Cy0S6ljIpMoLLz06aRNqjRerwTLd1/FCPnDobM0pI/d2lfRuszebtu5NuDUwgSxFgNmeWwssql4cA9gUhBmeXto7dOzhSY4zoHDv7JUjyeyvz4+xQkGRtxSaTT1+HI68s1lJiQ8u/N7/7+eOnIruJyqw6AwV21nrYw1OWtYyKaZGtVerMpQLNBYdJ5hoLGWrB3lZAXJ6ItYUe/KWyQpflaebiMmxPT3qnYLIBIowlPRInoeytDmgRXfyTQQywjBPxutg4Afs0EJuT5IYRXfaGxXIY1mNqhnZD2DopwvIz4ao5obB8Dg1WxNSGfMkcKSW3AEGVcAnSZDzcnlCU7G0UCtzi6sqiC6XurKPURLus2oR8TBPAfw4vYlEXZ+zyIhRIl4Nb36/bnzgwkYGEWI+ev8Sugxh4YU+UsPAIXpZmWptSWiv+2QyDE7M5syaMrl2tCq0EBGLIRW1OGqwOhyRXXj5ta2WFzMPIz7l7/SpeGjD5iiqU2lpaYhub4DBJvjf2yTYErC0lP9SYI8MPtVI+8GzroQoNJcdE/0jZa1TT1FQ0447tiAlhl88mf4+MevmM1o99Lwkd++GdLJsz7pMkNZeuy6/VBDSLLElBRGujBOXTbEC0SEiYNmsTsHsrVnUGHtxh1qq9mpY2lVHX09cyNU8MC4n7KHP5dNK3sMj7t6GiX6wUtnWhuplFxKRmTsJ2cwrWuX3fYRic+Lu5fM50LOZUUIuJZRsCMr0x2dYD1tBvi8DTV5K/9whDxW4oPINTDiaIHCEHlUG2IWxTiZS5q+dWwjJF8Hce+khLs5mws5ZEpGCtJvYXFW2aBN8iPhbdFhUQMmF1fA2QrOS0slBURVgJ5dhaS2zdb5EJ0TFJlMklePByi3ItjR0jSN+wvE1WJwEjPtxSkgkWW6LL8mKRKE04lqlNy1VXjW7brDEUsa0fRl1IJgT3FE5FM2pg2E2GZbIyK2LoRrLz8VLaqtYxc1NptFvmLnBSrTNCLXqNn2UsXqUo2dvaCNVV49DdXLFpjWo1pKvl4ugAGWwRgd070hXmCvCeZyz7rF+r+sThg/b++3dRZydIXrx+E7tBclVAK6sFJ/zTV6+hiGkRnsHJq5l7St8XutCaWyqLxl4yKEKL2IpTlkxm8W1TJiaCQkJoNEFm1czqkYOArZXUoZef0opG3Lj8unsrHGHnTolfu5q6ZN8U+Oe/hWFjEiJjWEE6fRNx94aoVszbV3CNoqhg+UpUQK+I1P6M+yz+jsR9kvL1OJYqVecRsJAt/uwJJtIdhZ49wSs1rFQNnFhvT1muzm83r2I/UhxJ4aE83Uw5jYqRDHvwMZaxUoCUcr+RKwGniMVgBicXltxDM5sz99yL364nnim7npgaiywshKclOu3GKhSdWctfDJn8YNqS55RDCSTFJYlwYVBRdyItzQiBiF+ijh1f5NdTzFUyIYfdUM5fEzF+vkUk3H0s8d5iA1JNDUWjWx8+Q9CZpF1nB+kSC/l9kF9a3FWSDB3G16Wb/MSq4MNU7jToZocBN/Yd+yS/HpVL09p9KleTRhGJQIh5dunGLdGx+/Z9h1p269eu9yDuEJPs/YA4vTOXrqapLuUEoN968AgkdqYWjVEUqijCqV+zGswD+OsuXruJBXJQQZ4VuLlEdUkP33h8IKYpT+buwyfEryvcxIInqciplYV0OAgjXCiPDSSFTC7H1ES6gJC7EQhXIIM0UMLsNSo5ee6iaFVkwxisaUT8p6iACkzqigkMliwByIoP2fkTQbanL16RVb/wlUH2oL6jJ+IIFXjqkNG2e6d2pCrsqM6tUwUtGI0kwo1OSXArjPguzbHEZYK2sbRAgisQF67ewKPOK8UpQsGFTLciUlfJ8TMXhKWEw5s2kiWWLp+8ccjcicXVQmEaqy8syt+crH6LXZ2dCIBnL0tsA94nQeyp4MnkyKn8p86gbEXSq/BrMp/beL8vkNHQN9A0K0yENU1MC6Zshvnt2kVRmy3k5GGJpLo6kvEQFXzruRQle36GXz5LmZT4mZT07cYlnCIcV5bvlAoTwqx1Ryy8BB24f8fPpDSrEgrVbgA+6gy/6M7TIqcRtyV/N7GhS5rcSKKiKjH9UrfZpL/D8qvBjyH5O0UnKOXLs9LsR4DZnNmPOWtRioCFuS6ojz5RCPXkggKDc8ter4DgODCFw5VCRlrIvoM9MF++i+BqETokVBKDqqujIbpri1BeQQ7SxhLJl28l845yPs3qWRNv5FF3Hyw05UrCK7X9gDe22QSz95/S0RVXAPSNe0EJKStCKR/eyD3/fcIpxtvtmtlRvspEozpWxMV61B3Ry2l6iDpPnPOF2Yk+lC2BJVWZ/7n76Al2Uf9n+y6aZSSz2iBb6iElD/a05NUZGh6OEFZYm/D/wCahpS0b1SdBgAeOn+b1JxkP4e79ZOg5oHtnqpJxAuGULRrVRz3X7ty7fuc+COL5FK0ZF0WW727cuZdrLUM48vt3mBAgMLjv0q61qLpSTOorvnLrDk8RyXtvpOyqx+NzT+1tbMjpi9dvufzMopGht1GdmqjtzsMn8BLzqnW/dI2Y5Z3atDAsWJBXqvIpYqFJ0LKn9yeVK5Gv+Efr5rASIbN1z0H4vXnCcPqt37Zr9rLViGLlFmHPT7j0cZy5fI3LJzTZpwQ09gnglqqgZWFmRkz9R89e4qXg1oaVqEvWbSScn8iDwvkgP1bHVs3AQE8Q5cspkZDHz10km4vy+Fh8RbbKvH73vnAbWwhfuH5z6KQZcmIZeBXKOcV2LMQq3nf0BNLwciUxv7Dz4H9cTo7TPl/9P3z8hCMpWTx8JrN6mNVvMWbHsDMnenvj7n3sfsTtNv7u/29fipXF5eY0jaAP/MxOWbBU9IEkvUNaIP2UHDxRzx4FHdolmdBN+wm/cl6ySyd+q8tWROg4LbTs0R80QnO/rFqIFfmUDyLi9rWwFEvPuG5jHVsHWgQDz6x5W5xGPX8sMAV/Yl8W5ARCaeGO3amKfEJdR5dskQIHbOjZk1zhQjXrEbdqwM5NCf78iAn08Du2hEEyjkbNRSOKuVWpRnulJLLGX0wF01/T7W0xq6tgi/ghIm+WMM+8gjUwMaUQkAQisg9DIEcQqFzOFLlYsWvIjKXPe//pjL0rYep4fvp+8rzv29SNKLF1Cq9v7Zvb3XoQDMm5K1/071akXnULbCWCaUj/wLgj7j73nki8iFUrmGUwuSuvUXhQdXQ04uOTD5/yMTPVqVnJHI3C54nNWpD3yMnegMojSLh/V5dFa1/DkJ4478nwvm4w3vR0Nbw+R0GXrF/FhSPLLlXhEgBk6uLnA7oVKe5qmJj4892HyO0HvMCETJXyZtgnhiuMP9K3H0mul37CwiUmNz43HwQTgnxXKWcKO5zQ8K/27ey8eN0bBABPXvBsSE9XbBlqWFALe9UcPfPl9EXJn5ZqFc3A5NaQKTQCFOcsX0MMOey4MHvimEypllTSrEHdo6fOevt82XXoP0x24tTZ0SE5KenBsxebd+7DujL86eqX1noEB9t5zV2+BvOjo6fNGT24X/lSJZFdFgu9kKXz5r2HqLlqxfJIBJqJ/URVGO9iII5wStDY+LFB7Rqy6ne0s4UwksQ8efFq8tzFyApT3NUFu6diywrY7SRysscf7Xh/YvGn98Xb99w6Ybrg9Ftk5LW7EiuXfPS0dapVKp96VgCbkWJEiG1OEZ6EpaTY2QV9CwgKvnLr7sETp4nhQYWFBHCD7wi7jz599QZ9+7NtKzMTY/whh6MMGWWILUG1vD9/8fGTjI3IJyg1KeunL77cHloXNufuejKwZ9db9x7GJSTMWLxiSJ8etatWwsLOr/6BcG7vPnwMVSEUtltHqYsvte4M/Y81rtgTEv5kUT9zhqpOVYaFPHJAnwWr1sXExo6YMqt/9861qlRCbCqeyVcenqfPX8atB/h3Hj1pXLdWqlKBujWqHjh+CtYXBsSIDG/XvDFZ44octpheIWhYmJm6uaaZ21JBCyY3tvDBpMN7L+/ZS1d1bd8afcODhLt85OQZuoZWGI8N4//o6XO4qC17DsAb36BWdfifQ8K+uV+6cviEuNsEVzd+2MABYybjFiN17VsPzzZNGyMFSHx8whsPz9sPHiP/FmQOn3IfP3QghUI1As82rH38VmCyacyMef17dClXohimdR49f/Wf+1k6eOVVDp/tjbSbuISGSWchuc8ttKpXKI/EYDx1lU/nrVhDkvoe2ro+Szd3UeotVu1yenfuOGnOIuyyM2X+0gE9u1YuWxqZwz/6+O45ehwvmmp1Zp3WkdNnkREa9SM7F6YsXZ0dRdtymrXUY2jPpMhvfpvXRr96DitO18FZXVcXG5OEnTsZcvootNR19YmRSWswrFDVpFELeCwRXus5doBl1z5YuomMPpF3bwQd3QcxTWNTm4EjqTwhbAaNjrhzA2G6n5fNif3kBaNU194x1vtD2LkToeckRqOuc1GLLr15WnJOzdt1Djq4C5l1g/b/z6xF218GpJqa7YiJXn+NglXsMbqf3YhJRlVqquvro4fhl8/57/gXdWpb2dgMGStaeUJQQOSD26JFYKprahWsWFVWKeF/8P4EolSxotyZYjkqAmNfjqy06MCx0/+5n8PJtLEjuD+w6WsyCZUQYDanSrAxpcxAoHt7x8fPwxBhC8tt/upX3CodbPQ1NNXhAk1I/IG0QFynpauT4YQhxVdtehcTm7x+uwcO2EtwzSWlpGNFJRAYM7AYt7aM04it7fWH09Z9XujP2q3vcdA6YQMP7ulKT0HUrlp4ZD+3LXs+hH1LWPA3xotILiqxV4lM9Yrm44dIJnpFP/BAvvWMgLFKkvfSi4LRO1ZwUejM4rWvRevh8betrMZdPlqnmkV0TPLGXZ7wc85P6SEsUroAtZRbob9GlEzXxhBtVz4TBgwNWsvEDS1IozAPls6eOm/F3y/femCwiwNjPsTOkdA+HR3tSSOG8DbAhGK9GtXGDem/YcduDIuxWQWuGn/e4uLjSZ01q1T6a9RQ+RelQimcq1XKlyXOuqb168r/gzq0bw9YjAgcxbh/7Ix5sJNxRcSG1FBT696pfed2rXh9gDU7b/kaHhOnsFG5fAQsHdyyniuGHVwmz12ECLeNO/fhoEWVy5VB6qOdByUjJzkfIDlqyqzknz8J/lQSA7XNKxfTUxAIKj50gu/+Ah+OX+L7JcLY82PqmOFUEel2cIthnmEG4Z9tu3BgCxO6FtfJznbmxNEYNFP5TCEqlimNoTB2NMGMeBYN9xvWrhERGbl1z4HYuPiNO/bi0NXRoQ8hEnn/NWZYg1o1uJcDH92CKRMnzFkQEhp+4NgpHGQ3F4qGYUGDJbOm8GLCVdOaMnrYkInTsW3MnYePcXC7UatqpQdPX+ClJhvJcotgSy+YOmHOstWRUdEY1ZGBHREwNTZG/lLRJbJ4NRZOn7T8n00BQSGnL1zBgQde8uOeOpzErqTD+/XkNqQy3bNTexicF6/fwvfCVetoPfgRwEzTgyfPKIcS+D3hvkGUD4LH37NhNV3UyhXL/bTib7Fq14LpJ9xBPOSw8Dds38WtBCGRdBteLj8Hae66U6wYl2VzaltYuSxa47NqQZy3Z8Sd6zh4fYb96TxnmUEJ/vSlw8SZieGhUU8exLx/83HuX1wtdQMD5/krYdRxmaCRHMh5zvLPi2dgF1DYiji4AnpuJZymL1RTJiEzIn5hdgbu3QYrEduKmrXqSCssWLai0/QFnxZOSwoP+7RgKqKtsGsLTFAigL45zVwCdSrPJZBeiGQY4jIpjdDi0ocv0FMhgaRoZF13xTKlhKWiHBptkcHc/qKVM2amIKCeKbWwShgCsKxSFluJIyFaCrNq6YzyXds7wg2olpIaH99Izdq5jcPqeZXgDCRaz99IJ5Jp1TCZtqyo1qSulYE+Rt0FoqISk5N+gLCy0B3ay3X5rPKokAoTAiMWRQ6eFve0Qws7WJKGBSV7jEgPNckWLyRCmCsJumUjm5VzKsKZWdBAE5s0J8Qnw+/q4lhwSC/XWeNLS5gyPi0a2kweXgKOU/iyJBeF1fNGWk3rWQMo49Q1pVxVAlG631wVQjdvYL18VoWKZUxxRehhXFwyKrGx0hs3uPiymRWoU1SomBEO/mDDesGQDkPqjq2bZ6QqUV041lbOmwm/n5ODnYa6enxcPBzgaAtj+h1rV+BbVKtNs8brFs3DdDvZjgJOFfzFQlDliP69MWjG2F2ohUvAR8gnHFIqszhFqF3zJkRMuC0nr1rsNjFu6IAZ40eVKFoE27pgtSpsThgYZUq4wQBDwlKab5arKO1Dev9xVUCXLVl8w7IFbi7OEj1JOLcazLwOLZsumj4J2yFKmLKvGuqIgFo2ZxqCYIkcqQF7rIHDawinKZWl8yXUgjMW5its0cIpMZ9xcXGoAoZK+xZN0XNnB3uhCmlDyCccaQ9kFRcogMcGZg8eJPh7ZUtJSoQNKcIhdXZo2WzLqiUw4RBnC634+Hh84xmuUanCynkzeAYnUUEsNPK79u/2J1ZaQhg2KkHDwEC/c9tW2/5eKgq7ClqAd+vqxegD3gvJFaVcKaJ2JwwfNPev8UVdHMHzw3xS2ghVdBKxsusWz8OQEe+gRBH73GhqIl3z+iVzybsm+uhWKFNq6+plAATtQiUJ8R4pLWLhK6zfEf17gUkQoN+4O4p8qDwh0BnMaAzs0QXGoaRzkqVz6nY2VnjagaqEI2gIioSf7jdti0jSU0IImUIOV4XMMYGjq5PJUyrcVgit1FtM1aWA0HO5RKc2LVOeHCc84eRxwvPwZ1swxxE94YMhHx9ZrSuiJbenBVo3aYg/AagHbxNeTznCCK8ttnGv3ei/dBydsaMmHhRyaBgVsuzat+Tuk4aVqwvVkSrWdel6+3HTtMwtqIqato5Jk5Yl/ndUaKOSGgxKlyu2aR+CbDVNzagWLED4Ud3W/o8bi/urxdT+/OJwKDhmkagWVUlWdaZd0YRVncW3HoQ3ldixycglixfZxAwq4OsXK8mpJpWkbcknUsVF/8f0Fv7S4UloUr+OqICQiektwrQwNxWWinKSkpMIH79RogKMmbkIqEWn7nmdufWy2hgCiiOA4UJgcFxQSLyRoZY9PJwKJ9dBEwhwRU5XXW115L+Fw1O00VfvviGIVLSIx9yzvqapsTaPyT1NTv4ZEByLrmLDTFibhc3S+Z2CoesXGPM9Kgnpf+Rsc/LGA77Np2gI0cKdWknGzVjOGhIaB5tWqS1VuF1VnMZmM4DRwdZAjjGseG3pSvr6+cPRQZbJpSussgAcPt6ffLDnoa21pXAEI1otnsOv/gH4u1XE0T6rt2oQ7UC6TBiccLhpaGg62dsqeFHp1ikqgJhYTOpjG0asABQVkMMEjAicBpKQgTkEyyGLZp3hmkaSCUd7OyPDTFvAKXpdy9ZvQrwxEsxuXb1EVCBzmXCo+voF4KJg55M1h+nWj2ByvFaJScnYDB17Z2KInK4KBJTVgj8Tm6bA/4CZCKWceHhuSXCyrbUVRvAYSrbo1g+1wf6cO1lqZoh2GL5QPPDaWpqFzc3woyEqg/jYHQeOiBZxmdhrZ9f6lVwOl0Yks39QMOJ4FQScq5sNdKvu/fGDJv8SMrcb2fMWY5Xyh0+fEeeMS8Pk2qt3HljjgAsZNbAPJh0y94pUrg1LA/BrJjqfJavOn4kJcT6ffsTGatvYacEsVOyDcNm4L5+1jE21be25yz7la2Onk3j/r7qOLppGheRLZrAUyYTi/XzRSV0HJwT9ZrC2dNXHz1rw7NUb5OLGFk3pChOBk+cu/b15O2jsO4XAHEW0pi9agRwTkDy8bQPmrBVRYTIZQUCmvyUjlTJdhoBSCGCEhLw7qm0EgqhXmlRWTqMKDcHk6KcWwR6GEai4HYixn+LCqY1I/rcqrIuDy8k6GmG33MjbrGuI1Ew2WszqVuAJVPCvDu0JnsPs6RttUVkCnhmSb1NZRWXlYRgoix5tAjAialfBTINUSwUCQ4TsGSXALYP8q1hQhyWF8n0dKlyFUAURvMoG8cJS4i58FdYpylFWC/5epUbeMDXxxKJpfHOzgGDVLomxJ/vEiPaNMGGNwLMtR4AUKWhjy6kH0ys45AjkYBGMfBIyLVwakHW9ytK3mD4YmHlEbAW9Cg8vb0Ir9ZhR9SwiYAwr2x94L+mmJor3CoZcQeVtOThIJT7SrP/AzwlrswCOrP9g9gEGJ9pByIbird19LLEeMSPG/bWRr05yB2JiNHv+lMjvzO9QymzO3+Eu/+7XWMTJcM0CeVExFCA4WinNCIYAQ4AhAARcHO07tGqGRapI2IOsS7xFkgwiUQQQHjxh9sJWTRs1b1iPO+UHJ+e/O/YSFQTfiuoqxWzdtGGNyhXSVdHm7HefrnCuEqB5pOHzyVUdU60zSHw1fdHyGRNGIYafWwMSce89egIcTDRgeypuEaN/KwSweBuL23HJrZo0VNx6hLvy4ZPn0EL2MgUja5DKDvNfUMkfb1aeeEiYzZknbhPrZIYQwPJOJBbKUBVMmSHAEPiNEcCqv7uPnsLViR1NhvZRdB+C3xiwAsh6hX1lcTx6+qJ9y6auTo5xCfFen3x2HTwKJwaQQWZp5ATOOESIuZUVdpvxynO8BpjoR06dRTewArxqhXI53p+Md2DTrn2I0B41dQ4WcDauU8vGygJB8q/ee27bcwBZl1H/8H69cmeEc8avndWgCAIHj5168eYdImWG9emhiDwWI/xv/5Grt+/CWEUcCt4URbQgQ/LYFXV26te1k4IqTCyDCDCbM4MAMnWGAEOAIcAQyOcIYH3v/CnjkTf48El3SwvzDi2a5vMLzvDldWzVHBYmYpIxFsTBqw8ZsJCji8dkp0IEsGwbW+mcv3p9WCZl6xU2kc2ciSMGTZkfhtza2BkVB7d1dTU1ZHSDY5zLZPRvhQBSmm/bdwiZ5+ZNGa9g0oe4+ASst8eGYS0bNRjWt4eCTk6g2qV965jYuEE9u5IlAL8Vzjl1sSyHUE4hz9plCPxCADmEJs2X5BDq11WaQ+hXGaMYAgyB3IHAm/ee2FQwISnx5O6tWOWVOzqVq3sBf8WhE+5PX72Oi5PsP4QVoUh4i40x4eTM+CLMXH3lrHOyEYDzFqbF2ctX33h4gYYgHJtFnR2xf3J2rlmV3UFWkjMIID9zuz6DscfAgqkTFQ+8h3vT69NnRFKwn5ScuW3KtMpsTmXQYrIMgaxB4MePn/EJkj+9WppYqM92MMoalFmtDIEMI4CcE9g0BfvxZLim36gC5IzBTir4lbO2LJyl+ZZ/I0zzxaUiNxIeDAM9vVybwClfwJyXLgJbDdeuXsXO2iovdZr1VWEEmM2pMFRMkCHAEGAIMAQYAgwBhgBDgCHAEGAIMASURIB5VJQEjIkzBBgCDAGGAEOAIcAQYAgwBBgCDAGGgMIIMJtTYaiYIEOAIcAQYAgwBBgCDAGGAEOAIcAQYAgoiQCzOZUEjIkzBBgCDAGGAEOAIcAQYAgwBBgCDAGGgMIIMJtTYaiYIEOAIcAQYAgwBBgCDAGGAEOAIcAQYAgoiQCzOZUEjIkzBBgCDAGGAEOAIcAQYAgwBBgCDAGGgMIIMJtTYaiYIEOAIcAQYAgwBBgCDAGGAEOAIcAQYAgoiQCzOZUEjIkzBBgCDAGGAEOAIcAQYAgwBBgCDAGGgMIIMJtTYaiYIEOAIcAQYAgwBBgCDAGGAEOAIcAQYAgoiQCzOZUEjIkzBBgCDAGGAEOAIcAQYAgwBBgCDAGGgMIIMJtTYaiYIEOAIcAQYAgwBBgCDAGGAEOAIcAQYAgoiQCzOZUEjIkzBBgCDAGGAEOAIcAQYAgwBBgCDAGGgMIIMJtTYaiYIEOAIcAQYAgwBBgCDAGGAEOAIcAQYAgoiQCzOZUEjIkzBBgCDAGGAENANgI/ZRexEoYAQ4AhwBBgCPyeCDCb8/e87+yqGQIiCNy8/+DclesiBYzFEPgtEdi296CH90elLv3Hjx/L128Kj4hQSosJMwQYAgwBhgBDIH8jwGzO/H1/2dUxBBRFYO/RE7OX/n3+6g1FFZgcQyBrELj94PGlm7cfPHmWNdUrWmtycvKxMxdGTZl958FjRXUKFPDw+oiJmyETpvsFBCmuxSQZAgwBhgBDgCGQvxHQmD59ev6+QnZ1DAGGQLoInDx/6d//7dHX05s0fJBlYfN05ZkAQyDrEJg8dzHMtk9ffNs0ayynleiY2HNXb4SGfbO3tZYjpnKRurq6va3N1dv3bt5/WKqYm7WlhSJVmZuZRkXHPH7+8u6jJ/VqVsM7pYgWk2EIMAQYAgwBhkD+RoD5OfP3/WVXxxBIHwFED67bulNNTW3mhFFlShZPX4FJMARyAQJrt+z4e+O2GYtXPHj6PIu6U6d6lb5d/khISJy/cl14ZKSCrQzr17NSuTL+gUGL//7n50+2ulNB2JgYQ4AhwBBgCORnBDTz88Wxa8sjCCQmJm7efQCdLeri1LR+nVzY6zsPHz99+QYd6/FHO+NCRlnaw8MnzwSFhBro6/Xt2ilLGyKVJyUnL1u3CWGEzRvWq1axfDa0mNVNwD/mfvEqWqlfs1qp4m5Z3ZwK9WfbLc79b5YK6FEVrJwkNCVoUSYS3Tu1v3bnnvfnL+u27Jg1YbQiNaurqU0aMbj3yPFPX705df5y2+byvLWKVMhkGAIMAYYAQ4AhkNcRYH7OvH4H80P/YfYcPX0Wx/3HObyCSxaaL16/Iz2MjIqSJZNZ/Ms3b6OtUxcuZ1aF8us5cfaC92cfRAAO7NlFvmReKfUPDCY3C9eVO/ucbbc4979ZGblBg3p1wRzQuKEDqpQvm5F65OvCgBzcuztkrt2+9/Tla/nCtNTC3OyPVs1xunn3foTaUj4jGAIMAYYAQ4Ah8HsiwGzO3/O+s6tmCEgQgIPoyKmzIFo0qmdqbMxAYQjkIQQszM0H9OjSpmkjDQ2NLO121QrlirsWQRNwUCveUNcObbU0NWNiY89cuqK4FpNkCDAEGAIMAYZAvkSA2Zz58rZKLwpLibiricgpzAwuU/71Yy0ShNNVITXLWbckKiBlpvxHu8Flgqb8TCTIRSWn4CC/CdoZ2jo6RJmEoEWiBJFJbUtURMIkXeJVyGsoXSwUvFncTty4+yAwOAScJvXSD2lGf7i6OE29rjR8rgyPhgp5lnhVCcVUEIAK+XBrS+WJFHHFMkKTqtOFIuO3mDx76TaEa+FeNb00LhM05csiIKPIzZKlrjhfqYZ4V0FO5bTFFQBN0KPyQg4t4hGN6tYC5/6TZ75+/rwiWaeGBQ2qVZIEq//nfh5IyhJjfIYAQ4AhwBBgCPwOCLD1nPn2Ll+5eef0xSvwACyfPRXLui5cv43p9k8+vhhm2dlYVS5ftlenDnp6urKuHwv8Tp6/jOyL7zy9YuJiXZ0ci7o4wxvm6uzEU/H56rdm03aMYc1MTKaMHir0Obzz8t68cx+0CpuZ/TVqCLJBgvYLCFyxYQupCgNBQjx99XrC7IWEJt8Vy5Tq+WcHLicjNK793uOnpy9c8fn6NSAoBAGlgAIZKbu2b21qwvfy/W//4Zdv35Pm0FtCLF37r66ODrcPU0YPQxwdl0PogKDgA8dPYeOEL1/9ExISkAzWwc62fcumlcqWRrYenvyMJStiY+MIE/IgoqKieVAYGRacM2ksT5GcKn6zeOoXrt0Ex9HO1q2IM6+Id4oQQTwJbkVchvbpHhH5/diZ89fv3P8aEKCnq+dgZ9OsQd2WjeqTO8tTJKeR37/DR/T6vScA0dbSKlrEqVgRlz9atyhkZMiTv3r7LpbAgYksLIic5JXi9PSlq1du3AYB71PXDm2IwM17D9ElQqMtQhw+dRZJRwlNvv9s26pG5QpcTkZo3Fb3y9du3n3g6xcQFh5uZmpiZ21VvUrFds0aa2tr82rOyC3Gy/Xq7Xtc4OcvX339AzQ1NKwtCxdzLdKlXWuAz2so42+W4jeL17Syp3FxcbhHz1+/fevxQVdXp6izU92a1Vo0qi+rntUbt30RM/mG9+vl6uwo1MLLfuiEO/gLpk7YdfC/O4+eABxnB3s8w/Bbbtq9D89wXFy8k4P9wB6dq1QoJ6yBchrWrvHvjj0wHS/duK34QmtYqrfuP8Ly7Bdv3pUvXZLWxgiGAEOAIcAQYAj8bggwmzPf3vHAkNBnryRpb/wCgxasWgeDATRsHYxfP3z8jOPqrbtrFs2xMDMVQoCBHYyrNx4fiAq+X73zwOF+6cqogf1aNa7PVXGwtYE5euikZGxnbWXRv9uf3NKYuLiFq9Z99Q+ELfr3/JnULImLjyfd4wp/i4h8FiHpM/2YGheidAaJmNi46YuWY4BL6oHhFxUVhcEujtMXL48a2LdFw3rcJj76+Ap7SGDkisXHJ3BPCX3g2Kn/HTgCUx+nxMKEqYADuYiqViy/cOoEnmUOi+J7VDS3nsSkJF7rsmJflbpZ3CZgqWIoDE6FMqW4fFHa+5MP+oNAwXeeH6YvXhn+LYLYzd+jol6/88CB4fvSWVOw+E2ojrSiy//ZHBoWjiIUx8bGPnz6AgcsXiRlKVmsKFelTvWqR0+dxbOHO1WsiDMmR7ilHz59RioXAAs7v2XjBrQoOFT6tFMOCLikeF6pBrVrcAUyQuPxmLpgKcwJVCK5ZjW14NAwHEgbg/7P+2s8z4xX+RZjTeaiv//BYkLaUFJiIlLa4Dh/5Xqfrp16pZ2UyeCbpdTNygiAIaFhM5asxBwEqQT2J5rG8eT5Szz8ojVD+L2Xt7AoKjrNu0MF8MiRl2juijV43nCb8Ovn9enz7GV/uzja4weNcDy9P05fvOJ/a1bYWltSXR5hYlzIzcX53QevJy9eKW5zYloEbwQCS6DFbE4epOyUIcAQYAgwBH4rBJjNmf9vN0bGfv6BCJ6sXL4MfGWY6T9+5gIMFQRVbt65d8b4UTwIMG4ePnlmdEyMhro6Mi5WLl9OT1fnracX8rKEhX9buWEzBmot05qdA3t1ffXe4817z31HjlcuW6ZsqeK0TlgIMDhxOrBHF24SUfj9Zk8cQ8TiExKWrP0XNAQ6tW5BdUGIuhC5AorTMLyJwYnsrPDLWVkU/hYZ+ejZy9PnL8HXsXrjVjsrS+5OIV3atWpUpyapH9YRdtsDPaJ/L3PTNFY6vFu8PsATAq8gmPbWVp07tHFzccKgE0b+oeOnATt2ut+4c++I/r25WpNHDk1KHWdDF7ssGOjrTxw+iCsD9yD3lNAq3CxayfsP3rAhccqzjqiAkMBDM23hClhBcDCWKOoKcxojeJhYUTGSDQndL17B4jqe1t2HT6cvXg4mnj345Uq4ucKjixtx7Mw5GGxjZ87bsmoJHK1UC068WRNHDxo/Ddbs0nUbt6xaalxI6gvFc7Jw1XoYnLDYZ44fhQqpFiz52SbSG+Hh5b3/2CkUtWrSsHK5MlQGhOJXytUS0vD0Tlu4DP3X1NSA6VutYgVTYyN4zi9cv3n34RPwZy1dtXHFQmMjI6qr8i1GEAExOOHzh5/c1toKPvDnb94dOekeGRUNb7yzg13talVoQxl5s5S9WbRRZQk8QmNnzifhA7gptatWhrPxrecHZBG7cuuurNqwcwn3Dnp99sFvjixhLj8oOHT6uBH6unoIPUDwgmTq5IMXfpHgHX3w9MV/7ueSkpKPnz3Peyu5NYBGVm1o4ZcwNi5OT1dmhAhXC2K2NlaIXIDN2b97Z24RoxkCDAGGAEOAIfBbIcBszvx/u7Fn+qr5M8uUKEYvFWPxAWMnwxTE8G5gz66wvmgRiHVbd8DgxGB6xZzpZVN3a8QkfZN6tcbNnA+tXYeONq1fW1Pz18MjsRMmjCJ2wuK1G7asXlJQXx9Vof7zV2+AqFG5Yud2rbitwKbChumEgzEcsTktzMwokyuccRo+RgTaoZ7GdWtNGzuCVli9UoUaVSr+NW8JBp37jp1cnHq9EOBayPCFkoEwAvDg16XqogTMAPALm5muXzrPsKDULkIoaYNaNYZOmg7P27EzFwC7Dif8slbVSrSq/cdOwkjX1tZSBAoVbhZtiEYOI2KWMuUTsAMd7W3xYJilhiLXrlYZzsOB4/6SAHj0BM/mhG95zZbtqBPP2LrFc6kWMK9VrfLE2Qvh0dp58ChvCwrkhkHEMvZdDMUcx7+b50+ZQHq1Yfvuz75fQQ/qmWb+AhwEteIgYpK41hSbE9a+IhgSLaW+b91/SNbBjhnUD28T0UWwK5rD5eCA2Xn+yo0u7VvTalW7xajH/dJVVIIHdeG0iTQqG5MjCBIeMWUWto48eMKda3Oq/GapdrPoBSpFnL18jRicNatUmj1xtFbKfAqeJURJwPkpK39197Sx1pgFU9DmnDRySEk3V/SwsLnZ4AlTQTSrX5fUhtkKTCdhlueLX4D8S3B1cYIAogMQ7KBIaACpraizE2zOdx+8ManE/c2U3xYrZQgwBBgCDAGGQD5DQLKyjn3yNwLD+vbgGpy4WHjMOrVpSa7aJ2UQTxG4++gpFiDhtGenDtTgJKXw7w3q2Q20ZDydYklSLRCwE6aOGYYxMcbi2KgdnICgIKy/SikywzpPOlzmamUb7fFBGpJXq2plXqNYYInhO7xDMM55RSqcwn4uV6oE9rrs06UTNThJPfp6uq2bNACNVWGe3p9UqJynovLNIvWEpAS7glbcmYybOG/yeGo6knpghBNU8WDEx8dzO7krxfoCBzYkTwvPZOsUpyiCcskSVq4i7giZpLj94PHJlG1jbt1/QPaPgb2KZZlc4eynaYQnLGde61gbbGNliceJ2FS8UmVPwyMi8CzhgIHEe4OKODlWLFMaFX7w/gRDSNmahfIq3yxhVfI5eP73HjkOGbgBp40ZTgxOogIP9uwJY3gvjvzaFCk10NMjYuZmUme4JWeijTz/4eHpvP6YRSKVYCpEkUZTWzQDgUtGVIXiWkySIcAQYAgwBBgC+QyBX66qfHZh7HIoAsiZQWlK2NlYE/pranYccvro2XMQGN22bir13lAVELWrV4F3DiGOCDCj7h0qAFcMHDtYygj3ZqXyZc9cukr8pbMmZv4gkjaqIIHIPSJ5894DROjRZaWEST1pCtYmRwzD6Mkjh8gSsLWWwg5vZ+nibrLEFORn5GahCayexTfutb6+dESebrtwaNvbSi+BK2yf8jghRRNSM2GlHC16+OwFaITO8uYviAAyrCAvDrQQsiisFqGPWHGHlaIb/7fHxtJi+f/Zuw64KI4urvQiRaSIKIKAYu+9t9ijRo2J5YsmRo0liVFj75VoNNbYU9REo8bYe69YYxeRIoqgCErv+P3vBoZld+84jqPm7W89Z2fetP/MLvPmvXlvzSbkAnsweWwB71+gGfydguFfiHaF3KCxsfG2tctZB3P/C/G42umkEO3ifQS37+hgn8vqcjNYOaoa21JoMLJA6UA692BMCMr8kKjnqEwNiUsqz97KEsNEt2w8j7QwN2fhd5GRPDLbAKzXMpq3kVEitfxs8xIBIUAIEAKEACFQbBAgnrPYDGXOOsLPwkVFZ1nb+QUGoSBYoIWJUdkSYWgU68WQrJwqp/xiwMewlQJWYemaDeAlEA/RKNNq4zQFEsCZt3q1auBUFfjhwOcvOrdvW6e6Z6WKziX19HA8NS8u9P71mzd+Ac/CIt6GR0RABxK1vHylONqKi4HDwlr/5nKwmOAFtotlDf/kqFV8OglZBSgTPn/5EuXY25W54H1dWiBkwiwSmo3SVIi8oHP75XeTMUWh/AzEoO+NM8A6F4JJq842plWTRjv3HngdHvHT+i2Xr9+CdnHtap6QbQqZz2wLyREBuu//LOh5SChM70Ail5qahuz3HilMQOnkyuVg5agNXALs6aFwellUrlIC7lHzNgs4VZJzag4bURIChAAhQAgUNwSI5yxuI5rL/gQEPUcJbyIiZnmpk9WEvA6TrUhh3GX81zgxBSMrIMAZtn4fpivxytLnWySYAViL9Vq9/vwVbxj8XLvld1QN/hmKtQ3r1WnbrLHUuUVu2oZjZjiWCd1X6NTlphz1eXM5WLGxcShfQ2so6lsim4qzlzjkiSRmpVaWhkXCr4xsKrQZoXs5ZcESxqIPH/wpTBDJUuZzJAxHLZ07HVapfP0CYBQKNxoAq6fw79K8YX3Y2tUt83nqwuXd+w9zhd686GzuB0vzVnGeU3Olbs0LzztKuFZihbMXR8OKuD8qVcZ1NSyHyAgBQoAQIAQIgSKNAPGcRXr4dNx4WARlHjtgwMbSIt1YqGwdpTLUzKSphgYGhgbpFlbNTBWWhArJBaVHyM0gLNp35MTNu/chWwNjDLEn7s3bdg4d0E/kK0XrZkMddMLshdB4hAy1YZ1aHm6uOMrIEMMxzt0HDmtdsjBj7geLyW24sFFYuE7C8KfCyoFVG77yli1Z1iQvozQxNgH/xnhOM6VhKtkS8j8SJovWLVkAK7WwVXv73kMIeGFeC/f+oyehEDvmi/8JbVDlpnm7Dx6B8SSUYGxs1LJxQ9ithS9Z5iT21PlLcC6Sm8J5Xp0MFi9NfQCvBiMQnuRUn6UwpMK6NWsGF3hq0iq4rmFkXOCpSS6iIQQIAUKAECAEihkCxHMWswHNVXewBITkAaqz8Le5auFsLcqCUxDYrYWYlOU9ce5Czeqe3QV+FLUoU7dZoE87buQXKBPCFnCeV2/c9r51Gw1esno9ZJLdct1U6CjC1x9W1UDSa8ZkWHkVtt/czFRXPGfuB8vaUrGtAM8lGLXcq9cKu8nC4I5YoFeXjl8M7C8lyDYGFnTmLV/FZcXwuwPbsG6C86LZlpDXBDBohBsA+vr537r74NwVb+ZDctI8r+XzZ3i4uuSyAT5P/X7+ZRsKaVi31tRvRkMyLywQWxi64jlzP1jChqkPw8YSI4CesHrKQpUaF6/QC8DFXhwWzvY3Lk7hjgiXlVWm4xwWQ7+EACFACBAChMB/BwG9/05XqaeaIACWDGRYN4N30oReRAP/nFCkRORn/ftUq+KBwOpNv8KNnogs/x8hKGMXrxoLX1h/gf+JNYvnljJXyGM3b9/JU7UOPPEPZEdk4ThexHBqXaaqjLkcLGsrK5QMWPiyWFVF2sXDPwpTR1R1Nlh9sWDkFv60FqcXwQ9P+WYUbLGAk5+z5Ke4jFOg6rPnaapoLqGFYIY//ehDSD7HfzUMgll4gITnmNy3AXws6kI540Z8IWI4c1+4sIRcDpawqGzDnL8NClYc9y0qV0wG98heHA2bDTtqjLI08ZwaQkZkhAAhQAgQAsURAeI5i+Oo5qJPzOU69DYPnjitqhjlGlgm8fa9B7/u3IMEOPMc/PFH08eNgVIlbOfM+eGn2Ph0azEy2ZRHCtmpwoh3OXBCIFuUqsjJ872GfD0BKq9SAnALHVq1QDzsuDKni1Iam9IK9gxXRHZuEp74+TNK7lmBPbJfkcUmYRIP21hbIwzKbB1g5GawUAVvoarjlLxJ2gXAerm7VkReOAJ9GvhMthDGUMkmbdu19+ade0ga2LdXx9YtJowajjDs/S5bu1GWnkdmDlaGci9P0kkA8wRzCffGbTukBcKeM+z0It4nwz2PlEbzIcbuD7IDSVub0tJyoqIVp6bVXHitNHyzcjlYatogTYIVYnwZEH/09DkuxOZkmBLsGDCPKSSBlyHpDjz5i6NJw6BuDTKcOLC2JDmnJoARDSFACBAChEDxRIB4zuI5rlr3qk/3ztbK/fhN23b6SfgEcEGrN/8+64flUslY+Nu3C5avwQoSJkynfjsKkh9ITpgW64uQ0B/XblDfJOa7BTWyA6XqibVItba0ghNIcMV3HzySZmeeG+CkQXZlD/oK5cqxXHfksgsLdLCzY4/et8QH7WDyB6iyVAjxhLmEYeY1BFDfe/REGC8Naz1YrKha1aqwwNOAQGnhOomBHWMwM+jLktUbpAwSmLcJsxb8/tffUs4TFobhLhJtgEcZyMwRgIebDzt1QADnb/cdPammeXywZMdaTUYNk/CCJCYmYTodOXWW+ZsRZsT5vUglK8jdEQlTWVjzIYYtXGQBPsxMES8Ks+fsZe+T5y6ymLQ0ldNJ8zdL68HirdIwALXwvj26gBjv3c5/Dopybf7jr7zbexLVlaNHpq+BxufI3C4OkKMWz8ruBgYG2VYHJX+8jLjz6DOYbQOIgBAgBAgBQoAQyCME9KdNm5ZHRVOxBYsAHJZg4Y42dO3Q1s62jKgxWNUdPH4KkZBJ4uapcL8JYngdTE5JOXbmPKy5Ynseao1Qcbx25y5smZy+ePn5yxAX5/JMsZNlBKs5c/EyZkZ1+ndjPd3TXSDAjSEkh08DnsE9CYqpqto1AuRXsPWalJwMQ6BuLs7wh5EQnwBbmncfPoabE948rQNl7W1PnL0I5ue893WLUhblyzoYGhqA8QsOCd24dQc6hZJbNm7UpnkT2SrMzU1hGyYlNfWR71Nra+uydraw0Psm4i20RhOTkktbp0tBkdfKwuLA8VMQFD/2fZqQlKRg4N+XQPf/PnR0+bot3JVIDc8qNaums3yiGlOSU1h70HdnJ0fYH0pNS4Nzmn8fPLKxtoIhGU6v3WDx7JC2oVXAHHxyo3q1ebxs4OT5S3Dlqq+nN7hfbynBwye+zLtj53atsdfACcAyQTIMYR1+YXzVzq4M8EGzMbKXrt/yWvWzb0CgX0Bgs4YN2E4Hywhgv5+7GMaNoPO8ZPZU7uGwbq3ql7xvwMULJnbjenVgPJZXJAxgZOG/BDVCfgtjoS4VysPiDuTGqAvbHxCyCYm1C6MLV2/eBnuJX3tbW0cHO7DWGPRHT556rVqH3qHY/j27VXGvJFu+5kMMXz4nzl5AIdf/vYfDwBAPJiYlwjvuL3/u+m3nHs6rw9GlKuGb5m+WdoMl28FsI91dXfYfOwnEMJTgr9A1M1MTbOjsOnB494EjLDtMJfVQ7jLw0m7de+Djj1EMZjfcMuHbglRMuXfR0Twew51hsivgyo1bIOjV5QM2wbBZwLjcujWrc5+x+NDhMyWtjtfLAhC8h4VHIJfmp74TExN//m07hgn2yYSfWVHJ/HHLH7t+WL0eHxB8XYUfWE5AAUKAECAECAFCoIgikP3OaxHtGDVbawTatWgaGRW1aduO+ITEdb9ux401HLe+aGRgMOmbr9o2byosHyq1t+8/REzPzh3hH0WY9PWwIQ98nkAotO6XbdU8PKq4uwpTefizj/ucuXgFzAbs+nz53RQejwBMv7LzlsLInIZhFWnS2JFeq9dBQrt83SbcCrY2IQGsNSuqciXX8aO+VFUs2LMhn/YFFFAVhm6nUL2zT/cuoz8fzDOCQZ84ejiOHYKh3bH3AG6eBNlv62aNz132RgzX0+OpPKAwS9OgHtbKsKwLUzQ8HoF5k8eL4NVisHiBenp6WAdf9L6hKzs0vGRh4Kshg/CIDQ6s1+cuWYGwcDqBU1o8Y5Lw4Cv2LxYsX83MqI7/6ksm6GMFgtPDjsaoSdMVCttLV6xfulDVxBg34vOxk2emvn+/5+BR3Lw90PXd8OMi/qh1ALzQ85ehew4cAXs5fdFSIAnGODo6homv4fG1a8d2In5JWJfmQwxfPr27dtp7+Bh2K+ALVFiIualp9apVmPwT2wGqvMjk6M3K6WAJ25OjMAZu4dQJM72WRUbHYOMDN8+OfRZssjCVVB7JAht//1PWYQzYbyEl1LC7IUBulQAAQABJREFUdmgjjMl9GDauHyuVpevVrK55adiIYcrDcA6seS6iJAQIAUKAECAEih8CpFtb/MY0s0eQveDKfM4aUpOKZe7GZYvB3kA4ADLs1uMXMq6m9ev+OHe6iOHEugrmUkAA+eRXQxUMhvCCwir4BDjDgJBw3rKVMUqfkEICFoY3jZ/mz2xSv46iVTi/pjzDBm202tU8UbuQHkIDTS5hFhaGDPP31csgiDM3N0MlMTExaBICjg728GyxYsFMSFqkuXhM3x5dwcmApVS2sARrIWQjkKByGhZo1bTRyoWzq1Z2U1DiKlECPEmtqlWWzZsxcdRwQIE4CC1FuYSP08aNQXXoPsuu+C1ZEvI62RbmaLCEtSDcqW1r/EIUxs4NilKFj6y/aIYwUhhWtlEmFRMAKtY/zJ5ao2plnC0EGZtOMC8EedGqRXMgDBeWAwkeBLwgQypYdGESwpUqVgBfhFTIMCEREqXyR2g/okYgpmgV5pJyOqFGxHAaFtBkLoFGlAuPo4YOWr14DnhC6AKAICoqGkSorXoV9zmTvvtOaRtZmovHaD7EmJyTv/4KZpDT+1KyJGrEXsOGZYs+6tZJEYnppNzx4YULA5q/WciV08FCFq0BrFnNc9XiuQ1q1cAeBOsFBggHd9f+sMDZyYnFCDuCMMaSxav/FeaSliMToxw4xAszisKXr98E94gXuWOblqIkNY8Xrt5AKtSboSKuhownpaSmb4EBEx5JAUKAECAECAFCoBggUDI2NrYYdIO6kHcI4IjRi5eh4LUgcWKWP/KuLpQMeQ6EohCrwkonXCDCqaawOnAj306fK4xRFd61eS20UlWlQrU4+GUoCodWJASeqsik8dDOhfjx1ZtwsI4ABJyAlIbHQKYKy5zgbJ3KOgj1bzmB+gB4MwjTIHMG7E6ODpq0M6eDBbnc/0Z/B7cxYFzHDvtMfXtyn6pQZn4ZiqO/ZUqXdrC3VeOWM/d1oQSwQ5CcQ30aYZzUxeYCNKKFJeMo6a87dgtjZMPgGX5f/aNsEiLRqVevw6CcWdrKChsQohmrKheLz9EQY9LiTYRyNQ6syu4+qK9L/ZslzavJYOnkfcQL8tQ/UDHJy5WFLoC0JYUh5ruZ88HYY98KPn41bA9e//7Dx8Ju7bfDP/+ws+IocrbXtIVLmTKw+s9XtuUQASFACBAChAAhUNgQIN3awjYiha49tjY2uPOtWeCsmJMVVTWqF0eoyiWKh64ssx0qis/2EUwLOBBmlyVbYoiYcmRuRFQguBdm91UUr+Yxp4OFJT6suazc+Ovhk2cG9u2pHSZq2iNKQnUwn8Ms6IiS8uIRUwW6u6oOOrIacz+d0Clws7i16EKOhljrScsalu2bJWq/hoOVewAN9PVz85qImp0XjzgbzyTJH3/YTfPy9x45DoYTe2ed2moqGsV+FsrHXFKzX6Z5A4iSECAECAFCgBAoPAgQz1l4xoJakj0CHpVc1i2Znz0dbPlYWmhCRjRwUgqXFdCthdAPApn/FCDdP2jXtEHdbLtsZJhptylb4v8UwX/hfYS8F4fbMazwgqM5b4wDybv2H0IuqEZrKPr2f/YcxsaQRZUls//U1KLOEgKEACFACBQzBIjnLGYDWsy7gwOBsAZUzDuZv92D5BbWlUZOmAbDvI3r1oF5m/ytvyBry6XksCCbXjjq/i+8jzv3HoAKMaTlX302UEPUodQN88UwlYy3qX3L5hrm+mufwm2Mh6vL0E/6apiFyAgBQoAQIAQIgaKCAPlKKSojRe0kBPIKAeVBRLtL125cuXm7TvVqUs86eVUxlUsIFG4Ejp+9AI/EYK1hXVlD9WnIRVes33Lm0hXXCuXnTxkPY8sadtHJsWzE28hxI77Q4uy3hlUQGSFACBAChAAhUFAIkA2hgkKe6iUEChcC/xw+vmbzbzWrV102d3rhahm1hhAoCARgMKznZ8Nhimr+lAmaeNdkbXzs6zdq0owKjmVhp1qVC9mC6A3VSQgQAoQAIUAIFCQCxHMWJPpUNyFQqBC4fe8BzqG1a9msULWKGkMIFBQC8K/boklDGNDWvAFQrF3/2x//699HC9vCmtdClIQAIUAIEAKEQNFCgHjOojVe1FpCgBAgBAgBQoAQIAQIAUKAECAEihICekWpsdRWQoAQIAQIAUKAECAECAFCgBAgBAiBIoUA8ZxFariosYQAIUAIEAKEACFACBAChAAhQAgUKQSI5yxSw0WNJQQIAUKAECAECAFCgBAgBAgBQqBIIUA8Z5EaLmosIUAIEAKEACFACBAChAAhQAgQAkUKAeI5i9RwUWMJAUKAECAECAFCgBAgBAgBQoAQKFIIEM9ZpIaLGksIEAKEACFACBAChAAhQAgQAoRAkUKAeM4iNVzUWEKAECAECAFCgBAgBAgBQoAQIASKFALEcxap4aLGEgKEACFACBAChAAhQAgQAoQAIVCkECCes0gNFzWWECAECAFCgBAgBAgBQoAQIAQIgSKFAPGcRWq4qLGEACFACBAChAAhQAgQAoQAIUAIFCkEiOcsUsNFjSUECAFCgBAgBAgBQoAQIAQIAUKgSCFAPGeRGi5qLCFACBAChAAhQAgQAoQAIUAIEAJFCgHiOYvUcFFjCQFCgBAgBAgBQoAQIAQIAUKAEChSCBDPWaSGixpblBF4n+Uqyj2hthMChAAhQAgUHQRSU9N+27nnacCzotNkaikhQAgUNwQMiluHctGfsPCE+z6R5qYGjeqWQTEJialXbr5BoGVjewP9krkouGCyBgXH+j2LQd31a9pYWhgWTCM0qDU5Oe3i9TAQNm9gZ2Sk2AS5evNNfGJqrarWZUoba1BAESB5+y5yxz8HnvgFBAW/TEhItClt5VKhfLuWzdo2b1oEWp+LJt59+Ph1eDgKaN+iWcmSRe8lykXXdZM1NTX1zOWrsmV1aNlcNp4iixMCIa9eP3jiix7VrlbVroxNcepaYe5LMYM9OTV11uJlV2/eBuburhULM/LUNkKAECjGCBDPmTm4j59GL1n7yMnRjPGcUdHJeERyk3q2Bvr6mXRFJOR9K/yXnf5o7I+z6hVmnjMuPpXhXHt1aRsjIzR4/banr8ISZo2vWTx4zlMXr6xYvzkmNo5PnOCQhOCQV3ZlyhR7nnPX/kOXrt1Ex9s2a6JfBF8iPmQFFUhOTlm4fI1s7cRzysKik8jQ12HRMbEoyrViBdmPPydwc62ol5ebKXcePPph9Xq0ZN7k8brlOSOjov2fBT0PCdXX03et4OTiXN7M1FQn6GldCDg9fCcNDQ1dKjjJFhL+9l3E23dIqlSxQp5+T/IOdtl+5Wkk1Gu8Vv4MhhMbnd07tsvTuqhwQoAQIATUIEA8pxgcfT2xNKYoCjnFvSoKzyLkiwfs4C2Xrl6fmJQEKV+bZk1qVfe0trRUrPaCgmpUrVIUhoXaWMAI6OtlOQGRmpZWwA36D1S//rc/zl3xRkfHDvusd9dO0h5zgoPbNpuZFTCrJm2e+pjXb8L/2LPvyKmzySkpnBKcXt/unQd81NPc3IxH5nNg9ebfr9y45ehgv/3nn2Sr3nv4GFqOpL9/XYcPqSwNRYoQ+PvwsdMXLgOuxTO+L2NTWpRKj4QAIUAI5BsCxHMKoX6PB3OzdJHme8VTCUNDPdxCooINX7315u5DxUbvxx86W1sqpIJF/XpfQgm0BHlzs0I0OS9fv3n73kNAPbBPT2urHKx11v6yFQwnMk79dlR7UoYs6pM139tvYmJ8Yvc2YbUzFv/IRMfCSArnEQLbd+/r2r6NsbFYyZ9/tfKo3rwr1i8w6Jtpc+Li41GFnp6erU3plNRUKP8nJyf/uffA0TPnf5o/s0I5Rx02IPD5i0MnzqDANs0aV/esnG3JkMuposlMUkmiKmthid+1/zB4fnMz0yGf9M2HNkF0vHnbTlQ04rMB9ra2+VAjVUEIEAKEgCoECtGyXlUT8znezDQdE/ZHzcykcGnV3n8c+c/RF8CkS7tyxYPnZOMLxt7AIJ23ZwsLM9NChPzdB4/3HDyCpvbo1D5HPOcDnyfI5enhRgwnG2j6JQSKEAIR7979ffj4p717FKE2q2kqdFOnLvgBDCfULj7p1b1/rx6WFqVAHx7xdtP2ncfOnAfzOdNr2VqveaYmJmrKyVFSyKsw9vF0dnJUz3OyL38mY5mjaooI8akLl3Cwv7S1Vf7wnNj0TEhMxB+gD9q0LCIIUTMJAUKg2CJQiCR4BY4x213lPCdrT6GSthU4RHnSACVzD9NNosKLAfJYwEVFK8w4kdkG0eDSIyFQVBDYsfdAbFzmYWzW7CLKF504eyEsPAJdAMPz5eBPGcOJR6hcTho7sluHtgg/ex68bfc/rJsF8qsO2wwRqDqaAml0oaz0xcuQy9dvoWlQmSYTboVyiKhRhMB/CwHiOTPHO4PnzBCvKZ9FLGgmddYQaHGnpSn+FCrzZU0WPKknUJXK4kUl80hVuQTVKoKMDMfBROWIyISPoGT0GqoySVuCmNRUdbCky5MlUk0NkUdrA4Keb9+z76GPwrqjbi+0m128WLQ2I06clEmTQfFaubxDfGkrq4w4lbl4dgRAhGN7jJTFs3qFNOnxSiIez7KksYnIYyUBYclI1DCXpJjcRoiaoao4kLEeaTwJxRMcJcAAbLbVMYIM5FU1RxyfNZeGbRQXknfPGjaPkWXbekamprUgSB8s8SDIZ1IUmDUFEZoNlsxrkrUk3TxFx8RAH1JUlrjRomTlY06hQCZAwXPJFakyjudCQCVRiRJ3Hiqs4uH6sFMHFhD+jhwy0MBA8efv9r0HwnhROLMuUULWR5CxSxidESeTBLJsNZZV9U1UER7T32Jh3arD2sHOcmV8LlQ1TVErxoR3nLeCx6QHeIKKAMhy9GahmN0HjyCXRalSTerXUVEqRRMChAAhkH8IiIVL+Vdz4auprL1Jx1Zl61RPP2RvamKAx/KO2RhUgNnVfcde3Hnw9vnLuMioZJvSRo4Opm2bO7RvUdbQQGyO6G1kktdqxbHAFo3suncUm+aLikleuELxxx6Gcz/qWoEjtHV3wAOfSPYY8lpxDgfXsvWPjI0y2GNlzPiRMKYvPnekTFEww2evvD50MvjZi9iU1Pfly5rVqVF6QG8XNfqrwaHxx86G+PpH+QZEGxroeVSyqFzJsluHcqWtVB4iPXfl9ZHTL1Hj5LHVoPf7xD/68o0wKAMjgD+59nYm40dUreohPgxpZKgHnO1tM1W54JwmJjbFxDhL71hHpL++/gEjJkxj8XO+H9eySUMpjXYxv/y5694jH5b3ZegrFoABQJOsh7smf/2Vva3CuQ67Dh4/ffriZRZmh6YQPnHuIi+KJaGdsrZJXrwM/efI8QePn/g9e2ZuZlbZzbVP9y6N6taeu2RFZHS0KBcsQxw8cRr2G5fMmoLjWMfPXTp88nRg0AusM8qXK9ugTq3BfXubmmYCy6rWLhfLq8PfC97X9h46jgJhMmTciM8NDGS+RdhN2Hf0xGNfv4Bnz23L2FSu5FqzumfPTh3UmKzcuPXPR75+NqWtp48bg8IveF+/dec+rFA+exFsZGhYsYLT8nkzpHqDMEPKnNk8Dw5JSkpysLN1Lu/Uq+sH9WvVUCMfAOWhU2cvXLmGUYt4+xbCovKOZZs0rIcWGiktMOsQLi2KwmoYinxnLl4JevHy1eswC4tSjvb2DerWgqkYSwsLYYGQxs9ZugLTBoKvWRO+UdVlWHC5cPU6Mn7UrXOLxg2EJSAcFR0N3uyBjy9UBwG1h5tLFbdKmL1WllnqEubSbrDQThjhxIsWFBwc+voNrK1itlevUhnKohh3Yfm5D1eq6AzjrrsPHMHbqqYjooowHw6fOuPj6+fjH2BkYFjZvZKne6WenTtCo1JEKXz89/7D42cv3H/8BIOF6Ycsgz/+SEggG84R7JjnKMTIyBDnCaWl4YPTsG5tn6f+sA2blJyMQRTRaP4+Yp5gtrDsaCEL7Dpw5MylLI5/+n3YrWmDuqJaML6iGP7Ik4TcKVq1atNvoBk1dHApczMM1qVrNyDOtbG2rl7Fo3GDup3btuIlSANawI723X/kgw5CJvwiJBSWjR0d7Kq4u/Xv2d25fDlpFdMXL42PT2Dx+MIgEBMTO37WAiElXr3ZE78VxvBwjoaY5wKDeuq84i9R2xZNZL+unJIChAAhQAjkDwIy67z8qbgQ1lLFzRI3b5iVpeG44Z78UTZw697bpT8/ehelMBLD+Ms3EYm47z1699e+Z17T64qYwMSktLuP3oG4UkXFKRrRBU+VLLVc2SwLAjCKLF5I7+OX/oecRyYmpfKwMBCXkDLN6y64Yh7pHxSD+4L36x+m13WwE/MkIDvvHbZy02Ow0wijX3ElUm/cicB99MzLiaOq1a4mv7CDg1PWTriZuX4nYtUmH/C3vNKXofEGEiYcqdChFeE8bIAbz5Vt4Oad+5zm2u07OuQ5A4JeYDnCC2cB8D+imMRExejz6+WrV9JcWOqx1R4nc3Uuz8M8APHC7CUrIFdhMVFR0ddv38X9cc/uV27eSkpKFuV69Sac1QWWYv6yVaxtGC+ADt/fuMFvrFg42z6rWz/tcvFG6iQAhnPej6tSUlIdbMt8P2aEdEmExSVWqJu37wQvjRrRKRjDwA1roucve0//bixsn8i2xO/Zc2ACI43wgb5q86/7j57kZDDmhAWflOGE8uQvO3anV6T0e4F1JG4YjmpUr86CKeNlWVxMjynzvWAOhDWvRMmSWObivn3/4Z4DR+ZO+g77Bbzq/A+8CgubvmiZX+Az3jxMJ6h6P37q9/fBozMnfI2NDN4qrHdhrOiKUg3v+r93hUmcBrJHGNTB+UZjI6NaE8UfRrx6S9ZswLFAVl18fDybumCiZo7/uloVD16OMKDFYMXFJ0xbuASbCKwcsMcxMTGPnjzFffDEqbHDhnRp11pYRS7Dnw/oN33Rj9g8+vPv/RADCkrL/LIJIhXBs5e9l67dEBen2BzEvI0vEX/t1r+4D504PfXb0XVrVhfRs8e9R46v3bIVILNHDBzui9duNKxTS5aeReYU9hqeVcAm4Uty8869xvXFzB7KXDBlgmx1OX0fw8LTP03C0qDqiVsY07ZFU+EjYzZVs5xC2sxwbFw8+wxisoHVB/KAHcPzJiICnwvc2ML7dvhQ2bdYC9hhcmnhT2vOKplnVIQXPyU52f/Zc9zHTp/77JO+g/v1zmycMgQGlbne4fGwGCz6MwEOmacKAzkdYp4XWz9MJ1zVlOOUFCAECAFCIH8QIJ5Te5wh2Fy48j4YM3BNfbpWqFXNGuqgwaFxh0+9vH3/bWhYAlKXzKjLTeNoXVOfbhVaN3Vg2U9dDL12W7HMHT7IXeS+UvTIq/v5V180pk0zhwa1bEqVMgDvt//YC8SEhSdu/tNv6tfiNRBklau2PEF2q1KGnduVq+FplZScBi4a/Yp4lzRt8Z2Z39VoVCdTsscr4oFtewIvXgvD32OnsqaQ+pqa6ENu+SIkztE+Cy/N6XMTaFi31sZtO7AkwuqzidwqSuvC+/fs1r5lM5YdqxkY8Ud49OeDbW2yeGYXWZ/v0Ko5xDssF1hBSHIQbt20cZvmTVgk+y3nmD6gPBLilEnzFoMNQ0zThvUa1K4JASAYm/1Hj/+17yAnkw2A+XkZ8qpj65YN6tQE/wCp7D+Hjz9HVNibDb9tB4emw1yyReUoErJHxnCCb1w6Z3pZeztp9vW//8l6DZ9yfbp3xm/I6zCIL85d9r778DEMb/62aqmUU+XlYLE164flYBr19fUgqnKwswMvGRkZBUOdnIYFTp6/tEE5RhUcy37cu0flSi7QaQa7/tc/BwEgWIV1v20f/fn/RLnAvMEWCxhO6CJ27dC2cb26NtaWkLkdP3cBnBviYYhl3dIFBeXOISEhkTGccB3ZpUNbzD3b0qXBBpy/eu3IqXPgoBYsX71uyQJMMN4viGgYzwnpjSzPifkPhhP0Hdu0wBzjGRG4cv32tEVLEEA8yqla2R1SHbCFew8fBRTfzpi7cdniiuXFah28BM0HC1mwt8IYzsb16nRqCwUJu3dRUTf+vXfw2En0evm6TeXLOtSsJmaJeV05DVSr7NGsYX1MJMjb+33Ylb/sXOAmKhDS12XrNiHSyqJU9w/a16peFXtSaPDB4ydhv2finEXzp4yXfqbgtmTVxl+RC6LFjq1bwKNScnLq9dt3MP0wP0VV8EctYAdoYH1Rgteq9QunT4RoTsE1aXDl9H3EZs2s0um7Qk/8/GERF5V069gOnzVhbbL7MkIZppAYYc6O8oCQYPeBw8bGhvhc1K5eDYZz7j18fPLcxfjERHQZoshvhg8VEiOsHewr1m9hDGe9mtWhCuHkWBZCyzsPH+/efygqJhbaMdgZbNE4i7rN92NGpmS4pcHXBntnEClPGPWlsD1SqTJStRhiXuatu+m7sfzvEU+iACFACBACBYIA8Zzaw77n0HMwnFjLzp9UiwtIXSqYN29o98Oah9BlhSjy3uPIujXkBTKaV1zVI1Mjy8cvivGc9WvZVCiXjd4vqyI6NgWsr1CptVMbx7HTb4D5BGcIVlCoPxwbl/LbXwHIaGtjvGBybV5F0/q2zRrYzll2HwQbt/vVr2mjr69yuYJiUeaYoZXBh2veTe0o3Vwqbl2z7MqN23VrVgN3oV0hsrmEJhYhRbmiJILumbNTOVl6Fok28GZgp3mjMhYqna2bNVaTC0lbd+1lDOewgf0H9OnJiLE8hRfviXMWoig12cMj3i2bN6OmwOEnlndffPs9vIOevnhl2KBPZPk67XKpaYYmSUqGcyV6amNttXTONCcJ741CfPwCsHxEAMv9WRO+hudAhDEc4Ochk2SLtsMnz37YuYOqGiFGAJ+AFfaYLz6TrYJnxBoRYbsyNqu95uLgE4vHKq1t86YjJ06DWGbv4eMAEMI9ngWBi97Xwc8j8M2XQwF1ei53N4zybzv34Aavdez0+f69ugtz5VsYYmQm4UTLP8mwuYpJCHXrypUqgSmC1OXwyTNfDOzPm1SrmqenuxukoNdu3cG0kYIGbooR9+nWhedCAILHFRu3IIA5tmrRnDIZ2q3YN2neuMGEWQswFgAE0k5hLmFY88GC8BlatciLmQCZIS8ErwmqmzRXsWXzx979i3THc6IKiDrBb0NIvnX33m+Hf84rlQZiYuM2bd+BeEynJbOn8g8F9JChfzFt4VJw12t/2QbRpVDmBm4E+CAXlPbnTRkPdW5WctcObSAKQ6eAj7Qu7WBHS6AX/feho2DUx0yehUkOQ9w1PCtL92KENWrxPkLJHDcrRKFnruQ5saGTzWcwW0GnLK+Z0VbI6pfPnQ5GmkVgkmBXYsqCHxSz/dTZQf1688kJAu1gx3t96OQZZMeUWzB1AtdCxzYHlIRHT54JGfLOfYdEPGfzRvUz2ljiz737Q14p1JuzgSLXb9a9x4qDIdgGkv348/ZQgBAgBAiBfENAvOufbxUXg4pwdBMHESHh5Awn71TvjNOYYBF5ZEEFRn3mIWQ40QwIHvt2S2fPgoLjhA3bse8ZjpUiZsRgd85wMoIantaf9KyIcHBIHDu3KcwoDOMw58IptfOB4WSVlivrgL1tzukJW1JUwtD5xLFAtBZrF85wssZblDL/buQw9R35ashAIcMJYuya9+3RleUKehEsm127XLJFaRgJXcF5PyoYTkiBhItyUXZIq3AYCULCiaOHM4aTE3zcqzt2GfAI05qqZE2MuHb1qljBS3knXhQC8QkJIOvcrvVn/ftyhpMRmJmadO/YFmG0xNc/kEXyXx8/fxYGW8UjWQCnCjEhcSKUnwEWEeTDY8mSeugUbshgRdV17dgWByARKdUS79dTMWGAKk4Ui3KBwb7x711EQq0AvKsw9Xclg40YHGwWrukRgzkJWR8CkE6zY2zCjMKwJoMF+idPM2BvJIYdrBoW/YAdOynCknMbLolzEM5tlUoK4NIhoWIFyvI+mJPMTjUE45zhZPRg6Qf364UwdjEOHD8lbNWxsxfAySAGclTOcDKCOjWqqfKooTXsoz4fjIog/1ec97tw6dvpcz8d8TVURXDo972wWYKwTt5HQXnZBGWxZXkyRaByRH27d+EMJ6OHUvdn/fsgDM15cNrCirWD/W1kJHuz8JXmDCcrFt+lejUV+wVP/QO5jrSwxpyGtR5iVhFTdLcro04jKadNInpCgBAgBHKDAPGc2qP3v76uOIj4+acyhw/LOaQrkQaHxGtfgY5yCs3z8CIrljdn4ZevsrSQCVHL2plAqsmJeaBzW0dm2gfHNXmkNNCvRwWISaXxFKMKAbjxhEonUj/spFijiy5rKwtRjOjR1bmCKAaP5TMcuwdnGEAS0WiXS1SI5o+w2j936QownOCif5g9VbZ2lIZVOxPqtmrWSGq1Bcqi7ZRnwHBY643y9KCqBowaOggKdapSWTzOduI0KW7IlKSUTo6OLFJ0CA2RvPHnr1wTsb7Gxsbb1i7/c/3KcSO/kJaZPzGQ8LB+iZRgUTsALFdWoVILzWFRY6ABzkQiR0+fg56qMBXsFpufsAkkjEcY5z/xC9VZsFWiJDy2b9Ucv4AIElRpKo/RZLBA7JIxzy9cvQaWiWdngXmTxwP2DT8uFMXn5rGk4kimwrMIJIGYur//9TcrLZP5EZTurZTBQmO5hZwlM8jDIYgDufetfwWZSsD3Lx4xLhA5CuNZWJXZIa1hR0VfDRm0fukiaAHoK1XNcQgZp1WHfD1h8Yqf4d5J1AZdvY+iYmUfGaqy2MrSiyKhsCqKwWPntq0Z7DjVKUzVDnZoQLA3C8JhYWksDD1bBCASZ5sIUoIcxWg9xKyWt5GK/W4YVcpRpURMCBAChEDeIUC6tTrAFuqmj3yjwt8lhkckxifAJQP0dtLXQ1r/+dRBs9QWYWmRPvRRSgNIjBbuJEKULGgVd0vRJi4jwMnViuXNoDOMs6xqivdwzYZHUpP3v5mEk5+s457u7rpCgPMbTPaiYbHa5cq2cGgJzv1RwXAaGhj8MHOyh6uLqiw418qSTIyMoYgrJYuOjWWREDpBiVFKgBjMXo9KrrJJspF4Z1+/eQPzuGERb8MjIqAgBzKYg2LEIq4Ska2aNNq59wB84fy0fgt4aZhCqV3NE0I22bdGtsb8iYS8BUvtV+ERb8IjcAaVnYdTxauDrQJLuWbL71ABPXHuQo8Mdxrg7nAKFA0GYykyaQMFxecvXyLJ3q6M7GBBksx6yiWE0o5rPlg4KVevVg0cVIPGeODzF53bt61T3RNyyJJ6egrWMM8ubN9ASxPH/2CA+tOPPhTJMFm1gDo4NBThqh5u4OukbQFHhGPJEC9DoihMZdMMZplFB8WFNKJw7mGvVLHCounfQ3yN/QWA+SJYIeTEoF+5cXPB1IlCpQmdvI+i9qt/lL5unJ5LNzX/w2pmZorxwjaWyIqbFrDzZiCARgKZ5yGheLPevn0Hi2WIvPdIsX2gkyv3QxwZpeA5ZflwnbSQCiEECAFCIKcIEM+ZU8Sy0MMMz64DQbDrA1YzS0LRfAgNi2eWZh0EnktEXXGwMwXP+TosAVZ2DQ1JTi6CR8vHkNB0ntO2TG5P/2rZgjzONtNrOWPkcDjNNzBIpAInrNwvMJ3n/Gv/oRK4VV9gY2Rla6pzyKfAsysOWeFIsFR0Jp+hRAnYklk6dzrs2cCNC7NKCkro8davXbN5w/o4NlngzGdiUjLOxB44djJHIhfIe3/buRvnEnGKlfOc3jf/hVQZHfyoe2dRv+CBBvsISGJWalXBhXjRil8NpZok1A4zwl6r15+/4g0zoWu3/A5iCMOhktqwXp22zRrr3EUN7+//Pv4IBmkwe3EAGO5kFHZRs16YjQwKBzmbWIwWvmrAc8IVClQ9udI408G2E/hbylqwzJOuYMcuCVRPccOT09ade27cvY+hh/mrNYvnQj+cVZyf72M6SynBlkOghh3lNNKAva0teE5stWBfgJ+k1QJ2XvKpC5d37z/MFex5vA4DuRzixMRENhulZrp12EgqihAgBAiBHCFAPGeO4MpC/C4qecqif2GJB7GuzuZ1qtuUKW0EDytYpiQlpa3crDjBX7QuuHJhDVbDTMKdJmigaJecQjynzoY3KTkJZUE8AjGgzgotTAVB3mVhbpaSmobAqg2/uFaoUL2Ku2wDcWKKxeM8p4GhOjR0ItyCGHDC7IVQh0NpEOJ5uLniUGIpc4XmOY5xMlNGsu2EiRSYfoWtV9iqvX3vITzcwPQObnhngQLemC/+J7RBJVtC3kXi9Vz402rmSxMuK2E5Bse6YLSJWfrd8sdfzACStAFYofb4oD2sjEKKCM89zMsCfMCCEgLwD9q0FGXhqpgQp0g9wQqJZc1yCgk0DEN1GeaIIGLad+TEzbv3welBfgtJHe7N23YOHdBPt75SuMAS7Fn3D9qBFYc2tW9AoJT5wRRiXVDTU1iOAY3i45mcwnlOltEoJy++zmGHYBPq7vByCavFwBNmurivyHx+H4GPWhlmOj/KBZ6aTJt02NPSIDzkPKcWsLO6dh88Aq82CBsbG7Vs3BD6tHjFmNPmU+cvwbWJJk3KliaXQ4zXBH9KsEXCFQ2yrZEICAFCgBDIawTULenyuu6iXv5PGx8rfE7ql5w8trro9GNcfIosz6mfIRfM0Z/MfAMKrk2wxkLbXr9J14iTVs2SrK2M4BhGmkox2iHg6KCQKmAxCocKqvRFtSu5kOSytrTwmjUl+GXo3B9XYiU0e8nydUvml8nwpiBspFOGgGXauNEQGwqTdB7GGnTaoqVYfdrblvGaMVlkHcfczFQNz8kaA3OpuDFwvn7+t+4+gDNASFQgAJk0z2v5/Bkeri46b7MmBaLZjOEc2KcnBHScvWF5IaJRxXOCAHZNdx04DCEJ2A/wnDjsx84fwhqQyHgviNkBNgR6dekotILLKsq7X+jTsuOykFaB87x647b3rdsQxi5ZvR7C6m4Sy0k6acnAvr2gYwwnHGDa2TlPYbHYg8BuI3hRNdiyJBzRBIfO8zo5OICJhVI3j8k2oB3scFwZE6c4E8F3H0QVjf7if3DNgt0TuCPiSfn5PrLDhzDJixdKVj8ZrjjRMOCcI5XRMKWJJuxhgRPL7FfOYUden6d+P/+yDQEY05r6zWjRgXPsUumK59RuiHnvELCytMQbAT15YSSFCQFCgBAoQAQyeKACbELRrBpHH+8+VBhIhN9LEcOppkOlrYzYn1JmG1YNZYEkGRvpM9s/qo5rYkUF3ypom8ikbYG0tjhV6qQ064IePQ/Octar2PQRfjjBgMFR5McfdkOncAZq9pIV8K4u7WAlF2cWeT+rzQ8pZe5jnvgHssOuMBIjYjjVF44XARenwUsNbWGc9IPkc/xXw7Amhg/MP/bs4wT5HLh55x5qhEEg8IEihjPblkBtuF2LZiDDOVXo5SqsB6WlwQ1p7y4fSPOiCmYF94GPrzRV5zEMdiHyUAGFYBZeK6AOyjiWzdt36rTezJOZNtbW8MeIwqFs7OsfIKoF/AzbLVJlJhp8FHu7RcdBncqVRVE4TswlpaKSpY/awY4NkU+Gj8V95LTidK70wjRmpnHeRUZxlez8fB/dlSapoXjMzxqIGhkY9AIxsNIEs9KiJFWPgB0udhS5Mr6xjFIL2JER+0ps+o0b8YWI4VTVAO3itRtiYV2lrSzxCGVpYSSFCQFCgBAoQASI59QSfLBeCYmKFXOZ0plbp7ysqGgZj2pINTDQg4cVBN5EZDELyTLC2ycvQVUAXCtLehuZrsqlilK7eE93xR+qx0+j/J/FSEvwvgVPBIp6pe5hpMT5GSNchuZFvTal012kRrzVqSeGjLa6u7qwIDPWkhGd/n9Ssvx0EpHl/2Mm15Vd3RXLl2MkXw7+BB4gEIZS66qNv0rzwc4KY5Ok1lM5sa6GG97qWZmysmVVtpewIoeRT9zwMMGbxAMwTwpbO3j0yXDswZOkAV11RFQyM/wL7lEUj0cwkEzYJU3iMR/3VOwLgPL4mfMwnINw66ZNZEsDd+3uWhEEOBD4NPAZAtJLh32cPN8LsEMXWloLeP4OrVogHqOjRtLIMmreJHRQWNcnvXowESX0EYTxLFy1sjsCD588fRogAwXUsFkuRsazM2NXOO0MGSOP5AEwYDzMA9rBDoc0rISzF6/wokSBYCV7hj7aZkye3L+PmR9PiVFcUe1sLiHy5PmLoiQ8wt3OEyWrj90raaqqGGwQMD1VkTMtLWBHFezNAv4cH2G9UdHRwkfZMHYuEI9vi3p/KtoNsbBGW1uFfbVXYWHCSAoTAoQAIVCACBDPqSX4dmWM2Wrk1r0I7KQKS4mJTVm2/hGLyZqiiCvvqLBd/vBJpEh/NSXl/eY//VguNb/lyymy47r3SGbRw5Jy8zuoj6u+vmKZtekPP368kxUYFZ28dU8gwrBe27dbBRZZ4L9YGe89cvz7OYtg7j/vzq5UKJfOMt15kD6yuu04lqHwzIkyYRxFVEVa2vtf/til2+pyXxrO+/348yb4PhG1NtuScZ4K5/EYjwdHhQeVDtaFuaDAObhvL8SAc1i95XfpygyM4rBxk7GCF+bSLuxgZ8cyet8Sn8IKCHq+aVu6xEz0gltbWSYmJmEFDH4MHI6oauheRiqXntxXjYiAPWLRCWs0YKJUCZ1kc2kYicOHoPQLfCYyUZualvbzr9uYCVnMK1WlYXUOM0hI3b5nH5N39f2wiyriLwZ8jPUxhmnJ6g3SNTfwmTBrAVyMaM7mqaoI8daWVoAdB03vyr2GrKlwjCHLD7BiMZT7jp78fu5idA06nGrqYklZWU7FodZ+GW5vpXkhLWfHBdf9tl0ktAQyGG5kgVJo/57dhXkhp2WaohCMwwiqMAkMw287/xbG8LAWsEMm7OnhhhJu33+485+D0r9Npy5eCVLqWdSuVhVGjFlduX8f+cdTdtR4jxCAUWKmbrBr/2F8YYRJ4L3X/LIVX3tMNtiyEibx8JlLV5IyTtWyyNjYONjEQliRq1snTomAdrCzNwuTGZbDhKXhXTp72RtWplikmpergpPCAxPel3uPnghLkIa1GGJhIbWqKv6gQM7J3ndhEoUJAUKAECgQBPSnTZtWIBUX9UphZeffB29htxZyP/9nsWBBDfT1XoUlnLv6etn6xwHP0905QArarrniqB6/cBLyzKVX+Hv/wCfSzcXCwtwQPOr9x5ErNvtAWZetA9xdLRrXk3GPiULA7x069RKavT5Po6ytjezLmMC7d/jbJDhrSUpOQ+G8IrC1aCEeO7VxRPN4PAtExyQfOB6McLXKVnVrZjqcsLIwhG2kJ/7RoWEJ9x+/K+dgZm1phJLvPYpcvPrhsxeKfg3u4yLMwktGjbfvK2rs2KqsrFNQTqnDwPXbdxb+tAZ/VuFBAZyMp7tiUaXzy9zcFLZhoAv6yPeptbV1WTtbLC6xoIdKIQyEqvKhB7EGs78CCQMT7qlpGI4Unjh7AYuqs5eumpiYmOGfsREOCK3Y+As7m4e8cMMAr3q8EGifotd47NqhrdTuZcS7dweV3udRtbB27XLxSllg1g/LL3rfePY8+OrN2317dOUrVBHZmYtXwCQgEqcKOQ06BhU+1tkbt+/Wq1XTXrklz/NW86yMwsGuoPtwsoK1spUFvO9gzvtDFvTD6vU4pwQNxk7tWnOLIDwvCCCrwRKT+YLn8bIBFAu+F8vZx75PE5KSwEzCgAkWu3Afv3zdFhxsY7lqeFYReo9AJBbi6DjYS/zCKqajgx1qRDmPnjz1WrUONidB079ntyrulWTrReT2v/dt27UXxxEvX7vZvFEDmCGRpcR8OHf1WuCLYH4DMcZJVnQuzyMRKGtnx0wEoRw4ccGRPJzJhDlZWEI2NTEGmDfu3lu+bjNM4LCKUlJTBvXtLVspIqGYB78gjOHHYA3up5ISq3AI/yH/wS/sedrZlQGqwAcgXLp+y2vVzzis6BcQ2KxhAwW8Wa8cDRay4rNy4qyiVee9r1uUsihf1sHQ0ABsJEZ849Ydpy9eBk3Lxo2gwp21nswn8KvzflyJzwUCpa0tq1X2yEwThM5d9maDOOCjD0U2gSpXcsVLzVnKAR/15NrLODEInOGJFOWDv8KRPMAIAeadh49wjJnphQ79pG+DOllOKcPCDTgl7N3ExMZevHbDGjCZm8Nyz5lLV1du+pXLbKHwLFTK1Q52nEI8fvYCGg/ta7/AQMjcYAiHzXlwvFv+2AlmCbNl/KjhQsl/bt5HgIoxgp42pgdsF6OPEJzC4g72XDAxoPVazsGeA49PhFtF52NnzuNVOnH+Ikx5QeKKHdB/Hzxasnbjv/cegPLDTh16du7IsyCAvQYmjcf3Fux0RadykMkDUsjeF634mUkmmzaoJ3Itqx3s8MqDDxcqvf7vPZz3RvsSkxIf+fphQ+G3nXv4xgoc5AoBFLY2JTmFTVS8oc5OjrBYhp2gkNBX6CPO2SqGI+PSbogzcuMbZXjwuML6V50aVZ2Vmhc8iQKEACFACBQIAgYFUmvxqHT8CM+vZ9wEx3j11hvcwk41qW97824EvIkwd5fCpPq1bHAj1Tcg+tuZN3kS7MFO/7b6krWP1LtdgW4tWD4IIcEHrtzkg5uX0Ktz+eGD3Pmj1oFhA9zSUt8fPv0SXPH382+Du8ZCBFwuCsSBn/49nT/qWliEnGiS0LW9qpNUWkPBM2JxNuTTvut+3Y4V5LK1G3HzJCxlRn8+mD9qHYC/h1FDB6EKrAiZEwheFNaaTP7AYwo8wDhJNANrx8jIKFnFSzWNhFx3zLDPwALJ2hMy0NefP2X8D6vW3Xn4GAvHcTPmYeLpwwxjhp5hnepV500ZL2IG1FSnKgliq4mjh89Z8hP4lh17D+DmlKixdbPG4D0Q81KpcMiTEIAfkecvQ/ccOALOZPqipVgrW5Qyj46OYRJRrJK7dmzHfY0IM/Kw8OAu5i3XKuQELID5NnfJClEkexTFb1u7nPu3+F+/3jdu3Xns5w/+ecbiZcLsWJEDSdh9Rclg3VX5hIScE9JO5psRewrCEqThr4YMQiQ2OGBwiLUKTAUYckaJxffiGZNydFxWWgWLgT7kpLEjvVavgzmc5es24bYoVSohIQGziBGAIRw/6ktV2REv/FwwrlINMZKktoLABX3a+8P1v/8hm3HkkIFgibGRgXn77fS5YEexa8BYd/2SJQf07cX0lkV5B/XtBTYVTD5+FyxbxVOxkdGoXh2RSI2nagE79kcWT5/0488b4QHl0rWbuHlpLICBm/P9uGpKJWGelPv3cdyIz8dOngnX1XsOHsXNS8a03/DjIv6IANQ9cFRy7S+/Y4jh/FaYhHC7ls1GfDZAFMkfMf+hsT926mxm/ZvPiqrubhPkZoUWsOMr3btrJ5jXwoaUqHnmpqbVq1ZhgxUc+kqkQc0bqbA61qDelRu3MNawNMbjEZg3eXzzRvWFMVoMMc/u5uqCtwPthBJHi8YNeTwFCAFCgBAoKARIt1Z75Mvam65Z2KBVE3soo2KVyW4nR9NvhlWZ8W11N+dSiA15HS89ujl7fM0BvV2MYU5ImQtMXTUPq3nf12pSz9bSAq5WsmlS7y7lxwytbFHKgFeKLKUh85Q41US8mtJUpYL7HfN55Umjq1WpZGFkpJeSjEXTexMT/eqVreZPrjW4r6saHxWqysymS7lIbtOsCcwtYHEGYWPndq1zUVI2WbHyxsoJXArqSke+ZEmIpyB7UZNTQaxmDLLmRBVzJn3nUclFXwkxMmKnv9+HiBzHCLmokOdTFq9yxqhKVRXPilWfymj69OgC8QXag0N06hlOVaVBtw3jhVQIQOYsXQETsrxTCMBMyLJ5M8YO+wycD8R32PBISU4GMaTBEGB6zZzM1BGFWVhYMTTKS5okG9OqaaOVC2dXrezGciE7OlWrahXUPnHUcLC1iIcIQpoXGwSrF8/BGhQ+ISHfiIqKRiNBDB8wGMTvRn4hzSKM6d6xHdhU0EPsI1poCskQTm9Ydv8JcwExtH9Qv97wX6LIpywEJk9g5WjtkvmN69VmhcHFizCXKOymNOiClwuuVkRJokcIrmFFFs42alStDG8rKBzuAfEL80IwIbtq0RxXZ/ldqpwOFuqFDPP31cswcyADQxUxMTHQPkAAEwb+aVYsmKneukzrpo3BmYAe0sSu7duKOiJ8BA0u2Q8oLAlBfTedQJinRAlMGEAx/buxUEnAxMCsBs8JTGpWrQy7zUM/7Sd9hVEAxmvKN6OGDezP2gZYQFa+XNmF0yZ+/mk/2YqQSzvYoV67funCb4YPxaljqAkoO6mYY/iyYXps//knpladtVvav4+sHFSK6YGpnl6dckJieiBGVBEe4ZNm3dKFcFwEAiV9SbQT3wEYsp4+bowah5P4pIAGkw1TAsgjb2krqy7t2yybN11WFUU72DHNJn/9FT5E6X0pWRID3a5F0w3LFkF9VxGJL8Z9dW/WtHFj8KlH7QrSjBccUEinrnZDzCDFrhlzbgTVBllrbVLkKYYQIAQIgTxFoGRsbLoWaJ5WU7wLhzzz5av4yOhkOxtjRwdTDTsL4SE4UlgbcnMpxZxeapiRkUHwGBoW//pNIvKC25Rqz+aoNFXEWDIFvoiF2rCzk5kaVlNV9vyJx4ofp+/YEiqva4TIAvvTr96EY3EJ3SesPPKiRuzxwyIL7HDiTCAqgjbs11NnoyLwYNhlz4satSjzXVQUjjUCBC3y5igLxJsBQS8g/oXEDIDLrtpzVKAsMTCHMBmLMziHkF2hyuZCJGSbr16HQQcSC1xsQAj9MajKwuKTkpOhFKqKH1OfV8NU3jZLCwuYcZKqIqsqB5P8f2PGY7ZD0oJdD1Vk0njUCI844W/fwhGOg70tZq+URlcx0B5HXQAcus0Q6WhYLPtcQNsQ4jsNs2hHBrYH3yV9fQOXCk6aT1qYdA55HebqXF7VropsY7SDHW8W5nx8QmK5svbMto1s4aJIrd9HIA+1cGamCEw7tgnUT0jWqejYWLeKFdS8VvzzOOJ/A/r3UpyVxeyFyB2qqurPVAv7pQXsmH4vFNPPCAdWpeyisHDZMPZloCsRGRWFgXZydMh2AmsxxMBh8KhxyAjZdcsmJOqUHQeKJAQIgfxDgHjO/MOaaiIE1COARSo2v6U0OF64evPviF82d7rwZKaUkmIIAZ0gsGjFWqh6QtC0c+OqHDE/OqmdCiEENEdAynNqnrfYU85ZsgI+cjxcXdb/uLDYd5Y6SAgQAoUcAdKtLeQDRM37ryCAE5Kff/M9cwYg7DMsXsLGJmIg9oTarTCJwoRAXiAAezanlH47unVsSwxnXiBMZRIC+YPAV0MHYucI5ppgmi5/aqRaCAFCgBBQhQDxnKqQoXhCIF8RgFUSWHEcO2X2pu07YeISdhehGXXi/KXh46cy/3Kjhg4mBiBfh+Q/Vhm0l3HBdOpMr+XQx4Oy38A+Cqc1dBEChEARRQBWo0Z+NhCNX75+M7eBXET7Qs0mBAiBoo6AjCJfUe8StZ8QKIoITBj95eR5EbDsD6cFuIVdgDUIGEHNUwtJwuoo/N9EAPaBH/v6sb7DitXM8WNhV+a/CQX1mhAoNgjAJpOPn/+hE6enLliydPbUHB1WLzYgUEcIAUKgMCBAPGdhGAVqAyEAf/eWa73mwXvekVNnHj7xg7lLgALBpodrxaEDPoaPRMKIEMg7BGAuKOBZEKxowoYpjLtMGjMCXivyrjoqmRDQIQJK+686LK+4FQVbyvHx8acvXtl/7KQmjouLW/+pP4QAIVA4ECAbQoVjHKgVhIAAgfiEBNhdhMM39W5IBDkoSAjkCgHscTzw8X0XGeVcvhz8wdIiPldoUuZ8RABTNyExCRUawS+nnA22fGxLoa4Ktujq1qyep4ayC3X/qXGEACFQ0AgQz1nQI0D1EwKEACFACBAChAAhQAgQAoQAIVB8ESAbQsV3bKlnhAAhQAgQAoQAIUAIEAKEACFACBQ0AsRzFvQIUP2EACFACBAChAAhQAgQAoQAIUAIFF8EiOcsvmNLPSMECAFCgBAgBAgBQoAQIAQIAUKgoBEgnrOgR4DqJwQIAUKAECAECAFCgBAgBAgBQqD4IkA8Z/EdW+oZIUAIEAKEACFACBAChAAhQAgQAgWNAPGcBT0CVD8hQAgQAoQAIUAIEAKEACFACBACxRcB4jmL79hSzwgBQoAQIAQIAUKAECAECAFCgBAoaASI5yzoEaD6CQFCgBAgBAgBQoAQIAQIAUKAECi+CBDPWXzHlnpGCBAChAAhQAgQAoQAIUAIEAKEQEEjQDxnQY8A1U8IEAKEACFACBAChAAhQAgQAoRA8UWAeM7iO7bUM0KAECAECAFCgBAgBAgBQoAQIAQKGgHiOQt6BKh+QoAQIAQIAUKAECAECAFCgBAgBIovAsRzFt+xpZ4RAoQAIUAIEAKEACFACBAChAAhUNAIEM9Z0CNQQPW/f/8+OiY2Lj6hgOqnagkBQoAQECMQFR2zZM2G1NRUcQI9EwKEgBKB9yVK4M83vwgVQkBzBE6cu3Dq4hXN6YmSENAtAga6LY5KKxIIHDl97p/Dx/0CAr8fO/KDNi1l23zt3/DYuJTqla3sbU1A8PhpVMjr+ArlzNxdLGTpKVInCPgGRL8IiSvnYFrFzRIFhoYlPPKNtDA3bFDbRiflUyE6QeDa7TtRMTHSohrUqmltpRg4urRAICw8/Nvp80Jeve7YukWdGtW0KIGyFBUELl27GZ+YYGlu3qhenaLS5gJvJ/jMC97XT1+4HPTiZWhYmImxcTkH+8pulT7r38fKkv4uF/j4FIEGnLpw5dqtf/0Dn3056JMi0FxqYrFDgHjOYjek2XVo6669v/y5S09PD6s6uzIqOZktf/oHBcd+P7oa4zmPnH554nxo7y4VChvPqfgzfC0sITGtbVN7Q8MiL7c/cS704MngLu3KMZ7z/uN3y9Y/BubEc2Y3r/M1/Zc/dvn4+UurXDZ3eh2rwsgs3X342O9ZUMvGDW1tSkubXRhiIOH8fu5iMJxtmjep4Vm5MDSJ2pB3CKza9OvrN+HurhXV85xQxTl18bJt6dLNGtbLu8YUiZLj4uLn/Lji+u27vLUJCYnvIqMePnkKnpNHFv9AWmrCs4CEoMDksNfG5ZxMXN2NHBxL6GXzpz81Nibe70lCoL+eoaGJixty6ZkoNtOlF8ggRzawsja0c5CmIiYx+FlafEJJQyOTiq6cIDnsVUrkO/6IQEk9PUMHR30zc0VkyZLCJLnw+5SIiHh/38TnQXrmZqYubsbOrqpamPDM/31yslwhWeJM3SpL6x09dLCvf8Cff+8vZWb26UcfZslAD4RA3iNAPGfeY1yYavB56geGEy0a8/n/enX9INum6etl+VYaGmR5zDZ7PhCAE/5pow8qCg6JG9q/Uj7UmA9ViGA3KHyw5wMIhbkKPf2S+oJVTppS0a3QNvhFSOh3M+ahkSfPXVyzeG7hbOfStRufPQ+uWc1z6rejDfT1C2cjqVX5jMDKjb9CGxCVLp4xqVHd2vlce6Gq7ufftjOG08GuTJf2bZ0cHVJT08LCI576B/5XhJxpae/OnwzduglMl3BowFw5ffVdqToNhJE8/D45KWzvjtBtm9Li4nikoU0Zxy/G2HzQDawhj2QB32+HpcXH2XT+0HnCTFESewzymhP78K5JxUqem//iBKG/rQ8/up8/8oChja1Z1RoOAz43q1xVygEyspSI8NCtG8MP730vOFOgZ2Tk8L/h9n0HlTQQr9IDZk1IfBHEq1AVqH3kMhhjUWoFJ8eZ478eP2vBpu07PT3c69YsjDukojbTY3FCQDybi1PfqC9SBHbuO4TI8o5ls2U4sYoGpblZ+uJP+VTCzKzQTZi0tPRepqUpGpzt9exF7DFuis8AAEAASURBVLGzISBr2diuqodVtvT5TPC+hKIXZllhNy98sOczLIWtujWL5wmbtOfgkTVbtgpj8iK8a/9hiIawCT7kk745K//9ezCcyJKWmvG25Cx/nlOfuXTlovd1QwODiaOHE8OZ53AXnQrSMr7vPFB02i7T0uTk5A1bdyDBo5KLqlMtMtlKlIBWxaETp5Hk5lJx9aLZxsbGsmTFOzJo6dyI4wcVfSxZUs/YxLCMbVLYq/dJyZBMPp0w0q7PAHCeIgTep6UFzJ4Y5X2J5QL/hpgSaWnJEeFBS+bE+Tws//UkUZb0R7bikUtjSyPIQuUSxSLN5Ig3kZfO4i7drpPz5HkQfopyQUDqO+7LpNCXiNczNTNxqQSRbGLw87SkpJBNq9+dO+mxbL2eqVJYKsqJx+zFp9I8JWpXr9rjg/b7jp5YunbD5uVeJib/xbkkgwtF5QsChY6FyJde/0crwZ/tS9430Hl8dDSEwMw0fYak85ym6Syohtnzgaxtc/v4hNT4hJRu7Z00qe5VWMI/R1+AsryjWSHkOVkXOOwZj4UOdk2gJhrdInDqwqUnfgGlra1yynOWL6fY237s69epXSvdNkknpSUlJ6/e/DuK6t2tM7bDdFImFVI8EPhycP+y9rb2drYN69QqBj1KSU3F/hQ60rZ50xzxnA99fFn3hw3q/99kOCGoZAyniaub04hxFg2aAJD3KSlRVy+8WLs0+fWrsD1/QCXVpktP4Tx5uWEFYzjNPKs7fTXerLInZImx9/99sXoJRIVv9u+Cfqxtz4+FWdKZSVUsZRZSmYcau47rl1KcrUVFSa9exj28F7p9c1JI8NvTxwxtHcoN/1qY531Kst+UsWA4wQyXHTLS/uP/MaY0JSry+bKFkRdPxfs+frlhVflvJgtzsbCxUwX3peul8TxGKuTkSVDGPnHuIg4y/Ll3/9BP+/F4ChACeY2AeNMlr+uj8gsQgTcREckpKWiArepjnKLmiSRs5hksqIisAB+NjfR7dyk/oLeLlaVhATZDV1Wzv3QinEUsqK7qonL+OwjgkOTIIQNdnSsUwi5j9fP2XaS+vv4nvbsXwuZRkwoQAXtb2y8G9odYBtOjAJtR4FVD7Zy1wd3VpcAbk/8NgHDy9V+KbSnDMnZuXmsZw4lHsGpWLdq6L/kZYk88Pl/pBSEhbx44vTd7FVJlMJweP202r14LbJieialFg6aV1/xuZK/Y3gr5dZ1Q55bnVSnGVFAoJJxMIymTPiNU0tAQrcKtZ2xs4uwKHV3PTTsRQDq6EPf4QQah4v/wI/twxBQBx2FjHT4ZwqWgBpZWrrO9LOo1QtKbg3tiH91TUIsufX1DO3s1t4hc+AhDdz06tUfM/mMnseUnTKIwIZCnCBDPmafwFq7CX4WFswbB3l22LRMJNjN0PmUE46CUapnI7hIqKKWk+HxL4hGTmqrQYVFDz1L5r/oeyZLxSBZQXwJSQQbFHPxqfrGSoferYRUMSrMMeTJT49Gc50xITDp+7iL+kMARjuaN1IISDYPYHL+4NM8O4vRcavMoS80sFiHEpKqtTglvNk0RFSttAiuEtVCamvsY9Q2QTU3vlzKNN4BRZv7yBEEgM1UQEqRnH0S+PBosYd2oZfeBw4jBaT1rS3Umf1k/WF6E2XzgRUljeJIwwOaSJv3KkktZt/oZKKRnYdbgjFzSdJkYTaa6NBubJFJA0AApsTAGBOlQZEcpzKVFOEcVMdxEv2oqZZSMAGEpDqIYNUXlUZKwL7wKYSTCPJ4HhAQ4t8niwS0I42UzCkrI/HIKIhUF8EcWYGXySA3noXa5eC2aByDuY5yhVcu2OIopymjs5GzbSyGrxNHN2AeZNpZe/7WVnZB0Hj8DTKAwl755KafRExCTGh315sBuYRL7Ay+3qMmgkqCXkSD/P/hhp7ETWVrMvdtCotd//opHtN++zwBhPAuXG/GtIvD+feTFM9LUXMZ0aNUcJURGRWPLL5dFUXZCQHMEsryHmmcjyqKIAPd6p8kpgOYN7SLeJcJLB+tpTU9rGLaBDw9Rx89efnX0TIhFKcNp31TnSS9D41du9qlcyeLzT9145K17EX/tD9LXLzl3Yi388vhzV17DKC4eJ4+tZm1p9MQ/+vKNsPuPIxHA19bezmT8iKpVPTIXo4dPvTx/9TXPzgPtW5bt2EpeMe/S9bADx9P3iaNi0nf19h59ISrno64VGtUV/z1j5XvfCj/v/RpNegWHMU7m7i6lmtS3bVrfltcuDSQlpR07F3LpWlhwaPzbd0k2pY2cypo2rGvbvX05IyOVez1VK1smp6Q5O6Wf3yhX1gydquGp6bnT+ctWXb5+E43Zf/TEpuVe0lblPubZi+DjZy88eer/xD8ARixcnMtX9XD7pHePMqXVGUS9fe/BuSvePr7+/s+CIGav4l6pRtUqEF/gCJ+0SZPneyUnp3Tt0BZ/F1Hdzn8OInvYm/AyNqUrVig/sE9PkXI4lj6zl/wENrusvd33Y0ZIC0QMdnOnLVyKV8DTw2344E9FNDCPue/I8Ue+Tx8/9Y+NjcNpK3gg6NimReVKiv1pnVxwr7Jj7wEU9fmAj6V2WW/dvb9t9z9IHdS3V71aNXiN0xcvjc9wovs8OATxMTGxsADBCRCwtCg1e6JydZIRC1OWm7YpNvhFFw6Djf58sChS+pingyWqDrOIyXDgH0WUJHzEmnvRirWIgYl/v6Dnh0+c9vUPtLG26t+7R6/OHXHS9Z8jxzFDHOztenfr1Kdb55KSbxyW0Veu3zp76QqGOPT1a2cnp8purs0b1W/eqIGwIlE4KSnp0Kmz8C8A5xQRb99iBkL7t0nDej07dTAyEtvn4HnfRkaiSXcePHrxMgQ+kB3t7aDe3KVDmxaNGkgbxnKhefcf+ew9fAxowOYTDrU6OthVcXfr37O7c/lyvGRRALlwzO/arTsPfJ5gYjjY2bZp0fSjrp0e+frt2n8IxPMnjzczE3+0ER8VHY0WPvDxhba2kaGhh5tLFbdKfbp30bk1moSEhF0HjgCKR0+e4uSYh6tLq2aNu7RvI+oIf1y+bvPzl4p5LrpGDR0MI7eiSDxevXn7L6WRgvlTxv++8+/LN269DH0Fef7IzwZ4urut3/rHucvesO/q4lxh2MCPGxaEFSK0B/axWMvB/bLA7fsPRG9xvZrVB/XrzTuIk5+T5mV+wPHZZEkTZy/kNCwgO8Q5nRg5/eSyqrXLJWq/Jo/suCMoDazk/8pYNmkZcUIx4RP8fS0bNWNlRl45jwCEnLBSy2KEv5ZNW8HAj+K85ZXz9v3/J0xShIGgqovxnDnhPM09ayjOXr5/H//kIS81IeBp0utQPJbu2FX2ZCZsI8F2Lszzxty+znPpKoC/BS4Vygc+f3Hi7IVuHdrqqlgqhxBQj4DMgk99Bkr9jyDw2cdZVtud2jjilva9lLnh3UcKE+Fw5skVcW/ff4tI/6CYoZ9U4muse48iEenqXErIcCJjWHgCKyEqOvn6nYhVm3xSUjO/92BfRVZb4SaU0YsaU7OqtSiGP4ZHJEqzwM4tbk6DQKum9sJHFka/Nmx7Cuu47LFkiRIBQTG4EdO9o9PwgW5QopHmCnwRO2vJ3bDwRJ7rTUQi7jsP3+07+nz6uBoeKtyctm9RFjcvsEYVK9z8UX0AYsdb9+4zGv9nz8MjFEtk9VlymnrqwuUff96INRwyAgpcOGiEGx5fRw4Z1F3uTxeWWb/+ueuPv/ezzXXkwjES3GcvXT11/tKM78aCUVSWlPmDFWpSUjL4vcSk5BUbNqekpCIX5gQYD9w379zDcZT/ffwRz4A5Bh28C1cVf5ixRq9YwYkn8cClazeQEY9d2rfmkSzgFxg0Z+kKsAfsEXXde+SDG3z7iCEDsYIX0Wv3GPH23b/3FQsObC1LSwCXwlK7dWwrTAUfIhJZQz2eUXIyG2vxzAdHIaJhxGwIeEZpIB8GS1Tp7bsPWEzdmpmbViIaPCYmJbEe/bJj941/7/L5sHrTb+C44HGOxWBerd2y1cLcvFPbLCdXsY+w5petR0+fYyWDGIt43Ijp1eWDr4YOkt37CAh6MWW+F+w2IReyYF3IZuDt+w/3HDgyd9J34FpZgcJfyTtSEjwkbnBH1T0rL5w60aJU+o4Sz4Vjfgt/WoM3QlGJ4l/JlORkvMK4j50+99knfQcLuBGeKzE5ecnq9fDWyGKQEbVs27X3yKmzEBozuFAyp+cBbH8sWbMB3wfEIFd8fDwMouLGXhLO/Var4sEpcxl4Ex4xffGPYGtZOeA/UTXuW3fusVMe0vJBLOuFKCY2VkqMGPSC9RSvMLqA7uBD4Rf4bNYPP1WqWOH+4ycsBv4hpi1a+suKpTD3KltO3kUmJCZKX0b4OPk3MpP9QO3YQBG2AR9zaS4QSCOlQ6zFxMjpJ5c1Vbtcwm5qGDavUZtRRnlfLDt4GHtLhHlL1axb469jwpjE58+S3yj2pi3qNxHG8zAUWWHq9u3po3E+D9ISE6EKm5GEGaSQLmY86uB/6PRC0AoHJ0J/KtG3rrGiS1VP7520JteZXinvIkro5YlieeP6dcBzYjMIf9DJkpAUfIrJCwSI58wLVAtpmXzxam4uXvRo3eLKborj8rj8n8Vwru/uI8VqJiY2xf9ZrJtLKWV6CRiMRaBKBj2LFP5u2xN48VoYlgiQBzo6mJqa6KOEFyFxjvZZ9uk93S27tsvc+I+MToYYU1iONNygdpkp1ul/UZ4GRu86oNgz7tzWsW4NGyGxh2t6U3kk1ujTve76+EUhpmGdMu2aO9jbGqNTJ86FPAmIPngiOC4uZcJXVTk9C4B5nr30HhhOA/2Sndo6NqxdxtrKCLaLTl8KhbwU8fOX3185r4HOD6DqlSzZoHatS97X8dfSw7WizhnOfw4fX7npV/QRy6NO7VrXquZpYGAApggSFfiO++nnTU4ODlLb6xBPsWVxJecKHdu0rFrZHRv/WHdihY2/diMmTNv8k5es00gIbF8eOOxY1qF7x3ZgI1EF1vpYT0MbED5mWzVthG1ajvyHnTow4xwK7vczGT2lY2cugBgiwdbNsixBsDwdM3kWWBp4rMV2LzgfiHrAcB45dQa66GBpwsMjvpTIRXm9eR34fszIFOUZbFS0Yeuf4KnMzcwmjPpSWC/kVMJHhMGBQ4YsjARzpWqVLyTLn8ES1njrnoLnhIBOQwkb5szYYZ85OZbFFgOz5AmGs3O71q2bNQ4OCd24dQeGcveBI0KeE8v37+ctRkZU1KR+nQ6tWzrYlsFGw9HTZyHzhIA0Ni5uyjejhK1CGFsDUxf8AIbTwEAfIvfG9eraWFuGvn5z/NwFyEsRP9Nr2bqlC0T6wGByfli1DlBbW1p81L0LZrupsXHg8+C9h4+ixgePnyxcsWbB1Il4VYXVrVi/hTGcEHbBojh6B6HlnYePd+8/FBUTC+9Wrs7lWzRuKMyCsNfKn1ku2zKl27VoXsPTAzs1l67dPHv5Kl4TETF/vHL99rRFS/CIdwEbNGghBOlgHtBCdOrbGXM3LltcsbzMrg0vQcMAeKFvZ8zDyw56MOeQ8ULYCFUC75v/nr54RVUhLZs0FHLycCrLzeeoysLiX4eFTxs32szEdMc/B/D+xsXHP37qN2xgf0hHr92++/eho9i6+ufIsdGfSyRa6svNdSrm9qwJ37BiMDkXr/wZYew+9O3eRVi2vW0WFRtsgvBcIMOeHdhmBLApwLdxWXYzUxNhOQhrNzGQMUefXF6pdrl4dk0COMZp6lYl3s8H5yGfL19Yfuwkka6stJCE54Es0rSSyj0UGIkFDVjBpNBg+D7JUoganpNxo2oIshSkeIj392EeNY2dXXhi0qsQFhZG8lQWgJ8VUYwOHz2UWjz4WN177FM8bHTpEBwqKo8QIJ4zj4AtjMViF5w1S4fGIS1LGYI/DHkVH/A8lvOcEGmyiu49fsd5zsDnMYis4papJSvCCAwnbMmOGVq5VjWx3EZICaVf3DwGvG62PGe5sqa4WRZjI71dypC7iwXcpfByZAP7jwczhnNI/0of93BmNLB2+0HrsotXP7xy883Zy6/79XCuWD4LD3/5xpvXbxJAPGpIZXC2LBc0jVHd9r8DcYPtPHEhtG833Rt0mTl+7JUbtxMSE1o2biTbI60jsWHxyw4FclhCLZ09jYsL6teq0aFVi6++nxYTG+e16ucdG1YJq8C6mTGcdWtUmzdlAlsegVkFk1C9isfaX7ZFx8Rs+eMvWYVYTFdYvhF6a2zXsllVD3dYeIeKLBRuJ40dyeuC2zGopEJDFd78vhzUX2RxJPztOwjHQNy5bWsRh4Y2YCGIFd7078ZivcsKBOfZtUObSXO9AoKe7zpwuGuHdry/vMb8CUD5k1cEG4Mhr0oYGRmCv+KRsgFIeMaN/EKYhFV+tjxnvg2WsGH3H/vgUchmCFOl4QEffdhbKXluULvm+SvXMH/wNYOHFbYQfxrwDNw1mE9hxr8PHWMMJ/RyuRt0LPoh8Z63bNVF7xuQtyNeuIWB7PDd8irsDQLffDm0W8d2rEAouwL833buwQ0O7djp8/17dRfWte/ICeAMNnX5vJlc3g7JYae2LaEqifkJjsvXzx/l8Fwo59DJM3hsUr/ugqkTOEcBV6VNG9QdPXkmOEn4uBLxnJiZ0BpFLnR/6Zyp2GVgBeIdadKgzqIVCsZGekHRd8XGLYiHcsGqRXPKlE7/0jZtWK954wYTZi1A49E1MDbSvDmNAd/LGM5mDevPmvC1oXJnpEXjBp9/2g/CT+AgW+CAPj2F8dhI0pDnnDhmRLXK7shrZ1tm+PgpCHRq04qV1qhenSs3bmG/5vnLLBNDWFHehbFJxF/Y+IQExnPalynDI2WrxhaYkAAiaMZzIpLPENmM2k0MVlSOPrm8du1y8ewaBlxmLPL95ouUyLfhh/ZG3/S27zPIuk0HA+vSslqpKFMhHlReBpLzn7xGA+v0TeeUd29LVMyITmcmGWeZEZnlfzVJWejYA4zrvly3goWtW6R/SfCY8jbdvoZ+KZWLIpnieFRqmqLZchfsGOHAqlxKljgPVxf2jI1j4jmzQEMPeYaAXp6VTAUXLgSg1wRdQbQJqw2sZnTYuCqVFKJOqJuyMoOCY99FJTFWk2u0wp3JKyUbpobnxGHOhVNqq2c4ddjsbIt6G5n0218BIKtdvXS/7ukMJ8tlaKg3aoiHkaEeRCg79weJivINSFeelB747Nu9gqO9CYSloa/iRbl08gjBIxinjq1b6lxVZsfe/UxO/vWXQ0UMGB7ZSSSsnoPBFQmudb9swxM4uqnjxoj243F4rHG9Okg9fuY8dAgFmdKDjg72k7/+SuStEXwCnIWAAuc8RVkg6kQMLKBC2VKUdOr8RUhHsVbrrjTWx1Oh7oizi3js/kE7znCyVFsbm+/HjkAY4hHZs5G8kGITyM/BYqBBwMj0tEVCHjWQ8tOJWJTblFbMBGyC8FU4woiBNiOk4qyQiHfvtvyxE2HsI+DUMYtkv+CCvv5yCHh4vMXbd+8TJiHMNTzBjImSPunVvVxZB9TFeCphKssFQSVnOFkqNkGgH4ssuKGyK8wCtWpsweAGg8Q7wghw5qpeTYWg46l/ID+Nz5L+2JOurI7NBc5wsiS8/uAhWVj0+7uSVUYk3izOcDKamlWrdFfKxsHKspPDorw5esTrtl15PtnUxGTqN6MYw8lKABSzxn9jUSr7NXGOajQ3Td9VhNSXZcThXl4Cm2Bv377jMcU1oN3EYGjk9JObm1w5xd+4vHOlRSuZSBDHO1+s+eFB/87+0755d+YYNGOlpaXGpC9I9E3NpKksBjZsWUBo7TadWLUYM/2EgirGExkzbnCbsfduw3dozN1bKNaqaSto86aXD2/JiYqNaVxgEVkgR7+JwUH3+3aUvYO8ZmlSlF2G/wKc+9CEnmgIgdwjYJD7IqiEwowAllNhb974BQRh9xrb9ljBfzfyC5FmVy7bX8Xd8uyV15A3snIYn9m4ru2zF3H3H7/DBxoLKTCi+A6bGOs7O6n8A9CvRwVbG+NcNkaH2R8+iUxIVJyG6trOMasqnKKSMqWNIde9eTeCCUKF9XKx58XrYV3blxNq0cGzy+ZlWXQ7hRkLc9hbychh6YZDINJ2Nq1fj4mScJKQc6Q4s8SW4JC9iBa4rIS+PbqA68MUvX77DkRzomKxcBfJJEGAueRU1gGMpYi5RRJEglAnxvmuI6fPitbcTLEWiosiCT9qZ2X27dFVVDseYVUFC3Ho6Xnf/pdNYylNsYnJ58FiuL2NVGit4yqllbZ/yfQzxayMLL/c7OT9R08YWwtlYxFHhwzYWYA9KpwDhM5nlvwlSnC/MpCmivLCQeK2tctF9OwRSrA4GPwy5NXTgEB3VxchDSr6c/1KYQwLY5rJyvlZKt4CBCCKx4YOWAKe/d6jxwjDNJHsOVgri/QjD5yeBa4rpf1QnYWugSgJj+1bNYcRI0x1aKVCcUBKoHkM/tagwaCHGTC+TcCzY0fM1MQYMmoeo8OAJrNCh9UVtqK0mxisFzn95OYmlxa4mVWu6rlhR9jff8AVZ3J4+P/Zuwr4KI4uHnd3EqKEEFwLpbhrS4EWhxYoVqxI6Yc7xd2ttBR3l+Ja3CUBQkhICMTdk++/N5fJZvfuchYI6exvf8nszHtvZt7KzZtniLmccPMaTkMHJ7cho20aNiuo85QnFMrqmSdhkiKvQha8/LqAIb1IyhMMDw6lxKQW4Mjv4jlJGP9JPhnlWsTrEuXwCBReQ2wHw7SBfodVwWawjAPqcIDJnOpw7TPCgQnTxDmc9w4OLCOgpIIxJLnU1l8/H84y5E1YMpJZ6OnpPpKEFPL1tvAsbfYqGOF2kn08LYJDkwHj620JAHn9lvWWvU6SB1/U9Rg56SI1PQfmsuLuyFxgRksmTgHqfeGw92gIIgat+iPwxt0ohCaqXM7GycFEsx8ISv4TFLAMJfaKsIGUuWGBR4vvfUSGGBIWTgryopLAvFYAqczcrCTrafGCFfoTOGT+tXs/JMm4hATqaAebNNibgfLXEkUov4vQt9wIba2t+at5PgAsMCFzQmhB8BjldXF8Cp9L+SPfLMKW+DyZ01xWbFWtsI4G/ExNT79845aYJvSlqISMBNUcKROYhl/W3nXgyIfomKXrNl+7dbdJ/bpVK/hDSykWXPk0O7Ru8e/te1jGDRs/tUXD+l/Wql65vD+CBinGIhTwlmG0oe8iEHoHGjkEhUY9ESH4XaAMF1/AoODv6yNoUnAJrNBw7oF3crSXyQpYfhJ0mKEqoKNME9UAI0y0MvAMRiscUO/BKLRreZ9cxYjqYSmmCTdOpy59HDv3TLh5NebUscRbV6DkhGgXPPN/No1bek2cpaObZ7tHC4rExzy5VPIRKNC1AixpUx5uATQdJAUtWKGD6ERwQLVr9XVBkVgApfKlkYur15S5MtH0zZVdSpmbm2G3MS4+XiYdVsk4oHUOMJlT6ywtdgSx3MFqBsNysLWlC3EtjhJmtAiWg9QgSAoCh0w4c0IsqVTOpkp5G8icUHtSmdNffgAhLY5HW6SotfDS9ZxKQd6BPKIQLyFSUgCoQOdOqDZv5dMXwYm3H8TgRBPSzFSvbPtlDYcale0+O+EzMjoamhbMglrj0MkqKIRIJDoAiCPTEizoi2AoC6UlFXgUUFOmCX53yDgCa9gzF69Q1SVRckLRyveNJNRIvy5ODvKII8sFaQoNCy/hMudHv1lgbFJKCmEvLDDl3QIN66nMiRCvCkjBchXbChApKQx05gtnTELyoRevXiNMEU40QYdfs2rlel/UrFWtikwxEk7FyFuzZP1myITw0sSJjyHy7tSsWglSq7enh7wtN0S73Xv4ODXopcOQWYiAhCz5pKv0PsIcHa8GCJIotTIpk8qID5EKWpVpojJnyX5rlGHFx4RR78H4mCPUSl+6+vqwU8UJm9ioQ7s/7N2WnRAfd+F0mL0DFJ6kCwNLbiscR3aKdO+YXPL/5qRKvz/6FnwhjQiTskVKDl2BOIqd/dETqclu7NkTCTeu5mRkmPqVFwucemZS8/Lc9DRd+QbA/AHzy7pGRmZ+Ffg1apTNTE0hcyIWgxq4DIVxQA0OMJlTDaZ9Tig1qlRcPW/Gi6A32/YdQNjPEROmLZ01mcQr09Y04Nbo5WHx8nUihDQIt3DmhJBpYW5QpYLtgRNvofb8tnVpErTWT34AIW0NRot0MBFQw5LRzsZQvhEf1yE/uQsZAEIWLZtV88a96HNXIpAfJTExM/x9Ks5jZ8Khzh3Uu2wFP+kvIoEv5n8zMrPICPX1VfhiEDEViGITWTpf0pSRzrFa8wNLcAQsQfQXBJIhMieCZ569fBWUEXpUEFgIlWSEChItUj80OhfNB1k8KdAJfrSbBT4gqQnhBtWwaZ05MXHcFj73FtvZiFMs8Lsj8hi/BpbYaxfMRpRaxKq99+gpVOuw6MZ5+OQZGMQO698HanA+PCnDrrtmtconz1688u/NRwGBeLZhqooToUfhMzys/w/iKM17j55AihegGxsbNajzBUwc7WxtTCTJGxDfCEGeBb0gqhCpoc+nAEDmJTZ3SD2i2iAsuEwYUqngGVCAxW+ij5NKI+RTYGU1OKDeg6FGR8UEBZFynHv0s67XGD6TWbExsLm1b9PBxItTrRvYSuMAZ0YWCDHAH3lmtNR8yTAvmFB+q0LBkgOTA2DTqAWN32PqWy7h1nWdnJz3Wzd4TZ2fT1xSMrS1IzVZCfFGqsucAmrqXRK/AyzX1ENnWIwDqnJAhRWkqqQZfHHggLGREWIkknCLPwwbA5vDVZu3Lp01RbtjQwYUicyZnJDELYaqSgLPIrEkrE8fB8Tj40xsaxUkStHueLRCDfF4n71IgIXOhkV14IepBs061e1xQg5/8Trp/pPYqzcioflEhKHJ8x/Mn1SdRvRVg/JHRoGiEmaHMD6EzZ/yXbu7cq5oOEj8T1Lm/wXBKEmSQLil8es1KXdo3RwyJ4ISQWUEwQC25Uh6gcHT0KN84uj3+YtX8oYHSNqk+Qip3WZuLmczWdyOT3KzrK2kOy/JeSF/tM4WNxcXBD6Fh9XWlYuhV1eDPmRInNArIt7s3YdPLl6/QXJIIg7tEuzfeXuJaUJm+6Z1c5wQvR49fY58MGcvXYOxAFxDEZ5n2eypFuZmFCvg5as1klBbX1SvMmHkUEHOmBdBwWKZs5SzVP1OXh9KSnGBuIYC5ts2Lfr37KoYWMNWxFgiFIgNsIbUGLqSHFDvwVCS+CcEy/zAyY2ItWOQJ6fxB4M0J87dfgxbsxiViNZDZE5TX+l+UMrLANvmbfnwtJwW/AplPVMzI9f8tFswTEXMWxlRhfLQSJMywWZNPLxt6jeJu3Q27sp59EUGlkdGB1GRSDnt9UsjZ9m/gIm3rmfGRMGi2LZZG4qoxQJSCoFaUZi/aXGQjFRJ4kCe7XtJmhObiywOwKcImd/Q8jTwhda1CiQabfDbpKcB3FY6SZpibmbg62WRmJSJSELQGdpaGznaK9pclzXqT1nn7c6ZvsB0NvCVNA6tkqOBjM3fA4UNHhKlINUKNJ8j+peDYS2i+O4+8kZJasUBDKGnyGpGQUBLiNY4+KN1d3Mll+IYs6QeQfZJNE6P0lJIPrp6ZRg3kkBBUDSBwqnzl/AXcY9k2vh5SEYIYUDeG0HMg6EgpWto9UYFLJouNT6xSEKnqD0wgvhJbpattVTmTEqWa/+m4bzKeHGxqfCYIRWnSqQEzzM0pdi5Q0oVaD7HDPkJLzWWa9v3HRLQFGBhyw9WuAN7d/979eI2zRoDGK7FRPFOESHHkhdn1KD+AoGTwggKMEUm0Zth8i1oUnCJnSPoNwHwJOCFAjCtNFH5Vltm81oZVYknot6DUfzZEjiy35Me7QIG9Sjwy8obt3nl6uQqNfAZKSClJ0Q+lBOucz8B4iM3MyPx7k3Um1esCmNdCkCE1bQ3r2kNv5CTlkryapqWkQYj4LeKy1DDcpW5uRFbNwhaLWt+SWoS798WNNHLkAXTQhZMjzq6n9ZosYCvIkJ8gyD9DmuROCPFOCCTA0zmlMmWkllJVtgwIUMGcO3OkMic4RFclk4szir7w4yNO2Bei7+Xb3DeQQqypHCgH+uwtTEiXSEViuI+aUyjI/8IowJQxIJCFlcN6XrQuJs4t+ySscZFuk4PN86OJTBINTmW9qhMoYDkpwyCEjBIjAmoF6+DXwXLkJaR/bJt97447z9+SokhV4GdDfckwNI1M1NqDUhbUThy6iy5LK+9QCMQBkisoHNXoFmKuSGJTNtBFD1I2q8koR/eiOOSBIn8saEMs8wrN7nVQFkfL0HKFgGkMpfUNVSm5ic5mdtvVnwQZiYkJhFBXTGwqq2f5GbBxpNIQZo7EMqbL3wpSdPB46flwQj2SgAGH6cfR4zFueHvnWIs6MwR+hX1AQXlWKTGJVjI+SnAgokpJE9SKcCC1hT1eG7FNreoRyBoASlySfSrj58HIkyuGCAzzxie34QufL09UYOwWC9lvcVoErOCT0H5squzEyx4AY93H+YMAkT0IrZkFsCUyEvIhMR1GSl8imiCajwYRTQS5ckW+tRZVK0JatD4kaQjYsoZ4aGk0lgiZ5KyTRNukz09LBTaQjEKnC2zk7iXy6ZRc36raRk/XCIuUdKDO/x6Uo49d4rIvbCbFbeKawBmVace6qHtTAsusCRAECDSF0aSk8HJfoIj+emDzJhoVFrVqito0splWITU6tghL2mKVsgyIowDCjjAZE4FzClpTTZ5WgWt7z0jdJCZqf67D2lh71LgzAkNJ+EdMbK9eksic/ry3fQ/GW8xVNI3tK+KB4FModUrcTLzlZuRpy9FiIHPXnk/cvKdt+8K+N8jy2h6RjYqT1+MiE8QClrp6TnxiVylm4t0GGKymtS8ehO6YNX6WYtWPHyqKO6RGl306dKJ+EOu/XN7hiSeECUCEWjPkePEg4sfoha7D317fA8wOJIhnCyFJwUkkyCSXiV/PyRtF7Rqctm6aUMkXUQ20RUb/0QEUah3alWvKpNg22aNScTanQePCmJ1Zufkbti6g4jK/Xt0kYmuUqWTowO0XkCBMEwCwFB0pEfbceAwvZRXIOkrwO1HzwLlwahd/6luVuUK3NINFqRqj1wxYrVKFUikbtjEnjjHqb4FB3w1B/86SaDAx6cyPT0DlSfOXoD8KUCBciBeIgoKLK693N2AgvPQyX/w/Aiw3ktyh6BSkLCHBC7CspuEKaJYwL9w7QaiYZEaBMemTSh0/bY9/gJrzZ/b8JDzmwKDXl/6l1PgiA88yZA88QgtWLleLM1ipmOnzsarWqgMIKYsqIGMjUxIqETGlF0HjwpaN23fXXRCl6AvZS6jYmLwOcJJUhArg6I2DHlmsHNXRH2p92CoPR0NEfElPHTyzLgZc7ftO5SSmiaPmm2TVqQJSj/4bQrAclKSP+z+m1TyE2A6fttVT7LxEbp0TlYsJ7zRA9Flw9Ytw6Who7Ndi3a0HgX7th31JB/qsLVLBBa2EESJutLAxs62aWs+loKyc4/+XCtUnX9vFIC59B6AGswofP0yIspSACRZCVu1CJcIe0uEZ9qkrUJQcAghJTNzkqAX5FIm7wjJgSRoZZeMA0pyQCobKAnNwEoIB8TqOc0mBntRZEyByyLIQFSjxCqWs0ZIW6JRJClVaJPaBbiGhvLEvPeR0h8qpAC9fJMTbsnh7GACi9a8q/z/pib6vl6WL4MTEdpn3daXndq629kYJSVnQUrMzMqpVpETMukxvJ/f4P/dQkhehK4NeJnQtqkrcm9CpHz+MuH6najjZ8MBiThJAKMoKHT9xnPlH4FQeI6bda9ftzI1q9jp6+tmZuag0z92BcVJ9Ktf1cqPkMnH1bC8aPV6OCiCCFTZuzeupD6EGpIFOpZK7Vo0QfSUOw8eTZyzsNf3HZEFwcDAAJlINm3bjUrA9O3+nSD6COwJDx479epNCJYUUNB907oFEhjCwfLWg4fLN2yBRauujs6QH3tpPjw+BaSbb1KvLqxq4diJ+vYtmkKg4gPQMqd96tN9+oJlSE6B8FojBvatVrGCmakJ1Lk79h++/C+HDnkYoUopCinAQy+Bl13wVd6PN9iOgFEU2L+MD43ZC01pp3atdhw4Aplk3vK1P3TtBHNfqFLvPHy8dfd+ZRzzMLY9h4+D+IJV634Z2Be5Q+Gm+CEyKijkbfVKFawsLWi/WNA/fBZAL1EgqlG4c1+4foPWmxoZ87OtfpKbVaNyJfjcYh2DCD24cXRsWiyMHvJT/5Hj0jIyELr2WeCLr1s2x0MIkRJeBldv3jl86gz62nPk2OjBP/E77dm5w5J1myGGjZo8c0Dv7rWrV8GeC/YgoJaE8pPE42lQpxYfBfsXePDOX72O12HKvEV9vu8EDTlkvJSU1FsPHq37cxuADQz0v6xVg4/1RY2quw8fQ828lev794wDQ4yNDd+8DYeG8PyV61T842e+BTDScmKzBnpOhDjC+9i5fWtkHkpLz7h2686mbbtkmhUAq3IFf7wOR06fxWs7YPT4If16Vy3vD4Ne7EI+CXi5fd9B7LxgZdmobh1Pd06Rq8nRuX2bvUdOYKkKdkXHxjWp9yVoIovv1Vt38BmRR1mNN0seKeXrdx44uv/YScBP+GUoEooqj6gGZLVK5cF8RAqdsXDZ4B97epR2Q5Sp8Pcf4GgAFqlBUICi3oMhIPLRLu8/erJs/WZ0h1fGxNgIz4zMrqEqdOrS+8PurRkR4c8HdHPu2d+yRm3oCbMT4pIe3nu/cwtcIoFo07C5WVl/SkHf0spt8KjQxbNhDQu7XJcfBplXqAINe9Kj+xF/reOUnHp67iN+g7ckRUHB2M0d9N/9sSb1xfPA4T+69v0Zxrc5mRnJj+6Fr18OXStgSg8bC+J8LAVl84pVIAkn3b8dd+lM2puf4H1KgRH9yKr2V0gxGnVwd3ZCgkufAcau7rlZmfBBDVu1MCWAMxoqNWCEMc/dlOLmpKYiYQy9FBcsqtSgEXTFrajBzxz+Yn9WZiw0Acq9R0+mzOOSEiMh2ZifOVGZHYwDanCgwMumBj5D+Yw4oJ+XhEqwZa6VKfiVsZTKnOXzZU4TY/2yPlbPXsRLhFIZEqAaXZ+9ErHvmNSQho8OC15ixEsqm9ZzHjukPB+Alof2LTtm2j1uh/XUW5y0HhralbMLLCJdnEynj628dH3A+6i0E+fCcRoa6mVn5VI9FULyDujpSymQQttmrmERKQdPvA0NT5m++BECKSGKb1JSFsWChS1gBFiaX4I+yaIJUsi4BRmParY1Jw4Kw/r10cnVwRodYhJOpJPW1UOOHE5tC5GuY7vWXTpwuhf+AWFvzqRxsxYvh2oOK12cyENNYuUBzMLM7Ndhg8pLDFz5WJqXv2nVnHhyYomPiLUKCGJ5PWpQv9VbtmJZPHXeEkgI0EYSLxdgIQrub8MHi9E3/LVDZlqLP3ft4wOP/Xlg2+aNaU23jt/8c+lKVHTsPxcv46T1SNYyfsSQWUtW0hqZBS6YTa0a12/fhWCAADZ8mJn/G8PPBAO5aMYCbhdfcLwJDePXI8zvrg35nX6Sm4XA2mSQiJTTrEGRLPchCs6e+CsE9YgPUUdPn8OJvYbsrPz3ESvdn/sKNz5goR0aHrHvyAl4I0/6fSG2b+ASn5iYRN5iPPBtWzQVZ3wdN3xQdEwMBH6IgjjREVbSVKOFT8GvQwf5eHIupvSAGrZj21YHjp+C1I1coLQeBXNT04rlyxH9JwzhBG/KpNHDJ85egA0dWLbjpIjY3YD7Mc1WQutJgWzxHD19Fpbn5GFAgFz6wOORmDv5N80FTvQFc5c5E8ZOmbcYDsyQ6IhQR8bg4VYqOycHEYAFY8Olem+WmE6xrfmhS2dsJWCPCZ9QiP38cX5RrQo/uBS/SaWyeg+GSl1oCziUZxkuz+2f9FXqp+EoRB7YiQA/YasWiAaga1XnK88JMwUpSaC0zIh4937HHzBSDV0ypwCWvj4Sq1jVbVigUnLh1LUPVJpRR/anhwS/nj6OD4A4RpBdkQuUX1lo2blnP8icXADbbZs8J8zOh9fVRTzbV+NHJD+8G3vuJE5IiXA0zc3O5mD09BzadXLsINvKBvF4gyaMzCclKvlv3mvi4SWqzq/AZh8uKvmXE+wU50OwEuOAtjnAbGu1zdFiTM85Lw9hYhFE7PAvYwXBEgo96Db5PIB5LerdXc2owS2/lZQBgFP5g8Ar/quAGjxLZ4+v4uFmxlGQyEv4C9tg6DDFWFUr2K6e+8U3Ld1cnEwAn5WJNWcuCmW9LMcM9h/Yyxdl8QFBdPH0GtUr2hoZ6UFCRa4UglXe12ryqErD+ynlCiImq7gGMkOndq2he8T6uFXTRtoVONE1KP8yqN/4kUMqlPNFUgekIYHbGJQ/lcr7LZ09FakjZA4Pq9jFMyb3/r4jXOAwsPS0dMh1GBtkpHWL5iB7hBgLANwhbsirKaxdB6tzvzLeAGtQp3ahfIDksGLOjFpVKllIUndAA4ZJlfHyHNqvz6zxYyBp5HWb/x+DI2NQ/DcfQVICqQ2L5jasWxv0CSJ6hFi7fM402CSTGgGK4HLiqGHIAYMbwQFLnADx38u9NHSzAkhCrdC/AqyPf7PAZ+JkeO7ydcFgBJdkLvxK6ez4VXk8KVjHaQU3LpkP0Q7yJ7CyMjNhqIoCHpL/jRgytF9vlAUouIQgunLudMiEyKaD9zchIZFgVSznO/230aMHS0zmCqJhw2LJrCmTRg3z9nDHHl8WlCpJySCOW9boqzpr5s9q0ah+QQzuCu8OhgG9NyDJbUWPTevXXb/4d+jGuUpdXb6nNKEA+GVzprVo1ACKSg5CMiO8m/OnjqfGcmJLB2z6jBrcf/60CXht4VsIvPR07pWEYy00GCt+n46RC0aIuStzCLBwCbXqirncmwWxlhuhpBdwYPX82R5ubqRGgIVpkHrFf/lYYjoyauQ8GIROVnYWKZD8NHziWi/DCwVx47+sWY0bpOR3D//xeFSt4I8boaA78aTkAavxYBDiMt6BvD5k9q4eVh5J7j+2/LA/Ajr4Srdt1oTfJCjDpsN14Ej/Dbus6zfTt7LmOEdOPT0EEPKZvcRn9jJdA0MBFi5L9fvZd8EaU+g/sedOUPT1zavU8FuxBca3YnjUgE7pkeN9Zi0GFoRMgqVnYgK30rLLNiNGrkwsKXFZbZbVa5tVqAyA2Itn0t9KLVoJoJ6xie/CtcjqaejkAoCc9LTcnBx0auZfEfWlR/6PIys46NwVFwRYBS+xcUlyF7du2qhgi+wr6oBtUmS5lGV3zGpLFgd0k4tA/ChZLCo5s4G01Lb7j1BMwQBs8hhu1/C/fMC+ODo2HTkzwQR7WyMXR1MIAooZkpySBcteqDod7Y0RhlcxMGnFWg3Wvx+i0m2sDZ0dofPQVwZLExhYA2ZkZjg5OGhCpFBc2Gq+DnmL6CBeHqWV3yWFxw5+5xArhVqcFtrRxwTAzYKiGBmyy3i6q5dXQ8nRZmRmYlMfewTenh74qyQWBcPaFCq4+IQEhGlxK+VcRCapH+1mnb5wee7yNdBI71y/gsRJojMtigLMGhE81sjQwBGhMyQxrgrtBV/O9x8ikTjH1toaSmklnw0YuEI5ifcRHpsQA7DRUGhHMIp+Gx6BDR13V1fxPoI8dDy3MI6FSOyCSFCScCC/TpsDNRoejEN/rZeHhXrMKyw8Ijo21t7WFjuSMl9keIb/MmmGAiK0ac+m1fa2+UYutB4F7E+9DArmHldXFzUeeD6poijDOBnmA6CsYApa7xdqbZjZQ8OMLQO4+Cr5UKk0DLUfDJV60RAYg8T7CBtjleK0wcYVwpuBtY1RqdLE/bLQYeSkpiAaLULUIs4QnCQLhScA0Dqmvn6pZ2hk7OkDuVdJLPXAsuLj0kPf6JubG7t7CSx+1SOoAAsmOTgd7Oy2r1umDOdh/792yzYQxIZa0wZfKaDMmhgHFHCA2dYqYE5Ja8KPPdQ+iNQPMzYsApT50JQ0FvDmg6W+g50xTl5dIUWoagVa3EIQJJvrMNDFWSiktgAKVetppSMsoIl6SiVqWEbDCU0llI8JjO12QVSYIuodi/uy3l5qE8fyVA3mq9rdR7tZUOhxLn8xsTv2H4HKUdVxqgoP80W4wqqEhS8nFKQ4VcKCYS1U0DpCraEiGpCBlRSDQQU7PlJFk64uiaNLSOPbHhQSirLAiFfcMeaFwFQkNpW4ldagF1pWr4DfGrh/q4f7EbBI/DDcX3kyc1GMATsC/IhrWuxC8wdDi4MplBSeLh9Pj0LBBACGdg44BZWKL5GHE8pDxTDiVl1DIzO/CuL6oqiBCI2zKCgLaGI/cf+xU6iEH7iS68CI95GECOwjBNTYJeOA8hxgMqfyvCoJkAhqB5kTcR3+2LHnp57dNF5LlASesDkwDjAOfEIOwLBw5IC+cPyDk2Hn9q1cnFQT7T7hyD9t1ys3/QVV6i+D+1NHfYwH1r87DxwhIY5gUaz5CBEGae2CWcrQUTK5qDKkPiZM0JvQ4NC36LGxNkL4fMyRy+vr4zwY8npn9cWfAzsPHoGaHTtikDmVGS18BC5LQmFX8PMtahMqZcbDYD5fDjCZ8/O9d+qMHOqRQX16rPtrO8JyIqBIj07fFNFWqzqDYziMA4wD/0kO1K9TC/Za5y5fm7V4JXyDldx6/0+ySjppxD5FRhbYJb58/abHdx3gDaivbxAaHo6QsCR6FrSX3Tp+rTmL4PNZ1sdbczrFlsLuQ0cxtrLeXn27fVdsB6n8wD7ag6H8kBhkseIArOW37zsET+/fhg/Cfp8yYztz6Spi7MHlG4GdlYFnMIwD8jjA/DnlcaYk1x8/cwH5ABHYcOzPA5AgoSRPlc2NcYBx4HPgABKKjJ4yC7klIXwiiq8y3o+fw7SKcIxHTp1ZufnPzExJiMuC/Tg72k8fNxoRkgpWsysZHIAz4R879g7o1a1QG2MZyMWyij0YxfK2FItBYYtq3PTfkTQLgcS+btlMyTEBHgm9oJ8ootDiSg6DgZUADjCZswTcRDWnACcWbFx9pgZRas6ZoTEOMA4UVw5gZTNm8qzXoW+XzJxctaLsREfFdeyfZlz4hm/ffxjxb4gxLfwzEUYIAXJ7f/dtUcSk+TSTZL2qzgH2YKjOs/8Exv9mzb9178HA3t3hZvWfmDCbZDHjAJM5i9kNYcNhHGAcYBz4r3IAuVu37Nw7sE93cZKP/ypLCp83LGyR7zElNRVRcGTGni2cBIMoiRxgD0ZJvKsazenS9ZvIllS7elWNqDBkxgF1OcBkTnU5x/AYBxgHGAcYBxgHGAcYBxgHGAcYBxgHGAcK40DRphsqrHfWzjjAOMA4wDjAOMA4wDjAOMA4wDjAOMA4UJI5wGTOknx32dwYBxgHGAcYBxgHGAcYBxgHGAcYBxgHPi0HmMz5afnPemccYBxgHGAcYBxgHGAcYBxgHGAcYBwoyRxgMmdJvrtsbowDjAOMA4wDjAOMA4wDjAOMA4wDjAOflgNM5vy0/Ge9Mw4wDjAOMA4wDjAOMA4wDjAOMA4wDpRkDjCZsyTfXTY3xgHGAcYBxgHGAcYBxgHGAcYBxgHGgU/LASZzflr+s94ZBxgHGAcYBxgHGAcYBxgHGAcYBxgHSjIHmMxZku8umxvjAOMA4wDjAOMA4wDjAOMA4wDjAOPAp+UAkzk/Lf9Z74wDjAOMA4wDjAOMA4wDjAOMA4wDjAMlmQNM5izJd5fNjXGAcYBxgHGAcYBxgHGAcYBxgHGAceDTcoDJnJ+W/6x3xgHGAcYBxgHGAcYBxgHGAcYBxgHGgZLMASZzluS7y+bGOMA4wDjAOMA4wDjAOMA4wDjAOMA48Gk5wGTOT8t/1rsMDuTq6OTm5p8yIGRVqYclixKrYxxgHGAcYBwoEg4kJCYtWLU+Ozu7SKgzoowDnz8HJIuZXHp8/hNiM/h4HPjn4uWzV66r2t/7yKicnBw8eEV9GBR1B4z+Z8qBm/ejk1OyKvpZOzmYYArPXya8+5Dq7mrm62VZdDOCqHn1VuTF6x/evkt5H5lmYqzv4mTi623Zq5OXlaWhvH4zM3MO/xP24Ens2/CU2IRMS3OD0qXMKvlb9+joJQ9Fyfo7D2MSkjLFwNUr2dpYGYnr/7M1z14kRESmYvoN6jgZ6OuWbD7gkcCDgTn6eFh4ljZXdbKf5M1SdZAM/ua9BwlJSWI+1KpS2cbaSlzPapThQGR09C+TZr57/6FFo/rVKlVQBoXBfKYcuHrzTmp6mpW5ee0a1T7TKXz8YUPOvHzj1rnL10LehkdERpoYG7s6O/mV8fmha2drqyJcen38mbIei4gDZy9fv3n3flDwmwG9uinfxajJM5NTUmtVrTxiwI9F+qQxmVP5m/Lfgty8IygkLHnc0ApE5jxxLvyfSxEd27gXncyZkpr1+4qnZDVPeJ2Wnh2XkAFxFzKnPO4HhSTNXfEUMioFSE/PjopJj43PUCBzcl/2m5Fp6TlN6joZGsrV9v+15/WL14mUMi3MnVhNeZkT8zp//YODjXGdGvaUQgkrHD8bfvZKBCZVu5q9gVmx+KooeYvVuBHv3qcuWP0MiD928VFD5vz4b5Yac2Qof2zfE/AqSMyHxTMmVbMujsLSw6fPX70JaVDnCwc7W/Gwi0MNNJzjZsyFwNm43peV/P2Kw5DYGIqOAys2bvkQFe3r7alY5sRK9+yVaw62tl99UaPoBvNZUE5JSZ2+aNmtew/paNPS0uPiE54GvoTMSStLfiEnO+3N67SQ4MzID8aubibevkbOpXT05K7TCEOyk5NSXwWmBQfpGRqaeJUBlp4Jpy8RHwCDHZ2BtY2ho7O4FTXpYW9yUtN0DY1MPL0pQGbk+6z4OHqJgq6enqFzKX0zyb6zbqFb7blZMTGpQS/SQ0P0zM1MvcoYe3jLG2Ham6DcTBnaDn7vKJuW8dMR9Tu0b+8XQa937D9sYWbWvdM3AhSZl1gs1a5R9fqtu+evXg8MCpo/ZXwpZyeZkJpXFovVoebTYBSKiAP6egVeJEODApfa7XTj9ldE4HSyN27ZuJSrs2l2Ti6kx1fBSfKUnFlZOVj9E4GzvK9VvdqOjvbGKanZkAr0Co5cMFTIz0s3BKAy7F1K364+glZ6qa+nw+dADl5N1Y0PVv/54tyV96A5c1yVmlXsKHFWKFIOKHmLi3QMCojznyuAFembpWAYrEkeB/T0dfV5qxzJu6/6yy+Purbr376LGD15JgZ55uKVVXNnaJu8dugtXL3hTWhY5Qr+E34ZaqCvrx2ijMpnzoHlG7bAGhCTmDv5t9rVq37ms9Fo+Gv+3EYETmdH+zbNmriVcs7OzomMjnkZFFykqieNBq1d5JycuEtnIrZuhNDFJwzhym3IaItqtfiVtJybmRF5YGfE3xtzUvJ1D4Z29qX6D7Nr2Q6iIYUkhRe//JSTmmLX+huPsVMETeQyZN705KcPTTx9/DftpgARf66LPnmYXtKCoZ2DWflKzj36mfmVF0uABCwrJjpi64bo4wdyeT4FekZGzn0GOn3XS9dAKIi9njo2/W0I7UJeoeqJaxCMBa3ubqWmjBkxZursjdt2+Zf1rV658B1SXV3dXwb2+6lntyHjJoa9e7/2z23Tx40SkNXWpXCq2qLL6HzuHCDSlbmZdGVAZC2zIlNhQZ148vw7MA32ioumVTc2UmpFcvh02Ju3ycBq09R1WF8/0Y6P3JuQkyNtUmzBvnh6TT6Jgyffrv/7Jb9GmTLtCyK0MvDqwRw4ERoZnW5matCrs5d6FEoYFmW74ltMZ/3v3aiHT7ldzC7feCivxKboyhc+8pul/MAYJJ8Dq+bO5F/uO3pi1eat/JqiKO85fByqIWyC/9jtO9V7JNUsAABAAElEQVTo5+ZC4ARKTnbep001/CKHxg76lRu3DA0Mfh06kAmcRc7uz6cDeJGRwdLC5zN2GSPNzMxcv3UnGsr6eLVs3EAGhJwqWFUc++ccGst4ea78fZqxsbEcwJJcHbJwRszpo9wMdXX1jE0M7R0yIt/nZmRCM/ly7GDHzj0geQrmn5uT83rarwk3rhIsyG+o0cnJyYyJDlkwPSXgaekRvwlQpJfyFQhS3YI8gIILzcyYqPirF3DaNm3l8b+ZUH4KuoOC9MWoARkR4ajXMzUz8fKBSjY9LDQnI+PdxpVxF8+UXbxOz1SOk07BvgSU5V1WrVj+65bNDp38Z+Hq9ZuWzDMxUepZsjA369vt+1lLVl65cfvN2zDP0m7y6GtSz2ROTbhX8nEhw5BJSmVOU6VEQTX4AodAgvVDF28lBU7AEyx9fd3+3X1Uejeb1HNKTctOTctq16xI3is+B/p29XZ2MHF0MK5Z2Y5fr93y+WsfXr5OtLE2YjInYayqt/jx83jsKQAX+xdFKnOS4X20N0u7jxmjVqQcOHv5auCr17Y21qrKnKVdub3t5y9etWrasEhHqB7xjMzMlZv+Am7Hdq1Ll3JRjwjDKpEcGNC7q4uTg5OjwxfVqpSACWZlZ2N/ChNpUq+uSjLn04AXZPo/9er63xQ4oagkAqeJdxm3QaMsa30JhuRmZSX8e/nt6oWZH95H7tsOk1S7Nh34z0n4+mVE4DTzr+g2ZIyZnz90icmP779duQCqwqjDe2Af69ChCx+FC1DJkVZTB1Bpz2l9C863Fh1lvA9PefooYtumjHdhsedOGTo4uw4cwe8rNyvz1fjhEDghDLv8ONipSx8ilGYlxIcunhN/5Wzqi+fh61eUHvk/PhYpG7u5+y5cJ66nNWIlJ22CMfY/F6/AkWHHgcN9u39P6xUXqlT0BwBE7qs3bjOZUzGvWGuRcMC8oGLTPE8E1Xpn8B0lNMuoEqOIYLk4mdIVvJIDg1jbsU1pJYE1BHO0N4EgrSERhq4qBz7mLVZ1bID/aG+WGmNjKJ8jB+AkibN4jhyrn9i4eH19/W4d2xfPEbJRfSoOODk49O/Z9VP1Xnz6hdk5GYyvt1fxGdVHGwmUkx92c9tShvaOZeathmUs6RqimnX9JpBCAwb2yElPC10+z7phM31zC9IKSS/qAKdVhsBZdukmYqSqa6hjWauu36q/AgZ0y/gQ8W7LWrsW7fXMzAhK/l9FMicnjiJ5Qj4wr6RraCjtyMDAxMMbp02TloFDeqeFvMYUbBo2w2AoePSJQ3AxxWWpn4Y7fdeT1htYWXtPm/dq3M+Jd29GHd1n27KdefnKtFVa0Nc3dFTTrxKB7r5u1WzXwaOHT53p+d23RoZyY3DyO7WztYWdLWROCKv8ei2WhVpgLZJmpD5rDggUm+T1U8a2Fq8pcGHQiL+KXmoJGIHBX/htEnbZWBnSSlIQsJHfSrBsC0MhFPiItCwgrq1LSp9fUJ44wZLyUD4aYTUBplD8HrkybZBTyLtfhdwsPrYaKHx0xWWMWXwoWSmce2FPIDqiKPxOaSUp8JtklvMYInnmZULwKkETh1meyYDybxahkZaecfriFfyQJCZJt2l4tLVZxGS44OmSQ0m6Ej5IsRSjCMgSxGyF3UnuBWGeXNoCsmI4QoTMS9yqeY3iAchslc5L0kYHQCDz/9IGXiG/lVfitRdeBJ70FiuEJeQpiDI3iwKjAPS9R46jAG89GytFIX/5HaFMngdKSlxDm/gF/kOIspIH6TrvCVQSiZsaDpWwCqIoO0DykIgZAmqKxwoAVd9ixQTltarUEWGC4K88yqgnkAQAZTEfBDUKSBVRE38utAt+Jcq0nhb4APDbJPWQFvj1MhH5FPIev3z6MlEIzXxECVfFuBSAFIRYkmsplgBUs0uo+4g3pnWDJlTgpCSN3TwcvuV0lXDdTH7ykNZ/2L2VeEh6jJlM5EDaBLnUbehYXGYnJkQd2UvruYLkXihaHMm6WQUoFLyAGbDb8F9JXdKje/zGDzu24BLjd+rcg19Pyq6DfuEKubnxV86LWzWsad6wHijEJyRiy09JUnq6usZGnIPo+6hoJVFUBWO2tapy7L8CX+8Lx5i4dEtz6e5IZX8bRD1BXB8F88eKERael/79EBqe8iEyzcLCwMXRpEYVu29blRYHAUKCk8nz878dwaHSBfSE3x8IupgyuhJVYwa8SvhjJ7dpRI70jBwUXocmj59zP6+O+w/N5y8DyvFrEFgVA+PXkHKzBi4tGmrZ1mvl5kB+HF3a6cBevj6e0v05WikoIEPM3mMhsJJ9+y4Vs3NyMPZwNW/fwq16ZVtx+KYZix+lpkrT3CEYEkglJWcJWGFpYThxZP6uG7+77OzcY+fC7z+KBVdhaYyx+XpZtGhUqozCQZ6+FHHrXvTTwHhEFQZK5fI2Xb/x5JPVpLx5Z1Dgq4SqFW27f5tP8/KNyGNnwlo3KdX4q/woc3uPhtx+EIMBgKukRzVu8da9r58ExBN0pAIihcXrngmsu8cMLo/YVPLmBQp7joYEBiUmJGYitU9Zb8s+3/uUcpIdMQ9E1Hiz+F3PWrzi2q07qDl88p+NS+bxm7RVhi/H6QuXA18GBQa9RhALL4/S5cuW6dbxa3tbuQFR8e6funDp/qMnz1++whapZ+nS5Xx96tSshjCqMkf1v1nzMjOz2jZvgt9FdIft2HuPnkRGRdvb2Xq6l+7ZuQM8UviIWOpMW7AUYraLk+O4YYP4TbQMA86JcxYi8aN/2TIDe3en9aSA8JiHTpx+9uLl85dByckp8LZCBoIWjev7+WjNBgHpVXYeOILu+vXoIo7Levfh47/3HkRrr+++rVGlEh3epLkLU1PTyGVo2DsUkpKSEQGCAqBgZWkx7VfJ6iSvFqEsN/7NbfALDjiDDe3XW1ApvgS3L16/EfAiKOhNiIO9HW5WpfLl4AIEf0sxsKo3S0ABTxHR4SA/iqCJf/nvnXu7Dx1DzazxY/7atf/a7bvhEe+9PdwH/9DD37fMuq3bL167gTCeXh7uP/Xs8oWsYDNYdCP04oWr13GLIz588HBz8yvjXa92zXq1ZYceIb3HxsfDjfbBk2dvw9+lpKaVcnKEoXKb5o3r166FLX/+CPllNbCwUoft9Pkr15EG4/2HSEtLi1JOTrWqV/mufWsrS85UT+aBScHN7+bdB08CAvFgODs6NK5ft1PbVs9evNpzWMKu/40xM5Pxu5yQmIh5PQl4AWttaDnKlvEqV8anc/s2Wo9Gk5aWtufICTDwWeBLeI6V9fZq+FWdNs0ay5wOKpes3RQazj3nguPnvr0R5FZQiUvNHwwxTe3W4EFFfCxCE3eZFO49fiJ4i2tUrtjr+460a3h+/jYz/wOON5E0/TptDoUhhVmybnFKairu76NnAWA7wDzcXNu2aNq6acNdB47cffQEcUfhOM2no8ZbjC/zsvV/gAjyZ3i5l759/+Heoyfxu5CYnAz6/r4++NDhg8zvRe0ycXcEuoG17F8Zqy8bxPzDPfBpQS+san9FOoq/fgkF6BURpZbU8P9a1W2IAD+cv+X1S05d+/CbuDJeLXkHkTlVkTzN/StxAYRyc1MDn1Kqaa9fQtGKS9sWbWWGF0JsJMTORXjepHu3KJa2CvgtwF0LDn37z4XL7Zo3UZIs+ehlZ2UpCa8qmIwfGFVJMPgSyQGBOWirxqVwKpjph6i0GYsfI3MJYMgPdWJiJlbhWIsfOvl2/PCKtaoW8GbE6/zwWZyYoLgyKzv/25CYlCUGQB5RQWV8YqaAMiQKAQwBgMgkgNT8EvGQZGZYSUop5DWG6PL3vmBI4xgD4WF4RCpOhLcB96aOrgzPVf7wIO1AyOTXIJCvYJq21tyulfgIe5e6aN0z5KEhTaALMRInIjkN/qFsa1n3GsSXbwo8c5n7hpIDA8B58x6inmjtS4LxY1J8mfPKzUhUYt+BL3NevxP97EW8t0e+DK/GLUYAKgG7MK+AV4l585P+T8+Qm79+045X+46FAg4MxGOad7+ixw+rULu61DpIQE3VN4uPDrXj3UePSU3Qm9DomFgIaXwAzctnL19btGYDFvcgRZ42OBrhPHHu4uAfe7WX9dOF1e3c5WuxNCS9A+tV8Bucx8+cx9Jz+E8/IMucYGBYoWZkZELeS8/IXLZ+U1ZWNmEgNvtx3nnwCO4ofbp0olj4IYQN3uV/uR/mrh3ae7q70SZauHrzNhBx2aZZI1pJCq+CQ6YvXAahglyiL6zVcEJuH/RjT6zgBfDqXcbExt1/zC04sLUspgAphbS2a9GE3/r4WYBAZZ2ZlUUgKZidjfAzBZ4LYAgwhHOKJbOANfGWHXu27z9MIMEK7BHgvHD137OXrk4ePVy8iFT1Zgn6vffwCampXln25hdpxcNMZoQ7heid5HnAUzR1/lIfT/fHzwNJDdIATPx94R/LFiKqJ78j7COs+mPryXMXSSWAsYjHiZpv27Qc0reXTHFa9LTrIgIwTjzMFf395kz41dLCnN8LKauB9T4yctLvizEdUMDYsABNSEjEc4I9mv1HT04ZO0JmyNb0zMwFK9chWyPpF4gY2997Dpw4ewHwhF1wICSt/L/Y/liwaj1YynWlo5OamgqW4sReEvx+K5QrywfWpBwVHTNp7iKItYQI5E90jfPug0d4jGVSBrDMLERJycky4TV8MGTS1G5lWnq6+GVEjpP78fniB3q0s7Hm94uPuRgLAOJK8S3mP05AwS0GS3Geu3wV7zXSJok/QWq8xcjdQgYDoXrfkRPHzpwnfeETg28pzis3b08b+wvSbPDnpV7ZvJKUSMKNKy69fyJvCZ+UReXqlXaf4tekh77JjOIUCZY1ZfsUwHMSoW5jz51MCXiSk56ul/8zJPlIFvap5PdVaBmulVC0IsEJP58K7GYJokVFuSzynjIvKy5GR69IQqVg2xcyJ3Yl8IOuZCShQmeqIYDWVooajoOhf9YcgMqLCJxQzbds7NKgjpO9rREMX6/eijp98R10aPNXP10+qxbUnnSaBga6EETp5Z4jIS+DuYXa+OEVBJ8bM5P8t7GMlwUfa9HaZxmZOe6uZr06e1NSKNBwu7TS39eqbVNXegmh9OqtSHqp3QIUWVB2UZqvQ5NohCRaKS6cv/qeqHDdXEy/a++BmeKTGPQmCSINtKbQ6SGXzKDevnzE0QP9M7MkX08dnT92YWs/FbLfiP7l+DBGRjLs56Ni03+ZegeyOjLKtGvuiuBGJsb60HYiiA7ymi7fGIDfMPEWw9KNASTpi4OtUaOvnMHSdx/S7j6Muf8klt+jJuVyZTi+hYSnYKPBIE/AfiTZm3gcEIdfU6p5ePOW290g8KRHNW5x53bujepKV67ILwrhGaSgOLW3LSAjCS5Jd/iLZzv8fWpFP+sm9Z0RJgpxgy9ee//gWRwyxK7aElitYh2ZzKfoahTwftWqWuXqjVu462W9PbUucB48fnr5xi0YGJZHrZo2qlLB38DAAEIRNCpYfyxds9HN2VkQez09Pf3n36ZgUQKsOjWq1a9Ty6O0G5aVF65eexLwEotjbJavmDON3jj+rKGwDT9yvJSLc/sWTSFGoot7j58CBdaAW/ccaFi3NrZpKfw3rZqT4Byc9PuDDDulU+cvAxgqwUZfFViCYKE/7H9T0zMy9PT0sN0LyQeqHgicJ86efx8ZvXLjn9HRMQNEelHab1EXxg0bnJW3Ol+/dQfEP3Mzs7E/D+D3K/bGgQQOtSQfBsKVvFU+H+z3ZauJDOPj4d6icYPyfr64dxASIHNiaTJo7MRNS+fJzPCp0s3i9witCy6hoFNSw/YhMnriqKFmJqY7Dx7BbYI+B4LZTz27Qgl2897D/cdOYofi4IlTQ/vlKy6wfB83cy5R+HxZs1rzRg2cHeyx0XDy3AXoPA+eOJ2ckjJ+5M/8UaEMOXb+irVgmo2VZaf2bcAKU2Pj4NCwA8dPAvfJ88A5y1bNnvArXjo+ohpYWPARgROk2jRvArdbpKOMjI6+9O/NE2cvYoKzl6xcu2C2OCfevOVrcF/Qu4O9bdP69Sr5l8VOzdWbdy5c+xevCX9U/PL1W/cm/r4ANXgXsEGDeUGRDpED80JU5F8mz9iweK5WAoRAFvpl8kzy7kOlDM0wtNAwJbhx5/65K9f5Q+KXG3z5BYBpDZLK0vA5tFJmQY0HQyYdrVfi2Z46diQhi+/M3OVrUMaexXft2/D7cnIosAuJTRCKBTBsA2E/BQVsCgi+lmam+QsnAEBBOnLiDNxKlAnbfX28IJmfOHcBdxmVCg713uJ1f22HCUbVCv7NGtZ3crTH5tq5S1dvP3yMB3vp+s1bViwUf6AUjEFmE9w4TcuUS30VkPL8SeiSOaWH/yawlRVjpYUGk0pTH7l7KAgSCxiIghkRYch9UoCIApmTrKoUABQgxF2kBgWQjJrGHl60MeP9O1LmV9JWUkCeFUGNFi/LSqx48Il79DxAyRhdMO1OTUtLTk3V4jD4pJjMyecGK6vJgWu3ooiG88eu3pCXCBUPN/Male1grrlicyA0V6fOv+NreCDtNKjjSPvDil8nmLuqX9up4E88BeEK0NrxsZZueK6TqWNtVaCyAELeBeRAnHlXnCxXdDInkm3QjlCAIKeMzLl1XzCAHeyMF0+rAYNYQgGya8MvnUZMvgPT2SP/hCGVKF+M+bKmAwHDX+hI8dfQUI/PH9oqKKzZ8gICJ4S6OeOrVvKXqlCqVLBpWt/5t1n3IUdtPxDcrL6zgUG+vAp76QtXP4COq4vp7+OrIjASofldO/ddh9/8uZv7sdT8KFeGc/eCQvVteIqXO6dhQJiouIQMFPAIvQ5JJsbJkdFpyMKKSj8JPAo41LjF5ctaE1z8hchNZE7kUMUuBq1XUIBmdeiPfhDaKQwE9QVrnl24Blkm/cyVCP42B4XRsDBlzPDrt++lpac1qFNbQ1ICdGjb/ti5B5VYQi2cNpHqkWpWqdS8YX1k7kpKTpm3Ys3O9Sv4iLsPHyeLzi4d2lNRsHL5ch1aN/992RpkyMCCEv4kMkM4QmmD9Tc/W2PTBl+VL+uLCO8wkYXB7W/DB9O+kHYMJqmwUEU2vwG9uiIgDW1CITo2DqZfKLRu0kiwAFr9x99YCGKFN2n0cKx3CRYkz7bNG/82Y97rkNA9R463bd6UzpdP9iOUYfxJe0GMwXfvdYyMDBt9VYdWyixA9TdqcH9+E1b5hcqcD54+JwJn9UoVZo4fS9ay2Flo3bRRxXJlwajEpKTN23fLtF5W6WbxB/b4eQAu+WIGv1Vc/nXYoAp+3Oaao4P9wDHjUWjVuGGPzh1QqF2j2vXbdyGWh4ZH8BH3HztFBM4BvbrRNOhY9EPjPXPxCoT+hwoX9fwtDKAfOvEPOGZgoL9k5hSqOYcOsFWTBjB6xJMG2enFq6ByvmX4famBdfnGTaLh/KlXN9ioE2rosVa1Kn4+PovXbsSrB6MAQSgdPJkwJwYwIv0unD4BuwwEEe/Il7Wq4eXij4qWYR68bMNmXEJfveL36fa20s973S9q1KtTa+zU2Zjyn7v2QbChKGoXIPeSd/+rL2pOHTvCUBKnBLtO/bp/D+UnuCeTMrmVtAkbSUrKnGo8GLSXIi1gk4i+sFivE5nTyd6eVsrsHVtgfACooInMiUqBzClAP372AhE4+WwHDLYzlqzZSLSRAhR6qd5bDIFzWP8+ndq1pnTwxcDuFT7sER8i8UnBJW1Su+A1+fcXI/tnxcdGHzuQeOeGU+deNo2bG9jYyrRKRS+celByGOQFHBJ3bWAjNa/LiovV8cxrlwqTuXnX4v8KmsTAXHDd8LXLSINN/aYUIiuW2xfAoW/BLWxUPrJzuGHLOhDHiAZSktUurSvr7UVK2DhWUuZ0d3OVWL5EYucXj6iUkPb+aZ+i9sbGKH02HICUCK9InC1FNplwwzOVKCoDg6RmnJ/NrD7iQKEKruxvDQb27ORFBU7SP7hHLF3hMkdUwRqOC5LV9TtRINLtW08qcBKaUOj17eaDMicyXeY0V/TYeegNlAm4HN7PjwqcpBX+nJDTKKQmBYjc0JCDAtnCQIHYvkLrS8soEO9fKwtDxQ7GgCzSo00TV77Aib7wIvTq5EU6DQ1LKYreoXiE4NSiUQOtm8rsPHCYGHmOGNBXIIDhkngiYa2DnNF0XghGCjEJlxCBqMBJWjHOccMHEdXWpm27sDdPsWgBip3/jRgiyNYIOQHJQgADBSmFJAWoOlFAp3BvEzSdvXQFv5FYq7VvVUD7ByNJ+C4CuH3LplTgJLgOdnYYIcrQm8n0jRR0UQIu1/7xN2YB8XvCqGEC5Qk8/aCmRuvp85dgti2erKo3i1CAgpHYaQuUPGL6tMbc1JSUodwjBWeezxihExsbR+Fj4uI2b9+FS+wjUImOtEIKgisaZHh8u7btPURRSIFYeLqVcqECJ6nHdkbv7zti5wXn65C3mmMh1yAW5TjhwCyg1rZFEzPJfJHnRtC0fZ/U/hmbC1TgJDB4/SFDCuDJ5V+79hGBBG8WFThJE3aC2kt04xBlieewTApKVuJ12ybxTzY1MZkw8mcicBJcMHDqmJGWFvmOD0rSVAym6oOhmNpn2gq279jPfXLx/RewHVp0PO2KrQnUe4uxzcEXOAnrenTitoFwhISFk4KGf41Le/j8vpyoBOHe+XbV/CddWwdNHBl3/hQsY8XEs5M4Wycc+qZy94j1TKQfE6TEJMD5f+WrMaUeCvIETyDmnZA2kx/dQ+7QpId3Qdm6bkNY89IuEGiXlCEi0krlC+lhIY+/ayHzDJk3VRk6jvbShRlU08rAA6Zp/br4i83HUxcuK4miEpiBStAMmHFAJgea1HPGKbMJq8BSzqbQK8oMqyMT5T9YCcFy1EB/eROHtS1pCotIreDHLcc1Oe484nYHIR0hEaWYzle1HKBKzcjIgd4P+wUU4PFz7ptVupRZ1QrShSBtQkGLCS39fKwgEr+GY7DkiSKGtfVrO74KToL8+W1rztiSyJxlfSz5Y/j4ZScHE3GneNqNDPVg8g11sbi1ONfckAhyWNPDCUQ8zro1axBVEjwJqUQKUy4iUXz3dVsxCiLgfd2qOdzP4KIJzzqBvgjwWO4LdJKoxBfDzcUZgiVfuCXEoRKEOTGxIhOsuYlhLaJ0CNI/Ei9T0JQ5QkRVwUIcBpw37t3nW26L51ICauBgRqQsrCAF0giZ3XdftwG7IJ7duvcAmwiCKat6swh6bHwCKViYc2YLKh26UodiGUj8mJOPnwWShxDGxrjRAmjsLCAeFVwZYfMpaPL2KA2ftPB371++Dvb19uK3AmXHuuX8GlpWAwuBskgMSUqEFiAnuLo4vUSUpTxnY9r06NlzlBHQSKYfrLWcsEO3JNp+mM5CfU1J0UKzhvUOHD+FRx3myjAcoPVqFN5HRhHhFlMTBzGCRGRqYoyVqxqUC0VR8sEolM7nCEDZ3qyBDLZD8scWhtiZk85UvbcYdviUAi3gVwBPLz4XYe8iaKWGBTO/8v7rd0bu345UnJnR0Yi5nHDzGk5DBye3IaORhqSgzlOeUChrFDwJkxR5FbLg5dcFDOlFcmxieHAoJSa1AEdCUc9Jc+TjqdUi+qCpRAWvIXYYYdpAv8OFoiPSG9w04Me7aNV6fB4b1Knl7upqbi5Xqi+UoACAyZwChrBLjTiAUKhPXyTA9BHOnIlJmeStjonlbCPZoQwH8BGNjEqHlg8MjIlFgJUcYL3Lk16k22/KEJIPAwtVNNrZGMuz+LW2NISeE96hlAbCGkXHcDfRT+JvSeuLogDzWonMyQ0Sx6Nn8fhhg9fl1j3BkHuJYIDYP2gihrgSqGL0B78RFuYGMXEZ8RKT4GI0MoVDAWPJ0gE2kGC4GBYrVL73EQGgO9wVy/mJUVBTKS9aCSDFMqdMFFSSMJ7iBSv0J3DI/Gv3fohGcQkJNPEGbNJgiAhEiLgCmqFvuT14W2trsbMcgYQFJmROCC0QjJXXxQl6+Swu6c2SF0IG5rVkIhRSmXnJu1kENz5P5jSXFVtVGfqFwtCAn6np6Zdv3BLDEwsxLNYF1mIdWrf49/Y9LMiGjZ/aomH9L2tVr1zeH0GDxIIrn6Z6WIQCLMbhJvo+OgahdzjBQPIDGSWJ9MPvAmW4+AIGBUQHFTQpuARWaDj3wMPpTiYrYPlJ0GE+p4COMk3EqhaQCBOtDDyD0QoH6I3TLtsVv8UyRw5LFhNTEzjhC0KgyQRWvhJunE5d+jh27plw82rMqWOJt65AyQnRLnjm/2wat/SaOEtHN888kxYUiY95cqnYTFQBlrQpD7fg6JEUtGCFDqITwQHVrtXXBUViAZTKl0Yurl5T5spE0zdXdsMd4iJ2G+Pi42XSEVfi6zd7wtgVG/+EsTc06jjxpK2eN1MMqV4NkznV4xvDEnIgPTPn4IlQ5KuAuCJsY9fKcQBRZHcfCYHtK8xolcNQByo4lNt7jo5Nn7X0sQL8iEjp6gQwKGM7EwVHOxmaPQVE1Ggq58t9TIltLXHmhA8nok95e5pD1UlcOomekx9ASI2OGAqfA4hoAqdH1FBrHH6rvDIRTvAr5ezkIBPGxdmJ1CM/hEwAVSvbtWiKjCOwhj1z8QpVXRIlJ3R3fN9Iab8Suy8XOcMDDHJjEMjQsPASLnPm3QJxZFrCAWNjY1g1Q8OsksxJcOX9TUqRWpjDAlMejIb1VOZEiFcFpCDvYVsB5rIUBu7ByECzZP1mSHfwgsOJ3RZk0KlZtVKT+nW9PT1kbL3o6KiHhe1DJCk9cuoM0Q3SMcgrREBCJp/cPOs4eZD8epij49VADYlSy28SlOGGJ6hR9ZLKnCX7rVGVLUUNT2VOlT7URT0qrdPX1deHnSpO2MRGHdr9Ye+27IT4uAunw+wdoPAk3RlYSp0ks1OkO9TiYeSkSr8/+hZ8IY2sr+SvshSIozo67qMnUpPd2LMnEm5czcnIMPUrLxY49cyk5uW56Wm68g2AxcMmNbpGRmZ+FeS1KlkPvTdkTsRiUBIeYEZGRtiihZkStqhkfgOVJyWGZDKnmCesRmUOQEmycPUzEpXH1sYI9plwzEO8HxKE5q89r5FJRWWi/zGEp4EJE+beh1Grnq4OF3vJ2wKqSGjMwIZXwYkHTrzVCj+gsSTpVWD/aWWp6PW34KU/wahI74aGWv8ECaeFsElQs8XFZ+AkzpxVJPlsqpS3hcz56HmcZ2nzUEky0uKp5xTO5zO5zsiUJjbQ11f0VAhmkyERUyFzCnwyKRg1ncWam1ZqUsBKC5Ezrty4BfsfInMieCbSHoImnOUEgYVQSQRp/IjK65T6oRFIeWAloJ5OkN4U8aRIU0a61ixTLPNMaqmGTdyphjUxcdwWPsRFOzsbQcxzAWUij/ErYaFds1rlk2cvXvn35qOAQEwcRqc4EUQU3r/D+v8gM4SvqliQHucsXUky/djZ2iDKjqO9PUJDQ1OEwSBoE3Sw/FGhjPi0pIY+nwIAmZfYLyD1iGpjWjDYqQBewTMggJR3SR8nlUYojxqrV5IDyEJMIDW/g0r2+GnBECnHuUc/63qN4TOZFRsDm1v7Nh1MvDjVuoGtNA5wZuR7eYPMjJa+WYZ5wYTyIRUKlhyYHACbRi1o/B5T33IJt67r5OS837rBa+r8fOKSkqGt1J0yKyHeSHWZU0BNvUvid2AhK+eTPIIIo41w2fhZhws6dt88S7vKg1SjXoXlhRrUGcp/hAOQiIjAiXAyPTp6Inoqf+IHToR+EP6k8ttZmYvUOmPxI4h2jvbGM8dVQchfPlPMTPW1JXPi1qAL6KLLeFkumlqd34uCcilnqY4iuujNpJGHE16jCJP7OjSZOHMioC7GVrWiDR6kh0/jIJBDcobm08rSUMGYWZNKHIDuCyaIMD6MiZUdKE8mNTiboR5YUTEwTM3XIFFguph2d3WhlRoWEBEXMifi3MA7EQ6ZCI8JM0UMHipQMWWMENFZ6DDEALSJzEUMoHwNjfKXmyvdo1Ee9yNA0ltApyzoVHIfubuvOSsoZWsrqS4iOSXfVp+2aqXg5uKCwKfwsNq6cjFUtarSxNr9m9bNcUKIevT0OTK7nL10jUtkcv0mAu0smz3VQpYvk0pY0HASgbNn5w7IOisQ0vYePi6+I6Wcpep3mZa38uYIbz3S9G2bFoIouPJQ1K53dZFGcCA2wGrTYYgqcYD6CEBprxJiMQfO/MDJjYi1Y5Anp/EHjDQnzt1+DFuzGJWI1kNkTlNfPwKT8jLAtnlbPjwtpwVzobn0TM2MXPPTbsEwFTFvZUQVykMjTcoEmzXx8Lap3yTu0tm4K+fRFxlYHhkdREUi5bTXL42cZbtPJ966nhkTBYti22ZtKKIWC0jFBGrUD6VQylwqJkl+JgTZ7p4XZLtQLOUBCsgGyqMxSMYBPgfuPeZWKs6OJsiGIhA4+WCsLI8DL4OTEpK4/UskGhUInPJQ1K73dufsPRACF4KukkQgB5IoQRAFlUTRBAyZNoEOG+AnAZwzZ2VJNpdK5ayRX+dpYLzUsFYCo0kvDJfPASgqyTJXQUBLmDPg4GN5uEl3QN/k2W3yW1EOyYs9iwjsgia1L2HcSAIFQT0FIqfOX8JfxD2SaeNHRggRQp6ejRj9QkFK19BqD4ymS41PTFKbSNEh0lsgDghMOkUeBRigouyhvY1tW2upzJmULNf+TcMpl/HiApxg5EjFqRIpwfMMWzIkLxnYu/vfqxe3adYYpOAkTFTofLJqYN158AgUsK0DOVAgcPIp88swRSbRm2Hyza9XXEYXJAruk4AXiiE1b6XyrRYtsTUfVYmnQD9T4qBTn/XcA0f2e9KjXcCgHvK0i+aVpVvkqYHPyEyR0hMiH8oJ17mfAPGRm5mRePcm6s0rVoWxLgUgwmram9e0hl/ISUsleTVNy0j92/mt4jLUsFxlbm7E1g2CVsuaX5KaxPu3BU30MmTBtJAF06OO7qc1Wizgq5gmCflLv8OFEieJfxF86Puvi0QGZjJnobeAARTOgRevEwEEW1AxKFwTk5OlZnviVlZDOPBSwkCUYZMs5kliUuEMtLPmrAcRtwlhnMQU+DW+3pxjA1SFJ8+/49fzy2ISJFvJk4C4sAgZYmem0uIrvxd5ZYSuRRNCHCESD5w5zSVWvpB7y3pbxCdmEuUngZFHQY16mIITrNh4rRkWqjEMJVHEN0hJRAVgSIyJ1hevg0kuQQEksl+27d4XJyLa0SZEF4AFDi4Pn/yHVvILR06fxSVW82W8pDu+/Fb1yuiRxAo6dwX6qJgbd+6BTgdR9CBCvLwk0yOMKpH/UNwdzDKv3ORWA2V9vOSZB4ux5NVQ11CZmp/k5MIVfXY2nEo/ITGJyH7yOlKvHhlHCH2YJctMXXPkFHezcJTXXlQY2HgSKUhzB0IyNvFfeGCSyoPHT4tbSY1grwSVSHL744ixOJG9U4AFsRCSJ6kMKCjHqocV+Oo1qNEtCX530C1Tl1d+Pcplvb3w9/HzQESPREFwZOYZw/Pr8Wr4enuiBmGxXga/4TfRspgVtEmlgquzEyx4gYLHCbMQ4KIXsSWzAKZEXmKzgLguI4VPUUyQsh05jcRsR48yH4yiGIlKNAt96iyq1uQGHxNFko6IiWeEh5JKY4mcSco2TVqikB4WCm2hGAXOltlJ3NLUplFzfqtpGT9cIi5R0oM7/HpSjj13isi9sJsVt4prAGZVpx7qoe1MCy6w7YUgQKQvjCQnI12Mm/z0QWZMNOqtatUVt2peExYhtTp2UNotnGwT4zEjlv+aj0FAgcmcAoawS3U4QJJGIL+FwPYSAueGba9INBrRr5I6HZVUHJp14/YD7gPEP6DW27JL+iErqGTiQyHtBPfzD4HzSaDUpadAM++iQys3orT8Y1cQctjwWrgiKKzb+nL20scpqQUE3e+/5mQGDGDj9leZWQVEHgQ9unJT04gU/GGQ4EB3HsagsrLEmZO0VpGkaSFW3P6SUEN8LA3LpV05BuIgMi0pF8O/r96ELli1ftaiFQ+fPtfu8GD1R/wh1/65nThqUvoQgfYcOU48uPhRT73cSzdr8BXArt26e/PeAwpPCsfOXEASCJSRhEO7yfpaN22IpIuIl4jweog7CvVOrepVBb2Ty7bNGhNrtJ0Hj9LwG6QpG1+nrTuI9NW/RxeZ6CpVOjk6QLoGCoRhEgCGoiM9GklkSmtkFkj6CnD70bNAmQCaVMJkoG+P70EBXn+I/SsghXwhRCyv5O9XW5KoUwCg9mXlCtzS7UVQsNoUFCNWq1ShZpVKgLl4/caJcxfFwKcvXh786ySBAt/L3Q01OA+d/AdPggDrfZT0OyxIvaMeFglchK0cgaFsdk7Omi1/k8dSHDeu67ftMSos1tf8uQ0POX+EgUGvL/3LKXDEB55kSJ54hBasXI+0RgIARBMZO3U27n6hMoAAUXwJyRzvNeoRFWnXwaMCgE3bdxeR0CXoSMlLGP/jCcep3SCrMnsnpum43UXRFySBTu1aoV+ZbD948h/MVOaoPlUlvoSHTp4ZN2Putn2HUlLT5A3Dtgk3KRxQ+sFvk5Tp35yU5A+7/yaX/ASYjt921ZNsfIQunZMVW2DthOiyYeuWAcXQ0dmuRTtKCgX7th31JB/qsLVLBBa2EESJutLAxs62aWs+loKyc4/+XCtUnX9vFIC59B6AGswofP0yIspSACRZCVu1CJcIe0uEZ9qkrUJQcAghJTNzksxeiHu8vFRMYhRkYCZvlpLR0QzEJFgN44CqHKhV1Q6aurT07EnzHvT53hthYOCa+CI48fCptzQhB1RwqpLVIjwkNxJ4htB8nxeUFZFRL/PkJWcHEz9e1scHT2MTeDpGLmmk5IBYAoUbHZ6ftyXsiumlGlj+Za2gzUtOyTp0MkxfX69xXSeo3d5HpV27FXnsbHhqGmfwhiOB1ympoX/h9Ah3R1wuXf98aF+/iuWssfJA0hpMHE1WFvmuj5YWhoN6+85b9RRkR0+72/t777o1HJBVEpFsn71MOHE2/P6TWOiubtyN5udcRSCfSv42yFaC+umLHiFPJkL4IAXlvccxe46EiBdMdGBqFLw8LBDiiMy6qsSZkxBBGX1BD6mvr1vG01JAWb1bTIngvhsb66enQ7gKsbcz/qqmAzSr6At5WaB89nIv4GFLsT5+YdHq9SR9PHJj7t64kvoQaj4SLJXatWhy+OQZmAJOnLOw1/cdocbEEgeZSDZt203sA/t2/04QuwJeH1f+vZWWkTHp94WDfuhZv3ZNOHYiteaZS1e27jmAUcGqp3te9nDNB0koQIJtUq8urGrh2Ima9i2aQqCSSZzTWfXpPn3BMmT1HDFh2oiBfatVrGBmagJ1LqLAEy87iFg1q1YWoMOvL4GXXfBV3o832B7HW8r7l/GBxEtwoSnFcnDHgSOQZOYtX/tD104w98VP+J2Hj7fu3i+QNwTdkUuMbc/h4ygvWLXul4F9kTsUboofIqOCQt5Wr1TBytKCYmFB//BZAL1EgahGkULmwvUbtN7UyJifbRUmowePnXr1JgTrP2hTv2ndAtkm4Q1768HD5Ru2kCiFQ37sRdG1UqhRuRJ8brEiQfIb7W490OGNHvJT/5Hj8BAidO2zwBdft2yOeaWnZzwNfAH3pMOnzgByz5Fjowf/RFGwE4FH6PzV63iwp8xb1Of7TtB145uJ3A+3Hjxa9+c2QBoY6H9ZqwZFQUE9LDxgUHUimMe46b/379kF6YgQIigg6PX+oyfhiUroJ0gUMvy+kJYT8j/0nNdv3cX72Ll9aySzSUvPuHbrzqZtu2RqqoFeuYI/XgfYF+C1HTB6/JB+vauW97e2soQF7JOAl9v3HYSIizVio7p1PN3d+N2pUe7cvs3eIyew6Nzw987o2Lgm9b4ETWTxvXrrDj4j8giq8WbJI6V8/c4DR/cfOwn4Cb8MlZcrVXlqiiGrVSoP5iNS6IyFywb/2NOjtBtiU4W//wDbdbBIMa4yrRD19x09CT89ynZYkUTFxB07c27PoWPKUPiYMPcfPVm2fjN6xItmYmyEZ0Zm71AVOnXp/WH31oyI8OcDujn37G9Zozb0hNkJcUkP773fuQUukUC0adjcrKw/paBvaeU2eFTo4tmwhoVdrssPg8wrVIGGPenR/Yi/1nFKTj099xG/wVuSoqBg7OYO+u/+WJP64nng8B9d+/4M49uczIzkR/fC1y+HrhUwpYeNBXE+loKyecUqkIST7t+Ou3Qm7c1P8D6lwIh+ZFX7K6QYjTq4OzshwaXPAGNX99ysTPighq1amBLAGQ2VGjDCmOduSnFzUlORMIZeigsWVWrQCLriVtTgZw5/sT+LlGAyAcSVqu5G3Xv0ZMq8JaCDNGZjfuYEbMVHgTuhGJS1Mg7I40CPbz3vPIiBhS0W6DOXPOaDebia6RvoQVpDqklINfa2xvzWj1Y+eyVi3zGpbQa/08s3InHSmqb1nMcOKU8vN+8IImbDtIYUtu0P5teM/Klcq8alaI0aWJAJfxlQbs6yJ9gU3Hs0BCelhrV0gzqOZJCQ8Wi9oFCnun3t6vZQOUKrPHn+Q37rlFGVvqzpwK9pVNcJMjPUp9gm2LT9FU4ibhEYRBseO9i/4ZdOfBSUfxtafurCR1CN3n0Ug5O2mpvqw9nycUAh+lUKX2jBACKllwV2K+DACeGZwlfws0ZTVnYuJEAjI6GNhnq3mBKHkN+7sxe0uHhQl28MwEmbIGAP7OVLLz9hAY8HTcCNjFsQG2zy/OW0Mqph/fro5OpgjQ4xCSfSSevq6ZIQmhDpOrZr3aUDp3vhHxCr5k0dP2vxCpi5rtr0F06YllHnSa/SbpPHjoCMx0fRSvmbVs2JJycEA0SsVUATy+tRg/qt3rIVy+Kp85ZAroA2kni5AAtRcH8bPliMvuGvHYhRJK7/c9c+fuXYnwe2bd6Y1nTr+M0/l65ERcf+c/EyTlqPZC3jRwyZtWQlrZFZQEDUurVqXL99F4LBbzPn8WFm/m8MPxMMZJgZC7hdfMHxJjSMX48wv7s25HcKyXzOpHGzFi+HHhViCU747ZDAhqBjYWb267BBxBpZQFaTyxpVKhJ0aMKRyF4TUvJwIQrOnvgrBPWID1FHT5/Dib2GbDis51mGYKX7c1+hLD1u+KDomBiI7hDqcAIFa2Kqm8LH59ehg3w8OWdR/qEGVp/vO96+++D5q6Dg0LeT5y7mU/N0c9U3MEC6F7xl0FA52EkDXRKYSaOHT5y9AHsEsGzHSRGxuwG/PpqthNaTAtk1OHr6LF5J8jCYGBvTBx6PxNzJv2kucKIvuD3MmTB2yrzFcGCGREeEOjIGD7dS0OJi70kwNlyq92aJ6RTbmh+6dD5/5Tr2mPAJhdjPH+cX1arIDEnFhym0jI2bWePHTJu/BBkwBGyH8XxGZoZKiTEK7U5DAL7fqTxPctJFqZ+GoxB5YCcC/IStWiDqV9eqzleeE2YKUpJAaZkR8e79jj9gpBq6ZE4BLH19JFaxqtuwQKXkwqlrH6g0o47sTw8Jfj19HB8AcYwguyIXKL+y0LJzz36QObkAtts2eU6YnQ+vq4t4tq/Gj0h+eDf23EmckBLhaJor8ZyHSOzQrpNjhy758LwS4vEGTRjJqxAW/TfvNfHwEtbyrrHZh6tK/uUEO8U8EGGRyJx6PPdXIYRm18J1m2bUGPZ/lAOQUuZNqtbtW09TE32sTclpbWnY5WuPJTNqQgsKwQnng6eKPBwIjEocJCjoTplDCiwZibyygA43EYXwpFUrWPW+cFw4tbp/GS5TCGEgkhhDlps3sRpkWkRmQj0yhQj64l/+NrRCxzalISYQdDJ4Dze4U+nzwUj5m5Zuq+bUgixqbWUIhIz0bMDr6+nWrmY/b2JVscAJLOwXLJhcvUVDFw5FcpcNDXQr+lkvnVkTdLhho7bggSWfMmdBJO4KSlRQK5PnzEkATIz1Sb28LClkDIr/ivuiNeDesL5+lhYGZHbcX10d5P6hls8UknRBLwUF6QAEtdq4xEPQqV1r6B6h3mzVtJF2BU4MEJR/GdRv/MghFcr5GhsbIQ0JvINgcFupvN/S2VOH9e8jcxJQx61f9HuLRvWRAQISXRqSeunqQgz4tk3L1fNneXsIV+0gAgDukElOUllYuw5EI+iLANagTu1C+QD/zxVzZtSqUslCkroDGjBMqoyX59B+fbB6s5QVR15yE8koFP0VzACkNiya27BubdAnaOgRYu3yOdNgk0xqBCiCy4mjhiEHDG4EB5zHKNgwi+V2Qq3QvwL6EDkWz5jc+/uOnqXd8BSlp6WDAhgIgXbdojlIECKAx6W0C3FDXg0ByLsS/gefiZPhucvXhW0Fr8V0ZNTkjacgqg60ghuXzO/YthUePGBlZWbCXhYFPCT/GzFkaL/eKAtQsPWwZNaUSaOG4RHV19PLgnokKRlgYH6jr+qsmT8Lj7QABZdqYIHg4pmTYTiA/CWgT24rdI/dO32zesGsOjWqcpW6uvcecUoP/oENnWVzprVo1ADAHIRkRng3508dT43lxJYO2EcYNbj//GkT8NpiAwh46encXcYvAXQRK36fLn4lsdBU5uCPjZShVl0xl3uzINZyI5T0Ar6tnj/bw82N1AiwMA1Sr/gvH0tMR0aNnAeD0MnKziIFjJNPuSjK8GFeOmvKlzWrcYPEXCUDwzNQtYI/boSCHsWTkgcMe/IVv8+oUbkiZTvo4+VdOXc6+cSJnwpCXPgO8DqQ2bvMSopUKE1AYssP+yOAxEembbMmFFdcgE2H68CR/ht2Wddvpm9lzXGOnHp6CCDkM3uJz+xlugaGYsRS/X72XbDGFPpPrJkIir6+eZUafiu2wPhWDI8a0Ck9crzPrMXAgpBJsPRMTOBWWnbZZsTIlYklJS6rzbJ6bbMKlQEQe/FM+tt8nQFg9YxNfBeuRVZPQycXAOSkp+Xm5KBTM/+KqC898n8cWcFB5664IMAqeImNS5K7GClPCrbIvYL1BNmckhmQTyYadds2US4Ds25ykUWTkzk+VlmyOYDfLZitfohKRx4Ld2g4OQmUHapxAI6UCA8Lv0pXZ1ObvMA2ypNIz8gOe5cKNSYyrIACLGkLxYX+GSiQtSBckYA9ilEgRr59lwIzVKTKVBymuF3vC3maBkUkxw2tAHNiRRAfsQ2cj4hMxTMM+14wBKllPmLnSnUFpyxsZsOEVSlodYFgq/k65C3CVHh5lFZ+lxS6xPB3EZ7upfmGoOoOQft4+EBBUQz9QBlPdzXyaig/IKTRw6Y+9gi8PT247SIVD6xNQ8Mj4hMSEKbFrZRzEZmkwr0KixKkoKTmwSoOU1nw0xcuz12+BhrpnetXkDhGymKqBQc9D0LOGhkaOCJ0hiQsU6FksNhCvA28WfC9xHqLODZrHQt61/cfIpEZxcrSElnvlOwFw8BzC+PYhIREF0SCkoQD+XXaHKjR8GAc+mu9gnFylhHhEdGxsfa2ts5ODjJfZHiG/zJphgIitGnPptX2tjb0kl/A/tTLoGDucXV1UeOB55MqijKMk2E+AMoKpqD1fmFMDjN7LOKxZQDH4KL44GCjhPjMI4wwNrzwuW7TvS8eZsif08eN0vqM1COIpxfvI2yMVYrTBhtXCG8G1jZGpUoT98tCe89JTUE0WoSoRZwhOEkWCk8AoHVMff1Sz9DI2NMHcq+SWOqBZcXHpYe+0Tc3N3b3Elj8qkdQARZMcnDCdGL7umVKch6/WX1H/AqaiLCNxE4KiNOm3YePrd2yDZfYvGsqCe5Am2QWmG2tTLawSjU5gN0sFydTnGriMzQdHbgRytPjKcMeYyN9xHpVBpLCQIGpks0zltDYUKDoCgoqr7UV0PpYTdgocXMxw/mxOlS5n0LVeipTlIWABTFRT8lqlFuHJam8ValcnI/YgA+UFpNPKhg4Fvdlvb0UAChuwvJUDeYrpiluhe4UHoPieq3XNK1fl/M9i4ndsf8IVI5apy8gCPNF6N4FlYovYVgLZbKODJW8IjxVsSCMQQ2LUxFRXhtECKkqSVcXemnaAgEvKIRzFRGb/lIYUkCPCExFYlMJmviX6IV/qUYZi1q4f6uB+HFQSKAmcP5jfp2wI8CPuKbFmULUhGITBPGXz3YYbxNHXx9PDy12pyEpPF1qjMfQzgGnSl0jDyeUhyqhAFjX0MjMr4KqWOrBQ4TGqR6uSljYT9x/7BRQ4AeupMAJ4H9v38Nf3C+ZBi8yBxDxXuqbBqsKmQCCSiZzChjCLhkHGAe0xgGY3SpDy8WRbVIowycGwzjwWXIAK+ORA/rC8Q9Ohp3bt3JxUlbo+ixnq71Br9z0F0SIXwb3h+kvpQqb4Z0HjiD4MGpgUUzr1S4geNLaBbOUQYe+Thmw4gYT9CYUwhhG1VgbIXw++exgBDFm6ux2LZvBZpK/VYAdijUSjRNGCOPbTz5ONoBPyIGdB49AzY59NMicSg7jfWQkCUCNmAI087ZiXOx9XJYE0K7g56uk4RWTORWzlLUyDjAOqM8BX6/Pco2i/oQZJuMA44AsDtSvUwuWV+cuX5u1eCV8g5XfepdF7D9Rh9inyOMCu0QYT/b4rgO8AfX1DULDwxESlkTPgvayW8evNecFfD7L+nhrTqfYUth96CjGVtbbq2+374rtIJUfGEJ/PQ18ifP2vYfftm3p6+WZlpGOwNp/7dqHKMeg06pJw6oVyytPkEGWMA7AWn77vkPw6f1t+CCiD1c8QXxkNm7bdebiFYQ9dy/lMmLAD4rhaeuZS1fhTQNHcYSDppWKC8yfUzF/WCvjAOMA4wDjAOMA44CmHEAaktFTZiG3JIRPRPFV3ptR044/W/wjp86s3PxnZma2eAbOjvbTx41GhCRxE6sRcADOhH/s2DugV7dCbYwFiMXzEvpMpGg+ff4SNN7io3J5v9kTxmkeHVdMmdV8FhzAFhVyMkF6RCCxr1s2U3LMXX4aCjd42E38OnSg8s476AVpwGBArnxAciZzKnlHGBjjAOMA4wDjAOMA44D6HMAaZczkWa9D3y6ZOZmpYpThIxwRt+8/jPg3xJgW/pkII4Swur2/+7YoYtIoMyQGUxw4AF3W7kPH7j1+QnIdwbXY3bUUDCmh5NTcO7c4TJCNQT0O/G/W/Fv3Hgzs3b3rt8LEZgoIwv7c3dUFT5ECGK00MZlTK2xkRBgHGAcYBxgHGAcYBwrhAJbIW3buHdinuzidQyGY/+FmGL8h32NKaiqi4MiMPfsf5s1/eupwqEMW1pyc3FLOjuyF+k8/CnmTv3T9JrIl1a5eNa+ieP1nMmfxuh9sNIwDjAOMA4wDjAOMA4wDjAOMA4wDjAMliQP5wdBK0qzYXBgHGAcYBxgHGAcYBxgHGAcYBxgHGAcYB4oDB5jMWRzuAhsD4wDjAOMA4wDjAOMA4wDjAOMA4wDjQMnkAJM5S+Z9ZbNiHGAcYBxgHGAcYBxgHGAcYBxgHGAcKA4cYDJncbgLbAyMA4wDjAOMA4wDjAOMA4wDjAOMA4wDJZMDTOYsmfeVzYpxgHGAcYBxgHGAcYBxgHGAcYBxgHGgOHCAyZzF4S6wMTAOMA4wDjAOMA4wDjAOMA4wDjAOMA6UTA4wmbNk3lc2K8YBxgHGAcaB/7d3HvBRFF8c/6dQklBCEgghgAkk9N4RkCa9C4IKiEgRaUpRkC4dQYogUlQUAUFApPcaQui9hiQktISWUAKpwP93mWRZ9treXQ5Sfvc54+zMmzcz39njs2/fzBsSIAESIAESIAESSAsEaHOmhVlgH0iABEiABEiABEiABEiABEggYxKgzZkx55WjIgESIAESIAESIAESIAESIIG0QIA2Z1qYBfaBBEiABEiABEiABEiABEiABDImAdqcGXNeOSoSIAESIAESIAESIAESIAESSAsEaHOmhVlghqMd3AAANjdJREFUH0iABEiABEiABEiABEiABEggYxKgzZkx55WjIgESIAESeCsEXr6VVtkoCZAACZAACaRhArQ50/DksGsk8GYJ+B05um3P/jfbJlsjgbRL4LflqwJDrpnUvxcvXkyftzDq0SOTalGYBEiABEiABDI2AdqcGXt+OToSUEtg+dr1Y6fN3r73gNoKlCMB6xDwP3pil5//0ZOnraNerdbnz5+v27JjwPCxh46eUFvnf/8LDL6GFzdfDBl5O+Ku+lqUJAESIAESIIGMTcBu5MiRGXuEHB0JkIBRAhu27/plyTJHB4dv+vZyz+tmVJ4CJGA9At9+PwVmW+iNm62avG+glafPYrbtPfAg8mEhTw8DYmYX2draFvIssNf/sN+RY6WLF/Nwz6dGlZurS/TTZyfOnAs4frLuu9Xxm1JTizIkQAIkQAIkkLEJ0M+ZseeXoyMB4wSwenDur3/a2NiMHjKgbKkSxitQggTSAIGfFv8xe8Fvo6bMOHrqjJW6U6dG1c86tY+PT5jw49yox49VtvJl9y6Vy5cNv3N3yuyfX77k7k6V2ChGAiRAAiSQkQnYZ+TBcWzphEBCQsKiv1ais75FvBrXq5MGe33o2IlT5y6iY53bt3HOncuqPVy9Ycvd+w+cHB0++6iDVRsSyhOfP/9h7kIsI2zaoG71ShXeQIvWbgL+sc0796KVeu9WL12imLWbM0P/G5vitP/LMoOeVAU7J0VaSkhFqZj4pEPbfYcOh4TdmLv4jzFDBqrRbGtj802/3p/2H3zq/MWN23e3bmrIW6tGIWVIgARIgARIIL0ToJ8zvc9gRug/zJ61m7bie+TEW97BpY/m2QuXRQ8fR0frk0mt/N1+/mhr447dqaXQsJ71W3eEhF3HCsCeXToZlkwvpeF37onJwrjSZp/f2BSn/V+WJRPUq2snvAMa1KdH1QrlLNFjuC4MyN6ffgKZff6HT527YFhYKs3n5tq+RVNcLvrrbyy1lfKZIAESIAESIIHMSYA2Z+acd46aBDQE4CBas3ErEs0a1nVxdiYUEkhHBPK5ufXo3KlV44Z2dnZW7Xa1iuVL+BRFE3BQq2/oo3ats9jbP4uJ2bJrj/palCQBEiABEiCBDEmANmeGnNbkQWErkXw3kbiEmSHPNDx+7EWCsNEqQrOBfUs6BZIzk/4ndUOeibSUn4oJMajnSRwMNyF1RmodHZIyRUIq0pkQMilt6RTRZIouKRQqGjLKQuVkyTtxIODonXv3kdOorvElzeiPvC4uU8b1Wr5cRpFGFXEvKVRpi5khgCriI9eWkqejSC5mSVqoNorC8ikW957RhjAW+ailockzkZby9SUgo2ay9FVXn29SQ4pRiEsDbckFkBb0JHntHKlIkWj4Xi3kHDl5+ubtcEWRvsucOZyqV9YsVv9383aQ1CfGfBIgARIgARLIDAS4nzPDzvIev0Obdu6BB2D62O+wrWvHfn+8bg+9fhOPWQUL5K9SoVzXDu0cHLLrGz82+G3YvhvRFy9fDX4WG+Pj9Y5vEW94w3y8vRRVrt+6PWfh73iGdc2TZ/jAPto+h8vBIYv+XIFaeV1dhw34AtEgkb4dcWfG/MVCFR4EReLU+QtDxk4SafG3UtnSXT5sJ8+xJI2xHz5xatOOPddv3Yq4ex8LSoECESk/atvSJY/Sy7fk79XnLl0RzaG3IjHtp1+yZ8sm78PwgV9iHZ08R6Qj7t5b+d9GHJxw41Z4fHw8gsEWLujZtnnjyuXKIFqPQn7U1BkxMbEiE/JIREc/VaDIlTPHuG++VlQUl+onS1F9xz4/5LxT0LNYUW9FkeISSwRxJxQrWqRPt08ePX6ybsv2/YeO3IqIcMjuULhggSb132vesJ6YWUVFcfn4yRP4iC5cuQogWbNk8S3qVbxokfYtm+XOlVMhv9c/AFvgkIkoLFg5qSjF5aZde/cc8EcC3qeP2rUSAn6Hj6FLIo22RGL1xq0IOirS4u+HrVvUrFJRnmNJGtO6efc+v4CjN29HREZFubrkKeiRv0bVSm2avJ81a1aFZkumGD+u85euYIBhN27dDI+wt7PzcM9b3KdopzYtAV/RkOW/LPWTpWja1MvY2FjM0ZkLly4FBmXPns3X2+u9d6s3a1hPn55ZC367ocvk69u9q4/3O9q18GP/Z/1m5E/8bsjSVf8eOn4ScLwLF8I9DL/lwr9W4B6OjY3zKlyoZ+eOVSuW19Yg5TSoXfOXP5bBdNx1wF/9RmtYqgePHMf27LMXL1coU0rSxgQJkAAJkAAJZDYCtDkz7Izfuf/g9HlN2Jvbd+5OnDkXBgPSsHXw/Bp0LQzfvQcD5kwel8/VRRsBHuxgXF0MDBJV8Pf85UB8N+/aM6Bn9xbv15NXKexZAOboPxs0z3Ye+fN9/vGH8tJnsbGTZs69FX4HtujsCaMlsyQ2Lk50Ty788NHj0480fZY+Ls65pbSFiWcxsSMnT8cDrtADwy86OhoPu/hu2rl7QM/PmjWoK2/i2vWb2j0UGOVicXHx8kuRXrlu45KVa2Dq41JYmDAV8EUsomqVKkz6bojCModF8ST6qVxPQmKionV9a19Nmix5E7BU8SiMnIplS8vzdaZDQq+jP1goePlq0MgpP0Y9fCTs5ifR0RcuB+KLx/dpY4Zj85t2dYQVnf7zogeRUShCcUxMzLFTZ/GFxYugLKWK+8qr1KlRbe3Grbj3MFPFi3rj5Yi8NCg0DKFcABZ2fvP360tF9x4k3+1SDhJwSSm8UvVr15QLWJLG7fHdxGkwJ6BEM2Ybm3sPIvFF2Bj0f/ywwQoz3uwpxp7MybN/xmZCqaHEhASEtMF3+5793T7q0PX1lzIW/rJMmixLAN5/EDlq6o94ByGUwP5E0/iePHMON79OzRC+EhyiXRT99LXfjiSAW078iL6fMQf3G6YJ//oFh4aN/WF2kXcK4R80kXM15NrIKTOWzJnh6eEu1VUk8jjnLlbE+3JQ8Mmz59XbnHgtgl8EFpagFm1OBVJekgAJkAAJZCoCtDkz/nTjyfh2+B0snqxSoSx8ZXjT/9+WHTBUsKhy0Z/LRw0eoECA5+a+345++uyZna0tIi5WqVDeIXu2S1eDEZclMurhj/MX4UGt+etmZ8+uH52/EnjxytUVa/6rUq5sudIlJJ2wEGBw4rJn507yIKLw+40d+pUQi4uPn/rTL0hDoEPLZlJdJHS6EOUC6tMwvIXBieis8Mvlz5f34ePHx0+f27R9F3wdsxb8WjC/u/ykkE5tWjSs867QD+sIp+0h3e/zrm4ur1np8G4p+gBPCLyCyCzkkb9ju1bFinjhoRNG/j//bQJ2nHS/4M/l/T7/VF7r2/59ElOes1EXpyw4OToO7dtLLgP3oPxSpM2YLEnJlaAQ2JC4VFhHkoB2AjfNiEkzYAXBwVjS1wfmNJ7gYWJFP9McSLh55x5srlPUCjh2auSU6cjEvQe/XMliPvDoYiLWbdkGg+3r0eMXz5wKR6tUC068MUMH9ho8AtbstLkLFs+c5pw72ReK+2TSzHkwOGGxjx48AAqlWrDkx+ZJnojA4JC/121EUYtGDaqULyvJIKF+pPJa2ml4ekdM+gH9t7e3g+lbvVJFF+dc8Jzv2O8XcOwk8sdMm7lgxiTnXLmkumZPMRYRCIMTPn/4yT098sMHfubi5TUbNj+OfgpvvHfhgrWrV5UasuSXZepkSY2amsAt9PXoCWL5ACaldrUqcDZeuhqEKGJ7Dgbo04aTS+QzGBx2Hf/m6BOW59+992DkoH6O2R2w9ACLFzSvToKC8S8SvKNHT539d/O2xMTn/23drvhVyjUgjajaqIV/CWNiYx2y610hIq8FMc8C+bFyATbn5590lBcxTQIkQAIkQAKZigBtzow/3TgzfeaE0WVLFpeGimfxHl9/C1MQj3c9u3wE60sqQmLur3/A4MTD9IxxI8ulnNaIl/SN6tYaNHoCai39Z23jerXt7V/dPBo7YcgAYSdM+Wn+4llTczg6QhX0b997AImaVSp1bNNC3gpsKhyYLnLwDCdsznyurlKmXNjyNHyMWGgHPe+/V2vE1/0khTUqV6xZtdKw8VPx0Lli3YYpKeOFgNxChi9UPAhjAR78ulJ1nQmYAcjP6+oyb9r4nDmS7SIsJa1fq2afb0bC87Zuyw5gzyZbflmrWmVJ1d/rNsBIz5o1ixoUZkyW1JC0chgrZqVMwwnYge8U8sSN4ZqyFLl29SpwHvYcNEwDcO16hc0J3/Kcxb9DJ+6xuVO+l2qBea3qVYaOnQSP1p+r1iqOoEBsGKxYxrmLD/CO45dFE4YPEb2a//tfYTdvId2ry2vvL5CDRa34CjHNutYkmxPWvhqGopZJfw8eOSb2wX7Vqzt+TaIuFruiOQwHX5id2/cc6NS2paTWvCmGns279kIJbtRJI4ZKq7LxcgSLhPsNH4OjI1et3yy3Oc3+ZZk3WdIATUps3b1PGJzvVq08dujALEnvU3AvYZUEnJ/64ld/8vpaa7wFU2lzftP/i1LFfNDDvG6uvYd8h0STeu8JbXhbgddJeMtz43aE4SH4FPGCAFYHYLGDmqUBQpuvtxdszstBIXipJP8303BbLCUBEiABEiCBDEZAs7OOn4xN4MvPOssNTgwWHrMOrZqLUV9PeoiXCAQcP4UNSLjs0qGdZHCKUvj3enX5GGnN83SSJSnVQgJ2wndffYlnYjyL46B25ETcvYv9V0lFrtjnKT0uy2u9sXRgUPKSvFrVqigaxQZLPL7DOwTjXFFkxiXs5/KlS+Ksy26dOkgGp9Dj6JC9ZaP6SGNX2NWQUDOUK6qYPVlCz/2kxa5Iq3cmYxLHfztYMh2FHhjhgipujLi4OHknlyZZX8iBDamohXuyZZJTFItyxRZWeUXMiHhJ4X/0xIakY2MOHjkqzo+BvYptmXLhN5+WVnjCcla0jr3BBfK743YSNpWi1NTLqEePcC/hCwNJ8Qsq6vVOpbJloDAoJBSGkKmateXNnixtVYZzcP8vX/MfZOAGHPFVX2FwiirwYI8d8pXih2NYm5pSJwcHIebmmuwMd5e9aBP3f1SUkZ8/3iIJJXgVoqbRlBZdkcCQsapCfS1KkgAJkAAJkEAGI/DKVZXBBsbhSAQQM0NKS4mCBTxE+lZKdBxxefz0GSTwdNuycbL3RqqCRO0aVeGdwxJHLDCT3DuSAFwxcOxgKyPcm5UrlNuya6/wl44ZmvoPkVKjKhNYuSck/Q4fxQo9aVupyJQ8aSq1GRDDY/S3/b/QJ+DpkYwd3s4yJYrpE1OZb8lkoQnsnsVfzLWjY/ITudF24dAu5Jk8BLlwoaTbCSGaEJoJO+WkomOnzyKNpbOK9xdCABFWEBcHtbBkUVstlj5ixx12ii5YsqyAe77pP/+KWjAPhg94y+8v0A3pN4XAv3Dtyq3BbNmyLZs/SwzQ8r9wjxu8nTSuXfweYe17uOezsDlLJsukpvFaCh1GFSw60L73EEwIi/nhUTdJp0phm6S9tzqFEaJbZ76UmdPJSaQfPnokZRpNIHqtkIl69FixLN9oXQqQAAmQAAmQQIYhQJszw0ylaQOR9sI9fvLas11w6HUoQgRahBjVqRGBRvG8GP66pSpJ9vikI2KlwFSY8fMi2BLIh2tUrGqTZN5KAnveKpUrg11VsIdDb9xs2rB+hdIlirxT2MbWFttTrfHB6O/evx98LexeZNSDyEisgUQrt+9otrbiI+CItNl/LZws4XhB7GKdgX9M6pV0O8lNBSwmvHH7NvTky+vqd+SYtkL4hEUmVjZql8LlhTW3vQYPxy2Kxc8ghvXe2AOc6k4w7aaN5rxXo9qqdRvvPoicvfD3Q8dOYnVx+VIl4NuUG59GlZgkgOGHhF2/ER6B0DvwyD1//gLVz13ShIBKlY+Fk2VSHyQPcAlfzaGX6eWTQ2Y9qu+zzFKln1M9NkqSAAmQAAlkNAK0OTPajFo4nmvXb0DD/cjIsdMM+WrC797T2ZAmuMuQgdgxhSArEMAetg9bJy/i1Sn/xjJhDCBa7LR5Cw8EHEHAz/m/L0XTsJ+xsLZqpQr1362ufbiFJX3DNjNsy8TaV6yps0SP4boWTtbTp8+gX2U0FMM90VmKvZfY5IkiEaVWp4zIxLkyOkuxmhFrL7+bNF2Y6L27fowQRDol33AmAkfNGD8KUamuBl9DUCh80QFEPcX5LrWqVkas3dQ1Pnf7HVqzYYu0oNcag7V8stT3SrI51S/qVq/cepI4WkkoFz8clQ1J51HpC66rUg/FSIAESIAESCBdE6DNma6nL5U7j4ig4sQOBLDJlTM5WKjONnKkLDPTLs1ib5/FPjnCqqODJpJQGvlg0SP8ZnAWrd+688TZ8/CtwTCG2xPf35at6v7Jh4qzUszuNpaDDh03GSse4UOtWqGcb1FvbGUUxLCNc83GLWZrlle0fLKE30ZyNsqVp0oa56kIPYhqIz1569SsMySvkMyeLTvsN2FzOiYFptKp4c1nImTRgumTEKUWsWpPnbsIBy/Ca+G7YdsuLIjt3+NTeQwqS7q3ZtNWBE+ChmzZstapXhVxa3GWrDgkdvcBfxwuYolyqW6qTJakzXACPw0hIN/JabhKWihFdGvRDcnhqaZXOLpGiEkOTzW1KEMCJEACJEACGYwAbc4MNqEWDQePgPA8YOksztucO3mcGbpwKAji1sJNKuru3O9XtnSJlrJzFM3QmbpVsJ52UJ8e0AlnCyzPw8dPHTl5Ch2ePm8hfJItLO4q1ijirD88VYPktNHDEeVV3n8nR4fUsjktnyznXJrXCji5BLNm+fJa+TBFGtaRSLRt1qhH507aAkZzEEFnwqy5kq8Y5+4gNmxR2X5RoxqsLYCARvgC4NXgkJNnL+wPOCLOkBw2YdqsiaN9vb0s7MCVoOBfliyDkqoVy434qh8883KFeIWRWjan5ZMl75jhNGIsCQGsEzYsmaZKn8Vo1gXgI344Im3077NnmuOI8Mmd+9XBOSKHf0mABEiABEgg8xCwzTxD5UjVEIBJBjE8N8N2UiOvkMH5nFhIicxundqXKu6LxLxf/8AxegqxN38JR5n4SE3jwRfRX3D+xM9Tx+dw0vhjf1u+Sio1OxEYEiq2yOLgeIXBabZOfRUtnCzn3LmhGVikx2J9DZmXj/NRxHJEfXuDDauFITd59nzsXoQ9/N1XfRGLBZb899NnP0vZBWq4ulVLFfcSeghj+OMPWsPzOeTLnnDM4gRInBxjeR9gx6It6Bn0RQ+FwWm5crkGCydLrspoWrJvr9/SbPdNL5/oFOtR/HBUdhtx1IRkHtqcKpFRjARIgARIICMSoM2ZEWfVgjGJI9exbnPTzj361CQ9A+soPHXuwh+r1qIAh3l27fjBqEH9sagSsXO+/2H205jkaDE6qiVtKRS7CiMfmnAIgU5V+jKHT5z22cChWPKqLQBr4f33aiMfcVzFoYvaMi55NOYZPpHGjkkIDA4RktLJCuJS/FVEbJIXSWkXZ2ekIWn0AAxLJgtNSD3Ut51S6pJ5CZhePt7voC4OAg0KDdOpRBhUOouWrV534sw5FHXu0LZR3dpD+/ZGGvF+Z85frFNeynw1WSmLe6WiVEngPsG9hO/iZSu1FSKeM+L0Iv9KyvE82jLqpxhvf1AdJN1c8mjrefxEs2vawAc/K5W/LAsny0AftIsQhRj/MiB/2579khNbEsMtIbYBSzlpJHE7PPkAT+mHo6ZjWG4NMew4cM5FP6caYJQhARIgARLImARoc2bMeTV7VO1bNnVOeh//67JVwVp2Aqygeb8tHfvDLG3P2IOoqEmzfsYTJEKYjvi6Lzw/8JyIVaw3wyN+nL/IcJfE2S1oUWwoNSxsRqlzrtw4BBJW8dkLl7Sri5MbcEiDzid7yBcqUEDUOqOrulyhe9684vLISeVGO4T8AVVRCieevJY8LU4NAepzlwLl+dppsydLqCpXqrhIBF0L1VaeKjmIYwxjBmOZPm+RtoEE423o2ElL//lX2/JEhGEcF4k+4EQZ+MyRwAk3rZu8jwT2367ftstA96TJ0jnXBiqqLMIPJC4uHrfT1t37xHkz8orYv/coyRSUjiOSl4q0+ilGLFxUAR8RpkhShbtn36Eju/YfFDkvXui9ndT/ssyeLKlXKhNYFt6hVTMI43e36r9Nilq/rfjHeu+eFG2ZdCnWa6DzJoXbxQZytFKimI+9vb3R5rDIHz9GfK30z6DRDlCABEiABEiABKxEwG7kyJFWUk21b5cADizBgzv60Pz9+nndXBWdwVPdph27kQmfJL5SKY7fhDBOHUxITNy+9wCiueL1PJY1Yonj0TNnEctkz8FDN26HexUuKBZ2ioowNcdMnSnCqI4aPKCET/IRCDjGEJ7DoGthOJ4EakrqPxoB/ivEeo1PSEAg0KJehXEeRmxMLGJpnr14GcecSN0zO5E/n9vOfQdh/Bw4cixnjpwF87tnyWIPw+9WeMTiv1ZiUNBcp3q1erVq6GzCyckBsWESnz+/dDXI2dk5f143ROi9HxmFVaNx8Ql5nJO9oKibO2fOjTt2w1F8+WpQbHy8xoB/+T8M/9/N22Yt+F06SqRMieJlSyabfIoWExMSRX8w9sKeHog/9PzFCxxOc/rCJRfn3AgkI8mbN1lSdXjb0Cswh51crVJ5KV9nYtcBfxzlamdr2/XDdtoCFwOvitMdmzaoi3cNkgBMJniG4azDXwRfzZvXFXzQbcys/7GT0+b+cvVaaPC10HerVhFvOkRFgP12/FQEN8Ka5+njRkgnHFYsV9r/yHEc8YIbu3qlCggeKzUkT2BmcX4JWoT/FsFCvQoVRMQd+I3RFl5/wMkmFzYvjSEcPnEK5iX+5nNz83DPC9Mak34pMGja3AUYHdR2atOiuE8RnfrVTzHO8tm5zw9Kjp0+h83AcA/GxcfhdNwlf6/+c9VayVbHQZf6nG/qf1nmTZbOARrN9PH22rB9F4hhKmFfYWiODtnxQmf1xi1rNm4V1REqqVXSWwZJ28lzF66EYBZviS+OZcK/LSjFLffwyRMpH9OdErLrWsDxkxBo26yxuMHwskBYuRXLlpbOjMU/dPhnSrs5qV2RgOP93oNI1FK/6zsuLu6XP5djmhCfTP7PrEKzdPn7itU/zFuIf0Dwr6v8H1hJgAkSIAESIAESSKcEjL95TacDY7fNJtCgds1Hjx//umxlTGzcgj+W44tnOCn6YlZ7+2FffVm/Vk25fiypPXX+InLaNG2E81HkRQN7fnbhSiCcQguWLCvl61vcx1teKqW7dWy/92AAjA3E9ek1+DspHwmEfhX7LeWZpqYRFWnYgD7T5i2Ah3bWgl/x1Zi1sbEwrYWqYkW8h/TtpU8tzLPPPu4AFFgqjLWd8uWd7Vs26/d5V6kiDPRv+vXGtkMYtCvXbcRXKoLvt+671fcfOoIcaZ2eVColNGFpqlTCszIi6yIUjZSPxIThQxR4zZgsSaGtrS2egw8eOZ5acWgkzfLEl591wSVecOB5ffz0OUjLbydYSlNHD5NvfMX7i0mz5okwqkO+7CUcfUIhLD280eg7bJRmwfaMOQtnTNZ3Ywz64vMBw8c8f/ly7aZt+Er9wVrfRT9OkS7NTsAWunE7Yu3GrTAvR02ZAZIwjJ88iRbua5z42rxRA4W9JG9L/RTjLJ92zZus27IdbytwFqhciZODQ+mSxYX/E68D9J0iY9Ivy9TJkvfHpDQmbvKIoWOmzXz0JBovPvCVquM9C16yiCWpUqZILF76t84DY2B+yyWxDLv5+/XkOZanEeP6ctJi6UplS6vXhhcxYvEwDgdWX4uSJEACJEACJJDxCHBtbcab01cjgu8Fn1fXr6cMlOIxd/HMqTBv4ByAGN7W4y98XDUrV/xx/CiFwYnnKoRLgQD8k1921xgY8g8WrMJOwGEYcBJOmPlTdNKZkHIBkcZpGrMnjqlRuYKmV9i/lrSHDavRypcqgdbl8nAaqPnIq4g0fJhL582EI87JyRGNREdHo0tIeLjnw8kWcyaNgadFu5aU06FVc1gyMCmTevg/0UP4RuBBlWRE4r2a1X6aPK5ksaIaSXz+9z/YJOVKFp85YfQ3fXsDBfLgtFTUkl+OHNQfzWH4orrmr40N/HU6e2jSZMlbQbpJ/br4C1eY2DeoKJVfivGiG/JMeTqpjzpKcQNgifUP40aUKVkMewshJm4nhBeCv2julO/hDJfrgQcPDl6IoRQmurwI6SLvFIJdhFL4MOERUpRKl1j9iBZBTNMr3EtJtxNaRI4kIxJq7iXIKGrhsm/3LvOmfg+bEGsBIPD48RMIobXSxX2+HzZ4cFJsZO1aUo76KcbNOXzglwiDnDwWGxu0iHcNi2ZO+aBFE00mbqekNz6ScnlC/S8LtUydLFQxG2DZUiXmTh1fpVwZvIMQo8AEYePu/B8mFfb0FDnygSCNuRT5hv/Ka2nr0ZGTNHHIl1dUpA8dOwHrET/kRvXqKIoMXPodPo5SLG/GEnEDYlJR4vPkV2BgImUyQQIkQAIkQAIZgIDN06dPM8AwOATrEcAWo5u3I2BrweMkIn9Yry1ohj8HTlG4VRGlE0cg4lBNeXOwRr4eNV6eoy+9+rf5WJWqrxRLi2/djoByrIqEw1OfmHY+VufC/Xjn/gOYjgACS0BbRsqBTxWROWHZeuZ3l6+/lQQMJ2CbwZkGnzOwe3q4q+mnqZMFv9yn/Qbj2BgYrgN6djPcH8tLNYuZb0dg669rnjzu+dwMHMtpeVvQAHMInnMsn0YaO3XxcgErouWasZX0j5Vr5Dk607AZls77UWcRMjGoO3fvYXFmnty58QJCccfqqyXyTZpi3LT4JWJxNTas6nz7YLgtw78s7bpqJitVfo/4gQSFhGpu8gL5sRZAuydpIWfwmIkw7PHeCmf8quwPfv6deg9A3Nqve3/euqlmK7LRz8jJM8RiYMP/fBnVQwESIAESIAESSGsEuLY2rc1ImuuPm4sLvm+sW7CsxCEr+lo07I7QV0uRj7WyInaoIt/oJYwWWCAiLotRYbiYTAo3olAI60XEfVXkG7g0dbLwiI9oLj8t/mPLrr2dO7Qxj4mB/iiK0BzC54gIOooia1ziVsHaXX0bHUWLlt9OGBSsWXzNGIJJU2z2TSs6ZvSXpei/ysmyHKC9nZ0lPxNFt61xib3xwpPcsXUL9frXbd0BgxPvzprUV+saxfss6Me9ZOB9mfoOUJIESIAESIAE0g4B2pxpZy7YE+MEfIt4LZg+0bgcYvnkyqlGjDI4pBRHVmBtLZx+cMhkKiAtGzeoWaWi0SFnzfIqbpNR4UwlkBl+j/D3YnM7phWn4Ki3jbEhefWGzaiFpdEqXd8hYTcQbAxV9EUyy1S3FgdLAiRAAiSQwQjQ5sxgE5rBh4MNgYgGlMEH+WaHB88toiv1GToSgXmrV6yA8DZvtv232ZqFnsO32fW00XZm+D2uWrcRS4jhLf+yW2eV1LGoG+GLESoZv6aGdWqprPXPes2xMb7eXt0/6qCyCsVIgARIgARIIL0Q4Fkp6WWm2E8SsBaBpI2Ief2PHg84capC6VLaJ+tYq2HqJYG0TWDHPj+cSAzTGtGVVS6fhl90zsLf9/oHeBcqOPG7IQi2rHKInh75I6MeDfqihxl7v1U2QTESIAESIAESeFsEGEPobZFnuySQtgj8t2XHz7/9WbZ0yZnjR6WtnrE3JPA2CCBgWJtuvRGKauJ3Q9Wcrin6ePlqcN9howt55Eecan1HyL6N0bBNEiABEiABEnibBGhzvk36bJsE0hSBU+cuYB9agzrvpqlesTMk8LYI4Hzd2jWqIoC2+g5gYe3CP1d82qm9GbGF1bdCSRIgARIgARJIXwRoc6av+WJvSYAESIAESIAESIAESIAESCA9EbBNT51lX0mABEiABEiABEiABEiABEiABNIVAdqc6Wq62FkSIAESIAESIAESIAESIAESSFcEaHOmq+liZ0mABEiABEiABEiABEiABEggXRGgzZmupoudJQESIAESIAESIAESIAESIIF0RYA2Z7qaLnaWBEiABEiABEiABEiABEiABNIVAdqc6Wq62FkSIAESIAESIAESIAESIAESSFcEaHOmq+liZ0mABEiABEiABEiABEiABEggXRGgzZmupoudJQESIAESIAESIAESIAESIIF0RYA2Z7qaLnaWBEiABEiABEiABEiABEiABNIVAdqc6Wq62FkSIAESIAESIAESIAESIAESSFcEaHOmq+liZ0mABEiABEiABEiABEiABEggXRGgzZmupoudJQESIAESIAESIAESIAESIIF0RYA2Z7qaLnaWBEiABEiABEiABEiABEiABNIVAdqcr6brwcOH8fHxL1++fJWlIrVzv9/ugwEqBI2IXLt+Y/GylUaEWJxCILWwp+jj/0mABEiABEiABEiABEiABKxCwN4qWtOn0t+Wrdpz8FCpYr59un1SrGgRlYPY7Rdw9OTpkNCwXl0+UllFW+zEmXOjpvz48n8vu3VqnzVLFm2BDJlz+vzF+1FRNja2DWvXNHWAqYLd1EYpTwIkQAIkQAIkQAIkQAIkYCoBu5EjR5paJ6PK34+MunP33qXAoF1+/r7eXp4e+dWMtHjRIvsDjhw7dRa2YtmSxdVUUchcvhr83cQfYuPi+nTrYp4GhcL0cjl74e8r1208fOxk1w/bmdpny7Gb2iLlSYAESIAESIAESIAESIAEzCDAtbWvoLVp2mjxzKl1a1aPjY2b/vOihISEV2X6U4U8PcYMGWhra/vr8lWnzl3UL6i75FlM7Ljps2NiYz9u16p9y6a6hZirRcBC7Fr6mEECJEACJEACJEACJEACJGAVArQ5lVj79/gUWQ+iHm7be0BZpue6fOmSrRo3xEbQGfMXwV7VI6U7e9HSFXfvPyhYwKP7Jx11SzBXDwFLsOtRyWwSIAESIAESIAESIAESIIFUJkCbUwnU1SWPp4c7cv0OH1OW6b/GPkxHB4fwO3f/XrdBv5Sy5Oq10I07diO3b/cu9nZ2ymJeGyNgHnZjWllOAiRAAiRAAiRAAiRAAiSQagRoc+pA6ZonD3LD79zRUaYnyzl3rlZNGqJww/Zd8eoW5UJ49frN8I4W9XqnRuWKehQz2xAB87Ab0sgyEiABEiABEiABEiABEiCBVCVAm1MHTgeH7Mi9e++BjjL9We+/VwuFjx4/2bn/oH6pVyX3IyP3HTqM60b1ar/KVZGCmfr8xQv8xUeI439SWltBkuBrB8AgBxrwMVALeoRaRVva+pP7kNIZTcWkj6ioT15nvuiYqK5TQDvTVOzaGphDAiRAAiRAAiRAAiRAAiRgPQI8K0UHW1sbjSme+Py5jjL9WXBXehUqGHrj5s59fi3er69fMLlkj9+hxMTntjY2DetojFU1n5u3I/7buuPC5cDgsDAnR8diRb3bt2xWrWL58dPnPHrypE6Nqu2aN1HouX7rNsLDIvOTD1pXqVDuzr37ew8GnLl46fylwJiYmDzOuTt3aNu2WWNFLVib5y9dWbdle9iNWzfDI7Du18M9b3Gfop3atCxcsIBCGJcL/lgeGHKtqFfhvp9/utvPf9P23UGhYQnxCb5FvEoVL/ZBiyb58+XVriXPefosBs2Bya3wiOzZsxXyLNCobp1WjRsgOJNcTDttKnZtDcwhARIgARIgARIgARIgARKwHgHanKnJtnrlCrA5cdoKIgnBcDKs+mRSkNvCBT1d8zgblhSlp85dGDd9zpPoaHH5+PETHNCCb8c2LQNOnIyPT/AuXFBbz7NnMTgGE/l1362eKzhkxKQZkQ8fSmIIlRQfHy9digSM7cmzf97nr/HB2mj+s0lMSAgJu4Hv9j37u33UQftok+DQMLQS9fDR+Blz9h86IirCcL0YGIQvrNAJwwaXKu4r9Gv/Db1xa/iEqYilJCo+iU68eOUqvgcCjvwwZridsZ2uJmHXbp05JEACJEACJEACJEACJEAC1iNAm1MH29y5ciIXKzxxhIlDds06W5Uf3yLekExITDx3+UrVCuUM1IJdd+7iZQgU9yliQEwqCgm7PmzCVPhFkVOzaqUq5ct6uOe7dv3mhm07/lm/SRIzkAg4dnLR0r8xIpc8zl6eBXLnzh0TG3P7zl2EzFXUmrPwd2FwVipbum3zxjinNDr66ZmLl9ds2Pw4+umSv1fDuK1dvaqiFi7Dbt7CF97Xlo0a5nVzCb4W5n/s+KXAYNiiQ8ZO+nPejHxubtq1sAR35OTpT2NiYDyXKuZja2sTGBK6dtOWmJg4mNmIsaTthlUoUY9dUZGXJEACJEACJEACJEACJEAC1iZAm1MH4cKeyctHsazU19tLh4SeLEkYC1MN25zB10Jh/kENLDQ9yl7L/mv1OmFw9uzc6ZP2bUQZIg+1bNTgm+8nBwZfe01a18XRU2ccsmf7pl/vxvXqGPAcwtm4eddeKIDySSOG2thoPJ34lC1VomaViv2Gj4FDddX6zTptTohhnfDwgX2E/uqVKnRq23La3AW7DvjHxcev+m/zgJ7dkpS99gfbSnM6Ov40eZzk74Xy+rVqfDF0BIa8bPV/xm1Oby+h0Sj21xrmBQmQAAmQAAmQAAmQAAmQgPUJGNksZ/0OpMUWateomsVeY43/u2mbLDKO8a7mdXURQpFRr9av6qx2PzJZIK+rq04BeeaNW+F+AUeRA8NPMjiFQM4cToP79JQLG0h//+2gZg3rGTA4UTfq0aOmDerii4Ykg1PoxM7JSmXLIB0UEvpc12ZXQBvat6dcP9Lf9v/CxVmzeHjr7n3SwmChUPzFjtaJI4dKBqfI9C5cqG7NGkhjJfCT6Kdyee20euzadZlDAiRAAiRAAiRAAiRAAiRgVQK0OXXgLeiRX5h22/ceGD31R+xUfBAVpUNOKwt7OIWxGvXosVbhaxkPHz0S1zmcHF8r0HVx4UogIsyipHXScSwKEefcmpXARj+aFbkGl/sKDcWLFoGViG+ZEsW0dWKdLTLhtBR7LxUCsDCzZVPuYrW3t2/eqD4kY+PigkOvK6rgErXcXJJtdXmptD31dkSEPF87rR67dl3mkAAJkAAJkAAJkAAJkAAJWJWAxpvHjzaBbp3aZ8+W7a816w4dO4EvBLau/CNb1qzakoocJyfHh48eSyalolS6fPj4iUhDXsrUl8CuS1FUwsdHn4zRfBiTRmXkAtjOik2kN8Ij7j+IjIp6+Pz5C5Seu6TZg2rqp6Rvcrcj7t5TXzdXzmRbWmJloK5K7AY0sIgESIAESIAESIAESIAESMAaBGhz6qXq7p43p5MT4r5qdjSmbGvUK51S4OjgAJsz+umzlAzd/49+mrxeVE2MovCIZJvTzTWPbnWpnbvb79CaDVuuBIekimL3vMnrh02yOU1qWiV2k3RSmARIgARIgARIgARIgARIwHICtDl1M9ywbdfsRZpjLcuWLNahVYuCBfJnzZJFt+jruTglBRk5cji9nq28gjUrskQkIWXx69fxCZrjTLDvUSzcfb0w9a/WbNo6//e/oDdbtqx1qlfFelqEuoXXFzm7D/gjFpGpTUro4hMSTK2rUl4ldpXaKEYCJEACJEACJEACJEACJJBaBGhz6iB570HkwqUrUFCtUoWpo77VIaE/61lMDAqdc+XSL6IpyZ07WeCpMY8ohD3c3fEXWzpxnKYUL0ejxQqfK0HBvyxZBsVVK5Yb8VU/cWyM1M7VkFAzbE5p86d7Xh1npUjKLUmoxG5JE6xLAiRAAiRAAiRAAiRAAiRgBgHGENIBbf+hw8L92LVDWx3F+rMQzRWRclCeJ8Wk1CcrCRhdhQsNnvnzCT03bt3WpzC18k+evYCdnNA26IseCoPT7CZu3A4XdXGmqNlKDFRUj92AEhaRAAmQAAmQAAmQAAmQAAlYgwBtTh1Uw24mm3aFCyYf1KlDSFfWrYg7Itst5dAUXVKaPMldeeee8bA6Pt5emjqa40b2i4T8b3xCovzSwrQ46hOnpLi56Ng7+vhJcugjk1rBKSmQx9pgr0IFTaqoUlg9dpUKKUYCJEACJEACJEACJEACJJBaBGhz6iCJMyGRC7srZ44cOor1Z4WknAVSrlQJ/VKaEpx16ejogARWq2quDX5KFvPByZwQORBw5MyFS3LZFy9eLlmxWp5jYVosf4Wr8+jJ03JVcH3uO3Rk1/6DIhPtyktFGj7efQFHFPm7/PyFHVunRrV8bsYPI1VUV3OpHrsabZQhARIgARIgARIgARIgARJIRQK0OXXB1GFP6RLTyrt6LRR5WbNmKa3rcEu5uK2tbfnSJZETdC1Mnq8v/WnHD1CUkJg4fMK0NZu2hV6/GRsbeykwaPS0H/f6B+irZUZ+1UrlRa1p8xZt2L7r5u2Iew8eHD9zbtKseRN+/EkcEwoBfQ7PKbN+Xrlu4+Mn0bBab0fc+XvdxqlzfhEKP/6gtRn9UVNFPXY12ihDAiRAAiRAAiRAAiRAAiSQigQYQ0gHzBcvNWdR2tmZbJAfOaHxDZYpUVyK1KpDe0pWpbJlAo6dvHb9xv3ISDcXl5Rs3f+vXK5M3+5dFvyxPC4+fv7vS+VChT0LXE+9fZ5oqF3zJuu2bH8SHT17oSZyr/RxcnAoXbK48H9iOSu8r1KRSNjb27nkyb3or7/xxRkwUkheOzu7r3p1L1bUWyGfWpcmYU+tRqmHBEiABEiABEiABEiABEhADQGTzSo1StO7zJMn0RhCXlfTFoKG37kbEnYdFZs2qKuGQIPaNbNkyQJ/4J6DqhyVHVo1/37YYN8iXna2tjZJS39zODl92BqZg0Rz8J3qbBeLhPHRWaQzs3+PT4cP/BLrYEU1/M2aNSt6u2jmlA9aNNFk2ticPn9Ru669nf38aROb1H8PB6tgnS2ahLUJU3PSiKEtGzfQlhejgDbtIpGT1JTeUiFjKnZ9bTGfBEiABEiABEiABEiABEjAGgTo51RShREYflcT16dAfs0JJeo/O/b5QRgey3q1aqiplcc5d8M6727bs3/HXr+OrVuoqVKrWmV8nz2LCQoNy+HkWLCABxyq5y8Hiro6O1zCt+jutcvVKJdkYOk1rlcHX+xrxdpanNJZqEABR4fsEEDgWcPaMKhhA/oM7PXZzfCI2JhYnyJecHhKmhWJKaOHKXLklzBTdVqqchmkTcWuqM5LEiABEiABEiABEiABEiABqxKgzanEGxgcEvXwEXLr1qyuLNN//Swm9t/N21HevmVTezs7/YKvlcB1uWPvAXhH/Y+egDH5WpnWRWJior29Zr4QfEgeowgdFrLehQtpVbIow8XZGV8zVMDO9PX2MqOiqVXMw25qK5QnARIgARIgARIgARIgARIwm4Du1Zhmq0vvFRGkZ/6SZRiFc+5cjevXUT+clf9txAZInAUCm1N9rSLvFGrXognkl/y9OvH5cwMVb9wK//yrbwNDrilkEMtn+dr1yITbE8tuFaUZ/tI87BkeCwdIAiRAAiRAAiRAAiRAAmmHAG3OV3Oxfe+B/sPHnrt0xSF7tpGD+quJAyQqn714ecXa9dhOOWzAF8IV+UqpsVTPzp2wJhauzl+XrTIgu3DpCqxWHfDduF+Xr0LQ2vj4eOxj3HnAv/eQEcIr27d7VydHRwMaMl6RJdgzHg2OiARIgARIgARIgARIgATSJgGurX01L8dPnwsJDSvhU6R/z89KaQVlfSX3egqHnYz7YfaLFy8G9elR3Kfo64XGr7JlyzZh+OCvR41fvWGzez63ds0a66wztF+v4RMicdAljFt85TK2NjatmryvMnCRvGK6TluIPV2PnZ0nARIgARIgARIgARIggXREwObp06fpqLtW7SrOk8yZwylnjhwmtTJ84g/HTp3p3fXjTm1bmlRRLnzxylUcvBmfmLDhr1/1+Vdh1iJeztbdey8GBiON6nBs+nq/0/2TjmWMHQcqb8sa6W/GTT557gLC1W5e8drxKtZoS+hMFezW6x41kwAJkAAJkAAJkAAJkAAJCAK0OS29Ew4EHM2ePVu1iuUtVIS1sjg0pXP7Nkb14NzLew8icVqmq0seo8JvRiAuLu75i5doS4S3fQONphb2N9BVNkECJEACJEACJEACJEACmZkAbc7MPPscOwmQAAmQAAmQAAmQAAmQAAlYlwBjCFmXL7WTAAmQAAmQAAmQAAmQAAmQQGYmQJszM88+x04CJEACJEACJEACJEACJEAC1iVAm9O6fKmdBEiABEiABEiABEiABEiABDIzAdqcmXn2OXYSIAESIAESIAESIAESIAESsC4B2pzW5UvtJEACJEACJEACJEACJEACJJCZCdDmzMyzz7GTAAmQAAmQAAmQAAmQAAmQgHUJ0Oa0Ll9qJwESIAESIAESIAESIAESIIHMTIA2Z2aefY6dBEiABEiABEiABEiABEiABKxLgDandflSOwmQAAmQAAmQAAmQAAmQAAlkZgK0OTPz7HPsJEACJEACJEACJEACJEACJGBdArQ5rcuX2kmABEiABEiABEiABEiABEggMxOgzZmZZ59jJwESIAESIAESIAESIAESIAHrEvg/++0229oN/f0AAAAASUVORK5CYII=)
