# Supplementary material for: Design of low-carbon planning model for vehicle path based on adaptive multi-strategy ant colony optimization algorithm
Source: PeerJ Comput Sci. 2025 Jan 29;11:e2611. doi: 10.7717/peerj-cs.2611 (PMC11888860; doi:10.7717/peerj-cs.2611)
Supplement: Supplemental Information 1 [file peerj-cs-11-2611-s001.zip › Design of Low-Carbon-code/code/examples/tutorials/neurips_2022/neurips_teacher_tfgnn_graph_classification_mutag.ipynb]

# %% [markdown]
##### Copyright 2022 The TensorFlow GNN Authors.

Licensed under the Apache License, Version 2.0 (the "License");

# %% [code]
# Licensed under the Apache License, Version 2.0 (the "License");
# you may not use this file except in compliance with the License.
# You may obtain a copy of the License at
#
# https://www.apache.org/licenses/LICENSE-2.0
#
# Unless required by applicable law or agreed to in writing, software
# distributed under the License is distributed on an "AS IS" BASIS,
# WITHOUT WARRANTIES OR CONDITIONS OF ANY KIND, either express or implied.
# See the License for the specific language governing permissions and
# limitations under the License.

# %% [markdown]
# Molecular Graph Classification with TF-GNN

# %% [markdown]
<table class="tfo-notebook-buttons" align="left">
  <td>
  <td>
    <a target="_blank" href="https://colab.research.google.com/github/tensorflow/gnn/blob/master/examples/tutorials/neurips_2022/neurips_teacher_tfgnn_graph_classification_mutag.ipynb"><img src="https://www.tensorflow.org/images/colab_logo_32px.png" />Run in Google Colab</a>
  </td>
  <td>
    <a target="_blank" href="https://github.com/tensorflow/gnn/blob/main/examples/tutorials/neurips_2022/neurips_teacher_tfgnn_graph_classification_mutag.ipynb"><img src="https://www.tensorflow.org/images/GitHub-Mark-32px.png" />View on GitHub</a>
  </td>
</table>

# %% [markdown]
We will demonstrate how to do graph classification with TF-GNN.

For this example, we will do molecular property prediction, where each molecule is represented as a graph. Nodes correspond to atoms, and edges represent the bonds between them. This is one of the application areas where GNNs are now the method of choice.

We will use the MUTAG dataset, a common dataset from the [TUDatasets](https://chrsmrrs.github.io/datasets/) collection.

There are 188 graphs in this dataset, labeled with one of two classes, representing "their mutagenic effect on a specific gram negative bacterium". Node features represent the 1-hot encoding of the atom type (0=C, 1=N, 2=O, 3=F, 4=I, 5=Cl, 6=Br). Edge features  represent the bond type using a 1-hot encoding (0=aromatic,1=single, 2=double, 3=triple).

Please note that this is an introductory example on homogeneous graphs (one node type, and one edge type). TF-GNN is designed to support heterogeneous graphs as well (multiple node types, and/or multiple edge types).

# %% [markdown]
## Imports

# %% [markdown]
Before Python can `import tensorflow_gnn`, the PIP package [`tensorflow-gnn`](https://pypi.org/project/tensorflow-gnn/) needs to be downloaded and installed.

# %% [code]
!pip install --pre -q tensorflow-gnn

# %% [code]
import os

import matplotlib.pyplot as plt
import numpy as np
import tensorflow as tf
import tensorflow_gnn as tfgnn
from tensorflow_gnn.models import gcn
from tensorflow_gnn.models import graph_sage
from google.protobuf import text_format
import tensorflow_gnn.proto.graph_schema_pb2 as schema_pb2

print(f'Running TF-GNN {tfgnn.__version__} with TensorFlow {tf.__version__}.')

# %% [markdown]
### Download the MUTAG dataset
We have created a version of the MUTAG Dataset in TF-GNN's file format to use as an example in this colab.

Citation: [Morris, Christopher, et al. Tudataset: A collection of benchmark datasets for learning with graphs. arXiv preprint arXiv:2007.08663. 2020.](https://chrsmrrs.github.io/datasets/)

# %% [code]
# Download and unzip dataset.
!wget https://storage.googleapis.com/download.tensorflow.org/data/mutag.zip
!unzip mutag.zip

# %% [code]
train_path = os.path.join(os.getcwd(), 'mutag', 'train.tfrecords')
val_path = os.path.join(os.getcwd(), 'mutag', 'val.tfrecords')
!ls -l {train_path} {val_path}

# %% [markdown]
### Generate GraphTensor

Declare the GraphSchema protocol message which describes the entity and relation types, along with their respective features. Here's a depiction of the graph schema for the mutag dataset:

![8RjLQuXw6nCjUgq.png](data:image/png;base64,iVBORw0KGgoAAAANSUhEUgAABEoAAAIICAYAAAB5Bgu9AAAAAXNSR0IArs4c6QAAIABJREFUeF7snQeUU1UTx4cOUkWkdxAEpIg0aYqAjSKCCoKoWABR/MAKNiyo2LsICCiKUi2AYkGRpiAoVSnSpVfpHb4zb03MZpNN9iUveeV3z9kDm9w3d+5v7i7sf2fmZjpz5swZYUAAAhCAAAQgAAEIQAACEIAABCAAAQhIJoQSTgEEIAABCEAAAhCAAAQgAAEIQAACEEghgFDCSYAABCAAAQhAAAIQgAAEIAABCEAAAv8SQCjhKEAAAhCAAAQgAAEIQAACEIAABCAAAYQSzgAEIAABCEAAAhCAAAQgAAEIQAACEEhNgIwSTgQEIAABCEAAAhCAAAQgAAEIQAACEPiXAEIJRwECEIAABCAAAQhAAAIQgAAEIAABCCCUcAYgAAEIQAACEIAABCAAAQhAAAIQgEBqAmSUcCIgAAEIQAACEIAABCAAAQhAAAIQgMC/BBBKOAoQgAAEIAABCEAAAhCAAAQgAAEIQAChhDMAAQhAAAIQgAAEIAABCEAAAhCAAARSEyCjhBMBAQhAAAIQgAAEIAABCEAAAhCAAAT+JYBQwlGAAAQgAAEIQAACEIAABCAAAQhAAAIIJZwBCEAAAhCAAAQgAAEIQAACEIAABCCQmgAZJZwICEAAAhCAAAQgAAEIQAACEIAABCDwLwGEEo4CBCAAAQhAAAIQgAAEIAABCEAAAhBAKOEMQAACEIAABCAAAQhAAAIQgAAEIACB1ATIKOFEQAACEIAABCAAAQhAAAIQgAAEIACBfwkglHAUIAABCEAAAh4ncGrPAjmz61c/hayVenmcCNuHAAQgAAEIQMDLBBBKvBx9C/e+Zs2aqK2vXbs23bnly5ePylaFChWimsckCEAAAhBIIaACyYlVb8mpPaPSIMlR8R1BMOGkQAACEIAABCDgRQIIJV6Megb2HCh4BAoaocSNjIgjGXDB9NRA4SSU2OJ7DYHFNGIehAAEHEggPXEk1HZUMNGBaOLAYOMyBCAAAQhAAAKmCCCUmMLmjodCiSA+AcRuokciiPsEk0BRBTElEeRZAwIQSASBjAok4UQTBJNERIs1IAABCEAAAhBIJgGEkmTST9DaPtFDRZB4CiGlS2ROtYMyxTP5Py9dLPV7kbZaukToGRs3R3oy5f2NW0+nmbhhyxn/axs3p30/OsupZ6mY4hNP9E+yUcxQ5BkIQCCRBE6ueldO7pkXsrzGrB9kmZglx3MQgAAEIAABCDiBAEKJE6IUpY/xEEQCxQ8VPgIFj3BiRpTu2WqaT4AJFFh8wooZUQUBxVbhxRkIeJ6AmeyRLAVvlqwF68ux1XdHzc/3DFkmUSNjIgQgAAEIQAACDiCAUOKAIIVy0SeKTJs2zXg72lIZnxDiy/7wCSFuEkHiFdJwYkpGhJRAAaVly5bxcg07EIAABEISMCuQZKvUW7IUrOO3qVkoGRFM9EGav3IoIQABCEAAAhBwCwGEEgdE0owoEiiIIIZYE2QVUnwZKZqNEq2A4hNMKN2xJi5YhYDXCJgVRzR7JFOheqkEkmB2KpjoyIhoQlmO104g+4UABCAAAQi4jwBCiQ1jmlFhREWRwDIZskOSG9SMCihknSQ3XqwOAacSMCuQBGePRLt/skyiJcU8CEAAAhCAAAScTgChxCYRVHFEy2gildD4MkWaXJTF8BxRxCYBjOBGoHgya/6pdGf7hBMyTpwRW7yEQKIJmGnOqr1EzAokwfszK5ioHXqZJPq0sB4EIAABCEAAAmYIIJSYoRaHZ1QQ8d1Ck544EpgtgigSB/A2MjF7QcpNPJHKdnylOvQ4sVHwcAUCCSaQ6OyRaLZnpiyH5q/RkGUOBCAAAQhAAALJJoBQksAIRJM1osII2SIJDIqNlvIJJ+llnJBtYqOA4QoEEkDAjgJJqG2bzTIhwyQBh4glIAABCEAAAhDIMAGEkgwjy9gDkcSRwFIaMkYyxtbts6MRTjTLhEwTt58E9uc1AmbFkWias1rN0kyWCc1frY4K9iEAAQhAAAIQyCgBhJKMEotifjTiCFkjUYBkip9AJNHEl2mCaMKhgYBzCZgVSOLVeyTe5MgyiTdR7EEAAhCAAAQgkCgCCCVxIh2tOELWSJyAe9yMCifhSnToaeLxw8H2HUcg2c1ZrQZmVjBRvyjNsTo62IcABCAAAQhAIBQBhJIYzkWkhqy+fiOIIzFA5tF0Cfhu00E04aBAwFkE3JY9Eg19M2U5NH+NhixzIAABCEAAAhCINwGEEhNE08seQRwxAZRH4kIgUnkO/UzighkjEIiJgBcFklDAzGaZkGES0/HjYQhAAAIQgAAEoiSAUBIlKJ0WTiDhppoMQGRqQgikJ5ogmCQkBCwCAT8Bs+KIHZqzWh1GM1kmNH+1OirYhwAEIAABCEAAoSTCGSB7hC8SpxMI18+EXiZOjyz+252AWYHErs1ZreZNlonVhLEPAQhAAAIQgEC0BBBKwpBKL3ukTPFM0rhO5mgZMw8CtiBAloktwoATHiDg9uasVofQDD+yTKyOCvYhAAEIQAAC3iKAUBIU70jlNTRm9dYXiFt3m16WCVcMuzXq7MtKAmSPxJ+umbIcmr/GPw5YhAAEIAABCHiRAELJv1FHIPHi8WfPCCacAQjERgCBJDZ+0T5NWU60pJgHAQhAAAIQgEA8CHheKAknkDSpm4XymnicMGw4ggCCiSPChJM2IWBWHNHmrNzaElsQzWSZUJYTG3OehgAEIAABCHiRgGeFEjJIvHjc2XMkAggmkQjxvpcJmBVIvNqc1eqzQpaJ1YSxDwEIQAACEPAuAU8KJUOGDDGu+g0cvit+6UHi3S8Gdv4fAQQTTgME/iNgprmo9spAIEnMKTITH7JMEhMbVoEABCAAAQg4lYCnhBIVR1QkQSBx6nHF70QTCCWYaLNXGr4mOhKsl2gCZI8kmnjs65kpy6H5a+zcsQABCEAAAhBwIwFPCCWhymzIIHHjcWZPVhFAMLGKLHbtRgCBxG4RMecPZTnmuPEUBCAAAQhAAAIpBFwvlHz//feiH4GjS9tsQokNXwIQyDiBYMFEM0vKly8vFSpUyLgxnoCATQiYFUdozmqTAKbjhpksE8py7B9XPIQABCAAAQhYTcC1QkmoLBK73mSzeu1u+fzr5Uasc2TPKvd2bxBz3D8et1i27jhg2Lm0YTmpW7tETDZXrd4lX36zwrCR56zsctdt9WKypw//8NMa+X3ZVsNOlfMKS+srKsVsEwPWEyC7xHrGrJAYAmYFEnqPJCY+8V6FLJN4E8UeBCAAAQhAwL0EXCmUBGeR2L3M5uvv/5Kbeow3Tln+vDlk3eL7Yz5xl13zgSxausWw81T/5tL7zvox2fzy6xXS7Z7PDBtFCueR5XPvjcmePvzggG9l+Ee/GXbat60q77/eLmabGEgcgWDBRLNKWrRoQXZJ4kLASiYJmGn+SXNWk7Bt+JiZ+JNlYsNA4hIEIAABCEDAQgKuE0qCb7SxaxZJYEwRShBKLPwat9T0xs0is347JRs3n/avQ7NXS5Fj3CQBskdMgnPxY2bKchSHiiZZK/VyMRm2BgEIQAACEICAa4SS4Btt7J5FglBCRombvv2E6l3CzThuirBz94JA4tzYJdJzynISSZu1IAABCEAAAvYn4AqhJLjUxglZJFYLJUuWbZODh44by5QpfbaUKJY3ptNI6U1M+DzxcKhSnB49enhi72zSXgTMiiM0Z7VXHJPhjZksE8pykhEp1oQABCAAAQhYS8DxQokTS22CQ2pF6U28jw1CSbyJutfe6EmU4rg3uvbemVmBhOas9o5rsrwjyyRZ5FkXAhCAAAQgkHwCjhVKgm+1cVKpDUJJCgGauSb/G4BVHlCKYxVZ7AYTUHHkzK5f5eSeeXJqz6ioAdGcNWpUnp9I81fPHwEAQAACEICABwk4UigJ1Y+kS9ssjg1fuIyS06fPyKrVu2Xh0i2yaNk2yZUzm5Qsnk+ubH6e8Wd6Y826PXLkyAljStEieaTQObnTnb/3nyPy/Yw1snb9Xvln31G5qGYxubhuaf86ZjJK1q7fI7PmbpR1G/ZKpkwiDeqUlPoXlZIC+XOaFkr2Hzgmf67YLkuX75DVa/dImVL5pXqVolKtSmEpeHauiGdAr2I+evSkMa9ypUKSLWvKudHXFi/bKvN+3yxbdxyUGlULS61qxeS8iudI1iyZI9plQloCiCWcCisJkD1iJV1shyJgpixH7dD8lfMEAQhAAAIQcB4BxwklwSKJ0/qRhDoioYSS3xZvkdvu+UL+3vxPmkcyZcokra6sLG88e5WcXSC0OBDt9cCHDp+QZ175ST4eu1gOH07paRI4alUvLqOHXCe//r4p6uuBVRh5YtCPMvX7VaJiT+BQ3ztee4G8/vzV8ujAaVFfD3zg4HF5aMC3MvbzpWG/ytq1riKvPnOVX4gJNbFp6xGy7M9txltL5/SWwueeJX0e/UYmfL5MTpw8leaR0qXOlpFvt5MLqxdz3le3DTzWW3FGT0oR7HRwI44NguJwFxBIHB5Al7hPWY5LAsk2IAABCEAAAmEIOEoocaNIonEJFkoee/BSefSZaXL8RNof3APjWLZMQZk55TbJkzt7mvBGI5Ts2XtYru82VhYu2ZruF0jxovmk43XV5bW35xjzihTOI8vn3hvymYVLt8oN3cbK7j2H07XZsH4ZKVokt3w26U9jXvu2VeX919uFfGbu/I3S474pIUWj4AfU18Evt5EmDcuEtBUolPw6rYf0HzhNfvhpTbq+Zs+WRV4fdLV0urY630hMEEAsMQGNR1IRMCuO0JyVg2Q1ATNZJjR/tToq2IcABCAAAQjETsAxQolbRZJgoSQwpKVKFJDml5SXy5qUlwL5csgfK3fIG0PmyrbtB/zTut9aVwY90TLDQsmZM2fkiutGyYKFm/3PXtmiknS69gKpdUFR+Xvzfpn96wZ54725cvTofxkB6QklO3cdknrN35N9B44ZNjNnziTdu9WVFk0ryHnlCsqyFdvlq2l/ySfjFqfxN5xQsnzlTmnaericOnXaeCZnzmxyb48G0qR+GalY/hxZv3GPzF+0WV4fPFdU+NGRNWtmmf31HVKpYqE06wQKJedVOEf+WrPb8LNjhxrSpEFpKV08vyz+Y5tMm7lWps9c63++4NlnyZ+/3CPZs2eN/avOgxYQSzwY9Dhs2axAQnPWOMDHRIYJkGWSYWQ8AAEIQAACELAtAUcIJW4WScIJJRfXKy2fj+qU5gdz7dHRrO1IWbdhj3GowmV3RMooGfP5Uul1/2T/wXz0/kvk/rsbpTmoes1w5+4TZMu2/f73wq1598NfyafjU0SQvLlzyIi32knzSyuksTn2i6Xyv35T5fjxlF4hOsIJJW27fCKzf1lvzFFhZMz710v5sgXT2Ny0Zb90vWuiLF6akh3TrGl5mfhBpzTzAoUSfbPwuXlk/IiOUr1akTRzA5vN6pvvvtKGrJIYvpUhlsQAz0OP0pzVQ8F26VZp/urSwLItCEAAAhDwFAFHCCUPPfSQPyhu6EkSfMICS2/0vfMrnStTx3WV/PlSmp4Gj8+m/Cl33PuF/+Xfp98lZcucnWpaJKHkombv+cWWxheXlUmjO4c9+N//uFo63jHO/34ooWTz1gNSo/HbopkqOvr1bSoP9W4c1uYTz/8obw+b638/lFAyZepKufnuicYczRL5ZsItUrtG+F4h27YflNrNBvszYD4Zdr3R+DZwBAslg19tIx3bhS6p0SyWi68YJtoAVkeHa6rJsNeu8dQ3iHhvFrEk3kTdY4/sEffEkp2kEDBTlqPP0fyVEwQBCEAAAhBIPgHbCyXff/+96IcON4okuq9goWTEW9dKu1ZVwp6OrdsOSrWGb/rf/27iLVLnwhKp5qcnlOgP/vVaDPHP/+yjznJpo7LpnsZAgSGUUPLBpwvlvkenGjY0m2Tx7LvTbaq6Y+dBqdn0XTl2LCWrJJRQ0rzdSH//lBs71JB3Xmod8SvmoSe/lfdH/WbMa9aknEz88MZUzwTuQzNU5n3fXbTBbLjR55GpMmrMQuPtSxqVk88/Sm0vokNMSEMgWCzp0aOHVKiQNvMIdN4ggEDijTh7fZeU5Xj9BLB/CEAAAhBwGgFbCyVeEElCCSUr5t1rlISEG5q1Uez8F/3NXrV0JLjEJT2hZOiH86XfUynik96as+b3vhHPbeAzoYQSLXv56tuVhp1WV1SWjwZ3iGgz8JlQQkmp6i/LoUMpN/G8/WIr6XxdzYg2J0z6Q7r3+dKYV6pkAVk8s1eqZwKFkqsvrywfv5e+n8+8OsPfxLZB3dLy9dibIvrAhMgEAsUSFUlULGF4h4BZcYTmrN45I27dqZksE5q/uvU0sC8IQAACELAzAdsKJYEiSekSmaVL2yx25hiTb4EZJZrdsGPVw5IlS+Z0bZar+Yq/aepH710nrS6vlGp+ekJJv6e/l6EfzDfmVz2/iMz++vaI/k+dtkq6dJ9gzAsllDS+erj8uWK78X64BrPBizzy7DR5b/ivxsvBQolmnJxf/7+smZ6315PSxfNF9HPTtgPy7rB5xjxt0rrlzwdT9XkJFEq00eygx9M2wg1c5NV3f5aBL/9kvFS3dgn5dsItEX1gQnQEZi84LbPmp9zshFgSHTOnzzIrkNCc1emRx/9QBMgy4VxAAAIQgAAE7EvAlkJJcPPWLm2zSenUlSX2JWrCs0ChRMtWNiy9P6KVWISS2//3hXw+OeVa3hbNKsi44R0jrrf0j+1ySZvhxrxQQomKGipu6Hiqf3PpfWf9iDYHj/hVHh04zZgXLJTolcBXd/w4oo1IE+Z+1z3V7TeBQsnTj1wm99zRIF0Trw7+WQa+hFASibPZ90dPOiUbN6fcaNSyZUvjg+EuAjRndVc82U38CdD8Nf5MsQgBCEAAAhCIlYAthZIhQ4aIiiU63NqXJDBwgUJJ/rw5ZN1ia4WS628bKz/8lMK347XVZfArbSKeo8AMj1BCSfGqL/mbqL71Qmvpcn2NiDYDm9IGCyXjv1wmPfpOimgj0oQJH94olzUp558WKJQ893gL6dmtHkJJJIgWvx8oltCvxGLYCTRP9kgCYbOUKwiYKcvRjdP81RXhZxMQgAAEIGAzArYTSrzSlySZQsld90+WsZ8vNVxo2qicfBFFg9K/1uyW+i1TGsCGEkqqN3pbNm9NuUL4kfsvkQdCXDUcfPZHfrJQ7n8spQFssFAy+5cN0rbLaP8j2nA2V46Ml1/pDUKBtwchlNjsO5CI0K/EfjGJxSMEkljo8SwEUghQlsNJgAAEIAABCCSXgO2EksCrgPvflS25dBK0eqIzSp58Ybq8OeQXY3flyhSU36b3jLjT6TPXSodbx4QVSlpc+4H8vniL8X7XjrXkjeevjmjz6Zd+ktcH/xxSKAm+2WfaF93SvRo44mL/TkAoiZZUYucF9ishqySx7OOxmllxhOas8aCPDTcTMJNlQvNXN58I9gYBCEAAAokiYCuhxIvZJBroRAslYz5fKr3un2ycsezZs8rGJfelanga6vAFXv8bKqPk7oe/kk/HLzYebVi/jEz5tEvEMxzYKyU4o0Rv9ilV/RU5fDjl1pvXnrtabulUK6LNo0dPyv4DR+XcQrlDXvuLUBIRYdImBJbgvPjii0nzg4WjJ2BWIKE5a/SMmQkBHwGyTDgLEIAABCAAgcQRsJVQ4ssm8UJfksAQJ1oo+WffUalc9w05cTLlxpFBA1pK91vqpnvqWrb/QH5blJIxEkoo+fbHv+TGO8Yb7+vNPTOn3C7VqhQOa3PP3sNSs+m7/ut/Q10PHHhzz0W1ist3E28JKX4ELvLsqzPklbfnSI4cWaV82YIy7bNbJVeurP4pCCWJ++aS0ZUCS3Bo7JpReombT3PWxLFmJQiEIkDzV84FBCAAAQhAwHoCthFKvJpNoiFOtFCia3a6Y7x89+NffuFj4U+9JGfO/wSFwKM3bfoaueH2sf6XQgklx4+flKoXvyV79h4x5l3VspKMHnJd2BM8YNCP8tbQuf73QwklU75dJTfflXIlsY5IWSXacLZ+iyH+a5M7ta8u776culEtQon131RiWYGskljoWfss2SPW8sU6BDJKwExZjq5B89eMkmY+BCAAAQh4kYBthBKvZpMkSyjR5qxNrn5fjp9IySqpV6ekfPRuB6NkJXDMmbtRuvX+QnbtTrn6V0cooURfHz1+ifR+eIp/3m031Zbnn2gp2bKmbsI69MP58tizP8jJkynXwuoIJZTo6x1u+VSmz1pnzMmVK5s893jLkCU4u/cclrZdPpHlK3cYczWrZfqX3aTGBUVT7QehxN7f5mjsar/4IJDYLyZ4BIFgApTlcCYgAAEIQAAC8SVgC6EkMJvEKw1cA8OYjIwSXf+1936RZ16c7nelaJG8hmBR/8KSsm//Ufl5wd8y4YtlhqChAsrOXYfSFUoMYePWMaKNX32jxgXFpNXl50mNqkVk7fq9Mm3GGr/wEWgznFCyeu1uadJquBw7dtJvs1GDMnJpo7JyQZXCcujwCfl96Vb56JNFcuDQMf+cgY82l16310/z1YJQEt9vIFZYI6vECqoZs2lWHKE5a8Y4MxsC8SZgJsuE5q/xjgL2IAABCEDADQRsIZT4sklKl8gsXdpm/ApYpwciWUKJcntr2Dx5ctCPos1Tw40qlQvLWy+0khbtRkYUSrQE586+k2Xy1OXphqXDNdXk0obl/Bko4YQSNbJq9S7p9eAU/6066RnWTJIHejeS/n2ahpyGUGL/r5bArBJuwElsvMwKJDRnTWycWA0C0RAgyyQaSsyBAAQgAAEIhCaQdKFkzZo1MmTIEMM7rzVx9YUkmUKJ+vDzvI3y0ttzZMaclBIX39BSlyYXl5XBL7eWw0dOSvVGb0UUSnTC6dNnZMxnS+SNIXNFS3wCR8Gzz5KOHarLM/0uk/GTlsld96XcvpOeUKLvnzp1Wt4cNk8+GL1QNm3Zl0bYUYGk1ZWVpV/vxlL1/PBNZBFKnPGt8PnBJwxHK1SoICqWMKwjQHNW69hiGQJ2IEDzVztEAR8gAAEIQMBpBJIulHi97MZOB+bvTfuM7I2tOw4aYkONakUka5bMpl3ULJUVq3bJ6nV75PDR41KnZgmpUK6gaXu+Bw8eOi4rVu2UVWt2Se6zcki50gWkTOkCkj9fzphtY8AeBCi/sT4OZI9Yz5gVIGAnAj5R9NjquzPkFs1fM4SLyRCAAAQg4BICSRdKvF5245JzxDYgEFcClN/EFWcqYwgk1rHFMgScQoCyHKdECj8hAAEIQCBZBJIqlFB2k6ywsy4E7E+A8pv4xQhxJH4ssQQBNxGg+aubosleIAABCEAgngSSKpQElt10aZtNSpeI59awBQEIOJmAr/yGPiXmo4hAYp4dT0LAawTIMvFaxNkvBCAAAQikR8A2QokXrwXmaEIAAuEJ0KfE3OmgOas5bjwFAQikEKD5KycBAhCAAAQgIIJQwimAQAYJTJ22Sm7qMTGDT0We/vXYm6R+nVKRJ3pkxuwFp2XW/FPGbl988UWP7Nr8NskeMc+OJyEAgbQEaP7KqYAABCAAAS8TSKpQotcCa5+S0iUyS5e2WbwcB/buIAKB1znH020VShrULR1Pk462RUPX6MKHQBIdJzOzTpw4IYMGDYrq0dy5c8s555wjhQsXloYNG0r+/Pmjes6Nk5YvXy4TJkwwtpYnTx7p27evG7fpqT1RluOpcLNZCEAAAhCQJGeUIJRwBp1IYMu2A/Lzrxvj7nqzxuXknIJnxd2uUw0ilISPHOJIYk714cOHRQWQjI6sWbNKo0aN5NlnnzX+9NoYP3683HDDDca2ixUrJlu2bPEaAtful+avrg0tG4MABCAAgSACSc0o8V0N3KRuFmlcJzPBgQAEIOAngFCS9jAgkCT2C8SsUOLzMlOmTPLEE0/Ik08+mVjHk7waQkmSA5Cg5ckySRBoloEABCAAgaQQQChJCnYWhQAEoiHguyK4ZcuWoh9eHDRnTV7Ug4WS2rVrS7Vq1dI4dOzYMdG5O3fulD/++EMOHjyYas6IESOkW7duydtIgldGKEkw8CQvR/PXJAeA5SEAAQhAwBICthBK6FFiSWwxCgFHE/B6RgnZI8k/vsFCyQsvvCC+TMhw3p08eVL69esnr7zyin9KoUKFZOPGjZIrV67kbyoBHiCUJACyDZeg+asNg4JLEIAABCBgmkBShRJ6lJiOGw9CwPUEvCqUIJDY52ibEUp83qtQ8sADD/g388EHH8gtt9xin81Z6AlCiYVwHWKashyHBAo3IQABCEAgLAGEEg4HBCBgSwJeuh4YccSWR9Aopwls5hpNRolvJ5s3b5aSJUv6N9anTx957bXX7LnROHuFUBJnoA42R/NXBwcP1yEAAQh4nIAthBKNQf+7snk8FGwfAhAIJOAFoQSBxN5nPhahRHd23nnnyerVq41N3nzzzfLhhx9G3PCpU6eMPid//vmn6DW7+/btkwsuuEBq1Khh9EeJdAuPPr906VJjnezZs0vVqlX9a+7Zs0d++eUX4+PMmTOiPVf0o1y5chH9Cpygdr7++mtjb3v37pV69epJkyZNpHTplOvNMyqUqJ358+fLmjVrjBty1B/1Wz/KlCkjmTPT7D1DAbLpZLJMbBoY3IIABCAAgZAEkiqUfP/996IfCCWcTghAIJiAW4USmrM656zHIpToswULFhRt9KpjwIABEW+/mT59uvzvf//zCx3BpPTaYe1/ojfpZMsW+pcLKqwUKFDAeLR8+fKG+LBt2zZp3769IZCEGs2bN5fRo0dLkSJF0g2ONql97LHH5P3335dDhw6lmVunTh354osv5Oeff47qeuAlS5bI448/LpMnTzaEm1BDferfv7/cc889kiVLFuccHjwNS4DmrxwOCEAAAhBwAoGkCiX6HzjtU6KjS9tsUrqEE5DhIwQgkAgCoyedko2bT0s59XYKAAAgAElEQVSFChWkR48eiVjS0jXIHrEUryXGYxFK9If/tm3b+v36/fff5cILLwzpp2aB3HTTTTJmzJio9lGzZk0ZNWqUkWUSPIKFku+++04uv/xyWbt2bbq2ixYtamSJhPNx165dcvXVVxuZH+kNLTfSXizPPvusMa1YsWJGlkjwWLVqlTRs2FB2794d1Z47duwon376qeiVywx3EKD5qzviyC4gAAEIuJUAQolbI8u+IOBwAm65GhiBxLkH0axQoiJJz549/QLBNddcY2RahBsDBw40Mit8o3LlytK7d2/RDI1zzz1XfvvtN5kyZYohjvjG2WefLStXrjTeDxyBQolmluTIkUO2b98u+fPnl169ehmlNvr6zJkz5csvvxTN6vCNNm3ayKRJk9K4qdkeKmrMnTvX/56KQF27dpWLLrpINmzYIDNmzBDt4XLkyJFUz4cSSk6cOCG6x3Xr1hlztcTmwQcflLp16xpZLVrOs2jRInn++edl4cKFfnu6RtOmTZ17oPA8LAGzZTmZCtWTLAXrQBYCEIAABCAQdwJJFUp0N9x8E/eYYhACjicQWHaj2SSaVeKkgTjipGiF9zVYKNGshtatW6d5QDNCVCDYuXOnUd4ydepU/xzN+pg1a5bky5cv5EIqCGiPDxUPdHTq1EmGDRsmefLkSTN/3Lhxcvvtt4uWwOi49dZbZeTIkanmBQolvjdUXNBng0trdH+XXHKJLFiwwJiqvUC0X0hwzxIVaAJv7FFh59FHH03jn2bNqCi0adMm/3uhhBJlpMKLjlKlShlija9cKNDo0aNHDWHEl8USar/uOGnswkeA5q+cBQhAAAIQsAsB2wglCoTyG7scC/yAQHIJBAolKpJobwLfh/4wZ+XnajuaNcKVAGT0N6NZCt4s2Sr15reiyT1yIVcPFkoy6qL2G3nuuefkrLPOCvmoCixa6uJrvqpZFtrINb1eHG+88YboDTo69AxqZkjjxo399oOFEs0oWbZsmVSsWDGkDypqaBNWX4+QoUOHyp133plqbmBT2mbNmsmPP/4YFsVXX32VSkwKJZRo5on2WtHRuXNnoz9KuOErYdJ9VK9e3chqoVdJRk+iM+dn9Hup7jJng/l8L3VmuPEaAhCAgO0IJF0ooU+JNWdi3/6j8uyrM+S5x1tK1iyJvTFg9drdMu7LP+SRvqRIWxNd91v1ld3YeaeBYorv75nPHJHMpw5Ilsyn5O66g9N1H4HEztFN8S1WoaRSpUrSt29fue2224wbaIKH9ulQccQ39LaY6667Ll0wx48fF7Wr5S46unTpIh9//LH/mWChpHv37v5eYOEMq72//vrLeDs4W0TLe84//3z/o9qAvUWLFun6qOKPZsroCCWUaCaplibp0N4oKg5p49tQQzNttBltiRIluP3G/l8ylngYTfPXGevaybr950jmrHklc77/zqslDtnQqDZubtmypQ09wyUIQAACziWQdKFE0VF+E78DpL8VHPP5Uhnw/E+ya/dB2fFXv4QJJUeOnJSX35kj7wybK7VqFpNvxt0cv41hyTMEArNJNB1fSxZOnz4t+tt330d6n9sBVOE8B+SuOu+FdEUFkpwNIl8Ta4d9eN2HYKGkbNmyxg/swUO/7+rcAwcOGALGyZMnU03RW2W0R0lwOY32A9FSFR161vXa3WialeoNOk8//bTxnPYxCWywGiyUvP7668ZNOukNzUiZM2eOMUV7pfhs6+dvvvmm/3kVM6Jpvhr4TCihZP369anKe4oXL26sqT1SChcu7PVjx/7DEEgvw0SFkp82nOdpdi+++KKn98/mIQABCMSbgK2EEt0c5Texhfi3xVuk5bUf+I0kUih5c+hceXJQSkp2vTolEUpiC6Vnn471WuBoxBSdkxHxJZr5xrpHdsqJnXPlrOzH5aqK49KNYY6K7xjvZ63Uy7OxtvvGzTRz1b4aP/zwg3FT0+bNm/1bVLFk2rRpqbYcWIKiWRja4yOa8eGHHxr9SXTkzZtX9u/f738sWCj5/PPPpV27duma1VtxNFNEh17Fq+VCvqEiiwofOrTfyuLFiyO6GCgAhbv1Rn/7HcxDRSLlcNVVVxkfDRo0oMwmIm13T4j2ZpwNe+vJ9I3VPZdRolnZvoFQ4u6vBXYHAQgknoAthJLA8pvSJTJLl7ZZEk/CJSv+tmiLtGyfHKHk9SFz5ekXEEpccpSSso1AkUR/kHJiKrGZunoVTRBMknLk0l3UjFDiM6iZFzfeeKNfgNDX9fpdFQB8Q8UOFT10XHvttfLZZ59FBUH7kmgTVt9QQUazMnQECyWabaJZJ+mNK664QvQaYR3BQonuwXdtsV4PrD1IIg29qUZv19ERTig5duyY0SB27NixYc3pzT56u46WFznxe0EkTrwfnoDZhthey9ZTgdMnciKU8BUFAQhAIL4EbCGU6JZ85Tf6d7JKzAcZocQ8O55MPoHRk07Jxs2nDUec/p8+s4IJ110m/xz6PIhFKFEbv/76q9SvX9+/ofbt28vEiRP9nwdmVWgDVW2kGs3Q5q+a3eEb2uNDr9jVESyUqGhRq1atdM2mJ5SoOOK7xUevAw68ojicUe0pogJJekKJvqclSyNGjJDhw4cbtwWlN1Swef/998M2xo2GG3PsT8CsQOLVhtgIJfY/03gIAQg4l4BthBKySuJziBBK4sMRK4kn4IZsklDUuO4y8WcpXivGKpSoEKDNSnfs2GG4pGKGihq+oVf9qlCgo1WrVjJlypSoXFfhQgUM39i+fbu/t0e8hZKbb75ZPvroI2OpUOVDoRxesWKFVKlSJaJQEvjsxo0b5dtvvzU+tCRH9xE8atasafRSyZ07d1ScmOQMAogj5uOEUGKeHU9CAAIQiETANkKJOhr4Dd+rWSXHT5yS2XM3yroNe2TNhr2SLUtmOf+8QlKpYiGpXLGQ5Mmd9uYEZbd56wHZu/ew/LFqh9x132R/3H/4spthQ0eZ0mdL3jyhnz956rRs2PiPrFqzS1av2yvrN+6RbNmzSsECuaRG1SJycd1Skj9fzpDnadXqXXL8+Cn5eMISGfrBfGPOBVWLyrsvtvLPr1alcLpNCrdtPyh/LN8ui5dvl+07DkrVyoXlgiqFpWqlwpIrV9ZI55j3XUAg8KYbp2eThAuH2SwTynKSc8BjFUrU68suu0ymT59ubEDLYwL7lgwaNMgoddFRrVo14xrfaMZ7770nd911lzFVb1zSm3B8V+bGWyh5+OGH/dldesWw73ac9PxUsePKK680poQrvUnveW2Gq9cAawPckSNHGk1ufUOvC27dunU0mJhjcwIIJLEHCKEkdoZYgAAEIBCOgK2EEnXyoYceMnz1Wq+S06fPyDvDf5XBI36VbdsPhD2xV7aoJAMebCaVzzsn1Zy+j06VDz9dmO5JHz+iozS/tEKqOZu27JeX354jYz5bKsePp76pIXBijhxZ5eZOtYy1zzorWyobdZu/J2vW/fcf2VBObPnzIcmZM63goc/1uG+S/L54S0jfs2XNIg/9r7H06XmxZEnwNcd820gcAbdmk4QjSJZJ4s5WLCvFKpRow2Dts+FrtqpNVbW5qm9oGY7vOmDNklBBINQ1wsF76NOnj7zxxhsp/1aWLu2/Klg/j7dQoqU22ktER44cOQz7+md6I/D633BCibJZt26dcYtQzpyhRXhdQ4UlLV/yCUx33323vP3227GElWeTSCDa5qzBLmofJ8oS0wYOoSSJh5mlIQAB1xOwnVAS+E2/Sd0s0rhOSjaE28fDT34nw0YtiGqb+XLnkAmjOkmdC/+7ptKMUKJlOjfcNlb2/nMkqnV1Ut3aJeSb8Tenyg4xK5SM/GShPPbsNDly5ETE9fUWnaGvtJXSpQpEnMsEZxHYuFlk9KT/zoBbs0lCRSWWHxrIMrH+nMcqlGgmiWaU+Iae7QcffND/eWCJir6ot8v07t073Y2pmFKuXDm/+KLzfbfS6IPxFkr27t0rRYoUkRMnUr5GVaC599570/VRb6uZN2+eMSdYKFE7F198sZE9ow1dVSzS3i3pDc2e0SwaHQ0bNvRfZWz9CWCFeBEgeyReJFPbQSixhitWIQABCCgB2wkl6pTXGrt+PG6x3Nsv5SYBzZq45cZackPb6lK8eF7JmSOLbNy8XyZO+VNGfPSbHDuWkvXR+OKyMml0Z/8pXrh0q1E6s2b9Hnn2lRn+14e90U6yZM6U8h/MeqWk8Ll5jL+fOnVaajV9VzZvTblWskD+nHLrTbXlqksrStEieUUyify9aZ/MmrdBBg/7VfYfOua3+en718sVl53n//yHn9bIgUPH5atpq2Tilyn19xXLnyOP9G3qn9PmysqpMkJGjP5dHnj8G//7xYvmk/vvaSS1qheVYoXzyrI/t8tPc9fL0JHz5eTJlOaeWjo077s7JXt2SnHc9O0rsIGrU2+6iUc8zJbl8FvWeNAPbSMWoURLVBo1aiQ7d+70G9eGpSoiBI4OHTr4b7tRQWL16tWSJ0/K9+lQI7AURt+fMWOGNG363/faeAslukabNm38/VNU+NCeYrly5Qrpn97so/1WfCNURkmgvWuuucYosUlv6E1B33yT8u9F586dZfTo0dYFHctxJYBAElecaYwhlFjLF+sQgIC3CdhSKAls7KrhcXu/kg63fCrTZ60zTuLAR5tLr9v/uyUh8HhOmbpSbr475caETJkyyaIZvaRUyfypTnC0zVwnTV0ht96dchVlrlzZ5OsxXaVm9aIhvxq0f0ijq4b5M08ubVxePhvVKc3caK8H1gwWzULZszclk+XqyyvL4JfbhOyfMmfuRrn1ns9k957DxtzHH2omfXte7O2vWhft3mslN9GEzkxZTpaCN0vWgvW5YjgawBmYEyyUqEjRs2fPkBa0lOTo0aOydu1aGT9+vCF+HDx40D833K02GzZsMBqfHjmS8v1Qr9XV58uXL59qHbX/5JNPysCBA43bYnSo4DBp0qRU86wQSjTzRRupai8UHSoAaSaICjuB46effpKOHTv6m9fqe6GEEm0Oq01ifUN7tWjZrf67Fjz0+mC98ca3Zy1d0hImhn0JII4kLjYIJYljzUoQgID3CNhSKNEweOUWHM3sKFvrVTl0KOU/oAt+7CnlyxYMexIvbTtSlizbKoXOySNPP9JMOl1bPdXcaIWSq274SOYt+Nt49p47G8jT/f9LDw+1+LOvzpBX3p5jvFWkcB5ZPjdt6nW0QklgmVGJYvnk52+7h20yq+t99d0q6dpzgrF27tzZZcEPd0mRwtx64PRvV4gkkSNoNsuEspzIbKOZESyURPNMqDn16tWTmTNnhu3toeLH448/7n80f/780qlTJ6lbt64UKlRIfv/9d+OK3vnzU5pl69DeHosWLTLeDxxWCCVqP7DxrH6ujWlVwNBSGC3PmT17tnz88ceijVhVQNGbeHSEEkp0jl5J/OOPP/pdV4GoS5cuhkCkfVr0Fhxt3KoZKr7RpEkTI4MmlKBiNjY8Fz8CCCTxYxmtJYSSaEkxDwIQgEDGCdhWKNGtBP4D4ObmrlUavGnc9KLjsQcvlfvuahg2kjt2HpTcuXNI7qCGqr4HohFKVJyZMPkPWbfhH1m/Ya88cE8jo1QmvTHuy2XSs2/Kby7z5s4hG5ben2Z6NELJgYPHpfyFrxqlPzreeam13NihRsST2/DKYbJiVUoKeyRGEY0xIekEAkUSdcZLfUnMwDeTZaLND3UgmpghnvJMrEKJNmjt1q2bPPbYY2myL4K90ttd+vbtG/Ja3OC5KhiMGTPGECuCh1VCia7z0ksviWbV+LI7QpGtXr26DB8+XFQc0hGumav2WlGRZeXKlVEFSEUjvU1Hm+My7EPAjDii3tOcNT4xRCiJD0esQAACEAhFwNZCiToc2K/Erc1d735winw6cYk/Ph2vrS63db5QatcqnuGbXqIRSsx8KYz5fKn0uj/l2mG9AWfr8pTbiQJHNELJ4qXbpNk1I/yPaflQNA1a+zwyVUaNSbnVp9N1NeTdF7ke0kwc7fBMcPPWHj16SIUKqW9jsoOfdvSB5q+JjUpGhBIVRTTLQ8UL/bNGjRpyxx13SMGC4TMEg3fz999/G81cNdPiwIG0t59ddNFFol8vt912m/864GAbVgolupZmdGgGzLRp01ItfdZZZxmNaz/88EM5dOiQcRuPjvSuB9ZSpREjRsgLL7xgZJAED2WqJT+auaINXX1XICf2FLBaKAJmBBItEcxWqbdkKVgHqHEigFASJ5CYgQAEIBCCgO2FEvXZ7WLJrJ83yPXdxsjxE6dShejsArmkaaNycvml5aV50/L+RqzpneRYhZITJ0/Jxr/3yV9rd8vqdXtl+codMnvuRvl78z/+ZbNnyyLbVj6cxo1ohJLPpvwpd9yb0rhP7TzZr1lUX5iz5m6Uqd+vMubqDTjfjPuvvj0qA0yyBYFgkcTLzVtjDYjZshyav8ZK3vrnNWNDe5csWbLE6PdRqlQpqVixoq0ExfXr18vy5ctly5Ythih04YUXStas5hptnzp1SlQkUrFE96121F6lSpUkc2Zv3Hxn/amKzwoIJPHhGC8rCCXxIokdCEAAAmkJOEIoCW7u6sbMEm1aelPPCbJv/9GQ51RrsmteUEzat6kqHdtVk3MLhe7RkVGhREtgvpy6Qr6YukKW/blD/t70j78sJtwXTCxCyUtvz5bnX50Z09ei9mdZNT/96yljWoCHLSGASGIJVjFTlkPzV2tigVUIuJEA4oh9o4pQYt/Y4BkEIOB8Ao4QShSzF8SStev3yLsjfpXPJv8p/+wLLZgoi4Jn55L337xWLm1UNs0JzIhQok1SHxk4zRBH0hNFGtYvI4ULnSXjvlhmTItFKPlf/6/lo7GLYv7K0YwW9YPhDAKIJImJk9ksE/qYJCY+rAIBJxFAILF/tBBK7B8jPIQABJxLwDFCiVfEEt2nluD8umCT/DBrrUybsVb+WJ5ye0DgyJIls7z1YivTt978NGe9dOw2VrTUxjfy5c4h1aoVkQvOLywXVC0iVSufK1UrFZZcubLK5G9Wyi29Uq4mzp49q2xbYa5HyfOvz5SX3pxt2KlUsZC88dxVpr566l1UkpsPTJFL/EOIJIlnbibLhOaviY8TK0LAbgTMiCO6B5qzJieSCCXJ4c6qEICANwg4SijxklgSePy27zgkP8xcLZ9MXCY/z9vgf6tm9WIy/ctuqU5qNBklWt5To9E7cuDQMeNZFUjeeKGVtLqikmTNEroe/JMJi+Weh75KEUpi6FEy/stl0uPf23P0qt8Ni++XzJkzeeOrzYO7RCRJbtBp/ppc/qwOAacQMCOQ0Jw1+dFFKEl+DPAAAhBwLwHHCSU+sUQ77ms5jg439CzZf+CY6EfJ4vnSPW2D3pglL74xy5ijfUtWzf+fnFPwLP8z0QglU6etki7dJ/if+XrsTdKgbsoNBeHGK+/MkWdfmWG8nTVrZtmxql+aqdE0c/19yVZp0W6k/9n5P/SUCuUi3wqx958jhqCSP19O9341umxnwVcA07g1uQE2W5ZD89fkxo3VIWAlAQQSK+labxuhxHrGrAABCHiXgCOFEl+4Am/D0de6tM0mpUs4K5ijxy+RZ17+SXbsPChVKheWOVPvSHcDO3cdksr13vDPmTjqRmnWuJz/82AhYvuqhyVb1tS9PB597gcZ/P484xltCrti3r0Ry1iu7vixzJ2fcn2jCjS71/RP4+dbw+bJgOd/MF6ve1FJ+XZ82ptpVAyqUPs1f8PY3t0byFP9LosYtKtu+EjmLfhb8ufNIVc0P0/ee7VtxGeYkDwCiCTJYx9pZTNlOTR/jUSV9yHgHAKII86JVSRPEUoiEeJ9CEAAAuYJOFoo0W0H/iOhnzstu2Tx0m3S7JoR/gjOmHy7VK9WJGxEgzNGFvzYU8qX/S8jY8WqXdLwyqH+59cvvl/y5c2Ryt4jz06T94b/arymGRprF/ZNVyh58a3ZMui11DfVhBJg3v/oN3lowLeG3QuqFpWZU24LuY9+T38vQz+Yb7ynIs6MKbfL+ZUKhd3zDz+tketvG+t//+0XW0nn62qaP/U8aRkBLbWZ9dsp2bj5tH+NHj162OpaU8s270DDZrNMaP7qwGDjsucJIJC47wgglLgvpuwIAhCwDwHHCyVuEEsuvHSwbNi41zgVZcsUlK8+vUmKFc2T5pQcPnxC2nT+WBYu2RpWjPh70z6p2fQd/7ODX20jHdtVT2Vr3JfLpOe/fUL0jdefv1pu7lgr5Kl8+/1f5YnnpqV5b+3C+6RA/tRlMJ9OXCJ3PzjFmJszZzaZ9dXtIctqtEdK3eZDZdfug8bcUiULyNBX20j9OqXSrPPb4i3S4aZPZf+//VT0auCls++WHDm48cY+30ZSPAnuR1KhQgVRkYRhfwJmskxo/mr/uOIhBMyII0qN5qzOODsIJc6IE15CAALOJOAKoSSUWFK6RGZpclEWR5TiTJ+9Tm7oNtZfjqIiw0031JBaFxSVYkXzyZ69R2Tl6l0ycvTvsnvPYeOk6a03Y0d0lMua/Fd2o6+fOnVaytR8VQ4fPu4/kSq+ZM+WWR7re4m0vqqyaL+Pxle/L1u3HTDmaM+RLtfXlGuuriKliueTfQeOyao1u2TMZ8tk5px1xpyiRfLK9h0H5cyZM8bnP3/TPU0WyIKFm+XyDh/611W7FcufI0ePnZKpY7tKkcK5/e99+tkSufuBFFFFh/Yfade6itStVULOK3eObNt5QKbPWS+fT/5TTp9OWVO5fD6qU0hBxZlffu7xmlIbd8SS5q/uiCO7gIAZgYTmrM47NwglzosZHkMAAs4h4BqhxIfcqaU4wz5aIP2e/N4vRKR3hPTWmVcGXiVdrq8RctqAQT/KW0Pnpnmv7z2N5PH7LjFen/3LBml/y6dy8uR/JRLh1mx5WUUZ/FJrufbmMbL0j23GtCcevkz69GiQ6hG9arhN59HG1cbB47OPOsuljcqmevnbH/+SPo9MNQSYSCNXrmzy4dvtpUWzCpGm8n4CCVBqk0DYCV7KbFkOzV8THCiWg0AAAQQSbx0HhBJvxZvdQgACiSXgOqFE8QWLJZpdUqZ4JmlcJ/TVt4lFHn61P1fskJffnSOTvl7hz6IInF261NlSt3Zxebh3YyNTI9zQrI/HB/0oX05ZLpu37vdPa33V+TLqnfb+z1f+tVsee36aaA+Q4KHZG7VrFpe+PRpI80tTxImnX/pJXh/8s/H3cI1ntVlrz/snG41f/9l31G/2haculzu71kmzjs7R5rLfTvtL9uxNyZYJHCqQdLuptvTp3kAKnfNfRopdYuZlP4KzSLTUpkWLFvQjcdmhMFOWQ/NXlx0CtmNrAogjtg6Ppc4hlFiKF+MQgIDHCbhSKNGYBosl+ppTGr1qD49Nm/fL31v2yY5dh6R86bONBq9mrsbVW3I2btonxYrmlSLn5jZKdoLH9h2HZN2G3bJu4z+S96wcUuX8c6VcmbONcphYxvoNe2Xf/mNSskS+VFcYh7Opvi5fuVPWb/rH8LVsqYJStnQB+pHEEgQLng3uRaJLcPWvBaBtaNJslgnNX20YTFxyPAEEEseHMOYNIJTEjBADEIAABMIScK1Q4tuxkwUTzi0E7EQgVJkNWSR2ilDifDGTZULz18TFh5XcS8CMOKI0aM7qzjOBUOLOuLIrCEDAHgRcL5SEE0yckl1ij2OCF14nEFxmozy49tfrp0KE5q+cAQgkhoAZgYTmrImJTTJXQShJJn3WhgAE3E7AM0KJBpLsErcfZ/YXbwKhBBKu/Y03ZXfYM1uWQ/NXd8SfXVhDAIHEGq5usYpQ4pZIsg8IQMCOBDwllITLLtHXyTCx4/HEp2QRoMwmWeSdv66Zshyavzo/7uwgfgQQR+LH0u2WEErcHmH2BwEIJJOAJ4USBJNkHjnWtjMBBBI7R8d5vpnNMqH5q/NijcexE0AgiZ2h1ywglHgt4uwXAhBIJAFPCyUIJok8aqxlZwIIJHaOjvN9M5NlQvNX58edHUQmYEYcUas0Z43M1gszEEq8EGX2CAEIJIsAQsm/5PUfGx2+P30B0ZKc0sUyS+kSyQoR60LAOgIIJNaxxXJaAjR/5VRAIIWAGYGE5qycnmACCCWcCQhAAALWEUAoCWIbTjApXSKzlCmeSRrXyWxdNLAMgQQQCCWO+JZt2bKl6AcDAlYTMFuWQ/NXqyODfSsJIJBYSdd7thFKvBdzdgwBCCSOAEJJGNbhBBOdTuPXxB1QVoofgXACid5i06JFC9E/GRBINAEzZTk0f010lFgvFgKII7HQ49n0CCCUcD4gAAEIWEcAoSQKtqGuFfYJJvonWSZRQGRK0gjoFb8btpyRjZtPp/IBgSRpIWHhMATMZpnQ/JUjZUcCCCR2jIq7fEIocVc82Q0EIGAvAgglGYiH/oO0du1aWbNmTaqnKMvJAESmJoRAeuU1CCQJCQGLxEDATJYJzV9jAM6jcSNgRhzRxWnOGrcQeMoQQomnws1mIQCBBBNAKDEBPL2yHEQTE0B5JC4EEEfighEjNiNAlonNAoI7IQmYEUhozsphipUAQkmsBHkeAhCAQHgCCCUxno5wZTlqVnuZ6KA0J0bIPB6WgE8c0QnBpTX6GtkjHB63EDArmND81S0nwJ77QCCxZ1y84hVCiVcizT4hAIFkEEAoiRN1LcfRspzg64V95hFN4gQaM4I4wiHwMgEzZTk0f/XyiYn/3hFH4s8Ui+YIIJSY48ZTEIAABKIhgFASDaUMzkmvNEdNIZpkECjTEUc4AxAIQcBslgnNXzlOZgggkJihxjNWEkAosZIutiEAAa8TQCix+AREEk0QTiwOgEPNa9aIjlm/nQpZUqPv+cpqfH936FZxGwIxEzCTZULz15ixe8KAWXEka8H6QtmXJ45IUjeJUJJU/CwOAQi4nABCSQIDnBHRpHSxzFK6RAKdY6mkE8h93JIAACAASURBVIhUUoM4kvQQ4YADCJBl4oAgOcBFswJJtkq9JUvBOg7YIS66gQBCiRuiyB4gAAG7EkAoSVJkfD1NQl03HOiSr0wH4SRJgbJo2cCMEV0iVCNWnzCif7Zo0cLIIGFAAALRETArmJAFEB1ft85CIHFrZN25L4QSd8aVXUEAAvYggFBijzj4m8CGawbrc9N3/bB+jnhik+BF4YYKIxu3npYNW86EFUV8ZiipiQIoUyAQJQEzZTk0f40SrkumIY64JJAe3AZCiQeDzpYhAIGEEUAoSRjq6BfyZZvoE5GEE0MwKZFZyhTPZCyAeBI9Zytm+jJFfKKIrhEuWyRQGClfvrzoB1kjVkQFmxBIIWA2y4Tmr+48QQgk7oyrl3aFUOKlaLNXCEAg0QQQShJN3OR6PsEkUqmOz3ygeIKAYhJ6Oo+ZEUTUnE8I0VKawM/j7yEWIQCBcATMZJnQ/NUd58msOEJzVnfE3227QChxW0TZDwQgYCcCCCV2ikYGfMlo1kmg6eAMFENIoXFsGvo+MUTfyEiGSKAhFUbIFsnAwWYqBBJMgCyTBANP0nJmBRKasyYpYCwbFQGEkqgwMQkCEICAKQIIJaaw2fOhQPEk2syTUDsJlY3iNjElnAhiiCKbT2c4wL5MEZ8oogYoo8kwRh6AQNIImBVMaP6atJBFtTACSVSYmORQAgglDg0cbkMAAo4ggFDiiDDF5mS8BJRwoorvdV+flMB52jMl2hGc1RIoZkRjQ7M+fEObpgYOM+JHqDWDS2cQRKKJDHMg4BwCZspyaP5qr/gijtgrHnhjHQGEEuvYYhkCEIAAQonHz4CKKDo0A8U3YslGcTLOwAyQwMwQxBAnRxXfIWCegNksE5q/mmcey5MIJLHQ41knEkAocWLU8BkCEHAKAYQSp0QqiX6GElOCxRX93Dcvia76lw5V9qLih28E/p0SGTtEDB8gYF8CZrJMaP6amHiaFUdozpqY+LCKtQQQSqzli3UIQMDbBBBKvB1/S3cfrXASmM0S6FCgmBGNowge0VBiDgQgEAsBskxioRe/Z80KJDRnjV8MsJR8AgglyY8BHkAAAu4lgFDi3tiyMwhAAAIQsIiAWcFE3aE0x3xQEEjMs+NJ9xFAKHFfTNkRBCBgHwIIJfaJBZ5AAAIQgIDDCJgpy6H5a8aCjDiSMV7M9g4BhBLvxJqdQgACiSeAUJJ45qwIAQhAAAIuJGA2y4QMk9CHAYHEhV8kbCmuBBBK4ooTYxCAAARSEUAo4UBAAAIQgAAE4kjATJYJzV9TAmBWHKE5axwPMKYcQwChxDGhwlEIQMCBBBBKHBg0XIYABCAAAWcQIMskujiZFUhozhodX2a5kwBCiTvjyq4gAAF7EEAosUcc8AICEIAABFxMwKxgokjcXJqjXE7umSen9oyKOvra4wWBJGpcTHQxAYQSFweXrUEAAkkngFCS9BDgAAQgAAEIeIWAmbIctzV/JXvEK6edfVpNAKHEasLYhwAEvEwAocTL0WfvEIAABCCQNAJms0ycmmGCQJK0o8bCLiWAUOLSwLItCEDAFgQQSmwRBpyAAAQgAAGvEjCTZeKU5q9mxRGas3r1q4F9Z4QAQklGaDEXAhCAQMYIIJRkjBezIQABCEAAApYRcEuWiVmBhN4jlh0tDLuQAEKJC4PKliAAAdsQQCixTShwBAIQgAAEIJBCwKxgos8mszSH5qycYAgkjgBCSeJYsxIEIOA9Aggl3os5O4YABCAAAYcQMFOWk+jmr2SPOOQw4abrCCCUuC6kbAgCELARAYQSGwUDVyAAAQhAAALhCJjNMrEqwwSBhLMKgeQSQChJLn9WhwAE3E0AocTd8WV3EIAABCDgMgJmskzi1fzVrDhCc1aXHUK2YwsCCCW2CANOQAACLiWAUOLSwLItCEAAAhBwP4FEZZmYFUhozur+M8gOk0cAoSR57FkZAhBwPwGEEvfHmB1CAAIQgIDLCZgVTBRLeqU5NGd1+cFhe44mgFDi6PDhPAQgYHMCCCU2DxDuQQACEIAABKIlYKYsJ7j5K9kj0dJmHgSSSwChJLn8WR0CEHA3AYQSd8eX3UEAAhCAgEcJmMkyUdHk1J5RURPT+ZTXRI2LiRCIKwGEkrjixBgEIACBVAQQSjgQEIAABCAAARcTMJNlkh4OXwZKpkL1JEvBOi4mx9YgYG8CCCX2jg/eQQACziaAUOLs+OE9BCAAAQhAIGoCZrJMfMbJHokaMxMhkBACCCUJwcwiEICARwkglHg08GwbAhCAAAS8SyBYMDl2spC8NrernD6TSS4pvUoalZnih4NA4t1zws7tTQChxN7xwTsIQMDZBBBKnB0/vIcABCAAAQiYJuAryzmw8hF5flZ3w07zsivkktpn03vENFUehEBiCCCUJIYzq0AAAt4kgFDizbizawhAAAIQgICfwMmTJ+WRRx4xPm/R5AK5vM3N0IEABGxOAKHE5gHCPQhAwNEEEEocHT6chwAEIAABCMRO4NSpU9K/f/8UoaRFC7n88stjN4oFCEDAUgIIJZbixTgEIOBxAgglHj8AbB8CEIAABCBw5swZefjhhw0QzZs3lyuuuAIoEICAzQkglNg8QLgHAQg4mgBCiaPDh/MQgAAEIACB+BBQoUQFk2bNmslVV10VH6NYgQAELCOAUGIZWgxDAAIQEIQSDgEEIAABCEAAAkbpjZbgXHLJJdKqVSuIQAACNieAUGLzAOEeBCDgaAIIJY4OH85DAAIQgAAE4kNAm7lqU9emTZtI69Zt4mMUKxCAgGUEEEosQ4thCEAAAmSUcAYgAAEIQAACEBB57LHH5Pjx49K4cWNp27YtSCAAAZsTQCixeYBwDwIQcDQBMkocHT6chwAEIAABCMSHwBNPPCFHjx6Vhg0bSrt27eJjFCsQgIBlBBBKLEOLYQhAAAJklHAGIAABCEAAAhAQGTBggBw5ckQaNGgg7du3BwkEIGBzAgglNg8Q7kEAAo4mQEaJo8OH8xCAAAQgAIH4EHjqqafk0KFDUr9+fenQoUN8jGIFAhCwjABCiWVoMQwBCECAjBLOAAQgAAEIQAACIs8884wcOHBA6tatK9dffz1IIAABmxNAKLF5gHAPAhBwNAEyShwdPpyHAAQgAAEIxIfAwIEDZf/+/XLRRRdJx44d42MUKxCAgGUEEEosQ4thCEAAAmSUcAYgAAEIQAACEBB57rnn5J9//pHatWtLp06dQAIBCNicAEKJzQOEexCAgKMJkFHi6PDhPAQgAAEIQCA+BAYNGiR79uyRWrVqSefOneNjFCsQgIBlBBBKLEOLYQhAAAJklHAGIAABCEAAAhAQeeGFF2T37t1So0YNuemmm0ACAQjYnABCic0DhHsQgICjCZBR4ujw4TwEIAABCEAgPgReeukl2blzp1SvXl26du0aH6NYgQAELCOAUGIZWgxDAAIQIKOEMwABCEAAAhCAgMgrr7wi27dvl2rVqsktt9wCEghAwOYEEEpsHiDcgwAEHE2AjBJHhw/nIQABCEAAAvEh8Nqrr8rWbdukSpUq0q1bt/gYxQoEIGAZAYQSy9BiGAIQgAAZJZwBCEAAAhCAAAREXn/9ddmyZYucf/75ctttt4EEAhCwOQGEEpsHCPcgAAFHEyCjxNHhw3kIQAACEIBAfAi8+eabsmnTJqlUqZLccccd8TGKFQhAwDICCCWWocUwBCAAATJKOAMQgAAEIAABCIi8/fbbsnHjRqlYsaJ0794dJBCAgM0JIJTYPEC4BwEIOJoAGSWODh/OQwACEIAABOJD4J133pENGzZI+fLlpWfPnvExihUIQMAyAggllqHFMAQgAAEySjgDEIAABCAAAQiIDB48WNatWyflypWTu+66CyQQgIDNCSCU2DxAuAcBCDiaABkljg4fzkMAAhCAAATiQ2DIkCGyZs0aKVOmjNx9993xMYoVCEDAMgIIJZahxTAEIAABMko4AxCAAAQgAAEIiAwdOlRWr14tpUqVkt69e4MEAhCwOQGEEpsHCPcgAAFHEyCjxNHhw3kIQAACEIBAfAi8//77smrVKilZsqTce++98TGKFQhAwDICCCWWocUwBCAAATJKOAMQgAAEIAABCIiMGDFCVqxYIcWLF5c+ffqABAIQsDkBhBKbBwj3IAABRxMgo8TR4cN5CEAAAhCAQHwIjBw5UpYvXy5FixaV++67Lz5GsQIBCFhGAKHEMrQYhgAEIEBGCWcAAhCAAAQgAAGRDz/8UP744w8pUqSI3H///SCBAARsTgChxOYBwj0IQMDRBMgocXT4cB4CEIAABCAQHwIfffSRLF26VM4991x58MEH42MUKxCAgGUEEEosQ4thCEAAAmSUcAYgAAEIQAACEBAZ/fHHsnjJEjnnnHPk4YcfBgkEIGBzAgglNg8Q7kEAAo4mQEaJo8OH8xCAAAQgAIH4EPjkk09k0aJFUrBgQenXr198jGIFAhCwjABCiWVoMQwBCECAjBLOAAQgAAEIQAACImPGjJHff/9dChQoII888ghIIAABmxNAKLF5gHAPAhBwNAEyShwdPpyHAAQgAAEIxIfAuHHjZMGCBZIvXz557LHH4mMUKxCAgGUEEEosQ4thCEAAAmSUcAYgAAEIQAACEBAZP368zJ8/X/LkySNPPPEESCAAAZsTQCixeYBwDwIQcDQBMkocHT6chwAEIAABCMSHwMSJE2XevHmSO3duGTBgQHyMYgUCELCMAEKJZWgxDAEIQICMEs4ABCAAAQhAAAIin3/+ufzyyy+SK1cueeqpp0ACAQjYnABCic0DhHsQgICjCZBR4ujw4TwEIAABCEAgPgS++OIL+fnnnyVHjhzyzDPPxMcoViAAAcsIIJRYhhbDEIAABMgo4QxAAAIQgAAEICAyadIkmT17tmTPnl0GDhwIEghAwOYEEEpsHiDcgwAEHE2AjBJHhw/nIQABCEAAAvEhMGXKFJk5c6ZkzZpVnnvuufgYxQoEIGAZAYQSy9BiGAIQgAAZJZwBCEAAAhCAAAREvvrqK5kxY4ZkzpxZBg0aBBIIQMDmBBBKbB4g3IMABBxNgIwSR4cP5yEAAQhAAALxITB16lSZPn26ZMqUSV544YX4GMUKBCBgGQGEEsvQYhgCEIAAGSWcAQhAAAIQgAAERL799lv54YcfDBQqlKhgwoAABOxLAKHEvrHBMwhAwPkEyChxfgzZAQQgAAEIQCBmAt9/9518P22aYef555+XLFmyxGwTAxCAgHUEEEqsY4tlCEAAAgglnAEIQAACEIAABGTatGny3XffGSS0mas2dWVAAAL2JYBQYt/Y4BkEIOB8Agglzo8hO4AABCAAAQjETODHH3+Ub775xrCj1wPrNcEMCEDAvgQQSuwbGzyDAAScTwChxPkxZAcQgAAEIACBmAn89NNP8vXXXxt2nn76acmZM2fMNjEAAQhYRwChxDq2WIYABCCAUMIZgAAEIAABCEDAuBpYrwjW8eSTT8pZZ50FFQhAwMYEEEpsHBxcgwAEHE8AocTxIWQDEIAABCAAgdgJzJo1SyZPnmwYGjBggOTOnTt2o1iAAAQsI4BQYhlaDEMAAhDgemDOAAQgAAEIQAACInPmzJEvv/zSQPH4449L3rx5wQIBCNiYAEKJjYODaxCAgOMJkFHi+BCyAQhAAAIQgEDsBH7++Wf54osvDEOPPvqo5M+fP3ajWIAABCwjgFBiGVoMQwACECCjhDMAAQhAAAIQgIDI3Llz5bPPPjNQPPLII1KgQAGwQAACNiaAUGLj4OAaBCDgeAJklDg+hGwAAhCAAAQgEDuBX3/9VSZMmGAY6tevnxQsWDB2o1iAAAQsI4BQYhlaDEMAAhAgo4QzAAEIQAACEICAyPz582X8+PEGioceekgKFSoEFghAwMYEEEpsHBxcgwAEHE+AjBLHh5ANQAACEIAABGIn8Ntvv8nYsWMNQw8++KCce+65sRvFAgQgYBkBhBLL0GIYAhCAABklnAEIQAACEIAABEQWLlwon376qYHi/vvvlyJFioAFAhCwMQGEEhsHB9cgAAHHEyCjxPEhZAMQgAAEIACB2AksWrRIPvnkE8NQ3759pVixYrEbxQIEIGAZAYQSy9BiGAIQgAAZJZwBCEAAAhCAAARElixZIh9//LGBok+fPlK8eHGwQAACNiaAUGLj4OAaBCDgeAJklDg+hGwAAhCAAAQgEDuBZcuWyahRowxD9957r5QsWTJ2o1iAAAQsI4BQYhlaDEMAAhAgo4QzAAEIQAACEICAyJ9//ikffPCBgeKee+6R0qVLgwUCELAxAYQSGwcH1yAAAccTIKPE8SFkAxCAAAQgAIHYCSxfvlxGjhxpGOrVq5eULVs2dqNYgAAELCOAUGIZWgxDAAIQIKOEMwABCEAAAhCAgMjKlStl+PDhBoq77rpLypUrBxYIQMDGBBBKbBwcXIMABBxPgIwSx4eQDUAAAhCAAARiJ/DXX3/JsGHDDEM9evSQChUqxG4UCxCAgGUEEEosQ4thCEAAAmSUcAYgAAEIQAACEBBZvXq1DB061EBx5513ynnnnQcWCEDAxgQQSmwcHFyDAAQcT4CMEseHkA1AAAIQgAAEYiewdu1aee+99wxDd9xxh1SqVCl2o1iAAAQsI4BQYhlaDEMAAhAgo4QzAAEIQAACEICAyPr16+Xdd981UNx2221y/vnngwUCELAxAYQSGwcH1yAAAccTIKPE8SFkAxCAAAQgAIHYCWzYsEHeeecdw9Ctt94qVatWjd0oFiAAAcsIIJRYhhbDEIAABMgo4QxAAAIQgAAEICDy999/y1tvvWWguOWWW6RatWpggQAEbEwAocTGwcE1CEDA8QTIKHF8CNkABCAAAQhAIHYCmzdvljfeeMMw1LVrV6levXrsRrEAAQhYRgChxDK0GIYABCBARglnAAIQgAAEIAABkS1btsjrr79uoOjSpYvUrFkTLBCAgI0JIJTYODi4BgEIOJ4AGSWODyEbgAAEIAABCMROYNu2bfLqq68ahjp37iy1atWK3SgWIAABywgglFiGFsMQgAAEyCjhDEAAAhCAAAQgILJjxw55+eWXDRSdOnWS2rVrgwUCELAxAYQSGwcH1yAAAccTIKPE8SFkAxCAAAQgAIHYCezauVNefOklw9ANN9wgderUid0oFiAAAcsIIJRYhhbDEIAABMgo4QxAAAIQgAAEICCye/dueeGFFwwU1113ndSrVw8sEICAjQkglNg4OLgGAQg4ngAZJY4PIRuAAAQgAAEIxE5g79698vzzzxuGOnToIPXr14/dKBYgAAHLCCCUWIYWwxCAAATIKOEMQAACEIAABCAgsm/fPnn22WcNFNdee61cfPHFYIEABGxMAKHExsHBNQhAwPEEyChxfAjZAAQgAAEIQCB2Avv375eBAwcahq655hpp1KhR7EaxAAEIWEYAocQytBiGAAQgQEYJZwACEIAABCAAAZGpU6fK9OnTDRRt27aVxo0bgwUCELAxAYQSGwcH1yAAAccTIKPE8SFkAxCAAAQgAIHYCPzwww/y7bff+o20bt1amjZtGptRnoYABCwlgFBiKV6MQwACHieAUOLxA8D2IQABCEDA2wSCRRKlUblyZSlRooRceeWV3obD7iFgYwIIJTYODq5BAAKOJ4BQ4vgQsgEIQAACEICAOQKBIknu3Lnl0KFDqQxdddVV0qxZM3PGeQoCELCUAEKJpXgxDgEIeJwAQonHDwDbhwAEIAABbxIIFEny5MkjXbt2lcGDBxswcuTIIceOHTP+zg043jwf7Nr+BBBK7B8jPIQABJxLAKHEubHDcwhAAAIQgIApAsEiSbdu3aRYsWLyyCOPGPbq1q0rixYtkhMnThif33jjjXLhhReaWouHIAABawgglFjDFasQgAAElABCCecAAhCAAAQg4CECoUSSUqVKyenTp6Vfv34GiRYtWkiZMmVk+PDhfjIqplSpUsVDpNgqBOxNAKHE3vHBOwhAwNkEEEqcHT+8hwAEIAABCERNIJxI4jPw0EMPGX+97LLLjEauixcvltGjRxuvZcmSRe68804pX7581OsxEQIQsI4AQol1bLEMAQhAAKGEMwABCEAAAhDwAIFIIoki0IwSzSy59NJL5eqrrzaozJs3TyZOnGj8XRu+qlhSvHhxDxBjixCwNwGEEnvHB+8gAAFnE0AocXb88B4CEIAABCAQkUA0Ioka6d+/v5w6dUouueQSadWqld/uzJkzZcqUKcbnBQsWlO7duxt/MiAAgeQRQChJHntWhgAE3E8AocT9MWaHEIAABCDgYQLRiiSK6NFHHzUauDZp0kTatGmTitp3330n06ZNM17TjBLNLNEMEwYEIJAcAgglyeHOqhCAgDcIIJR4I87sEgIQgAAEPEggIyKJ4nn88ceNa4EbNWok11xzTRpikyZNktmzZxuva68SFUu0dwkDAhBIPAGEksQzZ0UIQMA7BBBKvBNrdgoBCEAAAh4ikFGRRNE88cQTcvToUbn44ovl2muvDUlr3LhxsmDBAuO9qlWryq233uohqmwVAvYhgFBin1i4wZPJkyf7t1GnTh3jyngnDrfsw4ns3eYzQonbIsp+IAABCEDA8wTMiCQK7cknn5TDhw9LgwYNpH379mE5fvTRR7J06VLj/QsvvFBuvPFGzzMHAAQSTQChJNHE3bueNvEOzA4cP368XHfddY7bsFv24TjwLnUYocSlgWVbEIAABCDgTQJmRRKl9fTTT8vBgwelXr16Ef+TPGzYMPnrr78MyOlloHgzCuwaAtYTQCixnrFXVnCLwOCWfXjl3Nl9nwgldo8Q/kEAAhCAAASiJBCLSKJLPPPMM3LgwAHRtOsbbrgh3VW1l8nQoUPl77//NuY1a9ZMrrrqqig9ZRoEIBArAYSSWAnyvI+AWwQGt+yDk2kPAggl9ogDXniUwJo1a/w7r1ChgkcpsG0IQCAeBGIVSdSHZ599Vvbt2ycXXXSRdOzYMaJbOlczS3bs2GHMvfLKK+Wyyy6L+BwTIACB2AkglMTOEAspBNwiMLhlH5xLexBAKLFHHPDCpgQChQyfi2vXrvV7G/h3fTHUfKu2Fiis6O0TwSPwNUQYq6KAXQjYg0A8RBLdyfPPPy979+7NUN+R7du3G2LJ/v37DRjt2rWThg0b2gMMXkDAxQQQSqwP7qFDh2TWrFny22+/GU2slyxZInny5JHSpUtL69atDUG5QIECUTuydetWmTFjhmFr/vz5op/XqlXLEKc1k++SSy6RrFmzpmtv+PDh8ueffxpzWrVqZYjTZ86cEb3C/ZdffpF58+bJypUrpUyZMlKpUiXp1q2b0XcqeEycOFF+/vln4+VTp07JG2+84Z+i+/P1KNHeJS+++GK6PunV8XPmzJFff/3VWLty5crGnvSjZcuWctZZZ4V8Xv/N2bVrl/Fezpw55amnnkp3/4MHD5bVq1f7bT388MNGfOK1j6gDyURPEEAo8USY2WQoAj5Rwyd2BIoeiRQ8Eh0dn2gSKKT4/o6gkuhosB4EYieQWiTJLd263SalSpUyZXjQoEGyZ88eqVmzpnTp0iVqGxs3bjTKcI4fP24806lTJ6ldu3bUzzMRAhDIOAGEkowzy8gTy5YtM27/CvzBPPj5ggULytdffy3169ePaHrMmDHSvXt3o7wx3NCr2T/99NN0v4e3adNGpkyZYpgYMGCA3HfffXLLLbfIF198EdJs5syZpUePHvLmm2+mEiF69eolKjxEGtmyZfN/bw+eq8K6XhOvoku4Ub16dcO3UL/UUyaBzcBfe+016dOnT0hTKoY0btzYEIV06L9RH3/8scRjH5EY8L43CSCUeDPunth1oBBilQhSukTmNCzLFM9kOd8NW1L+kfCNjZtPx3XNYDFF/3FDRIkrYoxBIC4EAkWS3Llzy223mRdJ1CH9raH+dq9GjRpy0003ZcjHVatWyfvvv+9/Rq8N1uuDGRCAgDUEEEqs4apWx44dK7fffrtoRkngKF68uGzbts0oVfENzTD58ssvw5Ydaj+n//3vfzJkyJBUtlSAOOeccwx7gUPFlw8//NDIWAk1AoWSa665RpYvXy76/dc3NHtDby8LHiqU9O7d2/9yrALD3Llz5frrr5dNmzb5bWbKlEmKFi1qZMoE72nChAlGL6vgoWKUT+TJly+fkZGiNgKHZrxodsrixYuNl4sUKWJk1SirWPdh3SnCstMJIJQ4PYL47y93UTHEJ4iYyQgJFD18YkfpYmmFkNIl7A994+b/fNy4NbWI4hNZzIorKpj4fiuAgGL/s4CH7iUQb5FESb388stGv5ELLrhAbr755gzD07R0/Q2fDv0tpv6mEZE1wxh5AAJREUAoiQpThictXLjQ+KHcl7mg/9fRbLsmTZoYP8D/888/MnPmTHnggQf8N3/lyJHDKH1p2rRpmvUeffRRee655/yvt2jRQvr372+Uw6iosWHDBtHSFc0M8ZUwqoiiGS1aOhM8AoUS33tly5Y1ekypj5pRqDanTp1qCCMnT540pqmooDeV6Z86VOzx7VGFCN2Db2hWi4ogvhF4dbC+pkKMCuG6jg4VfN577z3RvWkpkv5//KuvvpJXXnnFP6dEiRLG69mzZ0+1JRWK1JZmp+hQkV6voA8cr7/+uvTt29f/0meffWZk+8S6jwwfDh7wFAGEEk+F2/mbVQHErCDiE0JCiSBOED+sip5PVAkUVMyIKYECitajMiAAAesIWCGSqLevvvqq8dtN/U+rZoSYGVqjrr851KE/BKhYov9BZkAAAvElgFASX54+a5rJoT/k66hYsaJMnz5dSpYsmWYxzZrQDAnNgNChIon2HwkceiuYih1Hjx41XtayxFGjRokKIcFj0aJFRkNs7fuko23btkamSvAIFkq0HEWFg3PPPTfNXBWuu3bt6n/9888/N/pIU4qQBQAAIABJREFUBY+MNkENFH+0n4kKPeedd14au9qHRcuJTpw4YbynJZr6b0LwUGEkUJxXjj7RSTlrzxNfyZIyVCEn1MjoPqw5QVh1CwGEErdE0oX78GWF6DdfHdFmifgEkSYXZTGe87IIEo9joUJKsIgSbTaKTzAh8yQekcAGBFIIWCWSqG2tD9f/lFapUsVoAGh2aHO9yZMnG4+fffbZRl2+/saRAQEIxI8AQkn8WPosaTnJxRdf7Des38tUiAg3VFAJLJFZv3690UTVNzQ7YvTo0canmumhv+xLr1mrCh4dOnTwP//jjz+mKVcJFkr0e3ZwqYrPgAoUWhrk6x+lGR6auRI8MiIwaJmP9h3x2Rw5cmS6wvqTTz5pNGnVocKTCkuacRg8AgUqzWrUzB5lpT1MtJeJjsKFC8sff/whhQoVChmSjOwj/qcHi24jgFDitog6eD+B2SKRRJHA7BBfeQyCSOKDHyiiaBZKJAGFrJPEx4gV3UXASpFESemtB5s3bzZ+e6f1+bGMwB/iihUrZogl2keFAQEIxIcAQkl8OAZaueuuu4wSEh36fXDFihXpLqL9R/SH9oMHDxrztMmq3kSjQ/ub5M2b11/eoqWN999/f7r29Ad9XdfXQFZFgk8++STVM8FCia98JpzhCy+8UDRbRcc999wjb731VpqpGREYXnjhBenXr59hQzNtVPwJlSHjW0T7iujNPr4RLCb5Xtd/e6pVq2ZcUa9DMxy1X5aW8/jG+PHj/bfxhNpvRvYR/9ODRbcRQChxW0QdtJ/AjJFohRGyROwf4EDxZNb8UxEd9mWdUK4TERUTPE7AapFE8ep/oDVVXFOoQ6VHZzQEmlWiv5HVUa5cOcNmpKsvM7oG8yHgVQIIJfGPvP5Qrt9rdagYoNfXRhoqFBw5csSYpmWGvuuCNSMi8PYv7f8Uqjwm2P7TTz9t3GajQwUGtRM4AoUSta9XF6c3tOHrpEmTjCnad2TcuHFppmdEYNAbdrR8SIcK6oFNvEP5of1PtEmrr8FsYFlN8PwRI0b4RXp9RjNIfKJRON8DbWRkH5HiyvsQQCjhDCSUgAoikUppKJ1JaEgSstjsBSkNZSNlnfgyTijVSUhYWMRBBBIhkiiOt99+W/SqX/1a1Osk4zH0N4Bap64j1pKeePiDDQi4hQBCSfwjqU1RfQ1K3333XdEME7ND+2h07tzZeFx/6PdlSkSypxkkvuvZtc+TZqvobTK+ESiU3HDDDcYNPekN7Uni63Vy3XXXiX5PDh4ZERjq1q0rCxYs8JvQG30iDe1BolfP69AbfdJrFq59Wr799ttUJjVrR2+5iSQ0ZWQfkXzmfQgglHAGLCUQTdYIwoilIbClcV/WSSThhGwTW4YPpxJMIFEiiW5LfzDQtGgVK3v27Bm3nWpDQb0RR4f+htT3w0PcFsAQBDxIAKEkvkHXMhoVJnxX/6q4oA1VzQ7NCtHsEB1aQuK72jaSvV9++UUaNmzonxZcqhIolIS6ISbYfjyFEi3z0XKi4GuTI+0p8P2BAweKNoMNNzSrUUtwfM1bdZ72KOnYsWPEZRBKIiJiQgYIIJRkABZToyMQbdYIZTTR8fTCLF/GSXqlOogmXjgJ7DGYQCJFEl1ba/M1jVx/q9qrV6+4BkTTs7UJoA69FrN9+/ZxtY8xCHiNAEJJfCOuGR++shm1/M0338gVV1xhepE+ffoYfZ90qPAxZ86cqGzptcDaLNU3VGQO/DyZQole4eu7XjiqzYSY9Nhjj8kzzzwT9nEVSPTmtU2bNhlzNJtG2QU22Q33MEKJ2ajwXCgCCCWci7gQiJQ5Epg1QtPVuCB3tZFIwgmiiavDz+b+JZBokUSXHTJkiHHDmF73qE3/4jn0hgS9GlJLe3RceumlcvXVV8dzCWxBwFMEEEriH+78+fPL/v37DcNaLqIZG2aHljL27t3beFxvvPF974tk7+uvv/Y3hFWRQIWDwEbYyRRKVIjQW3R8PVkefPDBDN+QpmU06ZXQaNmn/lsROLTBrTakzZkzZ7r4EEoinS7ezwgBhJKM0GJuGgK+7JFQzVhVHCFrhEMTKwFEk1gJ8rwTCSRDJFFOw4YNk7/++sv4T73vP/jx5Kc/gOga27dvN8zqb2ubN28ezyWwBQHPEEAoiX+o69Sp42+Oqre7PPTQQ6YX0Z58vl/s6HW4R48eTfd2GN9C77zzjl+oVtHa1zPF934yhRL1QRvI+hrM9u/fX5577jnTjIIfDGSm7+n18prFouOBBx6Ql156CaEkbrQxFIkAQkkkQryPOMIZsA2BaEQTGsHaJlw4YpJAskQSdXf48OGycuVK4+aGaBr0mdmi3vygYomvsaHeyNCoUSMzpngGAp4mgFAS//B36tTJ3xw1mltW1AMVl30ZFioy6w/3OrR0RD/3jZkzZ0qTJk0iOq09nLQRrI7LL788TWPTZAslXbt2Fe07pUMbr06dOjXinqKZoE1rL7jgAr8wpA1tr732Wv91wCo2zZ49O90SHDJKoiHNnGgJIJRES+r/7J0HdFRFG4bfdJLQeygBQpEOUpUiXZoUxYZIERHE3hW7YsVeafqDIFhAQRRFBUSKIr1IlwABAtJ7TcJ/vrvezd3N1my5Zd85x2PIzp3yzKTsk2++ifB63iJHBI9Ej/BYTYRvlDBO35M04dGcMC4EuwoqAT0liUxErmbcvHkzUlJS8OCDDwZ1btrGJFmfhFZL8kQpkqSvcePGIeuPDZOAFQlQlAR/Vd9//327JE5ISEBmZqbHnBzHjh1Tvl9KtIgUWRO5YlgtcoOY5H2SIlJ45syZHget3jqWlZWl1JNcHpLTQ1v0FiVvvfWWEt0hRY4Gya1mwfj+LXmxRo8erbQruWLkZ1GZMmWUI5qqjPF2BIeiJPhfE5HcIkVJJK++D3P3JkgoR3yAyCohJyDSxN0NOiJNVHES8oGwAxIIgIDekkSGPnHiROUKxrJly+Khhx4KYDbeH5W/wkpkiVoGDhyo3HTAQgIk4BsBihLfOPlTSyJDRG7s27dPeUxycIwaNcptE1qxkpiYqDwneU7UIlfxyhW+UiQiYsGCBW6jSuRGGfk+KLlRpIiAkQTYkhNEW0IhSqT9+Ph4XLx4UelKEnu7uyJejlDWrFnTzkjyTf3yyy8ejxXJnCQHllxlLBGLzmX+/PmKYBIGUrRXM+/YsUP52aBG7Xg7guPrPPzZF6wbmQQoSiJz3b3O2p0gUfOOMHLEK0JW0ImASBNXt+cwykSnBWG3PhEwgiSRgU6aNAly40Lp0qXtfzH0aQL5rLR+/Xr7mwL5y+Qdd9yBatWq5bM1PkYCkUWAoiQ0663NESI9PPPMM/ZrfrU9SrJWibxToz+eeOIJvPrqq3kG1apVK/uNNyJT5Kpb52uHRVAMGjQIU6dOtT8vRyEHDx6cp71QiZIKFSpg7969Sn8id0RquCsyTjkaoxa51Wf69OmK3NEWifB48803IWxEgoiE37Rpk8PtQnLkRq5PFiEipVmzZpArkkUsqeXll1+2R9bI5+UWHLk9zVXxZx6h2UFs1SoEKEqsspJBmAejR4IAkU0YhoC7KBP5S5HkMWGUiWGWKuIHYhRJIgshf/UTeSG3EgSSxNCfRZWwbfmrqxR5EyGyRH7RZSEBEvBMgKIkNDtEbuhq3769w3W+klRVhIccMZGjNPJGXW5hUcv111+viGb5HuZcpJ5ESxw+fFh5Sd7oixiQ9uQq9r/++guLFi3C/v377Y9Komu5/UYrC9QXQyVK+vbtq0gctcjvSQ0bNoTklZIIj6SkJIepde/eXRmjWiSSRvJNNW/eHHJsSXKyCCc1H5XUE2ny8MMPO7QjN6yJnJISExOjHOW5/PLLHerImjRo0EA5jiNFIlokoayrW3D8nUdodhFbtQIBihIrrGKAc2D0SIAA+bihCXjLZUJhYujls/zgjCRJBPaUKVOwdu1alChRAo8//njY+EuCvlmzZin9ydn0oUOHKrKGhQRIwD0BipLQ7Q6J8JDjhxI14q3I90qJJJGoOHdFErvKG3j5XuepiBh59tlnlSgWV5JEng2VKBGh065dO0jeFecin9MeKZLXs7Oz8dprr+GFF16wH9lxNzcRSM8991yenytyFEmklHrkRpKIv/vuuy6bkboyPrW4Oxbl7zy8rS9fj1wCFCWRu/agIIngxY/QqXs6lkNhEqGbQsdpG02SCAq5aUH+Sie3Nsi1j+Esci2knHOXIuHZIkucz+aHczzsiwSMToCiJPQrJN8TJ0yYoFwZfOTIEYcOJbpE8mXITTm+FDmiI2JBpPC6devsyazl2VKlSinRKhLJp5UBrtoNlSiRviSaQ9pXr3BX+5e5q7f5OI9JfmZIwllh5PycyBWJjpE8L5UqVXJ49PTp00pkjZrstly5ckrESKFChdziHDBggP24pkSfSMSKRLA4l/zMw5c1ZJ3IIkBRElnrrcyWgiQCF51TdiBAYcINoTcBI0oSYSJn0uWXXfnl9qmnngo7ph9++EEJ15YiIelyDCcuLi7s42CHJGAGAhQl4V0leUMvgqNw4cLKEV75HpXfIhErcsxRcoLIkRI52mOkIsm2Za7JycmoUaOGMl9fihwfkogO+b5dq1YtiPzQs+R3HnqOmX0bhwBFiXHWIuQjoSAJOWJ2YDICFCYmWzCLDNeokkTwfv3111ixYoXyFz0J/dajSELAZcuWKV3LOXRXyQz1GBf7JAGjEaAoMdqKcDwkQAJWIkBRYqXV9DAX7Q9TtRpvsImQxec0vRKgMPGKiBWCRMDIkkSmqEoKOfIi5+T1KmquFOlf/tqqvV1BrzGxXxIwGgGKEqOtCMdDAiRgJQIUJVZaTRdzkSgSubdcWyhILL7onF6+CbgSJpK7hPlL8o2UD2oIGF2SyFC//fZbLF26VLnd4Pnnn9d1/eRqzC1btihjkDPoffr00XU87JwEjEaAosRoK8LxkAAJWIkARYmVVlMzF1fHbChILLrYnFbQCVCYBB0pG/yPwDfffIO///5bOU5SsWJFw3GZMWMG/vzzT+XKxRdffFHX8ckZ/nHjxmHXrl3KONq0aQO5jpKFBEjARoCihDuBBEiABEJHgKIkdGx1a9nVMZt+PeOQWl63IbFjEjAlAWdhUrVqVXTs2BHyfxYSyC+B3bt3G1KSyHy+++475RaBhIQEjBw5Mr9TDNpzJ0+exPjx4yEJAqVcffXVytcgCwmQAEUJ9wAJkAAJhJIARUko6Ya5bXdRJP16xoR5JN67m/TVGvx78JRSsX2rNDRuGFhW7ItZ2Xh3zJ/2jvvf0BBlyxT0PhAPNSZMXY1DR04rNTq3rYb6dcsG1N7Zs1n48NOl9jaG3NoYxYomBtQmHw49AUaXhJ5xID3I9z25iUC9XjCQtvgscOjQIRw/fhxRUVE+33IQam4SWZKZmQm5WlNKyZIllVt5zFLU2yJ4hM8sK2aecTKixDxrxZGSAAmYjwBFifnWzOWInaNIjH7M5qpr/oe/N9r+QvjKMx1x523NAlqJM2cuokLdN+xtzJ15GxrVTwmozSs7j8OWbYeUNt55pRsG3twwoPYOHzmD6k3etbexfN6dqFqleEBt8uHwEaAwCR9rbz25u8HL23N8nQT0JiDRaCJOKE30Xglr9E9RYo115CxIgASMSYCixJjr4vOoXL1haN00Bq2aRPvchh4VKUoAihI9dl5gfWbsBTL25WDR8mx7Q0z2GhhTf572JkgqFTviT3OsazICZ7PiEB+dhZjoS6Ya+a6jroU4v3eYahkNOViKEkMuCwdFAiRgEQIUJSZeSOcbbYweRaJFTVFCUWLiLz04R5fwDU/oV9PVDV4iRtqlrkelYstCPwD2QAIBENh1tBl2HiuHBbuqO7TC7x0BQOWjTObKPUACJEACISRAURJCuKFs2vmojRmiSEIpSnJyLmHp8t32LiSfSMHk+ICWgEdvAsJn+YclumTKrIsO8xw2bBgTvYZg5Z2/31GQhAAymwwbgd939HYQJnIcR753sJCAvwQYUeIvMdYnARIgAd8JUJT4zsowNceOHQv566pazCZJZNzBjigJxeJQlISCqvXaZHRJaNfUWZK0rbQNbarMDG2nbJ0EwkBg4trboR7LoSwJA3ALdkFRYsFF5ZRIgAQMQ4CixDBL4X0gZj5q4zw7ihIevfG+481Tg7IkNGvlLEkGNfidx2xCg5qt6kRAG11CWaLTIpi4W4oSEy8eh04CJGB4AhQlhl8i2wCdJYkZo0i0qN2JkmPHz2HVun1YvS4T+w+cQpnSBdGwdlm0vaoKYmPcJ6iVozcbNx+wd1G1SgkkJsZ6XN1lK/Zi9d+Z2JFxDKVLJaNFkwpo1KAc4uNtz/kbUSJXFM9dsB1bth9B5r7juKxaSVzZpCJq1iiF6Ogo5OfWG5nXzoyjWL/xANZt/hdZF7JRr3YZ1K1ZBtWrFkeMByYyhxMnzyNj9zFlPkWLJqJCucJ2Jrv3HMey1Xuxcl0mSpVIRoM6ZdGgThmUKJ5kkq8KYw2TsiT46/HYY4/ZG6UkCT5ftmgMAtrIEuYsMcaamGUUFCVmWSmOkwRIwIwEKEpMsGpWkySC3FmU3N6/MZ55ZT7GTVzuckVKlUzGGy90Rs+uNV2+7s/1wL8t3oGRb/yONesz87QlkmTkk+1xx4AmfomS8ZNX4L3RS5G5/0SeNmXsn310LapXLenX9cDzFmzHPU/Mxr8HTrmcswiN91/rhq4da7jdxT/+ug23DpumvH7LjQ3w4WvdIYJo8H0zXI5V6t15ezO88Hg7xMXGmOCrw3hDnDIrGxl7c5SB8U1P/tdH+waAx23yz5FPmoOAVpYw15E51swIo6QoMcIqcAwkQAJWJUBRYvCVtaIkcRYlw4c0x/KVe7Bi9V6vq/HmyC4Y3K9Rnnq+ipLPv16LB5/6CdnZtjey7srQ25rit4Xp2Lb9sFLlnVe6YeDNDfNUl3YeeHoOpny1xmN7ImBeeKIdRrz4q72eu+uBz53LwjOvzsOnk1d65SEVBtx8OV55uiOSkuLy1HcWJb2uvgwD75mBc+cck5A6P9i4YTl881lfFC6U4NMYWMmRAGVJYDuCkiQwfnzafATkVpyJa9soA+cRHPOtn14jpijRizz7JQESiAQCFCUGXmWrShJBro0oUZdAIhhaNE9FhzZV0KxhRew7cBKz527F9Jl/21cpMTEOK+YNR0rZgg4r54sokQiNGwZ/ZX+uaJECeOjuFriicUUUL5aI5Wv2YvJX6/DHX7vy7Ap3ouSFUb/hvTF/2uvXqlEKwwc3Q9PLK+D8+YvK0ZYPxv+F3Xtsx1+0xZ0oue3emfhu9kZ71aaNK+DOQU1Rt2ZpxMfFYNX6fZgxexN+mLPZXuf63nUx7u2eefrQipLKlYpjz95jyMrKQVrlEhjYtyFqVy+JcxeysfCPnZg1Z7ND9MpLT3XAXbc3N/BXiLGHppUlfOPj31ppf/l/ru0b/j3M2iRgUgKMKjHpwuk4bIoSHeGzaxIgAcsToCgx6BKb/fpfb1idRYnk2vh8bB90bl89z6OfTF6Jx5772f75t1/uikF9L/dLlEj+kJZdPsE/6bYIkWppJfDVpzeiSqViDu1kZefgqZfmYvxnKxw+70qU7Nh1FFdePQ4XLmYrdbt2qoFx7/RCslNkx5GjZ9B/+Lf4c1mGV1Hyx18ZuKbv5/Z6Tz7cBg8Nb6HkOHEu4z5bjqdfnqeIj6ioKMyZNgBNG5V3qKYVJeoLQwc1xYtPtLPnYlE/L2yu7vMZJE+MFBErK+cPU9pmyR8BypL8cVNzk/DITf748SlzEnCOKunbty8KF87NK2XOWXHUoSRAURJKumybBEgg0glQlBhwB1g5kkTF7SxK3nutO/rf2MDlakhC05Zdx2PLtkPK6zf2rosxTtET3iJKpn33N4Y9OMve/uwv++PKZhXdrn77XhMdcpi4EiX3j/gRk/87clOkcAGsW3wPChWMd9mmJHKt1+ojhyMvzhElcoynbc8J2LDpX6UNES9Txl7vcYc+MfJXjJtgy+vSsF45zJs50EFsOIuS6lVLYPFPQ9zmH3HmtGL+nUirXNyAXyXmGRJliX9rpf3Fnwlc/WPH2uYnoEaVVK5cGYcOHUL37t3RuHFj80+MMwgJAYqSkGBloyRAAiSgEKAoMeBG0N70YPbbbdzh1YqSGtVKYukvQz2uhFZKtLsqDd9MvNmhvjdRcvv9MzHje9txlmZNKmDO1wM89jf7l63of+d0ex1nUXLp0iXUvvID+1GVB+9piWcesp0vd1e0UkPqOIuSub9tx4235x4NWrvwblSsUMRjm4cOn8Zlzd6HjEfKz9MHOkSVOIuS8e/1Rp8etd22uf/fU6h95fv21+d8PRDNmjhGqRjwS8bwQ2LOEt+XiMdufGfFmtYjoL0uWJ1dkyZN0Lt3b8THuxbx1qPAGflKgKLEV1KsRwIkQAL+E6Ao8Z9ZSJ/Q/tCzqiQRgFpRMuiWRnj7pS4eub710RK8/NbvSh25wnfujEEO9b2JkrTL37YfKXntuU4YOrCpx/5EPFRv8i6OHD2r1HMWJXIVcatun9jbWPzjENSuWdpjm87POIuSDz9Zhmdfmau0UaFcEaxbfLdPe61J+7FI32k7UvTRm9eg73X17c85i5JFs4egTi3345QjSmVqvG5//rvP+6F1i0o+jYOVPBPQyhLeauGe1dixY5Xr0CsVO4JBDT7ltiKBiCKgPX4jYuTChQvK/IsXL45evXqhVq1aEcWDk/VMgKKEO4QESIAEQkeAoiR0bP1uOVIkiYDRipJH72uFEQ9c5ZHXmAnL8ORIm0SoU6sMFs2+3aG+J1EiOTdElKhl0ujrcU1n91fqqvXa9Pgf1m/Yr/zTWZT88PNWDBieG3GSvvohSHJYT+XkqQuoVP9NexVnUfLQ03Mwceoq5XWJshnUN+8tO67an/TVWmzeelB5yTmyxVmU7FjzEOSYkKciokSEiZTpn/VF+9ZV/N7LfCAvgYy9wJRZubcNUZa43iXMT8KvnkgmoBUl/fr1w+rVq7FxY25y7zZt2ijHcVhIQAhQlHAfkAAJkEDoCFCUhI6tXy1rf9illo9Gv54xfj1vtspaUeLL7SqBiBJJUtqs41g7orkzb0Oj+ilekd0ydDrmzN2q1HMWJRO/WI2HnvpJeS0pKR57/n7Ea3tSoXK9t3Di9HmlrrMo6XXrVCz6Y6dP7bir1Kt7bUz4oLf9Za0o8XWcZS973Z6glqIkoOXI8/DiFTlYtNwmoXgTjmu2FCXB3XNszXwEXljwqDLoTp06Kf8tWrQI33//vX0iFStWVKJLUlNTzTc5jjioBChKgoqTjZEACZCAAwGKEoNsCG1ekn4945Bq8bQQWlHyyjMdcedtzTyuRCCiZOXaTHS6dqK9/dUL7kKl1KJeV14b4eEsSt4ftxTPvzZfaaN8SmGsX3KP1/akgggb9eYdZ1HSuN0Y7Nh1xKd23FWSW28kT4latKKkSKEE7Fj7sNf2KUq8IgqoglaWqG+EAmrQYg9TlFhsQTkdvwk4ixJpYO/evfjuu++wc2euTO/WrRvatm3rd/t8wDoEKEqss5acCQmQgPEIUJQYYE0i6ciNijucomRXxjFc3vZj+0r/9HV/NG/i/sYbteLg+2Zg5g+blH86i5Ip09bh3sd/UF6Li43Bvs2PubzC13l7XdbsPRw8dFr5tLMo6X7z5/YrhPv0qoMh/Rr5vTsLFUxwyJVCUeI3wrA8wHwl7jFTlIRlC7ITAxNwJUrU4c6ZMwfz59skvZTLLrtMiS4pWbKkgWfEoYWKAEVJqMiyXRIgARLgrTe674FIlCQCPZyi5Ny5LJSrPcq+1mPf6YkbetX1uvZX9/kMK1bvVeo5i5J5C7bjhsG5N9Rs+OM+pJQt6LHN8+ezlXGoN9Q4ixLtzT4d21XF15/e5HWM3ipQlHgjpM/r2nwlPILjuAYUJfrsSfZqHAKeRImMcuvWrUp0ycGDttxUcXFxiixp1sxzZKZxZsiRBIsARUmwSLIdEiABEshLgBElOu8K9YYHGcaI4XE6jyZ83YdTlMisGrYZjYzdR5UJPnZ/azxxf2uvk63Z/H0cOHjKpSjZvfc4GrT+yN7G91NvRcsrPJ8Xd86V4ixKPhj/F557dZ7SZpnSBbFp6X1exygV5EpfSSRboEBsnvoUJT4h1KWS9ggOE7vmLgFFiS7bkZ0aiIA3USJDzcrKwqxZs7B06VL7yBs1aqQIk8TERAPNhkMJJQGKklDSZdskQAKRToCiRMcdEKnRJII83KLk6Vfn4ePxfymrXbZMIUiekoQE9wlz5/+ejutv+9K+O5wjSuSFdr0mYO36fUqd7p0vw+TRfTzuphdG/Yb3xvxpr+MsSn6d/w9uGvK1/XWJKJHIEk9FbvRp2OojJUFsyRIF8eh9LXBH/yb2RyhKdPwC96HrV0fbbsFhVAlFiQ/bhVUihIAvokRFsWbNGiW65PRp25HOokWLKrKkTp06EUIrsqdJURLZ68/ZkwAJhJYARUlo+XpsXZvANZKiSQRKuEXJ6vX70KHXBPt6eEsg2/HaiVi1NtOjKPnwk2V49hXblcVRUVFYMGsw6tUp43LNDx85gwZXfYwzZy64FSU5OZcU+aJeSVwptRiW/jzUo9B5/vXf8P5Ym3yJjo5S8p5UqVSMokTHr2t/utYewWFiVxs5RpT4s4NY14oE/BElMv8TJ04osmT9+vV2HK1bt0aPHj2siIdz0hCgKOF2IAESIIHQEaAoCR1bjy1HcjSJHqJE+hz+8Pf4aobtF8n4uBi8ObILbr2xgcM6SR6RB5/6EV9+m/sLp1RwFVEidVt2/QTpOw8rbUikyuQxfdC4QTmHNvdknsCA4d9izfpc8SIVnCNKlM+t3IMuN0625zFpdWVljH6zB8qnFMqznyZMXY2Hn7ZdUSylS8camDrueod6jCjR6Qvcj27pY5n3AAAgAElEQVS1iV1HjcrNpeNHE5aqSlFiqeXkZPJBwF9RonaxZMkSRZiopVy5ckp0SZUqVfIxCj5iBgIUJWZYJY6RBEjArAQoSnRauUiOJhHk4Y4okT6PHD2D1t0/xb79J+2r3rlDdbRrVRmpFYpizd/78f1Pm7Fpqy1BXqmSyfYbalyJEqnzx18ZuG7AF7hwMVt5Jj4+FjddWxdXNK2ApALx+Gv1Hnz97d9K30lJ8YiKAk6ftkWVuBIl8vm7H5+NL6attY+xSOECuLF3XdSvUxZlSyVj555jmDZrA5at2GOvU6VSccyZ1l8Zs7ZQlOj0Be5Ht9qoEuYqYUSJH1uHVS1KIL+iRHDs27dPkSXp6em5P+c6d0aHDh0sSiuyp0VREtnrz9mTAAmElgBFSWj5umx9+/btkCSuUlo3jUGrJtE6jELfLvUQJTJjie644bYvsWXbIbcA5BjN689fjTUb9mPq1zZh4U6UyGuL/tiF/sOmK3lC3JUihRLw9f9uwtCHv8euDFtSWXeiJDs7Bx99ugyvvL0QFy5keV2oihWK4oep/VCxQpE8dSlKvOIzRAU1qoS5SihKDLEhOQhdCQQiStSBa99Ay+eqV6+uRJeULl1a17mx8+ASiBRRIr83s5AACZBAoATk92x/CkWJP7SCVFf7gy3ScpOoCPUSJdL/yVMX8PH//sL4z1bgyNGzDqsqeUEev78Vbr62Hu55YrZPokQa2LnrKN4c/Qemz/jbHl0in4+JiUadWmXwwavdlPwll7cd7VWUqAPasu0wHn/xF+WKYm1uE/X1lLKF8MDwKzHwpoZKJIurQlESpC/aEDejPX4T6VElPHoT4s3G5g1PIBiiRCYpby4lumT//v3KnGNiYhRZcsUVVxieAQfoG4FIECXaCGzfqLAWCZAACbgm4O8fJClKdNhJ6jf91PLR6NfT/c0rOgwtoro8dy4LGzYfQPquIyiQEIfmjcujdKmCATGQIzabthzCzt3HUL5cYTS9vDySkwK79vnSpUvI2H0cG7cewOEjZ5FavggqpxZV2hcRw2J+Ajx+k7uGFCXm38+cQWAEgiVKZBTy80NkyR9//GEfVIMGDRRhUrBgYD/vApslnw4GAauLEm0EdjB4sQ0SIIHIJkBRYvD157Ebgy8Qh0cCOhHg8RsbeIoSnTYguzUMgWCKEnVS69atU4TJyZO2HF2FChVSZEn9+vUNM28OxH8CkSRK5Ga4tLQ0/yHxCRIggYgnMHfuXCXKkqLE4FuBx24MvkAcHgnoRIC331CU6LT12K3BCIRClMgUT506hVmzZmHNmjX2Gbdo0UIRJpKbi8V8BCJJlET6sVTz7U6OmASMQ0Byg1KUGGc93I5EXSgeuzHBYnGIJBBGAjx+Q1ESxu3GrgxMIFSiRJ3y0qVLleiS7GzbbW1ly5ZVZIm/Se4MjDBihkZREjFLzYmSAAkEQICiJAB44XxUDSuP1NtuwsmafZGA2Qi8OvqiMmQJMZb/IrHw6E0krjrnrCUQalEifR04cECRJdu2bbN3Hcnfd8y6AylKzLpyHDcJkEA4CVCUhJN2AH1RlAQAj4/qRuDJl+di7P+WB7X/6OgoHNz2RFDbNHtjFCXMUWL2PczxB04gHKJEHeW8efPw888/2wctOSAkuiQlJSXwibCFkBOgKAk5YnZAAiRgAQIUJSZZRIoSkywUh+lAYMRLIkqWBZWKiJJD/4wIaptmb4wJXSlKzL6HOf7ACYRTlMhod+zYoUSXZGZm2gcvsqRly5aBT4YthJQARUlI8bJxEiABixCgKDHBQmpvvOnXMw6p5U0waA6RBACs+3s/tqYfDioLSR7Yp0ftoLZp9sYoSowtSi7lAG9PT8ZFW2oHxMUAD95wGtHMg2n2Lz1DjT/cokSd/Pfff49FixbZWdSrV0+JLilcuLCh+HAwuQQoSrgbrEpA3jO5K+np6UGbtrublJizKWiIDdEQRYkhlsHzIChKTLBIHCIJ6EiAosTYomTB6nhc8/QFhx0y7dlkdG1+Ol+75thpYOSkJLw+9AxiY/LVBB+yIAG9RImg3LBhgxJdcuzYMYVscnKyIksaNmxoQdLmnxJFifnXMBJmoEoPreBwlh2exIgRGGnFiSu5Ip+jXDHCSrkeA0WJcdfGPjJeDWyCReIQSUBHAotX5GDRclu4wqhRo3QciX5dGzmZ622jkjDt9zMOcK5umohvnz/rFzCJTPlifhKemnABB49l4dgsUJT4RdDalfUUJUL27NmziixZtWqVHfQVV1yBnj17IjY21trwTTY7ihKTLZgFh+ssQbQCxOjyI5TLIdJEK1TUjylTQkndfdsUJfpw96tXRpT4hYuVSSDiCFCUGDei5OipKFTrH4XzF3JQoVQcDh7PVj6WYzd/fxqN1DI5Pu/XFVsS0Pah8/b6FCU+o4uIinqLEhXysmXLFGFy8aLtNq5SpUop0SU1atSIiHUwwyQpSsywSuYfo1aGqCIkGBIktXy0A5xK5XLPsaamOL7mTDEY6Qsy9rpem4x9eX+e78q8ZK+csdf3n/fuVl8rUhiNEvqvEYqS0DMOuAeKkoARsgESsDQBHr0xrigZ/0MiHhxtixwZdk0S9hy8hNl/2f79yI2JeH6g71ElFCWW/jIOeHJGESUykUOHDmHWrFnYvHmzfV7t27dHly5dAp4nGwicAEVJ4AzZQi6BYAkRVYCo4kOVHsGQG0ZcL1W4aAWLiJX8CBUKlNCsMEVJaLgGtVWKkqDiZGMkYDkCFCXGFSWt7k/Amn9sUSCSl+TICWDYu7bcJKWLxWHTxItI8PFUAkWJ5b50gzohI4kSdWILFizAjz/+aJ9n5cqVleiS8uWZlT6oi+9nYxQlfgJjdQcC8r5EIkTkP38iRLQiRBv5YVUREoxt4yxT/BUpWoHSqVOnYAwpotqgKDHJcvN6YJMsFIdJAjoQeHW0LcRdfghG6g9CI+YoWZ+egCvvtUmS+Ngo7P7qErKygbRbo5XjN1I+ezwJfa5yzF/ibgtRlOjwxWWiLo0oSgRfRkaGchRn9+7ddpo9evRA69atTUTXWkOlKLHWeoZyNqoImTt3rtKNL2LElRChDAn+KolEUaNR/BEo6u+JPLrjfU0oSrwzMkQNihJDLAMHQQKGJEBRYsyIksfGJuPjWbbokTYNC2D2y+eUj/u/moQZi21ypFW9Apjzmu3z7sqegzE4chLYuCMeQ97OPaqz8N1YxMbYzj9XLnsJhZNcn3/OzgE27YrH5ow4bNkNnDhzCbVSo1C3ShZqVTqP5AKet7U8v2Gn7Xqd+Lgo1KyYpXwsyWUXrkvE0s3RyDycg6LJUUhLAXq1OoOiyXnblHl8/2c8du6PUpLQ1qgANKqejXppuXlXvH2BiSzauCsaO/ZH49QZoHp5oGZqFmqmnkfpYt6etvbrRhUlKvXZs2fj999/ty9C7dq1leiSYsUifOF02JYUJTpAN0mX/kSLqEKkdWPbzwfKEGMssr8CRY06oTjJu34UJcbY015HoS6UfFPq15P3QXoFxgokEEEEKEqMJ0ouXASqDYjFkRM2qfDGsEQM72mTHD/+lYAbX8yVAyvGxNrlg6tte/8Hyfh0juerhL99IQFXN8krHBauTcAj44CNO13LiNiYKDx8QyKe6HsGcW6OAB0/DZS/0Tay6hXisXrsBWzbG4cbX4zCtj2O1x5LnaQC0XhpUCKG9rCN+fQ54JExyZgy9zRycvPa2ac68OokvHT7WRQr6OLF/2rN/jMJr3yRg7Xb3UulumnxeGFANDo39SyerPqtweiiRLhv2rRJiS45cuSIsgwFChRQZEnjxo2tuiyGnBdFiSGXRbdBiRyRiBFv0SLyHkTyh8ixGUoR3ZYrXx2r8sSXyBM14iRSI5S1gClK8rXdwv+QulDS84jhceEfAHskARIwJAHtjTfDhg1DpF4hZ7SjN98uTMSA121iJC42CtsmASWL2ESAHL+pPiBWueJXyl09kzFqmHsRkh9RIlEgt7+RiOkLfUsWK5Lhk4eAulXyig9nUTL5CaDnM5dw4KjtyJe78tF9Sbi29Tlc/Xgs/k7P2672OU/XJc9YVAADXj+HS+49ir2pqCjg7TsTccc1vs3bkF/U+RyUGUSJTO3ChQuKLFm+fLl9pk2bNlWESXx8fD5nz8f8IUBR4g8t69X1JWqE0SLWW3ftjHyNOon0aBOKEpN8HTChq0kWisMkgTAT4NXANuBGEyW9nk3EvJW2N+vdrkzE1087vnF/8pNkvD/DJkeKJsdg6+QcJCW4NgGrtsVi5744/LMvCi9Oys1nMuHRAoiRe4YBtKx3DmWK5T7/+pfJGDk5V75IJMjwa+LQqEYWShbJxuptsfhxWQy+mJ9bp1hyDFaPz7ELHXUra0WJjFV6PHo6GyklYtG1SQI6Ns5BQvwlLFwXjQ9nnkX2f2Ejkqy2XlqswkFytNzRPRHNa15CsYI5WPh3LKbMvYDMw7myZeaLiejY2JHTpl0JaHn/RVy4aDtW1LFJEu7sfgk1KlxA0YLZ2HckFgvXxeHNr7Pw73/iJjkxGumf53g9UhTmL9WQd2cWUaKCWLlypSJMzp2zRQCVKFFCkSU1a9YMOatI74CiJPJ2gC9RIyJHeIwm8vaGOmP5fVLKouXZbiFEWrQJRYmJvh7UNwI8fmOiReNQSSDEBNRjN/Lmom7duoiJiXH5X3R0tNvXXD0TJX+aN1ExkiiRXBy1b8u2HzP58ukkXHOlY8LWDTtj0fxuW0SJFIm+GNjZc1JXX5O5rkuPQZsHc3AxyyZOrr8qER/edxYFE/MuqES+DH//PE6ftf2C1K9jIsY+6CgrtKJEbaFy2XgsfDcbxQs5/kI1cU4y7vnAMTqmTLE4zHrpEupUzp2vtCMSpP3DF3Hyv75v7ZSMMQ84PvvW18l47jPb57o3T8SXT59FVHTeeaRnxqDNAzaBI2Xcg0m4paNvSXJNtM09DtVsokQmc/ToUUWWbNy40T43iS654YYbrLIshpwHRYkhlyXog/ImR7RRIzxKE3T8pm7Ql6M6kSBNKEpMtI2ZpyQ0i/XbwnTsO3ASt1zfIDQdeGhVz77DPll2GHQC2miSYDfur1jRypZAnnUnerx9/tlnn1UQtK20DW2qzAw2Dr/a00ZzlCgci38mZ7nM/9H6gQSs3mbLHdKoegEsfNdzbg1fRIkcubny3gR7ThKJJFkx+gJiXMgFdVIff5eEx8bZpIL4sV9ej8OVdXIjPZxFSWJCFH57K87lMZ2LWUC1/rE4/F9uFmlz7APJ6NfJ9dGiZyYk453pttdcJbbt/VwS5q6wje2Dewvgti7uGalROoWTonFzu0S8fZfnvC5+LaoJKptRlKhYFy5ciB9++MFOWRK89uvXD6mpqSYgb74hUpSYb818HbEvcoRRI77SZD2VgLdoE6tKE4oSE30N8PhNcBdr776TGDHyV/wwZzMevKclnnmoTXA78NCann2HbZLsKOQEQilKQj74EHWgtyiRm2Dq3SE3u9hycnjKPzJ2VjIeHpv7Zl5usWlU3THqQovJF1EiSVYvH5orOT4fkYTerTxHVpzPAhreEY/dB2xjvqltEj59NPcZZ1EyuHMy3r/PvYTo8GgB/LXRJjTk+M32SRddRoHI61PnJmHoO7a+KpSKw+aJjnlPBr2em2dF8phMe/asW+lz7DSQnQ2UKByizWXwZlVRYvBhcngGIzBq1CiDjSjw4Wh/X46E3F2+yhFGjQS+t9gCEEnShKLERDte+42fx28CX7gbBn+FeQu2Kw2FW5To2Xfg5NiCUQiox27atGmDVq1aITs7Oyj/5eTkBKUdV+O55EtGzgAA6y1K5JaZbk/m3jCz5P04NKjqOunpkRMSfRGFC/8dkenfKRmjnY6e+CtKZi9NxE0jbUdnJJ/I7i+z3UoKbdsvf56MV7+wyQ/n6BZnUTLm/kTcerX7ZKm3vJKEWUts8uPKOon4dZT7urOWJOKWV2yvS46U3V87HuWZ8msyhr2bK2Wa1kzEozfmoG3DC25zugSwfUz9KEWJqZdPl8FLokYRCVYrkSJKJDIoPT3d5W01ar4RyhGr7W5jzccXaWLm23MoSoy137yORnv7Tb+ecbyeyysx9xWuv+1LzP89XRdRomffASDjowYioI0mkR9CZvlB5EnC5Ijoyaek+fHHH5XV0VuU3P5mIr76zfbGv06VBPz1oetredWtdOsriZi5xFZfjrRsm3wJRZNdbzRfIkremZ6IZybY2mtQtQCWvO/bVbnayI5CidHYN92Ws0SKsyj5bmQBdGjkvt0BryXh20U2UXJz+2R88rD76BPtVcmuRMnBYzFocV8U9h12jLSJj4tGi7oF0LnxJXRqctHj9coG+rIN6VBUUZKWlmaK26/+/fdfbNu2DWfP5oq0KlWqoFq1ajh8+DC2bN6M02ds++iKK65AoUKFQsovEhs3y17xd22sLEo8RY9Qjvi7U1g/mAQ8SROzHs2hKAnmDglDW4wqCR5kPWWFnn0HjyBb0pOAGk1iJkkSSl5GSOYqQqHqrdE4d8EmGeT2leKFYj1O++TpbBz7LwGpVHxjWCKG93QdgeGLKBn6dhKmzrO9uezRIglfPOVbQtMlfyeg8+O5UmfbpFiklLDJCWdRIvlJmtZ0fzWwVpTc0S0Z79ydf1Ei/Uty3Ouej7XnXXEFNLVMPPq0jsMt7bNQq5JnORXKfahn22bJUXLixAmI2Fy1apUdl8iRrl27omLFivbPZWVlKYley5Qpo0TMsZCArwSsKErcCRLeVOPrrmC9cBLwJk3M8sc9ipJw7pog9cWokuCA1FNW6Nl3cOixFT0JmDWaJJTMjCBKPp2djPs/DiyB6GUVE7ByjOs3+r6IkmueTsKC1TY54i2XiHY9nG/hWT46HrVSbTlLnEXJHx/EoH6a++sDgy1KZAwnzsjVwwUwdV6WPf+Lq/0k1yWPvC0R913nmyAK5Z4Md9tmECVLly5VJIl6JXBsbCy6detGERLuzWLx/qwiSmQecrRGjtg4F0aPWHwTW2R66u05rq4cNsMf+ihKTLgRGVViW7Qdu45i1bp92JFxFPv/PYlKFYuhZtUSuKx6SVQoXwTR0XmvN83KzsHmLQeV5x95/mcsW7FH+bjfTQ0xrH9j5ePExDhUrVLc7c44euws/tl+GFvTj2Bb+mGcOHkeRYsUQLmyhdCyWSpq1igJV1erBqPvCxeysGXbYazftB/rNx9EsSIFUK9WadStVQYVyxcx4W7mkP0lID90psyy/TXfDD9k/J1ffusbQZS0ebAAVm61HUmRbz8xMb5dsZyTA2Tn2K7ylfLTq/FoXd8mKbTFF1Ey/N1kTP7VJms6N0vEN8+5zw+ibfuXFQm47rlcQbNjSgxKFbXJECOIEu1Y16cnYO6qaPy6Cli64Zw9x4u2zqDOtiuRI6kYWZTs27dPESRbtmyxL0mDBg0USSI33LCQQDAJmF2UeDpe07ppDFJTonn0Ppgbhm2FhYC7CwiMfCyHoiQsWyP4nURyVMnGzQfw0tsL8fO8bXCXGLJUyWQ8dFcLDOnfGDGaezH/PXAata54z+OCNGpQDnNnDHKoI/188/1GvPXREmzZdsjj87VrlsHIJ9ujXasqDvXy27c0kpNzCR99ugwvv/U7RJa4KvXqlMW4t3vhsuolgr/h2KJhCGh/0FjxtoL8gtZblDhHZHx8fyIGeEh4qp3n1j3xaDQsV4z0aZ2Ez57IGxHhiyh5e1oSnp1oe7ZmpXis+DivcHHFWBsNI5Ln6CzYb5cxmijRjv/UWeD3tYn4ZlEUZi4+a5cmElmy60v3+V7yu8+M/JxRRcncuXPxyy+/2NEVLVpUOWZz+eWXGxknx2ZiAmYVJd6O1zAxq4k3JYduJ+DuWI4RhQlFiYk3rvrGIJJuwNm+4wg6X/8Zjhz17S+Fva+phU/f622P8MiPrJBIkPuf+BFffLPO590icmbq2OvRqX01+zP56Vse3pN5AsMf+R5Llu7y2n9CQixeHNFeEUSuolq8NsAKhibAIzful0dvUTJifCI+mGn7vpQQH40dU4DCSbkJUb1trE6PJeLPDbbn42OjsHniJZR2+kO7L6Lku8VJ6PeqTZQkFYjG7q9ykOA5TYpS9/FxSfjoO9tzFUvHYdOE3BwkeouS8xeAjINxqF7efV4UGbfcONT9qfNQL1by5Wpkb+tipteNJkr++ecfJYpkzx5b5KaUFi1aKFEk8fHxZkLLsZqMgNlECQWJyTYYhxs0Aq6iTIwkTChKgrbU4W9Iziyq5xYlFK9Vk+jwDyKMPV7MykbTDuOQsfuo0qscsblv6BW4vF45lC6VhGPHz2H9xgN4e/QfWL9hv31ks7/sjyub2RLEnT+fjZ/mblU+fnv0n/h7o61e986Xoc81tZWPixZNRNuWle3Pf/blGjz4pO1GDSktr6iEIbc2Ro2qJVCieCIOHjqD7TuPYNyklfjjr1yZ0bBeOcz/LjcyJT99nzuXheadxmH33mP2/vv2qY/eXWuiVs3SOH78HFauy8Snn69ymPN7r3VH/xsbhHF12FWoCWiP3EhfjCZxJK6nKDmfBdToH4vDJ2zRXu4iQjztkc9/ScSd7+UK4OcHJOKRmxyF8Mqt8WjzYG6EyNHvgDgnCbJldywa35kbdfbmsETc6SY5rDqeIydjUHfwJZw4YxM7w3sk4407c3Ot6CVK5IhN35cvIeNf25zTp0ShZJHcI0queDa6MwFbd9uOED16UzKeGxBYzphQf10Hs32jiJKLFy8qgmTJkiX26ZUvX14RJNWrVw/mlNkWCbgkYBZRQkHCDUwCNgJGFSYUJSbfodojOFaXJctX7VWiSaSUTymMxT8NQZHCBfKsoAiJbjdNwup1+5TXbr6+Pj4edU2eer4mVG3RZTw2b7XlNbm2R2188m4vt9EaL76xAO+O/sPe18/TBqBp4wr57nvUB4vx2jsLlecLFIjDlDF90O6qNJdzfvCpH/Hlt+uV10qWKIgV84ehcKEEk+9wDl8lMGVWNjL22t7IMjdJ3n2hpyjRRnHIyKY9m4yuzf17g376HJB2azROn7Wtsdzi8venF5RcJ2rZtCsBTe/KzSOy92ugiIurhG95JQmzltiiQ0oXi8O68RdRMNH919IzE5LxzvTc8f78egJa1s3tRy9RcjELSLslBkf/uxXotTuScU9v91yzsoGKN0Xj5H8MP7i3AG7r4tv1yFb4TmMEUbJmzRpFkhw7liv3+f3KCrvLXHMwuiihIDHXfuJow0fAnTDR65YcipLwrX3IelLfIEgH/XrGWTbB07tjl+LF1+crHPv0qoPx7/Ryy3TOvG245Y5piI+PRe3LSuPXbwc45CqRB30RJQuX7ETv/lOVfqStTUvvRbGi7t9xiKSpWO8NZGXZ3uy880o3DLy5YZ5x+tL33n0n0azjGJw9aws3f/npjhg+uJnbOUselTY9JtijZIYPaY6Xn+wQsn3HhsNHgEduvLPWU5Rc93wifllui/4oWSQW/0zOQmyM9zE717j7vSR89ktubpLpzyWiS7PcqJKMf6NRe3DucZ5PHkrEzR3yHkPcfQC4fFjuNcUNqyXg8xHZqFzWMb+R5I99ZUoiXv/yrP24SrdmSfj6Ocf8KHqJEuGjTU4bHxeN716MdZno9lIO8MjYJIz9wTZ2Of608X+XUKaY5wgU/1fJuE/oKUpEjIggEVGilho1aihRJOXKlTMuNI7MkgSMLEq00eAqfN5gY8ltyEkFQMAowoSiJIBFNMqj2h8IMqYRw+OMMrSgjmPiF6vx0FM/KW2WLlUQf/58h1tpIcd0Dhw8g5QyBV3efiNt+CIrNm05iIV/7kT6rqMoWSIJj97TyuucGrUbg527jij1XnqqA+66vXmeZ3zp+7nX5uODcUuVZ1MrFsOq3+50Oxe1g1k/bcagu7+1vVFIiMXeDY96fcbrhFhBVwKUJL7h10uUZB4Gag2Kst9a43xsxbfR22ot2xSP9o/kHq1xvrUmOwdIuSEaZ87lypIqKfFKTpNnb41Br1a5guP1L5MxcnJu9EWR5BjccFUCLq8OlCwMrNkehV9WZttv6ZH+y5WIw58fXkSJwo6j1lOUCN+rHojF/iO5kqdHiyR0aJiD1DKXcP5CFHb+G4VJc3OwaWduFMzjNyfhmf6RdUWwXqJEjtiIJJEjN7afPQmKILnyyiv92f6sSwJBI2BEUeIqioSCJGhLzoYsSkBvYUJRYpGNpTXUVk3uunvPcTS46iP7ipUtUwhPPngVunSohpIlXMSfe1lbX2SFv9tDIkra9PgUW/+x3Yzz7OPt8cCwK/IlSm4eMg2/zN+mPHvzdfXw8Zs9vA5n/7+nUPvK9+311i66m9cGe6Vm3ArOPyCYl8T9WuklSt78KhHPT8qN6vj9nXg0ruHbTTOuZqPNsSHHbjb8T5Kr5tZ8+n+JePebvFEkj92UjGed8nFI3pPHP7mA4/8dXfG001vUTcRnj11ESom8t2rpKUpkzJKbpeuILAdB5Gkugzsn4717TiPK2mm78iAItyiRJK0iSCRpq1rkJhuRJEWK8Lp64/5ksf7IjCZKtMfkhT4FifX3IGcYXALOvw+H60gnRUlw11HX1iIhueu1/b/A70t2OHCW213katwObdPQ+apqaHx5Sp5jNq4WJlBRIjfvyC08/+w4jG3pR7Bs1V6sWL3X4frepx9ti4eGt8iXKGnWcSz+ST+sPNu5Q3W0aVHJp/31/OsL7GP4dvItDolpfWqAlQxBwDl567Bhw1C1alVDjM2Ig9BLlNS/Ix7pmTYxUr1CPFaPzb8kkTbe/zYJT36aGwnhnJBUjpg8PSEJ3yy6iD0Hc2+B6dUqEVNG5BUoew7G4KGx8Vi05rw9d4d2/S6vnoDBXaIw4Opz9uuAnddXb1Ei4zlwFPhgZjLGzT5rz+OiHacceWpQLQ739gI6NvbtVrdb1UUAACAASURBVDQj7uNAxhROUSLX/cq1v2opXry4Ikjq168fyBT4LAkEhYBRRImrYzZWzycYlAVkIyTggoAe0SUUJRbbilZP7nrhQhbufOR7zPxhk9uVK1qkALp2rIHre9VBu1ZV3NbzV5Rk7D6GT6eswtIVu7Ft+2Hllh1vJb+iJDs7B+VqvQE5QhRIeXNkFwzu1yiQJvisDgScJUm4zLkOUw1al3qJkqBNIB8NiTzIOJCAlBIXUbZ4jlvRIU2LYNl9MBrrdyTg4LFoVCiVg6rlzqFKirlyeMhVwTv/jcWeg/JftHILTsNq51G+pO9XMecDtSkeCYco2bJlixJFsm+fLVm6lNatW6Nr166IjfXhHmpTkOQgzU5Ab1HCYzZm30Ecv5EJhFOYUJQYeSfkc2xaWWLFYziStHTKtHWY/PUayE04nsp1PWvjg1evQWJi3l/gfBUlp89cxH0jZmPWj5shAsNdqVi+qHIMaPYvW5G5/4RSLb+iZN/+U6jTIvcITT63Ah68qyWeeaRNfh/nczoQoCTJH/RIFCX5I8WnrEoglKLk3LlziiBZutSWN0tKxYoVlSgSRrpZdUeZd156ihLnKBIeszHvPuLIjUtAZMmuzEv22yBlpKH4oyJFiXH3QEAjs7osUeHsyTyB+YvSMXdhOhYt3oHjJ3OT+al16tQqA7mmNynJMcmtL6JEIjpuvv1r/LbI8bhPtbQSqF2zNOrWKo26NUujTs3S9lwgLbt+gk1bDijdP/NYOzx4Z96Edt76ln4lokQVMy8+2R5NG5b3e0+USynMHCV+U9PvAb3OYOo34+D1TFESPJZsyZwEQiVKVq1apUiSEydsfwCQ0qVLF7Rv396coDhqyxPQS5Q4SxIes7H8VuMEdSYQ6t+bKUp0XuBQdh8pskRlmJWdg5Wr9+L7X7fii2nrcPRY7jn1Lz65AZ3bV3fA7U1WSOWX3/4db324xP5ct6svw6jnr0a5soXcLl39Vh9hT+Zx5fX8RpTIs43bjcGO/27PeWFEB9x7R97bc0K5f9h2eAmE+pt9eGcT/t4oSsLPnD0ai0CwRcnhw4cVQbJ+/Xr7RGvVqqUcsylbtqyxJs/RkICGQLhFiaujNv16xiHV/79vcR1JgAT8JCCR2ItWZjtElwQrrx9FiZ+LYbbqVrsNJyfnEiRXSErZwkhIiHG7HHJ0peN1E7Bv/0mlzpABjTHq+c5+i5I2Pf6H9Rv2K89d1bIKZky6GZI81l0RWZNa7y2cO2dLsvjUw23w8N0t81T3RdLcePtXmPvbduVZOUL0ybu9fdp+u/ceR0rZQoiNibArH3yiY8xKlCSBrwtFSeAM2YK5CQRTlCxcuFCRJDk5tuOmiYmJyjGb5s0p7M29SyJj9OEUJdq+hK4Vj7xHxq7hLM1OIBS/S1OUmH1X+DB+K4QCylGUq/tMwqYtB5UbXT77uA96dLnM4+wffuYnTJiyWqnTtHEF5fiNtmhFxAN3t8CzD7d1eP34iXOo2ugdiJyR4kti1EV/7EKvW6fY23n8gdZ4/L7WecbprW954NlX5+PD8bbz4IWTE/DXvDtRprTna5AXLtmJ3v2nKrf+pJQphAkfXYvGDcr5sEtYRS8CofjGrtdc9OyXokRP+uzbCASCIUoyMjIUQZKenm6fUpMmTRRJUrBgQSNMk2MgAa8EwiVKrPD7tVeYrEACJiIQ7N+pKUpMtPiBDNUK38xvHjINv8zfpmDo2qkGpoy93iMSbdRGn151MP6dXg71B949A9//ZLs9Z9jgZnj16Y4Or584eR5VGr4NSR4r5ZVnOuLO25q57XPvvpPoduNk7N57zF7HlYCRF731LXUy95+EXBF85oztulFvUSUSzdL95s+xfOUepX7FCkWxesFwREe7j4AJZE/x2cAIhDJUMLCRmfNpihJzrhtHHTwCgYqSn376Cb/99pt9QKVKlVKO2dStWzd4g2RLJBAGAuEQJdrj7TIlHrUJw8KyCxLwgYDzpQiScFyO4uSnUJTkh5pJnzG7LPlq5noMf+h7O/1nH2+P+4c2d3kUZsbsTRhy30y75Jg85np0v7qGw8rd/egP+OKbdcrnatUohbkzbstzO06jdmOw8788IZLA9bdZg5HslBRWnj9w8BS63TQF6TsPO/QxdFBTvPZspzw7xpe+5aG3R/+Bl95YYH/+jgFN8MIT7VGggOMtPhJxc9/jP+KrGblnyV9+uiOGD3Yvdky6jS0xbGfjHcg3cUsACcIkKEqCAJFNmJpAfkXJxo0bIZLk33//tc+/TZs2ShSJp6OmpobFwVuaQKhFiXMOwNaNY5iPxNI7ipMzIwHt79r5/T2bosSMKx/AmF0lnDJLVm6JmOgz8Ess+mOnnUD9uim4sVdtVKpYDAlxMdi97wR+mrfVnttDKl7RNBWzv+yX5xe+d8b8iZGjcv96lpwcj8qpxVC4UAJmf3mr0se7Y5fixdfn2/urWqU4Hhx+JepcVgbJyXHYs+8kFizeganT1+PQ4VNKPckPouZG6dG1Fj776No8K+ZL3/LQhYvZaNX1E/yTnitgZAw9utRE/dplEB8fiy3bD2Hi1NXYvSc3kqV758sw8cNrlSM4LMYiEOywQGPNTr/RUJTox549G4OAv6LkzJkzyjGbZcuW2SdQuXJlRZDI/1lIwKwEQilKIu2iBLPuAY6bBIRAoLKEoiRC95FZo0vkJpvO109yEAeelvDy+in45rO+KFqkQJ5qkhS243WT7IJDrSByYe+GRxQJIflJRM78vsTxemBXfUoekXde64YCCTHoN3S6UqVIoQRsWX6/0pa2+NK3Wl9ypYx48Vd8+W1utIinObe7Kg1fjLs+T58RutUNM20etQntUlCUhJYvWzc+AX9EyfLlyxVJcvr0aWViEjkix2zatnXM1WX8WXOEJJCXQKhECSUJdxsJmI9AILKEosR86x20ETvLEmnYDNEl589n4/Npa/DemKX2a3i1UJKS4lGnVmlc37M2Bt/SyGNUxYZNB/DAUz/i700HcP58lr2ZxXOGonaNksq/5VjLhCmr8Pp7ix2uHFYrl08pjOt61MZ9Q69AieJJOHX6Aqpe/o7ynJRJH/XBNV3zJp71pW/tvObM24aRb/6ObdsPISvLdhOBtjSsVw6P398yzzXIQdswbCjfBFwdtenYsSMkFJAlOAQoSoLDka2Yl4AvouTAgQP46acfsWHDRvtE69Spo0SRSE4SFhKwAoFQiBJKEivsDM4hUgk4/x7u6/XBFCWRumP+m7eZj+JkZ+cgc99J7Mk8gYzMY4iNiVGOo8jRFH8TmIrU2LrtsCJVKpQvjILJ8Xl2hgiaHbuOIn3XURw5egbVqhRDrctKo0jhvNEq/mwrX/rWtifHcbanH8HGrQeRlZ2NKhWKo1JqUa834vgzJtYNDgFXUSSdOnWC/McSXAIUJcHlydbMR8CbKFmwYIESRaIWucVGBIncasNCAlYiEGxRopUkZviDopXWknMhgWARyI8soSgJFn2Tt2PW6BKTY+fwLUrAlSCR6BFGkYRuwSlKQseWLZuDgDtRsmPHDkWQ7Nq1yz6RZs2aKZIkKSnJHJPjKEnADwLBFCXa348pSfxYBFYlAQMS8PcYDkWJARdRzyG5yl2SmhLNbN56Lgr7NhUBZ2Mtg2cUSeiXkKIk9IzZg7EJOIuSnJwcRZAsXLjQPvAyZcoogqRWrVrGngxHRwIBEAiWKKEkCWAR+CgJGJSA9vd0b7+fU5QYdBH1HBajS/Skz77NSsBdFEl+7243Kwe9xk1Rohd59msUAlpRkpKSokiSQ4cO2YfXvn17dOnSxSjD5ThIIGQEgiFKnH8XHjE8LmTjZcMkQALhJTBlVjYy9tryPXqSJRQl4V0XU/VGYWKq5eJgdSLAYzY6gXfqlqLEGOvAUehHQBUljRo1wqpVq+wDSUtLU6JIUlNT9RsceyaBMBIIhihRf6bIsPv1jGNkdRjXj12RQDgIvDr6or0bd8ldKUrCsRIm74PCxOQLyOGHhIArQeLNTIdkIGxUIUBRwo0Q6QS0ESVy7e9ff/2lCJLWrVtHOhrOP8IIBCpKmLw1wjYMpxuRBOT3+CmzbLJE8gi6igCnKInIreH/pEWWSFH/r7bAxFb+s+QT5iZAQWLM9aMoMea6cFThI6AVJW3atMGpU6dQvHjx8A2APZGAQQgEIkqYl8Qgi8hhkEAYCHhL7kpREoZFsFIXFCZWWk3OxR8CFCT+0Ap/XYqS8DNnj8Yi4O16YGONlqMhgdARCESUqD9LUstHo1/PmNANki2TAAkYgoA2X4nzERyKEkMskfkG4UmYyGxaNYk236Q4YhJwQUBs867MS/akT2oVb5myCTO8BNRfbisVO4JBDT4Nb+fsjQQMQICixACLwCEYgkB+RYk2moTJWw2xlBwECYSFgJqvxPkIDkVJWPBbtxN3wkRmzGM51l13q8/MXfSIzJuCxJirr/4woygx5vpwVKElsOtoM0xc20bpxF1SutCOgK2TgHEI5EeU8MiNcdaPIyGBcBPQHsHR/gylKAn3Sli4P1dJXylMLLzgFpyaO0Eihrljx45KsicWYxKgKDHmunBU4SHw+47eWLCrOkVJeHCzF4MTCFSUMJrE4AvM4ZFACAioR3C0USUUJSEAHelNehImwobHciJ9hxhr/p6iRyhIjLVWnkaj/b4zqMHvqFRsmXkGz5GSQIAEtKJk1KhRAbbGx0nA3AT8FSWMJtFnvX/8dRs2bPlX6bxerTLo0sEme0NZJkxdjUNHTitddLiqKhrVTwlld/lqWw8u+RqoxR7S3oKjRo9TlFhskY00HW/HcihNjLRakTUW+WYoZdHK7Dy5R+Tz8g0yLS2NESQm2hbaX4wpSky0cBxqUAgwP0lQMLIRixDwV5SoOa5k+owmCd8mGP7w9/hqxnqlw743NMBHr3cPeectuozH5q0HlX5GvdAZQ/o3Dnmf/nagBxd/x2jV+trErvJHB4oSq660weblLspEhim5TChNDLZgFh0Oo0csurD/TYsJXa29vpydawLaaBLmUOIuIQHAH1GircvceuHdPXoIAYqS8K6x2XrTRpVIrpK5c+cq30+ck7x6m1fUpUuXLnmrxNdJwJmApygTVZqkpkQjtTzZkUBwCHiTI9IL848Eh7XerfD4jd4rwP71IKBGk0jfPHajxwqwT6MR8EeU8KYb/VaPosQ1ez246LcLjNez9gYcGR1FifHWKCJG5Is0ERDMaRIR2yFok/R2rEZNyEo5EjTkhmqISV0NtRwcTIgJMJokxIDZvCkJ+CNK1EjE1PLR6NfTFuHMEh4CeggBRpSEZ23N3Iv2+I28Z6AoMfNqWmTsIk3S09OVzeiq8HiORRY6RNNQo0ak+Yy9OS57YWLWEME3WLPaX5B5VbDBFofDCSoBrSSRhhlNElS8bMzEBHwVJTx2o+8iU5S45q8HF313grF61x6/KVeuHDIzM3n0xlhLFNmj8SZNhA7FSWTvEW9RIyodypHI3CfaUOq2lbahTZWZkQmCs7YsgV1Hm2Hi2jb2+clZal5fbtnl5sT8JOCrKOGxGz/BBrm6HkKAESVBXkSLNqcev0lMTMTZs2cpSiy6zqaflrfjOTJBCZesVC5KmSuP6Zh+yV1OQCtGpIKnqBG5rYY31lhzH/gzK/UIjjxDWeIPOdY1OgHnSBImcDX6inF84SbgqyjhsZtwr4xjf/kRJZn7T2Lr9sP4J/0wtqUfhqTMLFK4AKqlFUer5pVRPqWQx0m5EyU7dh3F8jV7sXr9fpQvWxhNG6agfp0UJCbG+g3pxMnz2Lj5X6zfdAD/pB9BpYpFUK9WWdSpVRrFiyV6bS8/XLw2ygp+EdAev5EHmczVL3ysrAcB+cEnx3M8HdFRx6VGnDAxrB4rFXifIkYy9uVgV+Ylt1JE7YVRI4HztmoLWlkix3CqFD7M6BKrLnaEzIuSJEIWmtMMiIC/ooS33QSEO98P+yoEzpy5iDETl2P0/5bh8JEzHvvr3KE6Xnm6I6pUKuaynrMo6dOjNgbdMwOL/tiZp35sbDSG3tYUzz/WDrEx0V7nefLUBTz23M/2K49dPdD7mlp4e2RXFC1SwG17vnLxOiBWyDcB7fEbipJ8Y+SDehJQo018ESeMOtFzpTz37Wu0iLMYUb9xGXdmHJkRCDhfTS7RJZWLZqJSsWVGGB7HQAI+EXAWJPIQj9v4hI6VIpCAL6KE+Un03xi+CIFDh0+jz6CvsH7Dfp8HLFEbC2cPQbmyeaNLtKLk9v6NMW/hDuzcdcRj21c0TcWED65FmdLJbustXZ6BYQ/9gN17j3kdZ7myhTH6zR5o3aKSy7q+cPHaCSsERICiJCB8fNiIBPyJOJHxa+UJI09Cv6KqEFEjRaRHd0dotFJEPpYbaihGQr9GVu3BWZao8xRpIkXECQsJGI3AzmPlsONECew6WtxhaIyiM9pKcTxGI+CvKOnXMw6p5Y02C+uPxxchMOSBmfh21kYFRkxMNG7oVQc39K6L1PJFkJwUj737TuDvzQfw7pg/sSvjqB3aXXc0x0sjOuSBqBUl6ovS7t1DmqPjVWlIq1Ic6zbsx7RZGzDje1u/UmrVKIVFPw5BdLTtqL+2bNpyEFdd8ymys22XCRQoEIf7hl2B1s0roVpaCezMOKIc63l39FIcOWqLiJFolcU/DkGNaiXztOcLF+vvDn1nSFGiL3/2HgYCqjiRrnyJOlGHpBUo8jlKFN8XS5Uh8oQ/QkTtQd4AMMeI77xZ0z8C7oSJf62wNgnoQ4CCRB/u7NV8BHwRJdqfBxQl+qyxNyGw/99TaND6I1zMylYG+NZLXXHbLZe7HKzU6dXvC0hkh5TCyQnYsuIBJCQ4XvnsLErkCMz/PrwObVtWztPu2InL8eTIuUoeFCnj3+sNOarjXHr2m4rFf9qO7ogY+fKTG5BW2VFwy2t7Mk+g//BvsHb9PqVuu6vS8M3Em/O0542LPqsVeb2qCV1l5sxREnnrH5Ezzq88UWGJRJGiJo+Vj0WkKP+3+F8jnCWIzFlyiEjxFhnivNnU2xlUKaJ+E4rITclJh52AL0miwz4odkgCLgio3yslqo632nCLkIBvBPwVJSOGx/nWMGsFlYA3IfDy27/jrQ+XKH02rFcO878b5LH/hUt2onf/qfY6y+fdiapVHIWFsyh599VuGHBTQ7ftitiY/fMW5XVpa+kvQ5XIFrX88NMWDLj7G+WfEiUyZ/pANKqf4rY9kT+N2o3GuXMXlTpTx9+ALh2qO9T3xiWoi8DG3BKgKOHmIIH/CAQqULQgVZmifk4rVeRzqlhRX9dDsGilh4xDoj/UosoP9d/+ShAtCwoRfomZgYB8/bOQgNEIUIwYbUU4HrMQoCgxx0p5EwLzF+3A2g37sSvjGDq2TsM1XS/zODG5Eaduiw/sdRbMGoz6dcs6PKMVJZVSi2H5vGEeE7Wu+3s/2vb8n72NmZNvwVWa6JMOvSdg9TpbhEjfPvXx0RvXeIX/2PM/45NJK5V67VpXwTef9XV4xhsXrx2wQlAIaG++YURJUJCyEasR0AoUmZsc4ZGixxsrZwHjinUgUiM/a6f9RV4bHSJt8Zf8/BDlMyRAAiRAAiRAAoEQ8EWUqLeiye9W/Xo6Hs8IpG8+6zuBYAsBOdpSv9WH9gH8+u0gNG5YzmFAWlHy2P2t8cT9rb0OuGmHMdi+w5bwddQLnTGkf2P7MxXrvYnTpy8o//5wVHfccn0Dr+1Nn7UBQx/4TqlXsUJRrF14l8MzwebidUCs4JIARQk3BgkEgYA7maI2rYdUCXRazpJDJIgU9f+UIIES5vMkQAIkQAIkQAKhIOCLKNHmKOHRm1Csgvc28ysEJGdI5v5T2J5+GNt2HMbWfw7jj+W7sXHzAXs+Een95+kD0bSR47l4rSj56M1r0Pe6+l4Hem3/L/D7kh1KvaGDmuK1ZzspHx84eAo1m79vf/7O25shtVxhr+3t2X8SH4//S6knyWEzNz6K+PhY+3P55eK1Y1bwiwBFiV+4WJkEgkNAK07UCBVvLftaT21HFRru2nV+neLD2wrwdRIgARIgARIgATMQoCgxwyoB/giBZSv2YtL0NVi9dh927Dpqz/HhaabeRMkPX9yKFs1TvcK6+/HZ+GLaWqVe+zZpmD7BloBVEsd2u+lzr897qyB5T7S33/jDxVvbfD3/BJijJP/s+CQJkAAJkAAJkAAJkAAJkIDBCPgiSrR1eOuNPgvoixDY+s8h3PvEbCxftdfjIOvXTUGbFpXwwbil9nreRMmSn+5ArctKeZ3806/Os0eAtGheCT980U95Ztp3f2PYg7O8Pu+twvTP+qJ96yr2ar5w8dYmXw+cAEVJ4AzZAgmQAAmQAAmQAAmQAAmQgEEIUJQYZCG8DMObEJDkrJ37fIa9+07YW4qPi0GtmqVRu2Zp1KtZCnUuK4M6tUqjeLFEHD12FlUbveOzKPE1omTIAzPx7ayNSrv9bmqID17tpny8+M9d6Nlvir2/byffgkSn64h9WYmaNUqhSOECFCW+wApTHbn0Ysos281EUpjMNUzg2Q0JkAAJkAAJkAAJkAAJkEBoCFCUhIZrsFv1Jkq63jgZf63YrXQbFRWFx+5vhbsGN0ehgvEuh5Kx+xgatvnY/pq3iJJJH/XxepOONNb5hklYvnKP0u7Tj7bFQ8NbKB/v238KdVrk5iiZO/M2j1cD+8rPGxdf22G9/BOgKMk/Oz5JAiRAAiRAAiRAAiRAAiRgQAK+iBIZ9mOPPaaMnjff6LOInoTA8RPnlOiQnJxLyuBGPHQVHr2nlceBSh6TLjd+Zq8z5+uBaNbEfTLXJx9ug0fubumxTem/ZvMPcOjwKaXehA+vQ69uNZWPJalsxXpv4cwZ260377zSDQNvbugV5rlzWThx8hxKlUxWBJBzoSjxijDkFRavyMGi5dn2fhhREnLk7IAESIAESIAESIAESIAESCCUBHwVJbwiOJSr4L1tT0JgzrxtuOWOafZGnBOeumr9lXcW4s0PFttfcnW0RnvrjRx5+WPOHR4H+vV3f+PO//KQiNRYPm8Y0ioXtz/TvtdErFmfqfxbriL+5ZuBLuWHtpOX3/4db324BAkJsUpbc78dhMRE3nrjfceErwZFSfhYsycSIAESIAESIAESIAESIIEwEPBVlDChaxgWw0MXnkTJT3O3ot/Q6fanF/5wO+rWLuO2td8W70DfIdNw4UKWvc43k/qiXavcJKnyglaUyL/Hv9cbfXrUdtluVnYOrrx6HLbvOKK83rdPfXz0xjUOdX/4eSsGDM8dp7eoErlSuHnHsTh+8rzSzs3X1cPHb/ZwaJMRJfruS+ldTeRarFgxHD16lDlK9F8SjoAESIAESIAESIAESIAESCAQAvkRJTx+Ewjx/D3rSQhIIte6LT6wN9ynVx2Mf6eXy47kmt4+g77C2bO5yTel4qTR1+OazjUcnnEWJbGx0Zj4UR9061Tdod6x4+cw+N6ZWLA4Xfl8YmIcVswbjpSyBfOMoc/AL/Dboh32eq8808nlEZzDR86gZ7+p2LTlgFJXIlR+++421K9blqIkf1soJE9po0koSkKCmI2SAAmQAAmQAAmQAAmQAAmEm4CvokTGxeM34V6d3P68RU5cf9uXmP+7TVRIuaplFQwd0ARplYohJycHO3cfx/dzNmPmj5tw/nyWcpQlOSkeR46eUeqPeqEzhvRv7DBBrSgpWaKgkntEbtJp07oK2rWsjIrli2LFmr2YMXszMnYftT/79CNt8dBdtiSuzuWf9MNo3f1TZQxqaXlFJbRtWRl1a5XG6TMXsWr9PkyeugYnT9siSaS89FQH3HV78zzteeOi34pFRs9aUSK5SeT7CXOURMbac5YkQAIkQAIkQAIkQAIkYFkC/ogSHr/Rbxt4EwKHDp9WBMS/B2yJVD2VamklMOGDazHl23UY8+kypWr7NmmYPuFmh8e0ouT7qbfixbcW2G+0cdW+yJfXn78aA27ynKR16z+HcNejP2DVWlu+Ek9FIkkeubclRjxwlctq3rh4a5+vB0ZAPXbTqVMnpKenU5QEhpNPkwAJkAAJkAAJkAAJkAAJGIFAfkVJ66YxaNUk2ghTiIgx+CIEjhw9i9ffX4SJU1bjYlbuLSQCKCYmGtWrllCiRm69sYESGfLbwnT0GfSlwk9e37T0XpQskWznqRUli2YPUZKp3vfkbPwy9x+HaI+42Bg0bJCCd0Z2Qe2apX1aj+zsHLw//i9lrHsyjyu34miLCJLuXS7DE/e28timL1x8GhAr+U1AG01CUeI3Pj5AAiRAAiRAAiRAAiRAAiRgVAL+iBKZg3r8Rj7u1zMOqY43yhp1mhE1rhMnz2P7ziPYseuoIkxqVy+NGtVKIiEhJigcRHJs2HQAG7YcQLUqJVC/TtmA2j51+gI2bz2IrdsPITkpAVVSi6JSalEUKVwgKONlI6EhoEaTSOujRo2yf2/g0ZvQ8GarJEACJEACJEACJEACJEACYSLgryjR1mdS1zAtErshAYMRcI4mkYgSVaJSlBhssTgcEiABEiABEiABEiABEiAB/wj4K0qkdUaV+MeYtUnAagS0uUlEkmi/L1CUWG21OR8SIAESIAESIAESIAESiDAC+REljCqJsE3C6ZKAhoCraBKKEm4REiABEiABEiABEiABEiAByxDIjyiRyf/666/Kf1KYq8Qy24ETIQGPBDL2AlNmXVTqSCSJGk1CUcKNQwIkQAIkQAIkQAIkQAIkYBkC+RUlAuCxxx6zcxgxPM4yTDgREiAB1wSmzMpGxt4c5UVJ4KotzFHCXUMCJEACJEACJEACJEACJGAJAoGIEm1UCRO7WmI7cBIk4JaAuyM36gMUJdw8JEACJEACJEACJEACJEACliAQiCgRAFpZ0rppDFo1ibYEF06CBEggl4A3SSI1KUq4Y0iABEiABEiABEiABEiAjMIu6gAAEF1JREFUBCxBIFBRon2DJB9TllhiW3ASJGAnoM1LIp90PnKjVqQo4aYhARIgARIgARIgARIgARKwBIFgiBJtGwKFyV0tsTU4CRJQCKhXAcvHw4YNg1z/66pQlHDDkAAJkAAJkAAJkAAJkAAJWIJAMESJgOCVwZbYDpwECTgQ0CZvdb7lxhkVRQk3DwmQAAmQAAmQAAmQAAmQgCUIBEuUCAwmd7XEluAkSEAh4I8kkfoUJdw4JEACJEACJEACJEACJEACliAQTFFCWWKJLcFJkICDJJGjNnLkxluhKPFGiK+TAAmQAAmQAAmQAAmQAAmYgkCwRYmzLJF/M2eJKbYCB0kCCgF/I0lUbBQl3EAkQAIkQAIkQAIkQAIkQAKWIBAKUUJZYomtwUlEIIH8ShJBRVESgRuGUyYBEiABEiABEiABEiABKxIIlSihLLHibuGcrEwgEElCUWLlncG5kQAJkAAJkAAJkAAJkECEEQilKHElS1o3jUGrJtERRpnTJQHjEsjYK8dtLtoH6O12G3czYUSJcdeYIyMBEiABEiABEiABEiABEvCDQKhFCWWJH4vBqiQQZgKLV+Rg0fLsgCWJNEBREubFY3ckQAIkQAIkQAIkQAIkQAKhIRAOUeJKlqSWj0a/njGhmRRbJQES8EpAe9RGKuc3kkTtiKLEK3JWIAESIAESIAESIAESIAESMAOBcIkS5zdT6r95FMcMu4RjtBIBOWqzaGU2MvbmKNOS6387duyo/D+QQlESCD0+SwIkQAIkQAIkQAIkQAIkYBgC4RYlMvFff/1V+Y+yxDDbgAOJEALOR21EjgwbNiwos6coCQpGNkICJEACJEACJEACJEACJKA3AT1EiStZIkdxWjeOQWp5vYmwfxKwHgHnKBKZYaBHbZwpUZRYb99wRiRAAiRAAiRAAiRAAiQQkQT0EiUCW9u3Cp9HcSJyG3LSISTgHEUiXUkUSaBHbShKQrhobJoESIAESIAESIAESIAESEA/AnqKEnXWzkdx5PMUJvrtCfZsDQKuokiCedSGosQa+4SzIAESIAESIAESIAESIAEScCJgBFEiQ5JxpKenM3cJdygJBIGA8402wUrY6mloPHoThIVjEyRAAiRAAiRAAiRAAiRAAvoTMIooUUkwukT/PcERmJeARJFMmXXRYQLBzkXijg5FiXn3DUdOAiRAAiRAAiRAAiRAAiSgIWA0UUJhwu1JAv4TcHfMJhjX/vo6GooSX0mxHgmQAAmQAAmQAAmQAAmQgKEJGFWUCDRX0SXyeeYvMfSW4uDCSMAIgkSdLkVJGBeeXZEACZAACZAACZAACZAACYSOgJFFiTprCpPQrT9bNicBV4JEZhKK22x8JURR4isp1iMBEiABEiABEiABEiABEjA0ATOIEgoTQ28hDi6MBNwJknDlIfE0VYqSMG4EdkUCJEACJEACJEACJEACJBA6AmYSJRQmodsHbNnYBIwsSFRyFCXG3kMcHQmQAAmQAAmQAAmQAAmQgI8EzChKfBEmqSnRSC3vIwRWIwEDEnAnR2SoRoggcUZGUWLATcQhkQAJkAAJkAAJkAAJkAAJ+E/AzKLEF2EidVo1ifYfDJ8gAZ0IuBMkVatWRThvsfF3+hQl/hJjfRIgARIgARIgARIgARIgAUMSsIIo0QoT+ViSvzoX3pRjyO3HQWkImFWQqFOgKOF2JgESIAESIAESIAESIAESsAQBK4kS7YJ4uilH6jHKxBLb1/ST8HS8xugRJM7wKUpMvx05ARIgARIgARIgARIgARIgASFgVVGirq4Ik/T0dGWezkWiTChN+HUQbgJWkiNadhQl4d5J7I8ESIAESIAESIAESIAESCAkBKwuSrTCRD52dSxHPk9pEpLtxUb/I6DKEflnxt6cPFzMFj3iamEpSrjdSYAESIAESIAESIAESIAELEEgUkSJdrFUWeJJmvDWHEtsb10nIXIkY18OdmVesqwc0QKmKNF1u7FzEiABEiABEiABEiABEiCBYBGIRFHirzSR+sxpEqwdZ+12IiFyxN0KUpRYe29zdiRAAiRAAiRAAiRAAiQQMQQiXZQ4SxN3+UykXmr5aFQqFwVGm0TMl4fXiYoYkbJoZbbLqBF5TT1Wo37stVGTVqAoMenCcdgkQAIkQAIkQAIkQAIkQAKOBChKXO8Ib8dz5CnmNYnMryZPyVhVIpEiR7Q7gKIkMr8eOGsSIAESIAESIAESIAESsBwBihLvSyqMJNLEU7SJVpww4sQ7U7PU0EaMyJhdJWKVz4sYkdKxY0f7x2aZY7DGSVESLJJshwRIgARIgARIgARIgARIQFcCFCX+4/cl2kRaVY/qyMfMceI/53A/4asUUccViVEjntaEoiTcO5b9kQAJkAAJkAAJkAAJkAAJhIQARUlgWNVoE2nF3S062h7U4zqKSEmJRmr5wPrn0/kjoEoR9VYaacVdtIhWjKSlpUH+UyNI8te7NZ+iKLHmunJWJEACJEACJEACJEACJBBxBChKgr/kqjDxdlRH27M2+oQCJXhrkh8hIr1rj9Jo/x28kVmvJYoS660pZ0QCJEACJEACJEACJEACEUmAoiT0y+5v1Ik7gSKfF4mi/J+RKAoHVYQoH+/LUT63K/PSf6/Z/u2tqFKE0SLeSHl+naIkMH58mgRIgARIgARIgARIgARIwCAEKEr0WQitPPEn8sR5tBKJIkWuLVaLKlPk32YVKloBEogE0fJyFiLyGo/QBG//U5QEjyVbIgESIAESIAESIAESIAES0JEARYmO8F107SxQpIp8LlhFFSvOcsVV+1rhkt/+1SgP5+fVqA/t573lCPF1DBQivpIKbj2KkuDyZGskQAIkQAIkQAIkQAIkQAI6EaAo0Ql8PrpVhYlEoKhF/TiYMiUfQwvbI9oIEPWojNo5o0PCtgwuO6Io0Zc/eycBEiABEiABEiABEiABEggSAYqSIIE0SDNaYaIVKs5iRf6tt1xxFhsiPtSi/Vg+RwlikA3mYRgUJcZfI46QBEiABEiABEiABEiABEjABwIUJT5AisAqwZQolByRsYEoSiJjnTlLEiABEiABEiABEiABErA8AYoSyy8xJ0gCYSFAURIWzOyEBEiABEiABEiABEiABEgg1AQoSkJNmO2TQGQQoCiJjHXmLEmABEiABEiABEiABEjA8gQoSiy/xJwgCYSFAEVJWDCzExIgARIgARIgARIgARIggVAToCgJNWG2TwKRQYCiJDLWmbMkARIgARIgARIgARIgAcsToCix/BJzgiQQFgIUJWHBzE5IgARIgARIgARIgARIgARCTYCiJNSE2T4JRAYBipLIWGfOkgRIgARIgARIgARIgAQsT4CixPJLzAmSQFgIUJSEBTM7IQESIAESIAESIAESIAESCDUBipJQE2b7JBAZBChKImOdOUsSIAESIAESIAESIAESsDwBihLLLzEnSAJhIUBREhbM7IQESIAESIAESIAESIAESCDUBChKQk2Y7ZNAZBCgKImMdeYsSYAESIAESIAESIAESMDyBLSixPKT5QRJgARCTqBq1aoYNmyYz/1EXbp06ZLPtVmRBEiABEiABEiABEiABEiABEJMgKIkxIDZPAlEGIFOnTpB/vO1UJT4Sor1SIAESIAESIAESIAESIAEwkbg119/DVtf7IgESMDaBNLS0iBRJb4WihJfSbEeCZAACZAACZAACZAACZAACZAACZCA5QlQlFh+iTlBEiABEiABEiABEiABEiABEiABEiABXwlQlPhKivVIgARIgARIgARIgARIgARIgARIgAQsT4CixPJLzAmSAAmQAAmQAAmQAAmQAAmQAAmQAAn4SoCixFdSrEcCJEACJEACJEACJEACJEACJEACJGB5AhQlll9iTpAESIAESIAESIAESIAESIAESIAESMBXAhQlvpJiPRIgARIgARIgARIgARIgARIgARIgAcsToCix/BJzgiRAAiRAAiRAAiRAAiRAAiRAAiRAAr4SoCjxlRTrkQAJkAAJkAAJkAAJkAAJkAAJkAAJWJ4ARYnll5gTJAESIAESIAESIAESIAESIAESIAES8JUARYmvpFiPBEiABEiABEiABEiABEiABEiABEjA8gQoSiy/xJwgCZAACZAACZAACZAACZAACZAACZCArwQoSnwlxXokQAIkQAIkQAIkQAIkQAIkQAIkQAKWJ0BRYvkl5gRJgARIgARIgARIgARIgARIgARIgAR8JUBR4isp1iMBEiABEvh/O3ZIBAAAgECsf2sqoP/mMQwHAQIECBAgQIAAAQJ5AUdJfmIFCRAgQIAAAQIECBAgQIAAgVfAUfJKyREgQIAAAQIECBAgQIAAAQJ5AUdJfmIFCRAgQIAAAQIECBAgQIAAgVfAUfJKyREgQIAAAQIECBAgQIAAAQJ5AUdJfmIFCRAgQIAAAQIECBAgQIAAgVfAUfJKyREgQIAAAQIECBAgQIAAAQJ5AUdJfmIFCRAgQIAAAQIECBAgQIAAgVfAUfJKyREgQIAAAQIECBAgQIAAAQJ5AUdJfmIFCRAgQIAAAQIECBAgQIAAgVfAUfJKyREgQIAAAQIECBAgQIAAAQJ5AUdJfmIFCRAgQIAAAQIECBAgQIAAgVfAUfJKyREgQIAAAQIECBAgQIAAAQJ5AUdJfmIFCRAgQIAAAQIECBAgQIAAgVfAUfJKyREgQIAAAQIECBAgQIAAAQJ5AUdJfmIFCRAgQIAAAQIECBAgQIAAgVfAUfJKyREgQIAAAQIECBAgQIAAAQJ5AUdJfmIFCRAgQIAAAQIECBAgQIAAgVfAUfJKyREgQIAAAQIECBAgQIAAAQJ5AUdJfmIFCRAgQIAAAQIECBAgQIAAgVfAUfJKyREgQIAAAQIECBAgQIAAAQJ5AUdJfmIFCRAgQIAAAQIECBAgQIAAgVfAUfJKyREgQIAAAQIECBAgQIAAAQJ5AUdJfmIFCRAgQIAAAQIECBAgQIAAgVfAUfJKyREgQIAAAQIECBAgQIAAAQJ5AUdJfmIFCRAgQIAAAQIECBAgQIAAgVfAUfJKyREgQIAAAQIECBAgQIAAAQJ5AUdJfmIFCRAgQIAAAQIECBAgQIAAgVfAUfJKyREgQIAAAQIECBAgQIAAAQJ5AUdJfmIFCRAgQIAAAQIECBAgQIAAgVfAUfJKyREgQIAAAQIECBAgQIAAAQJ5AUdJfmIFCRAgQIAAAQIECBAgQIAAgVfAUfJKyREgQIAAAQIECBAgQIAAAQJ5AUdJfmIFCRAgQIAAAQIECBAgQIAAgVfAUfJKyREgQIAAAQIECBAgQIAAAQJ5AUdJfmIFCRAgQIAAAQIECBAgQIAAgVfAUfJKyREgQIAAAQIECBAgQIAAAQJ5AUdJfmIFCRAgQIAAAQIECBAgQIAAgVfAUfJKyREgQIAAAQIECBAgQIAAAQJ5AUdJfmIFCRAgQIAAAQIECBAgQIAAgVfAUfJKyREgQIAAAQIECBAgQIAAAQJ5AUdJfmIFCRAgQIAAAQIECBAgQIAAgVfAUfJKyREgQIAAAQIECBAgQIAAAQJ5AUdJfmIFCRAgQIAAAQIECBAgQIAAgVdg1CgqAYT2oJcAAAAASUVORK5CYII=)


Calling [tfgnn.create_graph_spec_from_schema_pb](https://github.com/tensorflow/gnn/blob/main/tensorflow_gnn/docs/api_docs/python/tfgnn/create_graph_spec_from_schema_pb.md) with the GraphSchema will provide us the GraphTensorSpec. GraphTensorSpec can be used to parse serialized tf.Example protos into the GraphTensor using [tfgnn.parse_single_example](https://github.com/tensorflow/gnn/blob/main/tensorflow_gnn/docs/api_docs/python/tfgnn/parse_single_example.md) api with the tf.data.dataset's map function.

# %% [code]
# @title Declare GraphSchema { vertical-output: true }
schema_pbtx = """
# proto-file: //third_party/py/tensorflow_gnn/proto/graph_schema.proto
# proto-message: tensorflow_gnn.GraphSchema
context {
  features {
    key: "label"
    value: {
      description: "compound mutagenicity."
      dtype: DT_INT32
    }
  }
}
node_sets {
  key: "atoms"
  value {
    features {
      key: "hidden_state"
      value {
        description: "atom type."
        dtype: DT_FLOAT
        shape { dim { size: 7 } }
      }
    }
  }
}
edge_sets {
  key: "bonds"
  value {
    source: "atoms"
    target: "atoms"
    features {
      key: "hidden_state"
      value {
        description: "bond type."
        dtype: DT_FLOAT
        shape { dim { size: 4 } }
      }
    }
  }
}
"""
graph_schema = text_format.Merge(schema_pbtx, schema_pb2.GraphSchema())
print(f"graph_schema: {graph_schema}")
graph_tensor_spec = tfgnn.create_graph_spec_from_schema_pb(graph_schema)
def decode_fn(record_bytes):  
  graph = tfgnn.parse_single_example(
      graph_tensor_spec, record_bytes, validate=True)

  # extract label from context and remove from input graph
  context_features = graph.context.get_features_dict()
  label = context_features.pop('label')
  new_graph = graph.replace_features(context=context_features)

  return new_graph, label

# %% [code]
#@title Read Datasets
train_ds = tf.data.TFRecordDataset([train_path]).map(decode_fn)
val_ds = tf.data.TFRecordDataset([val_path]).map(decode_fn)

# %% [markdown]
### Look at one example from the dataset

# %% [code]
g, y = train_ds.take(1).get_single_element()

# %% [markdown]
#### Node features

Node features represent the 1-hot encoding of the atom type (0=C, 1=N, 2=O, 3=F,
4=I, 5=Cl, 6=Br).

# %% [code]
g.node_sets['atoms']

# %% [code]
g.node_sets['atoms'].features[tfgnn.HIDDEN_STATE]

# %% [markdown]
#### Bond Edges

In this example, we consider the bonds between atoms as undirected edges. To encode them in the GraphTensor, we store the undirected edges as pairs of directed edges in both directions.

`adjacency.source` contains the source node indices, and `adjacency.target` contains the corresponding target node indices.

# %% [code]
g.edge_sets['bonds'].adjacency.source

# %% [code]
g.edge_sets['bonds'].adjacency.target

# %% [markdown]
#### Edge features

Edge features represent the bond type as one-hot encoding (0=aromatic,1=single,
2=double, 3=triple).

# %% [code]
g.edge_sets['bonds'].features[tfgnn.HIDDEN_STATE]

# %% [markdown]
#### Context

Context can be used to store graph-level information

# %% [code]
g.context

# %% [markdown]
### Label
The label is binary, indicating the mutagenicity of the molecule. It's either 0 or 1.

# %% [code]
y

# %% [markdown]
#### Batch the datasets

# %% [code]
batch_size = 32 #@param {type:"integer"}

train_ds_batched = train_ds.batch(batch_size=batch_size).repeat()
val_ds_batched = val_ds.batch(batch_size=batch_size)

# %% [markdown]
### Build the GNN model

TF-GNN provides Keras layers for building graph neural networks. The following code uses Keras' [Functional API](https://www.tensorflow.org/guide/keras/functional) to build a model as a series of GraphTensor transformations, followed by reading out a plain Tensor with the final prediction.

# %% [markdown]
Feel free to play with the hyperparameters and the model architecture to improve the results!


# %% [code]
# @title GNN Model { vertical-output: true }

graph_convolution_type = "graph_sage" #@param ["default", "gcn", "graph_sage"] 

def _build_model(
    graph_tensor_spec,
    # Dimensions of initial states.
    node_dim=16,
    edge_dim=16,
    # Dimensions for message passing.
    message_dim=64,
    next_state_dim=64,
    # Dimension for the logits.
    num_classes=2,
    # Number of message passing steps.
    num_message_passing=3,
    # Other hyperparameters.
    l2_regularization=5e-4,
    dropout_rate=0.5,
):
  # Model building with Keras's Functional API starts with an input object
  # (a placeholder for the eventual inputs). Here is how it works for
  # GraphTensors:
  input_graph = tf.keras.layers.Input(type_spec=graph_tensor_spec)

  # IMPORTANT: All TF-GNN modeling code assumes a GraphTensor of shape []
  # in which the graphs of the input batch have been merged to components of
  # one contiguously indexed graph. (There are no edges between components,
  # so no information flows between them.)
  graph = input_graph.merge_batch_to_components()

  # Nodes and edges have one-hot encoded input features. Sending them through
  # a Dense layer effectively does a lookup in a trainable embedding table.
  def set_initial_node_state(node_set, *, node_set_name):
    # Since we only have one node set, we can ignore node_set_name.
    return tf.keras.layers.Dense(node_dim)(node_set[tfgnn.HIDDEN_STATE])
  def set_initial_edge_state(edge_set, *, edge_set_name):
    if graph_convolution_type != "default":
      return {}
    return tf.keras.layers.Dense(edge_dim)(edge_set[tfgnn.HIDDEN_STATE])

  # MapFeatures layer receives callbacks as input for each graph piece: node_set
  # edge_set and context. Each callback applies a transformation over the 
  # existing features of the respective graph piece while using a Keras
  # Functional API to call new Keras Layers. For more information and examples 
  # about the MapFeatures layer please check out its docstring. This call here 
  # initializes the hidden states of the edge and node sets. 
  graph = tfgnn.keras.layers.MapFeatures(
      node_sets_fn=set_initial_node_state, edge_sets_fn=set_initial_edge_state)(
          graph)
      
  num_atoms = tf.expand_dims(tf.cast(graph.node_sets["atoms"].sizes, dtype=tf.float32), axis=-1)
  num_bonds = tf.expand_dims(tf.cast(graph.edge_sets["bonds"].sizes, dtype=tf.float32), axis=-1)
  graph = graph.replace_features(
      context={
          tfgnn.HIDDEN_STATE: tf.concat([num_atoms, num_bonds], axis=1)
          })
 
  # This helper function is just a short-hand for the code below.
  def dense(units, activation="relu"):
    """A Dense layer with regularization (L2 and Dropout)."""
    regularizer = tf.keras.regularizers.l2(l2_regularization)
    return tf.keras.Sequential([
        tf.keras.layers.Dense(
            units,
            activation=activation,
            kernel_regularizer=regularizer,
            bias_regularizer=regularizer),
        tf.keras.layers.Dropout(dropout_rate)
    ])

  # The GNN core of the model does `num_message_passing` many updates of node
  # states conditioned on their neighbors and the edges connecting to them.
  # More precisely:
  #  - Each edge computes a message by applying a dense layer `message_fn`
  #    to the concatenation of node states of both endpoints (by default)
  #    and the edge's own unchanging feature embedding.
  #  - Messages are summed up at the common TARGET nodes of edges.
  #  - At each node, a dense layer is applied to the concatenation of the old
  #    node state with the summed edge inputs to compute the new node state.
  # Each iteration of the for-loop creates new Keras Layer objects, so each
  # round of updates gets its own trainable variables.
  for i in range(num_message_passing):
    if graph_convolution_type == "default":
      graph = tfgnn.keras.layers.GraphUpdate(
          node_sets={
              "atoms": tfgnn.keras.layers.NodeSetUpdate(
                  {"bonds": tfgnn.keras.layers.SimpleConv(
                       sender_edge_feature=tfgnn.HIDDEN_STATE,
                       message_fn=dense(message_dim),
                       reduce_type="sum",
                       receiver_tag=tfgnn.TARGET)},
                  tfgnn.keras.layers.NextStateFromConcat(dense(next_state_dim)))},
      )(graph)
    elif graph_convolution_type == "gcn":
      graph = gcn.GCNHomGraphUpdate(
          units= message_dim,
          name= graph_convolution_type +"_layer_" + str(i))(graph)
    elif graph_convolution_type == "graph_sage":
      graph = graph_sage.GraphSAGEGraphUpdate(
        node_set_names=["atoms"],
        receiver_tag=tfgnn.TARGET,
        reduce_type="sum",
        use_pooling=True,
        use_bias=False,
        dropout_rate=dropout_rate,
        units=message_dim,
        hidden_units=message_dim * 2,
        l2_normalize=True,
        combine_type="sum",
        activation="relu",
        name="gsage_layer_" + str(i))(graph)

  # After the GNN has computed a context-aware representation of the "atoms",
  # the model reads out a representation for the graph as a whole by averaging
  # (pooling) node states into the graph context. The context is global to each
  # input graph of the batch, so the first dimension of the result corresponds
  # to the batch dimension of the inputs (same as the labels).
  readout_features = tfgnn.keras.layers.Pool(
      tfgnn.CONTEXT, "mean", node_set_name="atoms")(graph)
  # Context  has a hidden-state feature, concatenate the aggregated node vectors
  # with the hidden-state to get the final vector,
  feat = tf.concat([readout_features, graph.context[tfgnn.HIDDEN_STATE]], axis=1)
  # Put a linear classifier on top (not followed by dropout).
  logits = tf.keras.layers.Dense(1)(feat)

  # Build a Keras Model for the transformation from input_graph to logits.
  return tf.keras.Model(inputs=[input_graph], outputs=[logits])

# %% [markdown]
#### Define Loss and Metrics

# %% [code]
node_dim = 16 #@param {type:"integer"}
edge_dim = 16 #@param {type:"integer"}
message_dim = 64 #@param {type:"integer"}
next_state_dim = 64 #@param {type:"integer"}
num_classes = 2 #@param {type:"integer"}
num_message_passing = 3 #@param {type:"integer"}
l2_regularization = 5e-4 #@param {type:"number"}
dropout_rate = 0.5 #@param {type:"number"}

model_input_graph_spec, label_spec = train_ds.element_spec
del label_spec # Unused.
model = _build_model(model_input_graph_spec,
                     node_dim=node_dim,
                     edge_dim=edge_dim,
                     message_dim=message_dim,
                     next_state_dim=next_state_dim,
                     num_classes=num_classes,
                     num_message_passing=num_message_passing,
                     l2_regularization=l2_regularization,
                     dropout_rate=dropout_rate)

# %% [code]
train_ds.element_spec

# %% [code]
loss = tf.keras.losses.BinaryCrossentropy(from_logits=True)
metrics = [tf.keras.metrics.BinaryAccuracy(threshold=0.),
            tf.keras.metrics.BinaryCrossentropy(from_logits=True)]

# %% [markdown]
#### Compile the keras model

# %% [code]
# @title Optimizer 
learning_rate = 1e-3 #@param {type:"number"}
learning_rate_decay = True #@param {type:"boolean"}
steps_per_epoch = 10 #@param {type:"integer"}
epochs = 200 #@param {type:"integer"}

if learning_rate_decay:
  learning_rate = tf.keras.optimizers.schedules.CosineDecay(learning_rate, steps_per_epoch*epochs)

optimizer = tf.keras.optimizers.Adam(learning_rate=learning_rate)

model.compile(optimizer, loss=loss, metrics=metrics)
model.summary()

# %% [markdown]
#### Train the model

# %% [code]
steps_per_epoch = 10 #@param {type:"integer"}
epochs = 200 #@param {type:"integer"}

history = model.fit(train_ds_batched,
                    steps_per_epoch=steps_per_epoch,
                    epochs=epochs,
                    validation_data=val_ds_batched)

# %% [markdown]
### Plot the loss and metric curves for train and val

# %% [code]
for k, hist in history.history.items():
  plt.plot(hist)
  plt.title(k)
  plt.show()

# %% [markdown]
## GraphTensor Advanced

TF-GNN layers work with scalar graph-tensors, merge_batch_to_components() api will convert a graph-tensor with a batch of graphs into a scalar graph where  each graph in the batch becomes an unconnected component of the scalar graph. 

# %% [markdown]
### Batch of GraphTensors:

# %% [code]
batch_size = 5 #@param {type:"integer"}

gt, y = train_ds.batch(batch_size).take(1).get_single_element()
gt

# %% [markdown]
There's a variable number of node-sets in each graph, hence the "hidden_state" tensors are represented as ragged tensors.

# %% [code]
gt.node_sets["atoms"].features[tfgnn.HIDDEN_STATE]

# %% [code]
gt.edge_sets["bonds"].adjacency.source

# %% [markdown]
### Merged Scalar GraphTensor

# %% [code]
scalar_gt = gt.merge_batch_to_components()
scalar_gt

# %% [code]
scalar_gt.node_sets["atoms"].features[tfgnn.HIDDEN_STATE]

# %% [code]
scalar_gt.edge_sets["bonds"].adjacency.source

# %% [markdown]
## Heterogeneos Graph Convolutions

In the following subsections you can see a code snippet to transform the graph with a GraphUpdate call over the **M**icrosoft **A**cademic **G**raph ([ogb-mag](https://ogb.stanford.edu/)) dataset with the depicted schema below.  Checkout this [colab](https://colab.sandbox.google.com/github/tensorflow/gnn/blob/master/examples/notebooks/ogbn_mag_e2e.ipynb#scrollTo=b7fhATRUexKh) for the full example.

 

# %% [markdown]
![6V9XQ4k7JF5FvQK.png](data:image/png;base64,iVBORw0KGgoAAAANSUhEUgAAA+sAAAOVCAYAAAARKHH4AAAAAXNSR0IArs4c6QAAIABJREFUeF7snQfYHFX1/28a6ZAKIYQSEkIKXUjoHYk0kSYCP5o0IyAgVZpIBylKE1AQkd57KPoH6V1qgAhJgDQ6pNf3/3wH53V2dmZnZndmdsrnPs8+6O6dO/d+zt03+51z7jltWlpaWgwNAhCAAAQgAAEIQAACEIAABCAAgcwQaINYz4wtmAgEIAABCEAAAhCAAAQgAAEIQMAigFhnI0AAAhCAAAQgAAEIQAACEIAABDJGALGeMYMwHQhAAAIQgAAEIAABCEAAAhCAAGKdPQABCEAAAhCAAAQgAAEIQAACEMgYAcR6xgzCdCAAAQhAAAIQgAAEIAABCEAAAoh19gAEIAABCEAAAhCAAAQgAAEIQCBjBBDrGTMI04EABCAAAQhAAAIQgAAEIAABCCDW2QMQgAAEIAABCEAAAhCAAAQgAIGMEUCsZ8wgTAcCEIAABCAAAQhAAAIQgAAEIIBYZw9AAAIQgAAEIAABCEAAAhCAAAQyRgCxnjGDMB0IQAACEIAABCAAAQhAAAIQgABinT0AAQhAAAIQgAAEIAABCEAAAhDIGAHEesYMwnQgAAEIQAACEIAABCAAAQhAAAKIdfYABCAAAQhAAAIQgAAEIAABCEAgYwQQ6xkzCNOBAAQgAAEIQAACEIAABCAAAQgg1tkDEIAABCAAAQhAAAIQgAAEIACBjBFArGfMIEwHAhCAAAQgAIHaBL766qumIOrVq1dT7stNIQABCECgnAQQ6+W0O6uGAAQgAAEI5I7Af/7zHyOh3iyxLmCDBw+2XjQIQAACEIBA0gQQ60kTZnwIQAACEIAABBomIKGuVxaaPOwjR47MwlSYAwQgAAEIFJgAYr3AxmVpEIAABCAAgaIQGDt2bKaWIrFOWHymTMJkIAABCBSOAGK9cCZlQRCAAAQgAIFiEVDY+0svvZSpReFdz5Q5mAwEIACBQhJArBfSrCwKAhCAAAQgUBwCiPXi2JKVQAACEIBAeAKI9fCs6AkBCEAAAhCAQJMIBIXBJxGSXiuRHYnmmrQRuC0EIACBEhFArJfI2CwVAhCAAAQgkFcCQQnm4hbPCruvJdZHjx6dV5TMGwIQgAAEckIAsZ4TQzFNCEAAAhCAQNkJBAnouJK+pXWfstuT9UMAAhCAQG0CiHV2CAQgAAEIQAACuSFQS0jHkfQtbQ9+bsAzUQhAAAIQSJ0AYj115NwQAhCAAAQgAIFGCNQS7I2Gp9cS63GH2jfCgGshAAEIQKD4BBDrxbcxK4QABCAAAQgUjoBfwrlGxbrfgwCEeuG2EAuCAAQgkHkCiPXMm4gJQgACEIAABCDgJuAnqpMS63Gdh8eSEIAABCAAgbAEEOthSdEPAhCAAAQgAIHMEECsZ8YUTAQCEIAABBIigFhPCCzDQgACEIAABCCQHAHEenJsGRkCEIAABLJBALGeDTswCwhAAAIQgAAEIhBArEeARVcIQAACEMglAcR6Ls3GpCEAAQhAAALlJoBYL7f9WT0EIACBMhBArJfByqwRAhCAAAQgUDACiPWCGZTlQAACEIBAFQHEOpsCAhCAAAQgAIHcEUCs585kTBgCEIAABCISQKxHBEZ3CEAAAhCAAASaTwCx3nwbMAMIQAACEEiWAGI9Wb6MDgEIQAACEIBAAgQQ6wlAZUgIQAACEMgUAcR6pszBZCAAAQhAAAIQCEMAsR6GEn0gAAEIQCDPBBDrebYec4cABCAAAQiUlABivaSGZ9kQgAAESkQAsV4iY7NUCEAAAhCAQFEIINaLYknWAQEIQAACfgQQ6+wNCEAAAhCAAARyRwCxnjuTMWEIQAACEIhIALEeERjdIQABCEAAAhBoPgHEevNtwAwgAAEIQCBZAoj1ZPkyOgQgAAEIQAACCRBArCcAlSEhAAEIQCBTBBDrmTIHk4EABCAAAQhAIAwBxHoYSvSBAAQgAIE8E0Cs59l6zB0CEIAABCBQUgKI9ZIanmVDAAIQKBEBxHqJjM1SIQABCEAAAkUhgFgviiVZBwQgAAEI+BFArLM3IAABCEAAAhDIHQHEeu5MxoQhAAEIQCAiAcR6RGB0hwAEIAABCECg+QQQ6823ATOAAAQgAIFkCSDWk+XL6BCAAAQgAAEIJEAAsZ4AVIaEAAQgAIFMEUCsZ8ocTAYCEIAABCAAgTAExo4d69lt9OjRYS737eP3EGDw4MFGLxoEIAABCEAgLQKI9bRIcx8IQAACEIAABGIh8J///Mfo5dUaFetfffWVkWD3aiNHjjS9evWKZQ0MAgEIQAACEAgigFgPIsTnEIAABCAAAQhkhkAtoR6H97uWWJdQl2CnQQACEIAABNIggFhPgzL3gAAEIAABCEAgFgJ+4e8avFGvuj3BWg8E8K7HYkYGgQAEIACBEAQQ6yEg0QUCEIAABCAAgeYTSNqr7lyh39l1vOvN3wfMAAIQgEBZCCDWy2Jp1gkBCEAAAhDIOQE/r3oc4e9uNLXC4ZO4X85Nw/QhAAEIQCABAoj1BKAyJAQgAAEIQAAC8RJI06tuz9zPu67P4wq5j5cSo0EAAhCAQJEIINaLZE3WAgEIQAACECgggWZ5uUk2V8DNxJIgAAEI5IgAYj1HxmKqEIAABCAAgTISSLJUWxDPWt51ks0F0eNzCEAAAhBohABivRF6XAsBCEAAAhCAQKIEmhH+7l6Q31l5ks0lanoGhwAEIFB6Aoj10m8BAEAAAhCAAASySyCNUm1Bq6eUWxAhPocABCAAgSQIINaToMqYEIAABCAAAQg0TCALXnV7EZRya9icDAABCEAAAhEJINYjAqM7BCAAAQhAAALpEEizVFvQipqV5C5oXnwOAQhAAALFJYBYL65tWRkEIAABCEAgtwSamVTODxrJ5nK7nZg4BCAAgVwSQKzn0mxMGgIQgAAEIFBcAlkKf3dSppRbcfccK4MABCCQRQKI9SxahTlBAAIQgAAESkyglgd79OjRTSVDsrmm4ufmEIAABEpFALFeKnOzWAhAAAIQgEC2CWTVq+6kRim3bO8hZgcBCECgKAQQ60WxJOuAAAQgAAEIFIBAHoQwyeYKsNFYAgQgAIEcEECs58BITBECEIAABCBQBgJ58KrbdshyqH4Z9gprhAAEIFAGAoj1MliZNUIAAhCAAARyQCBLpdqCcOFdDyLE5xCAAAQg0CgBxHqjBLkeAhCAAAQgAIGGCWSxVFvQoijlFkSIzyEAAQhAoBECiPVG6HEtBCAAAQhAAAINE8hT+LtzsZRya9j0DAABCEAAAjUIINbZHhCAAAQgAAEINJWAX/i7JtXsUm1BYCjlFkQovc/18ET20H+b0Xr16mX0Gjx4cDNuzz0hAIECEkCsF9CoLAkCEIAABCCQFwJ59ao7+fqFw0u4jRw5Mi+myPU8a+2jtBcmsY5gT5s694NAMQkg1otpV1YFAQhAAAIQyAWBPCWV8wNKsrnmb7Va0RnNmJ0e0uhhDQ0CEIBAIwQQ643Q41oIQAACEIAABOomUKQQcpLN1b0NGr6w1sOShgevcwC863WC4zIIQKCCAGKdDQEBCEAAAhCAQOoEihD+7oRGsrnUt1DrDbMo1jkC0bz9wJ0hUCQCiPUiWZO1QAACEIAABHJCII+l2oLQFilSIGitWfo8SKwnFY5eK5EdnvUs7RDmAoH8EkCs59d2zBwCEIAABCCQSwJF86o7jeB3dhpPa7JbtdYxBN057jPkQffLehWDZK3B6BCAQFwEEOtxkWQcCEAAAhCAAARCEchzqbagBeJdDyKU3OdBAjouwR6UeR6venI2ZmQIlI0AYr1sFme9EIAABCAAgSYSKLJX3cZaSzTicU1289V6EBRHdANCPVn7MToEIFBJALHOjoAABCAAAQhAIDUCRSjVFgSLUm5BhJL7POj8eqMPS8rwsCk56zAyBCAQlQBiPSox+kMAAhCAAAQgUBeBIiaV8wNBKbe6tkgsF9US7I2KdT+7Evoei+kYBAIQcBFArLMlIAABCEAAAhBInEDZPJKUckt8S9W8gZ+oTkqsx3UevrnUuDsEIJA1Aoj1rFmE+UAAAhCAAAQKSKDISeX8zEWyueZtZMR689hzZwhAID4CiPX4WDISBCAAAQhAAAIeBMrmVXci8BONcSQ7Y7P5E0CsszsgAIEiEECsF8GKrAECEIAABCCQYQJlSCrnh59kc83ZmIj15nDnrhCAQLwEEOvx8mQ0CEAAAhCAAAQcBMrsVbcxUMot/a8EYj195twRAhCInwBiPX6mjAgBCEAAAhCAgDEGr/L324Bkc+l/HRDr6TPnjhCAQPwEEOvxM2VECEAAAhCAAASMMWUq1RZkcEq5BRGK93PEerw8GQ0CEGgOAcR6c7hzVwhAAAIQgEChCRD+Xm1ev7P7JJuL/6uAWI+fKSNCAALpE0Csp8+cO0IAAhCAAAQKT6CMpdqCjEoptyBC8X2OWI+PJSNBAALNI4BYbx577gwBCEAAAhAoJAG86v5mpZRbOlsesZ4OZ+4CAQgkSwCxnixfRocABCAAAQiUjkCZS7UFGZuke0GE4vkcsR4PR0aBAASaSwCx3lz+3B0CEIAABCBQKAIklQs2J8nmghk12gOx3ihBrocABLJAALGeBSswBwhAAAIQgEABCBD+Hs6IlHILx6mRXoj1RuhxLQQgkBUCiPWsWIJ5QAACEIAABHJOoJbHePTo0TlfXbzTJ9lcvDzdoyHWk+XL6BCAQDoEEOvpcOYuEIAABCAAgUITwKse3byUcovOLOwViPWwpOgHAQhkmQBiPcvWYW4QgAAEIACBnBBAeEY3FMnmojMLewViPSwp+kEAAlkmgFjPsnWYGwQgAAEIQCAHBPCq128kjg7Uz67WlYj1ZLgyKgQgkC4BxHq6vLkbBCAAAQhAoHAEKNVWv0nxrtfPDrGeDDtGhQAEskMAsZ4dWzATCEAAAhCAQO4IUKqtcZNRyq1xhu4R8KzHz5QRIQCB9Akg1tNnzh0hAAEIQAAChSBA+Hs8ZqSUWzwcnaMg1uNnyogQgED6BBDr6TPnjhCAAAQgAIFCEPALf9fiKNUWzcSUcovGK6g3Yj2IEJ9DAAJ5IIBYz4OVmCMEIAABCEAgYwTwqsdvED+B2atXLzNy5Mj4b1jgEf0eJDX6EMnPRoMHDzZ60SAAAQjESQCxHidNxoIABCAAAQiUhABJ5eI3NMnm4mGaZB4FsvfHYyNGgQAEwhFArIfjRC8IQAACEIAABP5LgJDt5LYC3vXG2CYd8cEDlcbsw9UQgEA0Aoj1aLzoDQEIQAACECg9AUKBk9sCtcSgQuEVEk/zJ5CG55vs/exACEAgLQKI9bRIcx8IQAACEIBAAQjUEpONngcuAJ5YloB3vT6MSXvV7VmRvb8++3AVBCAQnQBiPTozroAABCAAAQiUloCfICLBVnxbggci9bH0y6OQRII+joLUZyOuggAEohFArEfjRW8IQAACEIBAqQkQAp+O+f04EwrvzT8tr7rz7kRApPNd4C4QKDMBxHqZrc/aIQABCEAAAhEJJFUSK+I0Ct8dsR7NxM2oTkCyuWg2ojcEIBCdAGI9OjOugAAEIAABCJSWAGI9HdNz3CA85yRLtQXNgmRzQYT4HAIQaIQAYr0RelwLAQhAAAIQKBkBL7GexJngkmGtWq6f15bcAJWomhH+7pwByebK/k1l/RBIlgBiPVm+jA4BCEAAAhAoDAE/YYJYj9/EiPVwTP0iPXR1WtUJSDYXzlb0ggAEohNArEdnxhUQgAAEIACB0hLAs56O6QmDD+bcbK+6c4ZpZqIPJkMPCECgKAQQ60WxJOuAAAQgAAEIpECAM+spQDbGINaDOTcjqZzfrPCuB9uLHhCAQHQCiPXozLgCAhCAAAQgUFoCZClPx/Rwrs05i+K4VrK5tELy09md3AUCEEiLAGI9LdLcBwIQgAAEIFAAAtSWTt6ItZKWIfr8ow5kmWYm4KOUW/LfDe4AgbIRQKyXzeKsFwIQgAAEINAAAYRkA/BCXkoIfP1e9WY/zMh6KbfZs2ebF154wbzxxhtG3+Vvv/3WdO7c2fTu3dv06dPHDB8+3KyxxhqmS5cuIXdr493ef/998+6771YM1L9/fzNq1Ki6B3/iiSfMjBkzKq4fOXKkWW655eoes1kXTp482YiRXuPHjzdt2rQxyyyzjNl9993NwIEDmzWtQtxXbPWddbbu3bubrbfeOjPrQ6xnxhRMBAIQgAAEIJAPAn6CpJlezXyQCzfLLJ3FDjfj9HplKamc16qzWspt4cKF5pZbbjE333yzWbBgQU2DtW3b1hx44IFmzz33TMWwN910k7n++usr7rXJJpuY008/ve77a/4ff/xxxfWnnHKK2XzzzeseM+0LFy9ebC6++GLj9/fg5JNPNltssUXa0yrU/Z566ilz5plnVqxphRVWMNddd11m1olYz4wpmAgEIAABCEAgHwRqCRJ5r1TKjVYfgVpitNle4/pWFO9VWSjVFrSirJ2nl1A//vjjzZtvvhk09dbPjznmGLPddtuF7t9IR8R6NT3Z7OyzzzZPP/20L9rTTjvNbLrppo2gL/21iPXSbwEAQAACEIAABIpJgFJV8ds1617j+FccbcQ88clSbofLLrvM3HfffZFgX3755Wbo0KGRrqm3M2K9mlwYm/32t781G2+8cb3YE7tu7ty5Zs6cORXjd+zYMdWjFWEXh1gPS4p+EIAABCAAAQjkikAt4STPujzstPAEavHUKHjVjW84cBaPX2Ql2dw333xjhbPLU+tuEuMrr7yy6dChg3V+/YsvvjAfffSRFSb/wAMPGAmsNBpivZLyvHnzrPPoyi/gbMojoPe133VUQefVl1566TRMFOkef/vb34xezrbVVluZk046KdI4aXRGrKdBmXtAAAIQgAAEINAUArWSaWlCWRRRTQFV46YSSRLq+q9fg2PtDPBZfZCRhVJud999t7nyyisrtpYSlOn89mabbVa15STUlcRMiebSaoj1StLjxo0zRxxxRBX+Sy+91Ky22mppmaXu+yDW60bneSFn1uPlyWgQgAAEIACB0hCo5T10QpDYlLeds+zfU7GFeZBI54HH97zyFP7u3PdZSDb3hz/8wfKSO1ujydvi/gOHWK8kqnPqZ5xxRsWbPXv2NHfccUfc6BMZD7EeL1bEerw8GQ0CEIAABCBQKgJB4dulghHzYjlO8D3QPCSV8zN9s0u5nXrqqeb555+vmN4BBxxg9t5775h3a/3DIdYr2T322GPmggsuqHhzlVVWMVdddVX9kFO8ErEeL2zEerw8GQ0CEIAABCBQOgII9vhNjlD/nmleverOHZF2MkaFsU+fPt2agpKQuZvqqO+yyy6tbyu0ukePHkaJwV555ZWq/htttJFV27tW0/lqnXeXvT788EPTtWtXM2jQIOulUljt27f3vbwesT5//nzzwQcfWPXZJ02aZJ2917p0P7v0XDNKtyk3wMSJE1v37aJFi1o5aI5+eQBU7/6tt96yGD366KNVD1jctuzTp09iCQA1F3H99NNPrZfO0C+11FKmX79+Vi4Sr1r1X3/9tXnnnXes+d9www1mwoQJFfZeYoklzG9+8xvrPdlnww03tP63357zS5ynvTV16tSKsZdddlmLsV/Td0Hr0Uv3Xn311a2X1hR0Zl3fB83R2ZQnYMiQIZ63mzVrlnn99derPhs2bJjp3bt3Xf9QINbrwsZFEIAABCAAAQg4CSDY49sPnFH/H8si1JxPu5SbanM//PDDoTekvLjrrLOOmTx5stlvv/2qrpN4bNeuned4OuN+zTXXmHvvvde0tLR49pFIOfHEE83aa6/t+XlUsa5IgXPOOacq47gGHzBggDn//POtZGZpinWt/fbbbzd//etffevYSyj+5Cc/MQcddJCV1M/ZVFZP5fLCNuUbUNREnE0Z3BVqr5c7m7vzPkpM+Mtf/tJIgNpNESS2GA+akx5YPPTQQ1Y3vz33xBNPeA6jKgXaa8628847m8MPP7yqvx4gqfzdiy++WPWZHj4deOCBpn///jXrrJ933nnGPZdaddgfeeQRc9FFF1XcT3a/9dZb6z4GhlgP2lF8DgEIQAACEIBAKAI6o2snTAt1AZ2qCCDU/4ekCF51p5jxSiKYRARFWmJdYlhiSN7OoCbBssceexiF4LuFfxSxfuedd1oPBxYvXux7y759+5rPP/+86nMl1dt8882Dphr5c9lVou61114Lda28wCeffLIVcWC3Zov1GTNmWAJ8ypQpodYgsauHCz/60Y+s/lkT65999pnF2O3hdy/Oa684xbiEvsZxN4X6S+i722mnnWaee+65irf1kOrCCy8MxdWrE2K9bnRcCAEIQAACEICAFwGJLDX7v1CqTUCCzU7CB6vvCWSl9Flc9khzPWmIdYU9ywvvLi8WxOuwww4zu+22W0W3sGL9hRdesLLY19uSEOsKx5eHdtq0aZGm1blzZ3P99dcbhbOrNVOsKypAkQheRyDssH2FwrubHsDIi6yQ8qyJ9TFjxljHJOppTrGuYwx6yKSjAc6m8Z1HSfSZ9oLec4fN//rXv259qFHPfBDr9VDjGghAAAIQgAAEQhFwCvZa5clCDebTSaG4dh1p/Vf/X00/iPXKYrMz45Ml39s6tbzqWS3VFrTP0ko2J3a2ePQ6s77mmmta4dh2s8+sRwmDv+SSS1pDme1x5DHXWWOdHVfNdok/nZ93tu7du5sbb7zRdOvWrfXtsGL9qKOOMm+//XbFePLw6hy1vJd6cKB76myyV0tCrN98883muuuuq7rdWmutZR0tULj7v//9b0vMuo8JbLPNNuaEE06wrnWeWVeCObd3Vn2ctozzzLrXgwLlMLCPLoix9tTvfve7qocSttc46My6RL9dZ915Zj2JMHhFOBx//PFVNpEXXftTRyUUDfLkk096Pmxyh7l7VVTw8pZ7PbBQrgZFgzj3e9DfCffniPWoxOgPAQhAAAIQgEDTCLjFv98DgCTCi5u26JLduEjh707TNaOUm0SLOzxb53t1ztfdwop1JZKTh9wZii4BJnG35ZZbtg4rcXr66adXCc+f/vSn5uCDD44k1pV87eijj66a86GHHmp23333inv+6U9/MnfddVdV37jFuuyp6AL3+e4999zTOpfubPfff7/54x//WPWgQWewV1111Yr3084G7/XAQSHxzgc6mqCXqJcY1flz59GGKNngkxDrxx13XFWSNyXFU516lcCzmxIBuu2kz9xiXQ+I9KDI2bTuu+++23Tp0qX1bdlXdnY2JdLTQ45GGmK9EXpcCwEIQAACEIBAIgTs8+8a3Pm/w9wMoR6GUnb75LlUWxDVtJPNJSHWlZBOgtLZ/BKe6Sy0QoOdXmUJJ2UMt1sYz7qXd1MJzi677LIq5Apd3nbbbavej1usK0LAuQ7dUBnfdabeq3mdZ95iiy2qzkSnLda92HqFbiti6e9//3vV0vTwxSlamynW5eF3PryxJ3vuueea9dZbr2ruXt8Pt1jX3lWpQ52DdzYl+NO+t9tee+1V1SeOPYdYD/qryucQgAAEIAABCCRGoBFR7jepvIZJJwY5RwMX1avuNEGapdySEOte54HPPPNMs8EGG3juNHmf5UG1m9sbG0asy2vvPlPtdW7YvsfWW2+duFg/66yzrFBqZ/M6k29//uyzz1qRBs42cOBAc+2111a8l7ZY97qfjivIm7zpppsGlu1zg26mWB83bpw54ogjKqakEm3K1O9V0eDxxx+3qgc4m1e2d9notttuq+jnPMagaJNDDjmk4nMdwVIIvF+5vrB/lhHrYUnRDwIQgAAEIACB2AjofJ9a3OfYdX7VPg8e22QZKDUCRSjVFgQrzWRzSYj1HXfcsSr0e4cddvD93kkQuWtjO7NphxHrSuLmLsWmc/NKbubV0hDrCsF3Z8KXl3rEiBGec5LdlazM2VR/XGHkzjr2aYt15RcQX69kgUsuuaRRjgP9XR01alSov63NFOt6eKKHKM5WKxt7UJ11exzZWfZ2Nj0EUJk7HQHx2sNbbbVV6zn9oL8JtT5HrDdCj2shAAEIQAACEGiYgLPcWyPinbJnDZuiqQMUMamcH9BayebijAyJW6yrJNrPfvazhveJSp2tu+661jhhxPr2229v3BnJVdNcycKaIdYVGq0HFO45KTR+2WWX9ZyTrlF4vrvsnELL+/Xr13pN2mJdN1ZeA9VJtxN1ei1ADxSGDBliedt33XVXowgJr9ZMsa565n/+858rpqU8Cn414MOKdQ3o9cDIfjgjb768+s6msoZ6wNFoQ6w3SpDrIQABCEAAAhCIjYAt1iXcogh3hHpsJmjKQGUIf3eCTcu7HrdYV6b1I488suE9oszmyswdRqxLEEusu5tCm/2iaLw86+4zxo0sQl7onXbaqWoIJbaTx9Wv/fjHPzazZs2q+FhJ5oYOHdr6XjPEum7+zjvvGCXnc4tOr7Xo763qjy+//PJVHzdTrCtfgPaFs2nveCUnVJ8oYt3roZKSCaoUoSImnA9hFJGgefg90Iiy9xDrUWjRFwIQgAAEIACBVAnYZ9pr1WxHqKdqkkRulpanOZHJ1zloGqXc4hbrftm7dT43ijBRybL1118/lFhXJ2WvnzlzZgXpv/zlL2bFFVf0pJ+0WNdN5V12199WGTedefZq8lp7RU24BX6zxLo95xdffNE8/fTTRv9Vwja/prPY8h6rTJ2zJSnWldH9wQcfrLif9oYqHKgpQ/uVV15Z8blf8sOoYn3KlClm3333rRhb+09C/cILL6x4X1EX7gzydf6ZMIj1eslxHQQgAAEIQAACsRNwhsTrnKTd0kzKFfuiGLAmgbJ51W0YaZRyi1usK5RbHmV3ubLrr7/e08saZuuHCYNX4jb3A7vf//73VULRvl8aZ9a96r5LtOmMtFebNm2a2WeffSo+UiK3e+65p+K9Zot1ezKy9QcffGDViH/++ecUgsyEAAAgAElEQVSt/+1ugwYNMldffXXF20mKda+ybE6xrnkqgsLZ1lhjDXPxxRd72iSKZ10D6KHAe++9VzGWGLhzF+h+um8cDbEeB0XGgAAEIAABCECgIQK2SHeGvtvJ4vxEDSXaGkKemYvL/CAm6VJucYt1bRqv87mqm64SXvW0MGL9jDPOsLy9zqZyWgcccIDnLdMQ6xdddJF55JFHKu4vL6s7K7jd4YEHHjA64+xsSkbnfi9NsT5//vyq40aKkvAK5feqFa+13HfffaZr166ty4oi1v1Krcl73qlTpyrbao99+eWXFe87xfqECROM9qKzKQJAWdm1LndTqLq71J5XNnj7Oi/PvXvMvn37GtWudyYNrOd7YV+DWG+EHtdCAAIQgAAEINAwgaDEYn7hwmR+bxh90wcoq1fdCd5vf8fxMCoJsa4wY4kWZ5NYU83xHj16eO4peR4lViX03SW0woh1LwGoRG4KhVdGdWf75JNPPEV8HDWvnfeRUJdgdzbZTInvnHXH9blqv8srO378+Ir+qgnuzjKeplifOHGiOeiggyrmpGNFOrvu1XRGW9njnU12X2655VrfUsI8MXA2HXlwZ2m3P1ekhjsTvfscv/r6HSNwinXlN9hll12qEv8dc8wxZrvttqtaktfxilpiXQ+OxcCdJNA5cK0HNvX8wUWs10ONayAAAQhAAAIQaJhArTBgDW6fRfcSMwj1hvFnYoAylGoLAp1ksrkkxLq8ocqMPWPGjIqlLbPMMlbWbWfpsrlz51q1yC+77DJLQMnjrfPqTq9jGLEuRvKkL1iwoOKeG264oZXozK5lLfH5u9/9rqrMmy6KW6xLgMuL6y4pp/VLmCrEXU3ea9XyVsi1s+kBhx5CuL3YaYp1CWCdvXcnvfMqQadKALKBU6h269bNCuN32tMrtFwPcVSrvGfPnlVfB68jDjoHLzvaDz10hEAPAbz+XjjFuga/4oorqo4WaH+ceeaZZp111rHur4cD8t67ver6rJZY1+deofjORV111VVmlVVWCfrah/4csR4aFR0hAAEIQAACEIiDgFfIu3Nceack1O1Mz+4faCSUi8MKzR8jKKKi+TNMbwZJJZtLQqyLir6TOjPu1fS9XXnlla1w5UmTJlV5Id2exzBiXfdRXXXVJHc3JbaTOPrss8+qQqSdfeMW6xpbSdj0sMDdVHtbZ5klEt9///2qhwzqL4+6POvulqZY172Vb0A2cDYx/clPfmKGDx9uCWY9BFHIuDsEXQ9LJKqdzetsvj7XOBLCesihhzp2JnmvpHHqr4cd2kcab/r06b5fRrdY1z74v//7P+s+7tanTx+jMHWdv/f6XP2DxHqtva81iWecDbEeJ03GggAEIAABCEDAl0BUka6B3F5HhHoxNhjh75V2TCrZXFJiXbM//fTTzbPPPhtpQ0oEStw5k0eGFevKxv3LX/6yyqMfdgJJiHXd+9xzzzX/+Mc/wk7D6jds2DDr4YNXBv20xboiHo499thQJduci9RDGUVMKKLC3bwy5Tv7KCmdHmao6QHA/vvvX5W0MCxQt1jXdV7e9bDjBYl1VSXQQxZ3lIfGV7Z4d8b4sPf164dYb5Qg10MAAhCAAAQgEEigljjTxX5h7U6PYxxneAMnSodUCPiFv+vmXuWtUplUk2+SRLK5JMW6cMnTLeHlPnPshVJeTZ0ddgp19Qsr1tVX59FPOukky9vq1zbZZBPrDPWtt95a0SUpsa6bKPmaOEj41mryuCuyQOLUr9Rd2mJd81UJuvPOO8+8/PLLob4FsqXCyv3CvZWVXZ/rCIBXc4p1m5+EvzLQ+7UhQ4YY2VZ5CpzNS6xrHPVz7wHndfL0n3baaZaX3xnaHyTWNYbfgyqd1R8wYEAohmE7IdbDkqIfBCAAAQhAAAJ1EaglzII85bZYR6jXhT6TF+FV9zdL3JnxkxbrWonCjiVSVNLq008/rRA+Osssz6sElRKJuZPB6fooYl39dWZentM33nijog54v379jGpq//znPzcSvO4w/STFuualkH9xUBI598ME/f2SJ1lC3a+0m70rmiHW7Xv/85//tDLci61XEjUJUXmVt912W9+HDfZYGkMJ+BQR4WzaEzorPnDgwIr33333XSszvrsMmh4MjBo1yowZM8a8/vrrVu6BILFuf67vkx6kaEw77F17cOjQoUZn5fUAYK+99rL2sN3CiHVxOueccyrmobHcNd7j+AOMWI+DImNAAAIQgAAEIOBLwOs8rvtcutfFztBgEsoVZ4ORVM7flkl419PcOfKkSrRK/Eg8S9zZyd+SmMfUqVOt+0kI6yxymOb1cCDMdXYfJSm74IILal6ihG0SiOKhuXklVotyT6++Sa7ju+++sx44KERd4lq21MurnFrQOmwW8t4rmZ7OoSsxnV9TP0VQKNxcnvvevXsH3SLwc0U86GGSohlWXXXVwAcNQQMqaaI7u71fDoKgsYI+R6wHEeJzCEAAAhCAAAQaIuAU3WFEun0z+zqEekP4M3Vx3sVoGjBrJZsr6xGBOLknKXLjnGfQWEVZR9A6s/i5kgoquaDddLxBtdUVBRB3Q6zHTZTxIAABCEAAAhCoIiCRpqaw97BNosUW92GvoV92CRD+Hs42SZZyCzeDYvcqisgtyjryttsUrn/kkUdWTHuNNdYwF198cSJLQawngpVBIQABCEAAAhBolIDEXRRx3+j9uD5ZApRqC883qVJu4WdQ3J533XWXueWWW+pe4JprrmlOPfXUuq+P68KirCMuHkmOo/P3qjM/YcIEc++991YlElTSw6222iqRKSDWE8HKoBCAAAQgAAEIQAACNgG86tH2QlKl3KLNgt4QgIAI7Lfffmby5MmeMHSWX4kF/bL7N0oQsd4oQa6HAAQgAAEIlIyAhIReeL1LZvgGlkuptujwON8fnRlXQCAJAn5iXWfVL7nkEjNixIgkbmuNiVhPDC0DQwACEIAABIpHwCkgSPxWPPsmsSK86vVT9QuHp5Rh/Uy5EgJRCXiJ9R49ephjjz3WrL/++lGHi9QfsR4JF50hAAEIQAAC5SXgFl0IhvLuhSgrp1RbFFqVfUk2Vz87roRAXASUzO/NN9+0zqqrDrvKz22++eZGgj3phlhPmjDjQwACEIAABApCwEs44F0viHETWgZJ5RoHSym3xhkyAgTySgCxnlfLMW8IQAACEIBAEwjY4itKvfQmTJNbZoAA4e/xGIFkc/FwZBQI5JEAYj2PVmPOEIAABCAAgSYSoKRaE+Hn6NYklYvPWJRyi48lI0EgTwQQ63myFnOFAAQgAAEIQAACOSCAVz1+I/k9/CB3RPysGRECWSGAWM+KJZgHBCAAAQhAAAIQKAgBksrFb0hKucXPlBEhkHUCiPWsW4j5QQACEIAABBIkIAEgz5xeNAjEQQCvehwUvceglFtybBkZAlkkgFjPolWYEwQgAAEIQCBhAk5BRRhtwrBLNryfoBw8eLDRi1Y/gVrJ5qjMUD9XroRAVgkg1rNqGeYFAQhAAAIQSICAfuxLqOu/zsYP/QRgl3DIWmJy9OjRJSQS/5J5GBI/U0aEQFYJINazahnmBQEIQAACEIiRgJ9It2+B1zNG2CUeyi8Env0V36bweyBChEx8jBkJAlkhgFjPiiWYBwQgAAEIQCAhArXOEFMvPSHoJR0Wr286hvdL4EeETDr8uQsE0iKAWE+LNPeBAAQgAAEIpEyglkjXVPB2pmyQEtzOT0QSAh+v8f0eiiDW4+XMaBBoNgHEerMtwP0hAAEIQAACMRMICnnHmx4zcIZrJeAl1gnPjn+D+D2IQ6zHz5oRIdBMAoj1ZtLn3hCAAAQgAIEYCSDSY4TJUJEJcJY6MrK6L/BjTbRM3Ui5EAKZJIBYz6RZmBQEIAABCEAgOgHKOkVnxhXxESiCWFd4ubzTWW+I9axbiPlBIB4CiPV4ODIKBCAAAQhAIBME3GdZ8bRlwiylmEQRxLrC+PPwnSHrfim+UiwSAgaxziaAAAQgAAEIFIiALZg4l14go+ZoKXlOMOd82JD1s9+I9Rx9KZgqBBoggFhvAB6XQgACEIAABLJIQKJDYp0GgbQJ5DlLuVMAZz0pXp45p70nuR8E8kwAsZ5n6zF3CEAAAhCAAAQgkCECea6z7vZWZzUcvlZuCkrkZejLwFQgEAMBxHoMEBkCAhCAAAQgAAEIQMCYPAtJr9DyLIbDEwLPNw0C5SGAWC+PrVkpBCAAAQjkjIBdis0+f56z6TPdkhLwO7eeVU+1bSavqIAshsPnlW9Jvw4sGwINEUCsN4SPiyEAAQhAAALJEHALhyx6+JJZOaPmnYBfKLzWleV9nIcQfj+vutgSAp/3bw7zh0A1AcQ6uwICEIAABCCQQQJu4ZBFD18GsTGlDBCoFQqf5X3s57HOykOGWkI961ELGdiWTAECuSSAWM+l2Zg0BCAAAQgUnYBb8PBjvOgWL9b6annXs7qXa4n1Zj9kqCXU8aoX67vDaiDgJIBYZz9AAAIQgAAEMkpAgkdN4oZSbBk1EtPyJVBLsDdb/LonXSsawO7brBD+IKGe1YcffDUgAIHGCSDWG2fICBCAAAQgAAEIQAACLgJhBLCEpv1AqpkAw8xV80vrXLidXFL/rdUQ6s3cNdwbAskTQKwnz5g7QAACEIAABCAAgVISCPIKe0EJE0WyYMEC06FDh9iYzpkzx+gV1HTP7t27B3Wr+/Mgce4cOGvRCXUvmgshAAFfAoh1NgcEIAABCEAgJQL6IR5GiKQ0HW4DgVQI1CPYU5lYjm9il3Pk70mOjcjUIRCCAGI9BCS6QAACEIAABBoh4AxpTSuMtpH5ci0E4iaAYI+PKB71+FgyEgSyTgCxnnULMT8IQAACEMg1AUqw5dp8TD5GAgj2xmFyRr1xhowAgTwRQKznyVrMFQIQgAAEckOgljBpVlbp3MBjooUmoO+Gok2inM8uNJAQiyPsPQQkukCggAQQ6wU0KkuCAAQgAIHmEQjK4kwIa/Nsw52zRUCi3W6I9//Zxj6Hrv/ar2xZjtlAAAJpEUCsp0Wa+0AAAhCAQKEJhBHp1Esv9BZgcU0mYHvqx40bZ+bOnWuUMb6eVuuBmv1QwX7QQFh6PYS5BgIQCEsAsR6WFP0gAAEIQAACPgRqhbwTvsq2gUCyBNx5IRq9mzMJpC3O3R5u53eeYy2NEud6CEDAjwBinb0BAQhAAAIQqJNAUMIsvG51guUyCEQg0KhYlxC3vfLO7+zYsWMrZuFVycE+fy/BToMABCAQNwHEetxEGQ8CEIAABEpBoJZAwJteii3AIhMgINEctXZ4I2Jd4lzNDmt3CnL3uH4edGdIfAJIGBICECgxAcR6iY3P0iEAAQhAoH4CXl51RHr9PLmyvATc+R6iJmHU9RLWtsiXAJ88ebL18mtOD7r9XXZHwri/40TKlHePsnIINIsAYr1Z5LkvBCAAAQjknoDteUOk596ULKCJBGyxbU8hqlh3T909nvNzO8mj03tvC33by273t0PcnQ8BmoiJW0MAAiUkgFgvodFZMgQgAAEIxEPATj7l/pEfz+iMAoH8EbDPfkcNZQ9zPjwsDb+weD/PuO7tdR497P3oBwEIQCApAoj1pMgyLgQgAAEIQAACECgwAVuY2w+t7P+vJUfNkO6MUrGvrwed1/GUoPB1XcMDt3pocw0EIJA0AcR60oQZHwIQgAAEIAABCOScQC1h7rW0qGK9nsRy7vu6w9+9Qt5zbgamDwEIlIwAYr1kBme52STw7rvvZnNizKrpBIYPH970OZRpAnEIhjLxYq3FJiBvt5rTYx52xY2eOw97H2c/Z/h7kDe9nvG5BgIQgEDaBBDraRPnfhAwxkic33333dZ/aRAIQ2DXXXc1etGSIeD0yPEjPxnGjJovArWStNVaiTMZW9Rz640Q8svo3siYXAsBCECg2QQQ6822APcvHYG77rrL6GW3IUOGtP7vDz74oIKH87PSgWLBFgH3nkC0x78xvEQJyabi58yI+SPgTvrmXoEtxvVf+9WMVdql3+yqDM2YA/eEAAQgkAQBxHoSVBkTAj4EnEJ9++23N3q520MPPWT0UpNYP+qoo+AJAWtP2PvilFNOMYTHx7sp3Nmj8a7Hy5fRmkPAFrG6u/531HPkzu9FVoS5F0mOrzRnf3FXCEAgeQKI9eQZcwcIWAQU8n7WWWdZ/1sCPMhrfumll1peVT9RD9byEbAFu4S6BDstPgJO73pUQRPfLBgJAvEScD+Eirq36y3DFu8qGA0CEIBAeQkg1stre1aeMgEJdQn2sOJbQl2CPay4T3k53K5JBOyHOAj2+A2Ady5+pozYXALuIx7NSPrWXALcHQIQgEC+CSDW820/Zp8TAk6v+pVXXhl61rYnNazADz0wHXNNYMyYMdb8b7755lyvg8lDAAK1CfjVLw/LzauUGfXEw9KjHwQgAIHmE0CsN98GzKAEBOyz6lFFt+1d5+x6CTZJhCXa3nXOrkeARlcIZJiAu4a5pupXLi1q8kNC2eM3PFE48TNlRAhAwJsAYp2dAYEUCPiJdYnxhx9+uCrjt9eUonjkU1gSt2giAcR6MHyVcWpmdurgGdKjrATcwjxqDfOo587LyjnuddvJ+mx7kYQybsKMBwEIeBFArLMvIJACAfu8ujOxnDO7d5gpINbDUCpHH3vvUMat2t7uH9RRvZDl2EGsspkE3Enfos4FsR6VWDz9Of8fD0dGgQAEohFArEfjRW8I1EXALdZtsdW/f3+zzjrrGP3Xq02ZMsU8+OCDlHCri3pxL8KzHizS7R54v4r7Pcjrytyir9Y63PXL7fJpeV173uftrjvPw8C8W5T5QyD7BBDr2bcRMywAAbdYt8XWD37wA6OXX3v11VeNXlHPuhcAGUuoQYAEc/+D4/aku7GR/ZqvUhIE7FBo+7hFlKRtXmLdXcNcc0aYJ2G5xsZstBReY3fnaghAoIwEEOtltDprTp2AW6zbYuuQQw6pOZdrrrnG+hyxnrrJMntDQuD/ZxoJJb38Gl71zG7j3E+sUQ+rRJ/ba557KCVYgPtvDn9jSmB0lgiBJhNArDfZANy+HAT8POs77LCDbwi8wt8VBo9QL8ceCbNKZ56DMpdtw5seZrfQJ0kCeFiTpJvdsRHr2bUNM4NAUQkg1otqWdaVKQJ+Yl1n1SXYnc0+p673KNmWKTM2dTL20QlNoqyJ5cKIdHm6CB9u6lbNzc2doexR9w1iPTdmjn2ijUZVxD4hBoQABApNALFeaPOyuKwQ8MoGb4fCa446tz516lTLk+5s8qrTyktg/Pjx1uJV4s9uZa2tXiuDtsR5VLFV3l1VzpVLmNsvEXCXS4ua28B+cGSfVecBUXn2FWK9PLZmpRDIAgHEehaswBwKT8BLrGvRUcu3FR4UC/QlMHz4cCOhXsZWK3s2Z0bLuCNqrzlImHtdHVWsQ728BAiFL6/tWTkEmkEAsd4M6tyzdAT8xLrtNbU9qKUDU/IF62GNmsLavdqwYcOstyXUy97cP5ARV2XfEdXrb7R+OWW42FNhCCDWw1CiDwQgEBcBxHpcJBkHAjUI1BLrgCsnAYW26xx6mT3mUS2v8FNC3qNSK0//qGLdDl0nlL08eySOlbojfXhwGAdVxoAABPwIINbZGxBIgQBiPQXIObsFYj1nBmO6qRFwniePchY8KK+BXSpNC4kybmoL50a5IcC59dyYiolCIPcEEOu5NyELyAMBxHoerJTuHBHr6fLmbtkn0KjH0r7eXb8cYZ592+dthlQDyJvFmC8E8ksAsZ5f2zHzHBFArOfIWClNFbGeEmhukxsCjYr13CyUieaeAOfWc29CFgCB3BBArOfGVEw0zwQQ63m2XjJzL7NYt8teiezIkSOTAcyoTSVgh7JH9WoTXtxUs3HzkAR4sBQSFN0gAIGGCSDWG0bIABAIJoBYD2ZUth5lFetuj5TEelRBV7a9kvX12sJctlVznjmPal+FF9vNTiaY9fUzv3ISsPe7MxdCOUmwaghAIEkCiPUk6TI2BP5LALHOVnATKKtYd5/1JJNyvr4bUWuYRxXr+aLBbCEAAQhAAALJEkCsJ8uX0SFgEUCssxEQ6/8j4Ax1Rqxn/7the7udHvOws8a+YUnRDwIQgAAEIFBNALHOroBACgQQ6ylAztktyupZl5kUPirhp/rWhMBne+O6z+aGna2zhjk2DkuNfhCAAAQgAIFKAoh1dgQEUiCAWE8Bcs5uUWaxnjNTFWq6Et9RxbM76ZsbiFOY67Oo4xcKMIuBAAQgAAEIxEgAsR4jTIaCgB8BxDp7w00Asc6eSIuAnX3fDmOPeo7cmWeAGuZpWY37QAACEIAABIxBrLMLIJACAcR6CpBzdosiifV6vLU5M1eup9toTeh6y7DlGhqThwAEIAABCGSAAGI9A0ZgCsUngFgvvo2jrrAIYt3psY3qrY3Ki/7/IxD14Qg1odk9EIAABCAAgXwSQKzn027MOmcEEOs5M1gK0827WHd7a8n6ncym8aphHpW1U6zbYexK7keDAAQgAAEIQCDbBBDr2bYPsysIAcR6QQwZ4zLyKtbd55+dSCQAEYH1bxIvYe432ujRoyPdKKo3PtLgdIYABCAAAQhAIBECiPVEsDIoBCoJINbZEW4CeRPrtUS61iaPLaXYwu/zKMLca1SOHYRnTU8IQAACEIBAXgkg1vNqOeadKwKlFuuLFpnFM2eaFvs1e7Zp07mzadOtm/Vq262bMe3b58qecUw2L2IdkR6HtavHcB8jiHIXQtmj0KIvBNIhoL+VdgQL5QvTYc5dIFAGAoj1MliZNTadQKnE+qJFZuFHH5kF48aZhePGmcVffRXIX+K9/eDBpsOIEab90KGWmC96y4NYDxKUhL3Xv0vdSd/8RqKGef2MuRICaRAggWMalLkHBMpLALFeXtuz8hQJlEGsL/7mGzP30UfNwnfeMS3z5tVPt21b037gQNNx881N+yFD6h8n41dmWawHedMR6d9vLtuTZnvTopzX9xLrCPOMf2mZHgR8CIwdO7bik6g5JQALAQhAwI8AYp29AYEUCBRarC9aZOY99ZSZ989/mpYFC2Kl2WHttU3nHXc0bbp2jXXcLAyWVbFey5vOufTKndPoD/SXXnqpNSEfYbNZ+FYyBwjUR0DfZTsPhUYgp0R9HLkKAhCoJoBYZ1dAIAUCRRXri6ZMMbNvusks/uKLxCi26dLFdN5lF9Nh9dUTu0czBs6qWPfz+JI8rnqX8AO9Gd8c7gmB7BHQQ05nxYUoUTbZWw0zggAEskQAsZ4lazCXwhIoolhf/OWXZuaVV1qJ4xJv7dqZrj//uWk/aFDit0rrBlkV61q/U4QWOeTdnZHdjhwIuwfcUQhFZhWWCf0gAAEIQAACEIiPAGI9PpaMBAFfAkUT6y0zZlhCPUzyuLi2hZLOdTv8cNO2T5+4hmzqOFkW6/aZdYVyFqWFKZUmsR5lzc7sz+JEKHtRdgvrgAAEIAABCGSDAGI9G3ZgFgUnUCixvmiRmXn55UYh8Gk3CfVuv/qVabPEEmnfOvb7ZVmsx77YlAcMI8y9phRVrKe8LG4HAQhAAAIQgEDJCCDWS2ZwltscAkUS6wtee83Mvu225oA0xnT+yU/MEuuv37T7x3VjxHpcJCvHcZ8jj3oXsjhHJUZ/CEAAAhCAAASSIoBYT4os40LAQaBIYn3mJZeYRdOm1WXftj17mnbLLmsWTZ9udOa9nqbrux11VD2XZuqaNMW6zlbLa1yGMO0oYp1SaZn6SjAZCEAAAhCAAARcBBDrbAkIpECgKGJ94QcfmFl/+UskYgpZ77TTTlbN9LZLLdV6rc69L5w40cx98EGjGu1RWrcxY0y7FVeMcknm+qYh1p310vMW4u08Dx7lIYNf6TmEeea+AkwIAhCAAAQgAIEAAoh1tggEUiBQFLE+6/rrzcL33gtNTEnhuh54oGm3wgq+1yyePt3MvOoq0zJnTuhxlxg50nTeddfQ/bPYMWmx7lWCLQ+1f93zjvqQwX5AIZvb5ZOiiP0s7hXmBAEIQAACEIBAOQkg1stpd1adMoGiiPXvzjwzdKk2edS7/vKXpl2/foG0F06YYGZdfbUxLS2BfdWh/cCBputhh4Xqm9VOSYt1rdsdEp6X0mJjx45tNVtUsZ5VezMvCEAAAhCAAAQgEJUAYj0qMfpDoA4CRRDrLfPnm+9OPTX06qN6v2dccEHoc+w6+979xBNDzyWLHdMQ604vddpC3c7Irv9GPS/vFOuyHUnfsriDmRMEIAABCEAAAkkTQKwnTZjxIWCMKYJYXzR1qpl56aWh7dn1kENM+0GDQveffeONZsHbb4fr366dWerss41p0yZc/wz2SkOsa9lpJJdzCnP7rLkTedTwe0UEqNkinzD2DG5gpgQBCEAAAhCAQOIEEOuJI+YGECiGWJeQlqAO2+T5lgc8bJv3xBNm7uOPh+1uljzlFNOme/fQ/bPWMS2xHve666lhnrZXP+41Mx4EIACBegjoYamdO6Oe67kGAhCAAGKdPQCBFAgUwbOuc+ULw3q+jTGdtt/emLZtQ9Nd8O9/m9m33BK6f9SHAaEHTqljnsS6M6t8PXg4d14PNa6BAATySEAC3RlhFDWyKI9rZs4QgEByBBDrybFlZAi0EiiCWE/anHMfe8zM+8c/wt2mTZvvw+DbtQvXP4O96hHr9o9A/fhLu7nPkQfd3w5dJ5Q9iBSfQwACRSLgLh9JZFGRrMtaIJA+AcR6+sy5YwkJINaDjT7rz382C8ePD+5ojGnTtatZ8rTTQvXNaqcoYt3t2W7UU2MnfYvCxp1Z3nktwjwKSfpCAAJFJoBYL7J1WRsE0ieAWE+fOXcsIQHEeoDRW1rMd7/9rWmZOzfU7ihL6Ta/8PN6wsobDc20xbotzKlhHmqr0gkCECghASpalNDoLBkCCRFArCcElmEh4CSAWK+9HzN/sG8AACAASURBVKKeV++8885miQ02yPUmC/Ksu70z7sVGLWeGtyfX24XJQwACOSKAWM+RsZgqBDJOALGecQMxvWIQQKz723Hxt9+amZdcYlrmzAln7LZtv88E37VruP4Z7eUn1p210b2mbp9/jBrK7h63Hu98RlEyLQhAAAKZIsDD0UyZg8lAINcEEOu5Nh+TzwsBxLqPpVpajHVW/T//CW3KDuusY7r89Keh+2e1o1usB2Vc79y5s+nQoYNp3769lWlYLap33fb22KHszUhUl1V7MC8IQAACcRFArMdFknEgAAHEOnsAAikQQKx7Q5778MNm3lNPhbZAm06dTPdjj811fXV7sbZYHzVqlNlggw1aBXhoGMaYqInmonrjo8yFvhCAAAQg8D0BIpnYCRCAQFwEEOtxkWQcCNQggFivhjP3wQfNvKefjrRvOu+0k1lio40iXZPVzhLrL7/8shk0aFDdU4wq1uu+ERdCAAIQgEAkApxbj4SLzhCAgA8BxDpbAwIpEECsOyC3tJg5999v5j/3XCTyHdZYw3TZay9j2rSJdF1WO0usf/zxx6Zbt251TVGh7Dq/boe01zUIF0EAAhCAQCIE3OUuqbeeCGYGhUDhCSDWC29iFpgFAoj1/1lhzj33mPkvvBDJLO369zddx4wxbTp0iHRdljtLrL/44otmlVVWqTlNaphn2YrMDQIQgIA3Ac6tszMgAIE4CCDW46CYwhjywOnlbCNGjDA9e/Y08+bNM++//7556623zNSpU62w2qFDh1peNyWkCtsmTZpkPvroIzNlyhQzefJk0717d2sMjbfCCitYia382rfffmvd39kGDBhgVlppJdPS0mKNq8/1j9eyyy5rhg0bZlZddVXTNWJG76+//toaQy/x6NevnzU/vfS/29Twuj7zzDMV8+vUqZNZd911rfc+/PBD89prr5nx48ebpZde2hx00EFhsYXqh1j/HtPcBx4w81x2CALYtk8f0/XQQ03bJZcM6pqrzyXW33vvPWu/eTV9//Q9wXOeK7MyWQhAAAIWAc6tsxEgAIE4CCDW46CYwhh/+9vfjF7O9pvf/MYS66effrqZPXt21Sx69OhhzjjjDCNRX6tJNNxwww2Wl8+vdezY0fzyl7802223nWeXN9980xxzzDEVn22//fZmn332MSeccELVgwZ1bNeunTXmTjvtFEjwyy+/NOedd555/fXXfftK2Jx88smWaPdqW2+9dcXbEkG33367ufzyy829997b+lmXLl3M/fffHzinKB0Q68bMe+IJM/fxx6NgM0UV6oKg74zX99YNSA+89NLDJRoEIAABCOSHAOfW82MrZgqBrBJArGfVMq55eYn14cOHW57gBQsW+K5CnvVjjz3WbLXVVp597rzzTvOnP/0pNIWdd97Z/OIXv7CEtrN5ifX+/ftbc/v8889rjr/LLruYww47zLRt29az3/PPP29+//vfG3nvg5qE9tFHH2222GKLqq5usS42uvdtt91W0VcezXvuuSfoVpE+L7tYX/jBB2bWddcZ09ISmlvbpZc23Q45pBCZ370W/c477xi9FLUS1CTUFeWiaBUaBCAAAQjkg4D73DpJQfNhN2YJgSwRQKxnyRo15uIl1sNOXaHh1157reWdc7bnnnvO/Pa3vzWLFy8OO5TVT6L3xBNPrLjGS6xHGfRXv/qV2XHHHasuUbbsk046KcpQVij8FVdcYYYMGVJxnVus+w2qaIU77rgj0j2DOpdZrLfMmWNm/P73pmXmzCBMrZ8XXahroXbpts0228zowdusWbMC+fTt29cMHDiQ0PhAUnSAAAQg0HwCnFtvvg2YAQTyTgCxnhML+ol1eaM33XRTS5guXLjQ6Cnu22+/XbWqH/7wh+b444+veH+PPfaoqu0s0XDooYda3j6dYb/pppus8lLOpnv+9a9/NfKc262WWF9jjTXMWmutZZ2BV79nn3226gGBzrErFN/pXV+0aJE5+OCDq0Lol1pqKbPxxhtba9Y/hArf/+yzzyrmqPvJG+9sYcV6nz59zK233hrrziizWFfW9zn33ReaZ9tllvneo15nlvTQN2pyR1us6zv361//2kycONH6zoVpK6+8svUdJTQ+DC36QAACEGgOAf1GsZuio2gQgAAEohJArEcl1qT+fmL97LPPNqNGjaqY1UUXXWQeeeSRiveUHO7GG2808sypffrpp2b//fev6nP33XcbhZLbTcnr9ttvP/PFF19U9D3yyCMrzpr7ifW99trLHHDAARWJ3x577DFz4YUXWonnnE3nzZ3h6/fdd5+57LLLKvpIqF988cVmxRVXbH1f4fE6+z5t2rSKvuecc45RyJnd/MS6PJU//vGPrRBjrV1rXn311WO1dJnF+sxLLjGLXLbxg9u2Vy/TTVnfu3ePlX8WB3OK9VNOOcWaoo6MSLC7v29e81dyRu1dQuOzaF3mBAEIQAACEIAABBongFhvnGEqI/iJ9SeeeKLq/jonvvvuu5uZrrDjww8/3OjMuZoyvssL72xLLrmk2XLLLavGU5K6p59+uuL9n/70p5bX225+Yv3RRx+tOt+ua5Qcz33/TTbZxEqWZ7e9997bTJ8+veK+fuHy8tY7r9VFSnCn8+t28xLrEjs6s+8+gx+3Ucsq1hd9/LGZecUVoXDKky6h3rZ371D9897JS6zba7K97HPmzAlc5jLLLGM9vCJrfCAqOkAAAhCAAAQgAIFcEUCs58RcXmK9ViI0eZ8ffvjhitXttttuViK3qM2dLV3XKyu8M/u7n1j3epig6//xj3+Yc889t2Iqqjd91VVXWe8pS7Y7S7yiA5S9XQ8V3E3Z4vUAwdncofBeYl2h8uqXdCurWJ9z551mvusYhR/rLnvvbTqssUbSpsjM+LXEuiYpoa6Sh5988kngnJWnQQ+eCI0PREUHCEAAAhCAAAQgkBsCiPWcmMpLrKtUmTtM3F6OVwi523PtXPqMGTPMCy+8YJ39VgiuwnFtz7zXGfhGxbo8h+5a5s6HDxIyY8aMqbLOvvvu62uxv//97xVn4RXyf8stt7T29xLrOie/3HLLJb4LyirWvzv9dNMyd24g33YDBphuhx9uTJs2gX2L0iFIrNvr1HdRov3rr78OXLq+Q/KyExofiIoOEIAABCAAAQhAIPMEEOuZN9H3E/QS60qypmzuXk1h6wpfdzYlZLvyyisr3ps8ebK56667jM6Rzw0hquyLGxXr3333nVU2zd0eeOAB07lzZyOPvOqqN9LkbXzooYfMEkssYQ2DWG+EZvRrlf39uzPPDHVhlz33NB3WXjtU36J0CivW7fVOmDDB6DV//vxABMq5kMZDqMCJ0AECEIAABCAAAQhAoG4CiPW60aV7oZdYr+Upf+WVV6rKq+nHuzzJdlN4rRLFyasetTUq1nWu/kc/+lHVbZWFXdnY5RH/y1/+EnVaVf1VL13eRsR6wygjD7Bw4kQz67/HGoIu7n7yyaatx/GGoOvy/HlUsa61KjRe2YX1kM2v6fuz7rrr5hkNc4cABCAAAQhAAAIQMMYg1nOyDbzE+kYbbVTlPbeX889//tMoG7qzqYSazrKrSaAr4Zz7R7+SVSk5nUpD9f5voi/VLHcng2tUrHudMVfZNmWxV7I3nbe35+pcgy28w5pN3BDrYWnF22/BG2+Y2TffHDioMsB3P+GEwH5F61CPWLcZKDReol2VENxN1SF69uxZNFysBwIQgAAEIAABCJSOAGI9Jyb3EuvLL7+8uf766z1XcOedd1pZzp1t2223Nccdd5z11tixY6vqkPfr189cc801FaXb1DeJBHPjx483v/jFLyrmp/vr3Lna+++/b5VjczYJkDvuuKNuixEGXze6ui6c/9JLZs5ddwVe237gQNO1jsSHgQNnvEMjYt1emsLiJdoXLVpkvaXz6splQYMABCAAAQhAAAIQyD8BxHpObBildJuW5FUaTcnZ7ARtl156qXnwwQcrVq+Eb3vuuWcVEWVtV/Z2Z2vUs37bbbeZa6+9tmLMNddc06hGvJpqne+4444VCeP0vh4cDB06tC6rIdbrwlb3RfOeecbMfeCBwOs7rL666bLPPoH9itYhDrEuJnZovPJAKPy9Y8eORUPFeiAAAQhAAAIQgEApCSDWc2J2P7GuBGruH+cKkd1nn31avW32EpVwTqHzajqr/u6771as3lmH3fmBl8gNK9bl+VcEgLPJC6gScvIKOpsSzjkzwB966KHmww8/rOiz2mqrmUsuucQoeZxXU/i/stnvscceVR8j1tPd7IumTDGLQpQda7v00kbe9bK1uMS6zU3fe1VAoEEAAhCAAAQgAAEIFIMAYj0ndvQT61tuuaUlcHv06GGtRGdYjz322CohrBBzjaFz4WqnnXaaee655ypWP3z4cHPhhRdWiP+bbrrJM9TeGVKvQfzqrK+00kpWxnq7lNTChQst7/njjz9ecW/NS8LemcH61VdfNSd4nGWWB/6kk06yEtHZ7ZtvvjFKTqfwfzXVgNcDBWdDrOdks5dkmnGL9ZJgY5kQgAAEck3gq6++Mnr16tXLetEgAAEI1CKAWM/J/vAT65q+vMxKCKcSZTrrvXjx4qpVub3mKtd2lUem7hVWWMEKpVUCunfeecdMmTLFk9AGG2xgznSU5fIT6/bFSlzXv39/M27cOM8ScX6Z7c8///wqYW+vWcJeY06aNMlMnz69SvwrkkDztBtiPSebvSTTRKyXxNAsEwIQgIAxlkB3JusdPHiw0YsGAQhAALFegD1QS6wHLU+iVonjnOHyOud68MEHm2nTpgVd7vn5iBEjzB/+8IfWz4LEeq2bdOrUyegMvdc/WooUUMh+rVJVXmMvvfTSVjZ5RRQg1usyMRclTACxnjBghocABCCQIQJKBqqX3RDrGTIOU4FAhgngWc+wcZxT8xLrKsUmMSvPsl9TZuizzjrLLLXUUlVdFDp+8sknW954v9a+fXujs+S33357RZfOnTsbeeflzVfzEuu651prrWWeeuop3/GV4f3ss882Q4YM8e2jZHN//vOfzb333mtaWloCLbbqqqta65LX3dnwrAeio0OKBLIq1t9++22jCJslS1b3PkXTcysIQKCkBFSJx9lGjx5dUhIsGwIQCEsAsR6WVJP7eYn1rbbayqqVLg/366+/XlFzWR7l9dZbz0rkVis7tITw1VdfbV555ZWKkHeF1ktoy6u97LLLWoJ99uzZFRQkslXT2U+s60z5LbfcYq677jpLsDtD6iUElCxO5+2d3u9amN966y2jLPJKOqdkWs6mhwo6CrD33nu3JtFzj4VYb/Im5vYVBLIo1j/77DPz2muvWfPU92nQoEGmXbt2WA4CEIAABGIgILFun1XnzHoMQBkCAiUggFjPiZH9xLoSrdntk08+sQTxKqusUlfSEnnp33vvPdO9e3ejxHBdunQJTcfLsy6xrqRvdtN5LdVXl8dbCef8MrqHuenMmTOtJHqzZs2yxtIDhSyLCkU3KPv+UUcdVTOKIMza89qnZfZss/jzz02brl1NWyXV+W+yw7yup9F5Z1Gsv/zyy+bLL79sXVrXrl2tvydhH6g1yoTrIQABCEAAAhCAAAT+RwCxnpPdEEasN3MpYcR6M+fX7HuXVqwvWmTmPfWUmffss6Zl5sz/maFdO9N+5ZVN5512MirdVsaWNbGu4zRKAOnVJNblZdeDPBoEIAABCEAAAhCAQDoEEOvpcG74Loj1hhE2dYAyivWWWbPMzKuvNotdmforDNGunem8885miZEjm2qfZtw8S2JdCSefffZZo9KKfk2RMEqIpKibLEexNMOW3BMCEIAABCAAAQgkQQCxngTVBMZErCcANcUhyyjWZ//tb2bBO+8EU27f3nQ74gjTzpG5P/ii/PfIklhX6UN51nVUJagp34S87CrHSIMABCAAAQhAAAIQSI4AYj05trGOjFiPFWfqg5VNrC/86CMz6+qrQ3Nuv+qqpuuBB4buX4SOWRLr4rlo0SIzceJES7TPnz8/ELFKQsrLTmh8ICo6QAACEIAABCAAgboIINbrwpb+RYj19JnHeceyiXWdU5/78MOhEbbp0sUsefrpofsXoWPWxLrN1C4H6aze4MdbVRjkZVepN0Lji7ArWQMEIAABCEAAAlkigFjPkjVqzAWxnhND+UyzbGJ9zh13mPmvvBLJaEueeqpp061bpGvy3DmrYt1mKrEuL7vEe1Dr2bOn5WUnND6IFJ9DAAIQgAAEIACB8AQQ6+FZNbWnSqrp5WwqWbbuuus2dV72zb/44gvzzDPPVMylU6dOZvTo0ZmYX7MnUTaxPvfxx828J54Ijb1Nhw5myd/9rlTl3LIu1mU8hcZ/9NFHlmivlXzONrT+Jq244oqExofe+XSEAAQgAAEIQAAC/gQQ6+wOCKRAoGxifcG775rZN9wQmmy7FVc03caMCd2/CB3zINZtzvKuT5gwwUybNi0QfceOHS0vO6HxgajoAAEIQAACEIAABGoSQKyzQSCQAoGyiXWzeLGZecUVZtGnnwbTbdPGSi7XfsiQ4L4F6pEnsW5jnzx5siXaZ86cGWiJXr16WV52QuMDUdEBAhCAAAQgAAEIeBJArLMxIJACgdKJdWPM4s8/NzMvv9y0zJ1bk3DHTTYxnXbYIQUrZOsWeRTrIqjQ+P/85z9W5viWlpZAqAqNX2211QL70QECEIBAWQmobKYecNIgAAEIuAkg1tkTEEiBQBnFurAu/u47M/f++82Ct96qotxmySVN5512Mh1WXz0FC2TvFnkV6zZJhcZLtH/++ec14a6//vqmR48e2TMAM4IABCDQRAL6+6mX3cjx00RjcGsIZJgAYj3DxmFqxSFQVrFuW3Dxt9+axdOnm8VffGFUpq3tMsuYdn37GtO+fXGMHHEleRfr9nIVGv/hhx+a2bNnVxFQGPywYcMikqE7BCAAgeITGDt2bMUiR44ciXe9+GZnhRCITACxHhkZF0AgOoGyi/XoxIp/RVHEuixlh8brPLvdunbtakaNGmWWWGKJ4huTFUIAAhCISMDtWR88eLDRiwYBCEDASQCxzn6AQAoEEOspQM7ZLYok1m30ztD44cOHWxnhaRCAAAQgUE0Asc6ugAAEwhBArIehRB8INEgAsd4gwAJeXkSxbptJofHLLbdcAa3GkiAAAQjEQ0BJ5V566aWKwTi3Hg9bRoFAkQgg1otkTdaSWQKI9cyapmkTK7JYbxpUbgwBCEAgRwTc59YR6zkyHlOFQEoEEOspgeY25SaAWC+3/b1Wj1hnT0AAAhAoNwFC4cttf1YPgTAEEOthKNEHAg0SQKw3CLCAlyPWC2hUlgQBCEAgAgHEegRYdIVASQkg1ktqeJadLgHEerq883A3xHqwlaZPn26WWmop06lTp+DO9IAABCCQMwLuc+u9evUyKuFGgwAEIGATQKyzFyCQAgHEegqQc3YLxHptg7W0tJhXXnnFfPPNN2aVVVYxK620Us4szHQhAIF6CDz66KNm9uzZFZduvPHGpm/fvvUMl/lrOLeeeRMxQQg0lQBivan4uXlZCCDWy2Lp8OtErNdmNXHiRPPee++1durZs6dVg7h3797hIdMTAhDIHYF99tnHTJs2rWLeF1xwgVlnnXVyt5YwE1ZGeHnY7SbPujzsZW56UKuHNuPHjzcbbrih2WGHHUz//v3LjIS1l5gAYr3Exmfp8RJ49913fQe8++67jT4/6qijzJAhQ+K9MaPlkgBi3d9s8qq98MILZv78+VWdVLt95ZVXJjQ+l7ueSUMgmEDZxDrn1iv3hB5c7LXXXmbhwoWtH6y11lrm97//ffDmoQcECkgAsV5Ao7Kk9AhIgNtCPMxdEethKJWjD2Ld385vv/22+fTTT307LLHEElZo/PLLL1+OzcIqIVAiAoj1wVYUUdg2Y8aMCmGr67p06WI6duwYdohM9bvrrrvMVVddVTWnm2++2Sy99NKZmiuTgUAaBBDraVDmHoUj4CXSFaI1ZcqUirXaXnQJMzXEeuG2Qt0LQqx7o/v888+N2OgHaFDr06eP5WUve8hoECc+h0CeCJRNrMs2jZxb//Wvf23eeOONChMfc8wxZrvttsuT2Vvn+uGHH5pDDz20Yu7LLbec+etf/2ratGmTyzUxaQg0QgCx3gg9ri0lAQl1nUFXk0DXOTrnWapXX33V6OUU55deeqklQBDrpdwynotGrPvvhblz55pJkyZZr8WLFwdumoEDB5oVV1yR0PhAUnSAQPYJINaNlRE+7EPIool17dBrr73WeoDx7bffGv19P/DAA80GG2yQ/c3LDCGQAAHEegJQGbLYBOxkcT/4wQ+MXl7twQcftLzstjhHrBd7T9SzOsR6MLUvvvjCEuzytgc1hX3Kyz5gwICgrnwOAQhkmEAZxbrOrdstSgi8rimiWNe6Fi1aZD777DOz7LLLZni3MjUIJE8AsZ48Y+5QIAI6S6WXPOnKTurXbO/69ttvb/RCrBdoE8S0FMR6eJC2l91dzslrhGWWWcbysof1SoWfBT0hAIE0CJRRrDfCtahivREmXAuBIhFArBfJmqwlcQLKUKoWVEYEsZ64KXJ/A8R6NBPOmTPHTJgwwXz88cehLiQ0PhQmOkEgcwRqiXVlCNffTiWh1N8DJRxToslRo0aZ7t27h1pLS0uLVZ3lk08+MZMnT7Yid/r162cldRs0aJD1v6OcjVaJSZWa1FjTp083nTt3Nio1OWzYMLP22msbJcSMu+l+dhLO3/72t1XDr7feepajQE1zGTFihO8UlH3dzkgvJvJk2yz08DOoPfPMMxVdZIc111zTek8l+N566y2Lt6KfxGTo0KFG+Ub82nfffWfefPPNio/bt29v1l9//ZpTkV2nTp1qrUUl32QLrV3rUfk3ktMFWZLPs0oAsZ5VyzCvTBKwxfohhxziOz+FvysMXu3KK6+0/otnPZPmbOqkEOv14dcPa/1Q/fLLLwMH0I9GedkJjQ9ERQcIZIaAn1iX2DvttNMqapLbk+7Ro4cZM2aM2XLLLX3XITH37LPPmhtuuMES+n6tb9++1n0kLGu1d955xzpbrQcHfq1Tp05mt912Mz/72c9izc6u+952222hbKbz7+ecc05VXz1c0Pvvv/++7zhK7HbiiSfWZLH11ltXXK+/t5qfxn766ac9x952223N0UcfbSTC3U1cf/WrX1W8rb/l99xzj+88//3vf5tzzz3X998FPXzZaKONrLXIJjQI5IkAYj1P1mKuTSVgJ5bzO6vuTCxnT5Rs8E01WaZvjlhvzDz6sa3weCWjC2qExgcR4nMIZIeAl1iXl/iJJ54w8+bNqznRU045xWy++eZVfSTU5YGWWA/TOnToYInJH/7wh57dJRyvuOKKMENZfeSxV53wsN7/oIEbFeuPPvqoufzyy40iloJau3btzL777mvVPveKOHCLdY2niILXX3+95tBrrLGGOeOMM6qYRBHrsuvf//53c+ONN4ZKRqoHMHqIEJcdgtjxOQTiIIBYj4MiY5SCgC3W/c6r20nlasEgG3wptkqoRdpifddddzV60aIT0A9NhTzKQxTU9INzhRVWIGt8ECg+h0CTCXiJ9bBT0oO566+/vir0/E9/+pO58847ww7T2k/nwX/0ox9VXKcyaccff7yVAM3dllxySaMwbq+mB/3nn39+5Dl4XdCIWNdvFUX7RW36d+oXv/hF1WVeYj3s2Jtttpk59dRTK7pHEet//vOfza233hr2dla/lVZayVxwwQXkNYlEjc7NJIBYbyZ97p0rAkFiXYtx11m3F+gOi8/VwplsIgQeeughoxdivXG8Co1Xbd5vvvmm5mD6kabzkjQIQCC7BPzEus4c62y6qj7oPPK//vUvz39zjzvuOKMwa7vpbPf+++9ftWB563feeWdLtOnc+WWXXWadsXY2nXdW2Hzbtm1b3/ZK6Kb76XjcUkstZYl1JaK96aabqu4pkbzaaqs1DD/ozLpC3+06684z67NmzTL77bdf1d9KHSNQmLiiARW19Pzzz1uMnU0h63pIoBwBzuYn1hUOr3JrcnDoDLlC4mfMmFFxrbiqfrqz/G1Ysa6/+1rL/PnzK8bU/tD5dtlV4fHPPfdclddddj/88MMbtgMDQCANAoj1NChzj8IQCHNm3Wux11xzjfWPoDzrNAiIgC3WFbY5fPhwoMRAQD8yP/roI7NgwYKq0ZT0SUmGFN5KgwAEskvAT6xLAEsM2+3rr782RxxxRJXA3nPPPc1BBx3U2k9/ay+55JKKBetv7h//+MeK9/S3wysfzV/+8hcrIkdNCe5+/OMfV4Tja0533HFHhaBXXy9Rr3ByveJsUbLB67fI7bffXnH73r17W3ycgln1zTWuHgo4mx6WnH322RXveYl1JemTsNffXbuJ7zHHHGNmzpxZcb0S9jp/G4UV6xdddJF55JFHKsZSaL285s6z8F6RBMp/IJt17NgxTlMwFgQSIYBYTwQrgxaVQJga6+61uzPDF5UN6wpPwBbquuLmm28OfyE9Awn4hcbrx7nC4GkQgEC2CXiJdYnoPfbYo2riSuJ69913V7zvDq1WZnEJRWeT91XCzt122WWXqjB2nXGWp1pNDwh23333isvk8ZcX3X2e+8UXX7SyoDubHtrLgx1nCyvW9aBhxx13rHqYqbP8G2+8cdWUdMTosMMOq3pfxwyc3nUvsS5BL2HvbkqKJxHvbO7kcWHEusp4yju+ePHiirHkpfdKKKrwfXn3nU0h9Iq2okEg6wQQ61m3EPPLHAHbu+6XaM45YWfSOTszfOYWxIRSJWCfVddNCYFPDr1CJPVjUx4i/ZheZ511krsZI0MAArERiFJnXZ5VeVjdgrjef28PPvjgqkzxJ510ktlqq61ab+E1vy222MLo2maUBwsr1lWW7YADDqhgpTP28rR7ZWVXx0MPPdQ6YuRsbnHvJdZ164ITtwAAIABJREFUdECZ5N1Nf5f1G0qJ4Zzt/vvvt0q7qYUR6xLe7vPzup/u69X0MOXJJ5+s+EgZ5+M4khDbxmcgCPgQQKyzNSAQkYB9dl2X1RLszoRzOhtn1zyNeDu6F4gAQj19Yyo0Xj9IFepJgwAEsk8gilh/6qmnzJlnnlmxKEXQXHfddb4LVUJKZSqXcFQJyC+++KK1qoRXGTa3WL/66qutEGp30/lrZX3Xg0GdmVZtc+dZ96TIhxXryoR/+umnV0xDc1XYuF/TGXs7547d5+c//7lVis5uUcS6rtFDaj1EdTZ52wcOHGi9FUasS3gr0tHZFB3gVXM+Ke6MC4G0CCDW0yLNfQpFQGfn9LKbznopEc3UqVOtt5yJ5hT2tsoqqxRq/SwmGgE7/E5i3f6xQgb4aAzpDQEIlINAUmJd4fDKCP/CCy+EKvNl03aLdWWB/81vfmMUOVerKbxb4fP6W2+XcY1iQUUGqQ0ePLjmZWHFurKmK/Tb2bbZZhtzwgkn+I6vkmhub7X7mqhi3St6QcJbDzjUwoh1ecoVju9sytovFjQIFI0AYr1oFmU9qRJwi/ZUb87NckdA56Z1JpKEcrkzHROGAARSIpCEWJcHXoLQHX4dZklusa5r5s6da5UMk/jX/67VFGKurOVKfOdVp9x97dixYyvekuBXZnO/Flase5Wv22mnncyRRx7pO7Z+41x11VVV89E5frtFFetKCjhu3LiKMZ2Mw4h1zcnpMNFgZHgPs5vpk0cCiPU8Wo05Z46AQuPd//hkbpIZmZCycevHixKBlaUNGzbMWioivSwWZ50QgEC9BOIW6yrLpizk7hJfClNXZnedde7WrZs1XZ2DVvIyZ/MS6/bnX331lXnssccsb71+B7gTnjnHkeh2ilw/PvKo21519ZFnvZZ3PaxYv++++6zydM7mVefc+bmOE7iToLoFflSxrgcXOorgbMo7sOaaa1pvhRHrXg8RgqIE6t2PXAeBZhNArDfbAtwfAiUioB82L730knWGWILdzrBbIgQsNacE9CNcXrl27drldAVMGwL5IBC3WD///PPN448/XrH4TTbZpOr8tjqESTDnR1H11V955RXz8ssvG50Pd4t+Xfe73/3OKiFZqyUl1l977TVz/PHHV9xaCdZ0Lt2v6Ty7HkY4m+qTy4ttt6hiXWLfzUZh7csss0xosa5M+yeffHLFvBRG7z7Hno8dzywhUJsAYp0dAgEIpEZAQl2CXbVX5VlXaB+CPTX83KgBAkpU9/HHH1seLq8sxw0MzaUQgICDQNxiXRnQlQnd2eRhtiOenO8rVF0J55zN6VnXv19uD33fvn2rHuIped1pp51WVS5M59fdWczdxrcfatvedP07GUcYvObkTAyn++qhuZLl6Xy9u+kBpforCZ+z6eGHkuvWI9YV5SCx72x6AKqs/nYyvjCe9U8//dTsv//+FeOo3r2OJXgdNXj00UeNHlY4m0oBKiEgDQJZJ4BYz7qFmB8ECkLA6S2wxbqWFhTiV5Dls4wcE5g1a5YVETJv3jxrFfpxrh95PXr0yPGqmDoEskkgTrG+YMECs91221WdVfeqsa3IGYVSu5tTrMsz/q9//auii7LRb7DBBlXXPfzww+biiy+ueH/LLbe0ktPF2Y477jgru72zqeSaux68Ppf4lmh3Nr8a9s8880xVdvUllljC3HLLLUbC2G5envV9993X6OVuXtnl9bdUGfbtFkasq2b8T3/606qs8u4HCfaYWuNHH31UMR3qrMe5CxkrSQKI9STpMjYEIGARsD0FNg6dW9ePKLsh2NkoWSags6jyqrvbSiutZFZeeWWjH7A0CEAgHgJxinXNyCvsWok+x4wZ0zphPYg7++yzzXPPPVe1CIWO//CHP7Te98qoPmrUKHPGGWdU1Sq/5JJLzEMPPVQx3mGHHWZ22223eED9d5Q//vGPRnXKnW3ttdc25513XpXH/4knnrDedzZ5tpURXg8S7KbM+Qozd+eWUY30Aw88sOJ6L7GuDhdeeKF1Dt32mKsEnFfI/bHHHmtGjx7dOmYYsa7OXufW9QBV3JdffnlrPD2AUWI9dzI69ZMt/erLx2ogBoNAgwQQ6w0C5HIIQCCYgB3+bvd0i3W9j2AP5kiP9AkoJFbnUP1ap06drL07YMCA9CfHHSFQQAJxi3WFo3uJ8DXWWMMMHTrUSnam+uru2t82WqfAnjFjhpFgdYtYlWeVB19/B77++mujM9X/+Mc/qqwj4RhUii2qSRXiLWHsbgqdV0lZtT/84Q+t4lXZ2BWO7m4SsJqbHkx+9tlnnuOpjJsi45zNT6yrj8LrVbZOXm1x8ZqjEtg5RXNYsa4H/gqFnz59etW4EuuKgFLZVNnM3dy14qMypz8E0iSAWE+TNveCQAkJuJPl1EKAYC/hBsn4kp9//nnfH/HOqffp08fystc6W5rxpTI9CGSCQNxi/f3337eywdvHWKIu0u1NVhi8Qt+jloHTefiDDjoo6u0D+0+cOLHmuMp0f++997aOIx7ypM+cOTNwbLuDxLTC9zfddNOqa2qJ9aAbHH300Wb77bev6BZWrOsiPYSRLZyRekH3lBf/qKOOwqseBIrPM0MAsZ4ZUzARCBSTgLtmbNAqEexBhPg8TQLyykyaNMkooVGYptD4FVdcscr7FOZa+kAAAsbELdbFVKVVTz31VPPNN9/4Iu7du7dZd911jTzVzqaQcrfnWl5zhZ8rn0VQU8KzHXbYwapnHqbOetB4Xp9ff/31RhnVvVrXrl2NyrY5mzzn5557rnnrrbcCb6doAYXEK3rAq3mJ9R133NEo7N3vgYZC7yXUneHv9thRxLqukfdcgn3KlCk11yL28sTvvffegWumAwSyRACxniVrMBcIFIyAO/w97PIQ7GFJ0S8tAlOnTrVEe60f+/ZcOnbsaHnZJdppEIBANAJJiHXNQN9hhaFLDDq/x/IaSzTK662Hcl7ZynXm2a7Fbq9GidqUSf3JJ5+08rK4m3JZqEScPPNp/C1QJnSdw3b/jVIyOPeZbc1V2d41f5WZU5j63LlzW5cgJprzOuusY1QXXcd9/Jpf6TZ58DX+hx9+2Fp/Xn8bV111VYuJHox4tahiXWOoFJxqwuvhg/5OKwGd3STSR4wYYSXc22ijjaJtRnpDIAMEEOsZMAJTgEARCbiTykVdI4I9KjH6J01g0aJFRiXc9GMwTNilPHXytOvsJA0CEMgOAXlh9T3u16+flYyskURj8h5L5OvfPJ1711EYjavvv58nfdtttzX6e1Jv0xl0CVCvplJrOn4mMd6zZ0+rcoXyxNRq9hq0jqWXXtoS6mGZBNVZ1/l+RTZ06dLFOhMfdtx62Uio6++0zrJr/Tq3z/GkemlyXRYIINazYAXmAIECEqjXq+5EgWAv4MYowJL0g1znROWpC9MkBvTj1+2ZC3MtfSAAgeIRSFKsp00rSKynPR/uB4GiEUCsF82irAcCGSAQJalc0HQR7EGE+LxZBJRFWt657777LnAKCv+UYNdL5zVpEIBAeQkg1stre1YOgagEEOtRidEfAhCoSaDR8HevwUeOHEkYG/sukwQUyqozmfK0K+w0qCksU4JdYbI0CECgnASUGd55rjoqhbPOOssqO5eFhmc9C1ZgDkUmgFgvsnVZGwSaQCCO8HcEexMMxy0bIqDQeIl2r/rEXgP379/fEu1K/kSDAAQgEETATmKXtfPXiPUgy/E5BBojgFhvjB9XQwACDgJxhr8j2NlaeSSg0HhlVg4q6SQP+6hRo/K4ROYMAQikREACXS/926qWxWNhiPWUNgO3KS0BxHppTc/CIRAvgSTC371m6FWXNd6VMBoEGiOg0Hj9uFZGYr+mkkjKukyDAAQgUIvA2LFjKz7O2r+BiHX2LwSSJYBYT5Yvo0OgNASSCn93A1QIoM6w0yCQdQIKjZdoVz1mZ1MpoTXXXDPr02d+EIBABghkXazfe++9VZS22WYb07Vr1wzQYwoQyD8BxHr+bcgKINB0Aml51e2FItibbnImEIGAQuMl2lVvWJng9bCJs+oRANIVAiUm4D5elsVQ+BKbh6VDIHECiPXEEXMDCBSfgPvJfxorRrCnQZl7xEXADo1v06aNGTJkSFzDMg4EIFBwAoj1ghuY5UEggABinS0CAQg0RCCt8HevSeJhaMh0XNwEAnPnzjWdOnVqwp25JQQgkEcC7sg1HlTn0YrMGQL1E0Cs18+OKyFQegJph78j2Eu/5QAAAQhAoHQEsn5uvXQGYcEQSJEAYj1F2NwKAkUj0EyvupMlHvai7SzWAwEIQAACNgH3v7XKe5G1eutYCwIQSIYAYj0ZrowKgcITSLqmelSACPaoxOgPAQhAAAJ5IMC59TxYiTlCIBkCiPVkuDIqBApNoBnh7wMGDDCzZ882urdfQ7AXetuxuP8SmDlzpnnrrbeM9nvfvn3hAgEIFJyAW6xzbr3gBmd5EHAQQKyzHSAAgcgEmhH+3qVLF7PppptaYl0/XPxEO4I9sjm5IGcE3nnnHfPJJ59Ys15uueXMoEGDjL4fNAhAoLgEOLdeXNuyMgjUIoBYZ39AAAKRCASFv3ft2tXMmjUr0phhO6+11lqmX79+rd39hDuCPSxR+uWNwOeff25effXVimmrdrsE+8CBA41Kw9EgAIHiEeDcevFsyoogEIYAYj0MJfpAAAIWgVrh77ZA/n//7/+ZefPm1U1M4X2dO3c2kydPrhqjd+/eZr311qt630u0I9jrNgEXZpjAiy++aL7++mvPGS655JJWaPzSSy+d4RUwNQhAoB4CnFuvhxrXQCD/BBDr+bchK4BAagT8wt9tYSyP+tNPP101H4lvhevqx0ZQU5ZbeQclSrzaBhtsYJZaainfYZzCHcEeRJvP80Rg4sSJ5r333guccv/+/S0ve/fu3QP70gECEMgHAcR6PuzELCEQNwHEetxEGQ8CBSXg5VV3i+EpU6aYN998s4qAQtcVwh501t2ZNMfPg7j88subESNGBFK2RbvmSImbQFx0yAEB7elJkyaZ6dOnB862bdu2lpd9hRVWMO3btw/sTwcIQCD7BDi3nn0bMUMIxE0AsR43UcaDQEEJOH8kSPzqJTHgbOPGjbPEhLsNHTrUrLTSSpZnvZZ33Sn+FQavjNfuJq/7lltuaTp06FBQ0iwLArUJfPzxx9b3LExuCHnXV155ZbPsssuCFQIQyDkB+99P+9/gnC+H6UMAAiEIINZDQKILBMpOwOkRrxVa/vzzz5tvv/22CteoUaNMz549rfdrCXaFwDu94H7n31dddVUrzJcGgbISmDNnjlFYvNfDMS8mEusrrrii6dGjR1mRsW4IQAACEIBA7ggg1nNnMiYMgXQJ2OHvdji5X0j54sWLzWOPPeY5uW233bYiS7U7lE8XedWN9RP2dhm3dElwNwhkj4Cyw0uwf/HFF4GTU1SKvOwKje/YsWNgfzpAAAIQgAAEINBcAoj15vLn7hDIPAF51b1C3t0TV4Zqr6Rw8uStv/76Fd29RLjbq64L5s6da5588klPRu4ybpkHyQQhkCAB28suj3tQU2i8vOwDBgwI6srnEIAABCAAAQg0kQBivYnwuTUEikRgwoQJ5v33369akkTBsGHDqt53CnZli99ss808cShhnRLXuVufPn3MuuuuWySErAUCDRGQUP/oo4/MJ598EmoclXjT91MlEWkQgAAEIAABCGSPAGI9ezZhRhDIJYF///vfZtq0aVVzX3PNNX2TW9nh8LXEeq3a7htuuKFRbWkaBCDwPwIKjZdo96vH7mYlwa6XjpfQIAABCEAAAhDIDgHEenZswUwgkGsCCldX2Lq7bbrppr4iwBbrCsvdaKONfNf/wgsvmG+++abq87Bl3HINlslDoE4CinbRa/78+YEjrLfeenjYAynRAQIQgAAEIJAuAcR6ury5GwQKSUDht0899VTV2pTEaosttvBds8S6vOq6fvTo0b79KONWyG3DolIgoO+WjpzoO+TXlltuObP66qunMBtuAQEIQAACEIBAFAKI9Si06AsBCHgSUPi7wuDdbZllljFrr712TbGuxHJKYldLrGsAyrix+SBQPwGFxku0u0srtm/f3koA2a1bt/oH50oIQAACEIAABBIhgFhPBCuDQqBcBN577z2r5rO7DRkyxCoV5dckHlQSTv9Vxnm/snC6fvz48ebDDz+sGqpr165mk002KRdwVguBOgkoLF7fo4ULF1ojDBo0yKyyyip1jsZlEIAABCAAAQgkSQCxniRdxoZASQioZJtXMiuvcmxOJEoeZwt05//2wuYXaq++8t7Li0+DAASCCdih8d99953Rd7RDhw7BF9EDAhCAAAQgAIHUCSDWU0fODSFQPAKPPvqoaWlpqVrYNttsY9q1axfbgt944w0zderUqvEo4xYbYgYqEQGFxvft27dEK2apECgegTCRacVbNSuCQHkIINbLY2tWCoFECChLu7K1u5tKqqm0WpyNMm5x0mQsCEAAAhDIKwG7moo9/6C8L3ldJ/OGQNkJINbLvgNYPwQaJDBp0iQzbty4qlFWWGEFM3z48AZHr77cr4xbUveLfQEMCAEIQAACEGiQAGK9QYBcDoGcEECs58RQTBMCWSXgF5quUlAqCRV3+/TTT83bb79dNWzbtm3NlltuaZTdmgYBCEAAAhAoMgGFv+tlNyVr1YsGAQgUiwBivVj2ZDUQSJ3Av/71LzN79uyq+ypDuzK1J9H++c9/mvnz51cNPXToULPSSislcUvGhAAEfAgouqZjx46mX79+MILA/2fvPMCsqq72v2aGGcoAQ+8d6b036cVGvhgTjSVRYwyWqDGWWKOJGk0skWiihliiJmo0aPx/GhUQEaRIFekgfeigwDAwtJn/857kzHfvKfeec+/p513Pc5/Be/fZe+3fOjPe9+y91yIBjwioYl0V6BTqHoHnMCTgMQGKdY+BczgSiBKB48ePK/XPtVZQUKCscrtl69evl02bNum6Zxk3t4izXxIwJlBSUiJLly4VZJiHWEcZOLce0jEGJEACJEACJBA3AhTrcYs450sCDhLYs2ePLFu2TNcjMkz369fPwZGSu2IZN9fQsmMSsEUAR1JwNEW1nJwcZStuu3btBP+mkQAJkAAJkAAJZE6AYj1zdrySBGJPwGyFG6tr7du3d5WP2Vl5tx8UuDopdk4CISKAMor4PTSyWrVqKavsjRo1CtGM6CoJkAAJkAAJBIsAxXqw4kFvSCBUBBYuXCgop6a1/v37C2qfu2kHDhyQRYsWGQ4xbNgwgVigkQAJuEMAOSM+++wzw9wRiSM2a9ZMWWWvWbOmO46wVxIgARIgARKIMAGK9QgHl1MjAbcJTJ8+XU6fPq0bZuzYsZKfn+/28DJ//nw5dOiQbpzWrVtLly5dXB+fA5BAXAngCAwSyxk9rNMyQaUGrLLj9xL/ppEACZAACZAACVgjQLFujRNbkQAJaAgcPnxY5s2bp+OCFW2sbHth27dvl1WrVumGYhk3L+hzjLgTKC8vVwQ7XmVlZWlxFBUVKavsjRs3TtuWDUiABEiABEiABEQo1nkXkAAJZERg27Ztsnr1at21LVq0kO7du2fUZyYXsYxbJtR4DQk4R+DIkSOKYMfDMyuGvxGtWrWS2rVrW2nONiRAAiRAAiQQWwIU67ENPSdOAtkRWLFihezYsUPXSbdu3aRly5bZdW7jarMkdzgje+aZZ9roiU1JgASyIbB3715FtCOfRDqrUqWKssoO0Y5/00iABEiABEiABPQEKNZ5V5AACWREYM6cOVJaWqq71uvkbkePHpXZs2cbzqFv377MRp1RdHmR2wSwhfzDDz8U7AzB79Ho0aNl4sSJUqNGDbeHdr3/LVu2KKIdJRbTWd26dRXB3rRp03RN+TkJkAAJkAAJxI4AxXrsQs4Jk0D2BJAJGiJDa1ghGzduXPYD2Ozhiy++kN27d+uuQtkoCHYaCQSNADKp/+pXv0py64orrpAf/vCHQXM1I38g1Ddv3iw4LmPFkDUeCehwrp1GAiRAAiRAAiTwHwIU67wTSIAEbBPYt2+fLFmyRHdd/fr1ZcCAAbb7y/YClnHLliCv95rAfffdp0vQiNXlV199VefKN998o3sPojYMmdXxu7lp0yZLW+MLCgqUVXaIdi+qSXgdc45HAl4QQIWGevXqeTEUxyABEvCAAMW6B5A5BAlEjcBXX30leGmtffv2SokmP4xl3PygzjEzJTB16lR59tlnky4/++yz5bbbbtN1abRb5eWXX5bmzZtnOrzn12GFHSvtVrbGQ7B37drVcx85IAmElQAEOv6frJZSPOOMMwQvGgmQQPgJUKyHP4acAQl4TmDx4sWyf/9+3bh+nhE3K+OWl5cnY8aMEfykkUBQCOCc+uOPPy4LFiyQ06dPS69eveSmm24yTM4YBbEO7idPnpSNGzcKzrSbGVbXkfeiatWqQQkV/SCBwBPQPkCnWA98yOggCVgmQLFuGRUbkgAJqAQ+/vhj5Yu31iCK8WXbD6uoqFDO0Rv51aVLF2VrLY0EgkYACRJRozzVttWoiHWV/cGDBxXRjuM0WuvcubO0adMmaGGiPyQQaAJYUV+4cGGlj/h7MnDgwED7TOdIgASsEaBYt8aJrUiABP5LADWVkRxLa4WFhTJ8+HBfOa1bt07Zaqs1lnHzNSwcPEsCURPrKo6dO3cqW3fxwALmV86LLMPDy0kgEARQXSLRcKyGRgIkEH4CFOvhjyFnQAKeEiguLpaVK1fqxkQ25549e3rqi3YwlnHzFX/sBsdujl27dimCc8OGDbJnzx5BKTIkihs6dGjKsoE4toHyZokGsYpdILDly5dLSUmJ8m9t1ni8d/XVV0uLFi2Uz7ESrf7bKAhIUKduk8XZ8SZNmgjyS+CFf+fk5FiKHXatrFixQvA3YMeOHYJ+a9eurewK6NOnj2BV3Gpf6oAoYYdVdrz8PEZjCQAbkUCACWBlXT2zDjexss5EcwEOGF0jAYsEKNYtgmIzEiCB/xBYtWqVQGhoDQmhkBjKb2MZN78jEI/xcZ898sgjplnOIVpx9vrOO++UatWq6aD8/e9/l5deeinpfexMuf/++5X3brjhBlm7dq0lmD/5yU/k+9//vq4tMrH/9re/lWXLlpn2g4cD99xzjyLazQwPJWbMmCF//etflQcSZtawYUP58Y9/LGPHjrUt2rFjBztgaCRAApkR4Ln1zLjxKhIIOgGK9aBHiP6RQMAIzJ07t3LFL9G1IUOGBKJGMhLfIQGekZ155pkUBAG7n8LmDoTr3/72N6XEGlaF0xnE8MMPPyy1atVKauq2WEd1BCSwO3ToUDoXpUaNGvLzn/9cRo8erWuL+T7wwAMyZ86ctP2oDSZMmCC33367bcFueQA2JAES0BHguXXeFCQQTQIU69GMK2dFAq4QOHXqlLLCpjXUe8YX9KDYvHnz5PDhwzp3sF0YW3VpJJApgeeff17eeOMNW5fjvnv00UeTtqS6KdYXLVokd911ly0fsRPgT3/6k3Ts2DHtQwU0wO88RD5WxI3sqquukksvvdSWD2xMAiSQHQGeW8+OH68mgSASoFgPYlToEwkElAC21UIIaC1omWdxLnf16tU6P1G+DVt0ITRoJGCXALKXX3HFFXLixImkS9u1ayeDBw9WxDi2x+NhkXbV/fzzz1e2tquWTqynO7OOre9qnfXEM+soA4fP8DuQaEVFRYKdJRDj2C77+eefy969e5Pa9O7dW1mNVw1n1P/nf/4nqcICfoeuvfZaOffcc5Xyart375annnoqKRM1rseW9tdee00R9DQSIAFvCPDcujecOQoJeEmAYt1L2hyLBEJOAEmgkEhLa23btpVOnToFZnYs4xaYUETKkSeeeEI++OCDpDkhqSJWzatUqVL5/nvvvSeTJ09OagfR+tZbb1XWD08n1hMvtpMN/t1335Wnn35aJ9R///vfJ5UvxPb4n/70p4rYTjRs2VdLPiE/xc9+9rOkzyH4tQnv8PDiO9/5jhw/fjypLcb0Oukk6tfDDybWitSvHidjkQDPrVsExWYkECICFOshChZdJQG/CSxdulS3GgefkAm6cePGfruXNL5ZGTecHUbiLxoJ2CGASgNYHdeumCPpmlEm9uuuu073YAtb6NUa4m6J9csuu0yXBA6C+1vf+pZuusg/oSa0Uz8877zzlPPrsFmzZslDDz2UdB0eHCBpntbwkCAxEzU+HzFihJJx3kvDjhrsKkCyyzPOOEMKCgq8HJ5jkYCvBCjWfcXPwUnAFQIU665gZackEE0CM2fO1G0BxkxHjRplmPHaTwpYYTNLitWvXz9B5moaCVglgB0lEOCJhm3oL7/8smEXEOMQu4kG0dy9e3flLTfEOh4oYNt6omHF/80331RKrGkNx1q0WeQTt8Ij8zvEf6LhCAmOAlxwwQVSvXp1q/g8aQd/EzPfY5s+BHvLli09GZ+DkEAQCPDcehCiQB9IwDkCFOvOsWRPJBBpAmbiF1/YR44cGci544u7Uakp7ALAbgAaCVglYLTKbLQl3Gp/boj19evXy/XXX69z4fLLLzd1C5ntE3cL4CHW66+/Xtke/aFfrUEIo1xj//79lfP6rVu3tjp1V9rhfD3O66q16RMHQf16iPa6deu6MjY7JYEgEaBYD1I06AsJZE+AYj17huyBBGJBYOfOnfLll1/q5tq0aVPp1atXIBkgIdiSJUsMfUNN68LCwkD6TaeCR8BIXJ9zzjly6623ZuSsG2IdlRpQVz0bQ1b4999/v3L7OEohIjEefqYy/B1A+caLL77Yl/PiqEm/ZcuWlD7iCALya+BBA40EokqAW+GjGlnOK64EKNbjGnnOmwRsElDPgmovQyk09RyuzS49ac4ybp5gjvwgzz77rEydOjVpntoM73YguCHWsSL+wgsv2HHDsO0777yTVBfR3+MsAAAgAElEQVQeWeNx3v6TTz4RJG9MZXXq1FEeYEC4e2V4kIAcFUar6lofqlWrpqyyG+UZ8MpfjkMCbhKgWHeTLvsmAe8JUKx7z5wjkkAoCcyfP1+QQVpr2AKLL+hBNbMybjjLO2bMGJZxC2rgAuYXhDoEe6KNHz9e7rjjjow8dUOs//vf/xZkYNcakirasVdeeSVJrKvXohrExx9/LAsWLNCVhtP2f/XVVyur7F5ZWVmZ4tPWrVsF5evSGbb7Y5WdWePTkeLnYSOARI9qskfc37zHwxZB+ksCyQQo1nlHkAAJpCWAM63Tpk3TtcOW2QkTJgh+BtXgOxLjnTp1SuciztwiazSNBNIRQF3ye+65J6kZHlRps6Wn60f93A2xjtVllGNLNJzTRsk4pw3HYnBGfNGiRcpLmyUfW81fffVVz4UCRApEu7Ykndn8Idhx3h4r7jQSIAESIAESCBoBivWgRYT+kEAACeALML6Yaw0r6hAsQTez86zIkD106NCgu0//AkCguLhYrrzyyiRPioqK5J///Kfhw6qPPvpIUOow0S666KLKUmZuiHXUF0eJNq1w/uMf/yg4rmLXtII3Ly/PsIrCypUr5Ze//KVuG/oDDzzg2+8X4oVVditb42vUqKGssjNrvN07hO1JgARIgATcJkCx7jZh9k8CESCwefNm5Uyo1nBWPRMR4DUSlnHzmnj0xsPODJQ50x4F+d3vficoBai1SZMmyaZNm5LezrTOOnavaAX4M888Ix07dtSNe8011wi2qycaysU9+eSTpjtgsPME577xMCHRvvvd7ybNF2Idq/RGZeAeeeQRZYt8ot1yyy1y7rnn+nYzIGaIgdWt8Y0aNVJW2ZE9nkYCJEACJEACQSBAsR6EKNAHEgg4AbMSaMgCjyzQYTCWcQtDlILto9G5dewugRBWV2WRgO25557TJaNDuzfeeEOQKwFmZ2X9xz/+sSI4Ew3l2IxKsqH6gdE5evyu3nXXXdKgQYPKbg4ePKj4hN0BMK24RntscU+0q666Si699NKk93BGHA8JtNnYcca/Q4cOvgcVD1jwwNHq1ng8hMTxGKy400iABEiABEjATwIU637S59gkEBICqDGNBE5aQ3111FkPg7GMWxiiFGwfUcsbW+H37NmjcxRiHUnLNmzYYLj1GoL7kksuqbzOjlh/9NFHDXNGIKM5tuJDEKO8mmpY7Z8+fbrOR+SWaN68uTRr1kwR/9p55Obmyq9//evKTO7Yxv+LX/xC18+IESOUNpgvzq5/8MEHsmbNmqR2SGqHhxvoMygGX/FA4fDhw2ldQllHCHa/68endZQNSIAESIAEIk2AYj3S4eXkSCB7AseOHZNPP/1U1xESMo0aNSr7ATzsYe7cuYZCCudVO3Xq5KEnHCqsBFAK8MEHHxQId6t29tlny80331y5qo7r7Ij1d999V55++mnT4YYNG6aIbNWwknzTTTfJjh07rLqotMM2cGSTb9KkSeV1OO/+r3/9y1Y/EOhgNGjQIFvXedEYOx9wTACi3SjppNYHPJDo0aNHZd15L3zkGCRAAiRAAiSgEqBY571AAiSQksCuXbtk+fLlujaNGzeWPn36hIoeVhO1K4CYQH5+vlLGLchZ7UMFOuLOYvUcYhQrtakM9xNW4i+77DJdMztiHYnj7r//flm8eLHhcEiSiGRuiYZrcEYeQjtdbXRch4dVyHaPVfdEw7VTpkxRVsm15+aNnEEW+BtvvFHwgCLIhjwWqEeNv2+prEuXLlxdD3Ig6RsJkAAJRJwAxXrEA8zpkUC2BMwyqePLPVakw2QQG0iCZVSHmWXcwhRJ/309evSovPjii7JixQplS3niKi1Eerdu3eTCCy8UrHobmR2xjuvR/xNPPCFz5szRHUnBtvT77rvPcBz4949//ENZTcZRkETD+fl27dopDxPM/FTb4yHXO++8I9hZYHQkBknnJk6cKEhKh635YbG9e/cqbLSJA+E/yt4FcXdAWNjSTxIgARIggewJUKxnz5A9kECkCSxYsECQiEprAwcO9LyGshOgWcbNCYrsI5EAhDQSmOEMOAQeki7Wq1fPFUhY6VbLkhUUFChb13Gu2squkCNHjih+YlUZ593hJzK82zGs2GN7Pco5QrRjfPSDM+phNnBB5vjE4w3I8o9t8DQSIAESIAES8IsAxbpf5DkuCYSAAITBtGnTDLfRjh8/3vYX/SBMGYLls88+M3Slf//+Sdmyg+AvfSABEvCGAB4+YJV9+/btSnI57LahkQAJkAAJkICfBCjW/aTPsUkg4ASwoo6Vda1hmyuyQYfVkOUa21+1hsRavXv3Duu06DcJkIADBLBrAGfvkRGeRgIkQAIkQAJ+EqBY95M+xyaBgBNAxmRsG9da2FedINQh2I0M539ZXzngNybdIwESIAESIAESIIEYEKBYj0GQOUUSyJQAssAbZUtGKSPUaw6zYSs8tsRrjWXcwhxV+k4CJEACJEACJEAC0SFAsR6dWHImJOA4AdRXR511rQ0fPjz0W0RZxs3x24UdkgAJkAAJkAAJkAAJOEiAYt1BmOyKBKJEAMmWZs2apZsSMlCjJnnYDeXbZs6caVjGDWW3WrZsGfYp0n8SIAGfCWD3Ts2aNX32It7Dr169Wt5++20FAv5NIwEtASST7NKli/I2yk/SSCBIBCjWgxQN+kICASKAMlTLli3TeYRSRihpFAVD7WissGst7An0ohAbzoEEwk5g//79snjxYjnjjDOkffv2lsrrhX3OQfJfFekU6EGKSjh8gWCnaA9HrOLgJcV6HKLMOZJABgTWr1+v1B3WWocOHZQvnlGwkpISmTt3ruFUBgwYIPXr14/CNDkHEiABHwgkVp1AHXqI9saNG/vgSfyGnDp1quAF69ixo5x77rmV/8b/2zZs2CDvv/9+JZibb75ZaUeLLwH1flB/UrDH914I2swp1oMWEfpDAgEhsHDhQkEJI61FrRb5kiVLZN++fbp5soxbQG5EukECISRQXFwsK1eu1HnetGlT5WEnt8a7F1SspD/00EPKAOedd57yMjMIM1WcPfPMM+45xZ5DQyDxnqBgD03YIu0oxXqkw8vJkUDmBKZPn254nnvcuHFSpUqVzDsO2JUs4xawgNAdEgg5gePHj8u8efMEP40sNzdXWWVv06aN4N80ZwlAqEOwpxPq6qiTJ08WrLZjZR0r7DQSwP2A+wJ27733Cs6000jALwIU636R57gkEGAChw4dkvnz5+s8xFbOYcOGBdjzzFwzK+PWrl07bo3MDCmvIoHYEoBQ3LZtW9r5165dW1ll59b4tKgsN1C3v9sV3tdff70yBrfDW0Yd+YbqCjuEOgQ7jQT8IkCx7hd5jksCASaAL5pGSXlatGgh3bt3D7Dnmbm2ZcsWWbt2re7iqGS+z4wKryIBEsiEwMmTJ5XElXjh3+msefPmyio7HobSsiOginWrq+rqaOrqOsV6dvyjdjUe4lCsRy2q4ZsPxXr4YkaPScB1AitWrJAdO3boxoFQh2CPmp06dUop41ZeXh6bOUcthpwPCQSNwMGDBxXBvmvXrrSu5eXlKavsrVu3FvyblhkBdQu8VnRjWzMMieWMDO9zK3xmzKN8lbrj4rXXXovyNDm3gBOgWA94gOgeCfhBYM6cOVJaWqobGlvgo7r6wzJuftxpHJMEok8ADz4h2g8fPpx2snXq1FFW2ZHgkmafwKWXXqpclJgsLjFhWLoe7W6fT9cfPw83AXXHBc+thzuOYfeeYj3sEaT/JOAwgRMnTiirzFrLz8+XsWPHOjxacLpjGbfgxIKekEDUCGD3DkphQrSfPn067fSwNR6r7DjXTrNOQCvWE4V6s2bNBNn4jQy7H3bu3Gk5KZ11j9gyzAS4sh7m6EXHd4r16MSSMyEBRwigjBnKmWmtQYMGgrJtUTazMm74gterV68oT51zIwES8IAAtsYjR8bu3bvTjoYHpFhlh2iPUgWOtBPPooFWrKtiq1+/foKXmeFvP152z7pn4SovDQEBnlkPQZBi4CLFegyCzCmSgB0COLu3ceNG3SU4T9mhQwc7XYWu7Z49e2TZsmWGfo8cOVKqV68eujnRYRIggeARwNZ4iHbs6Eln2BoPwW62Kpzu+jh9bibWJ02alBLDlClTlM+ZYC5Od0vquaq7MlhrnfeE3wQo1v2OAMcngYARWLx4sezfv1/nFVYlGjZsGDBvnXfH7Lx+HB5WOE+TPZIACZgRwHZ4PBiFaDdKbqm9Dtu4IdqLiooI1YRAolhXa2WD28SJE02ZcVWdt5OWQOLxCSaX4/3hNwGKdb8jwPFJIGAEZsyYIThfqbUxY8YISplF3VjGLeoR5vxIIFgEkHjuq6++kr1796Z0rG7dujJo0KBgOR8wb8xW1iHWIdoTDWfUly5dqpxVZ2K5gAXSR3cShTpX1X0MBIeuJECxzpuBBEigkoBZkrXCwkIZPnx4LEixjFsswsxJkkDgCEA0YqXdqBIHnEXOEOQOoZkTSJVgDrvD1KMEqkhXe8JZ9agf8+J9k5oAjgCqJfzQkkKdd0xQCFCsByUS9IMEAkCguLhYVq5cqfMEmYl79OgRAA+9cWH16tWybds23WA4Ozp48GBvnOAoJEACsSNQUVGhrLIjczz+rVqLFi2ke/fuseNhd8LZlm6zOx7bR49A165d5YILLhD8pJFAEAhQrAchCvSBBAJCAEIdgl1r+J9Wq1atAuKl+25gW+q8efMMBxo4cKDUq1fPfSc4AgmQQGwJYJcTVtmRNR6JLQcMGCA1atSILQ+rEzcS67gWW5thWDmlxYsAchfA0olvCHQr7eJFj7MNAgGK9SBEgT6QQEAIzJ071zA78dChQ2NX79cs0R7LuAXkZqUbJBADAhDrx48fVxLL0dITMBPr6a9ki6gSYFb3qEY2PvOiWI9PrDlTEkhJAGe1kVxOa3l5eTJ+/PjY0WMZt9iFnBMmARIIOQGK9ZAH0AX3KdZdgMouPSVAse4pbg5GAsElgHJtWE3WGrZ8Y+t3HI1l3OIYdc6ZBEggrAQo1sMaOff8plh3jy179oYAxbo3nDkKCQSeAM5HGp3na9eunVLWJo62efNmWbdunW7qVatWldGjR8cRCedMAiRAAoElQLEe2ND45hjFum/oObBDBCjWHQLJbkgg7ASWLFki+/bt002jT58+0rhx47BPLyP/T548KTNnzkzKyqx2hOz4yJJPIwESIIEwEMDf94YNG4bB1Yx9pFjPGF1kL6RYj2xoYzMxivXYhJoTJYHUBCBKT5w4oWuEFWSsJMfVVq1aJdu3b9dNn2Xc4npHcN4kED4CePC4cOFCKSoqUuqJR/VvOsV6+O5Ntz2mWHebMPt3mwDFutuE2T8JhIBAaWmp4Hy21lAqaMSIESGYgXsusoybe2zZMwmQgDcEEo855efnK4I9iuU4Kda9uZ/CNArFepiiRV+NCFCs874gARKQHTt2yIoVK3QkWKbsP0jMyrg1a9ZMevbsyTuIBEiABAJLAA9j58+fL6j4kWj169dXRDt2CUXFKNajEknn5kGx7hxL9uQPAYp1f7hzVBIIFIHVq1fLtm3bdD516dKF9X1FBLWOv/jiC8OYjRo1SqpVqxaoeNIZEiABElAJmB3lUT9HEtG2bdsKVtzDbhTrYY+g8/5TrDvPlD16S4Bi3VveHI0EAklg3rx5gu3eWhs8eHCkVl2ygT979mw5evSoroszzjhD8KKRAAmQQNAIHDhwQBYtWpTWLRx5wio7dlOF2SjWwxw9d3ynWHeHK3v1jgDFunesORIJBJLA6dOnZfr06TrfcnJy5Kyzzgqkz344tWnTJlm/fr1uaJZx8yMaHJMESMAKAWyBx66prVu3WmmuiHWssteuXdtS+6A1olgPWkT894di3f8Y0IPsCFCsZ8ePV5NA6Al8/fXXSpZgrdWtW1cGDRoU+vk5NQGWcXOKJPshARLwmgDKtkGw79+/P+3Qubm5ym6h1q1bS15eXtr2Vhvg/zX16tWz2jyjdhTrGWGL9EUU65EObywmR7EeizBzkiRgTsBsxbhNmzbSuXNnoksgYHb2kw82eJuQAAmEgcCWLVsU0X7s2LG07iLxHFbZGzdunLatlQYQ63i5eWyIYt1KJOLVhmI9XvGO4mwp1qMYVc6JBGwQWLZsmezZs0d3Re/evaVJkyY2eop+00OHDilZlY0MuxAg2mkkQAIkEGQCyL2xefNm2b59uyU3W7Zsqayy16xZ01L7VI0+/PBDGThwoGsr7BTrWYcoch1QrEcupLGbEMV67ELOCZNAMoFZs2ZJWVmZDsvIkSOlevXqxKUhgGRNSNqktebNm0uPHj3IiwRIgARCQWDv3r2ClXasdqcz5ObAKjtEO/KZZGo4coXx3BLsFOuZRia611GsRze2cZkZxXpcIs15koABAaywIMu51lCKDCXJaHoCu3btkuXLlxuiGT16tOBLLY0ESIAEwkIAq+zYGm/00FY7hwYNGiiCvWHDhhlN76uvvhK8cHYdgt1po1h3mmj4+6NYD38M4z4DivW43wGcf6wJmAlPbH/HNniaMQGWceOdQQIkECUCOMO+ceNGKS4utjQtCHa8UPLNjiUmNHWj7GWcxXrFyZNSUVIiFUeOSPmRIyInTkhOjRqSU6uW5NasKTmFhSK5uXbCFYm2FOuRCGOsJ0GxHuvwc/JxJ7BmzRrDkj6dOnVStjzSjAmYJeXjjgTeMSRAAmEmgGzxEO3ffPNN2mkMGDBA6tevn7adtgHOravmtGCPk1ivOHZMTq1fLydXr1Z+Vhw9mjoWOTmSW1QkVTp1kvxu3aRK+/YiVarYjl/YLqBYD1vE6K+WAMU67wkSiDGBBQsWyMGDB3UE3DpPGBXUJ06ckJkzZxpOp2fPntKsWbOoTJXzIAESiCEBnGXHQ0n8rTMyJJ3r1q1bRmTUc+vqxU7+/yYOYv30li1SNn26nNq0SaS8PKMY4KKcqlWlSufOUm3CBMlt0CDjfoJ+IcV60CNE/9IRoFhPR4ifk0BECVRUVMi0adMEP7U2Af/zjuF2OTuhXrlypeGWUbfOYtrxjW1JgARIIFsCOMOOVXZt1njsIEL1i0wTkKrn1hP9c0qwR1msY3v7sX//W04uXSpi8P/tjONdpYpUGztWqo4cKZKXl3E3Qb2QYj2okaFfVglQrFslxXYkEDEC2Ob4+eef62ZVVFQkQ4YMidhsnZ8OdiRgZ4KRDR48WFCjmEYCJEACYSeA6hcQ2OrW+GyPSSWeW1fZOPWQM6pi/eQXX8ixd96RCoPKLU7dX3lNmkj1Sy4R/IySUaxHKZrxnAvFejzjzlmTgFKyZ+3atToSSBrUpUsXErJAgGXcLEBiExIggUgQ2LZtm6DcW//+/bOeT+K5dScFexTF+slVq+To3/6W1ZZ3qwHDmfaaN96oJKWLilGsRyWS8Z0HxXp8Y8+Zx5wAyo8hG7zWeOba+o3BMm7WWbElCZBA+AngDHtBQUHWE9GeW1c7zDbhXNTE+qnNm6X0+edFTp3KmrnVDvJatJDCa6+VnPx8q5cEuh3FeqDDQ+csEKBYtwCJTUggigQ+/fRTQbkerQ0fPlwKUeKFZomAGccOHTpIe2TbpZEACZAACSQRMDq37oRgj5JYLz9wQI489ZSrW9/Nbsv83r2lxiWXROKupViPRBhjPQmK9ViHn5OPKwEkDpo1a5Zu+lWrVpXRo0fHFUtG80YCpg0bNuiuZRm3jHDyIhIggRgQMDq3njjtTBPORUmsH3vrLTmxeLFvd0OtW2+V3EaNfBvfqYEp1p0iyX78IkCx7hd5jksCPhLYs2ePLFu2TOdBo0aNpG/fvj56Fr6hWcYtfDGjxyRAAv4SMHtgrHqVacK5qIj1ipISOfzIIyKnT9sPVE6OkiQup6hITm/fLhWlpfb7EJGCYcOk+v/8T0bXBukiivUgRYO+ZEKAYj0TaryGBEJOYN26dbJ582bdLLh1O7PAsoxbZtx4FQmQQPgIaLewQ1inMqPPkWG+pKRETqU4i12rVi0ZNmyYLUBREetlH3wgxw12v6WCgVrpENd5rVtLTrVqlU3L9++XU+vXy7H33rMl/nOqV5da99wT+rPrFOu2foXYOIAEKNYDGBS6RAJuEzBL7jNgwACpX7++28NHrn+WcYtcSDkhEiCBNARSnTv3Cp72QcAnn3wiSJ76zDPPeOWC8+OcPi2HH3xQKgxyypgNltesmRT++MeSU7OmqT8o/3b0jTds1WjHuXWcXw+zUayHOXr0HQQo1nkfkEAMCUybNk3Ky8t1Mx83bpxUqVIlhkSyn7LZA5AWLVpI9+7dsx+APZAACZBAAAkEQbQDCzLJ33fffQqhMIv18n37pOTxxy1HOq9pUym85hrBSng6Oz5zppR99FG6ZpWfVx03TqqNH2+5fRAbUqwHMSr0yQ4BinU7tNiWBCJA4NChQzJ//nzdTDLZchgBHI5NYefOnfLll18a9jdmzBhHyh055iw7IgESIAGHCfgp2tWEdFHYBn9q7Vopfekly9Gxs/pdfuiQlDz8sOW+C/r3l+oXXmi5fRAbUqwHMSr0yQ4BinU7tNiWBCJAYNu2bbJ69WrdTFq2bCndunWLwAz9mwIy7CNxktaYC8C/mHBkEiABbwl4KdqxDR4r6up2+CiI9ROffSbH/vd/rQUtN1eKHnxQxMaOuMO//rVUHD1qqf8qZ5whhT/5iaW2QW1EsR7UyNAvqwQo1q2SYjsSiAgBrP5iFVhr2KqNLdu0zAmYlXGrXr26jBw5MvOOeSUJkAAJhIyA26IdIh2vRIuCWD/2//6fnJg711K0c+vWlVp33mmprdqodMoUObVxo6VrkLSu1u23W2ob1EYU60GNDP2ySoBi3SoptiOBiBCYM2eOlBqUcjnzzDOlZorkNBGZvqvTOH78uCDBkZH16tVLmjZt6ur47JwESIAEgkAAddRhEOzqv530y0ioo/8oiHXUVi/ftcsSrpy6daXqmWdaaqs2OjZ1qpxYuNDSNZk8DLDUsYeNKNY9hM2hXCFAse4KVnZKAsEkYFYTPD8/X8aOHRtMp0Pm1YoVK2THjh06r5FlH9n2aSRAAiQQNQJui/NEXs2bN5cePXoYIoyCWHf73ih97jk5ZVC61WhclIGref31brvkav8U667iZeceEKBY9wAyhyCBoBDYu3evLF26VOdOgwYNpH///kFxM9R+fPPNN/L5558bzmHIkCFSVFQU6vnReRIgARLwUpwb0VYTymk/o1hPc2+Wl8vh++6TipMnLd3E+T17So3LLrPUNqiNKNaDGhn6ZZUAxbpVUmxHAhEgsGHDBsG5aq2ZbSmMwJR9mQLEOkS71ljGzZdwcFASIAEHCUCoq2I98d8ODmGpKyPBTrGeGt3pHTvkyFNPWeKLRlXHjpVqEyZYbh/EhhTrQYwKfbJDgGLdDi22JYGQE1i0aJEcOHBAN4t+/fpJw4YNQz674LjPMm7BiQU9IQEScJ7A4cOHBTu18MK//TBkgIdgTzSK9dSRsHNeHT3VvOUWyWvc2I/wOjYmxbpjKNmRTwQo1n0Cz2FJwA8CM2bMkFOnTumGxnl1nFunOUfArIxbx44dpV27ds4NxJ5IgARIwAMChw4dUsT5nj175MiRIx6MmH4I7a4winVzZqfWrJHSv/41PdT/tshr2lRq3nyz5fZBbUixHtTI0C+rBCjWrZJiOxIIOYGSkhKZa1AOBhngkQme5iwBs7JFNWrUkBEjRjg7GHsjARIgARcIHDx4sFKgG1URsTMkVsLdzgxPsW4ckYojR6TkyScFP61a9e99TwoikBSVYt1qxNkuqAQo1oMaGfpFAg4T2L59u6xatUrXa6rMug67EKvuysrKBKvrRta7d29p0qRJrHhwsiRAAuEggHwbWD3HKvrRo0ezchpVMBo3biyNGjWS4uJipZSbG6aeX6dY19NFMrmjL74opzZtsow+r1Wr/2SBz8mxfE1QG1KsBzUy9MsqAYp1q6TYjgRCTmDlypXKlyWtdevWTVq2bBny2QXT/S+//FJwfl1rLOMWzHjRKxKIKwHkMlHPoB87diwrDMh/AnEOkV5QUFDZ14cffpi238SkcYnJ66yIfFx7ww03KGM888wzaceKQ4OKEyf+I9QtlmpTmOTmSs0bb5S8Zs0igYhiPRJhjPUkKNZjHX5OPk4EPvvsM8NzhkOHDpXatWvHCYVnc2UZN89QcyASIAGbBPbv31+5xf348eM2r05uDnGuCnSj/Cdmx4LUXrBFHufP8TOVpRLwuHby5MkU6/8FWFFWJqUvviint261Fdvq558vBUOG2LomyI0p1oMcHfpmhQDFuhVKbEMCISdw8uRJ+fjjj3WzyMvLk/Hjx4d8dsF236yMG3YzYFcDjQRIgAS8IrBv375KgX7ixImMh83JyakU5xDpVapUSdlXqlX1bEuHJgr4qVOnyvLly2O/sq4I9eefl9Pbt9uKccGgQVL9ggtsXRP0xhTrQY8Q/UtHgGI9HSF+TgIRIIAVlMWLF+tmwu3Y7gd3x44dsmLFCt1A+LI7ZswYZuF3PwQcgQRiTUDN4I6feHCbqeXm5iYJdDzstWKpVtWzFera8XlmXQRb3xWhbnNFPb9bN6lx2WUiFuNqJfZBaEOxHoQo0IdsCFCsZ0OP15JASAiYfVlCCTGUEqO5S+CTTz4Ro22mnTp1krZt27o7OHsnARKIFYGKiorK1XMIdKNynVaBQJCrCeKwgg7BbtfMVtUTz6fb7dOsfezFenm5lL7wgpyymcgvv3t3qXHppZET6rhPKNad+u1iP34RoFj3izzHJQEPCSxZskSw/VFrffv2VVZKaO4SYBk3d/mydxKIO4Hy8vLKDO4Q6KdPn84YCba0qwIdP7Mxo799OFsOoe6GxV2sl330kRyfOdMW2vwePf4j1DN4EGNrIJ8aU6z7BJ7DOkaAYpRLgGsAACAASURBVN0xlOwoiAS2bt0q7733nixcuFC6du0q5557rvTo0SOIrrrq08yZM8XofOLo0aOlatWqro7NzkVYxo13AQmQgNMEIMjVEmv4iRX1TA1Z29UkcU4+wNWuqju97V073ziL9dNbtsiR554TsXEf5PfsKTUuuSSyQh33B8V6pn8VeF1QCFCsByUS9MMVApMmTZJNCbVFa9SoIf/4xz+kevXqrowXxE6PHDkiyASvNbAYMWJEEF2OpE9mZdwaNGgg/fv3D82cE0vR7dq1S+e3+l7Tpk0N56S+3ywiZYFCEzg6GgkCOHOulliDQM/G8KBWzeCOv0NOm3ZV3W2hDv/jLNaP/u1vctIgP4pZXPN79ZIaF18caaFOse70bzX784MAxbof1DmmJwQ2btwo11xzjW6sO+64Q5cBHSuf2tqy+CIDQRt2M0twBrHUs2fPsE8vNP4jYzF2eBhZEMvnqaIc4lsV4EY147MNAO5DVcDjJ0V8tkR5fdQIYFeUmiTO6DiTnflWq1atUqAjwaibpq6qWy3L5oQvcRXrFUeOyOGHHxaxePyhSufOUnjFFZEX6hTrTvxWsQ+/CVCs+x0Bju8aASTVufjii+XgwYOVYyA5ziuvvCJNmjRJGhfv4ZVoY8eOlbvuuss1/7zqeNWqVbLdoHxLly5dpHXr1l65wXFEZMGCBUn3owqlVatWyjENP00V4kuXLhU3RLmduSUK+H79+tm5lG1JIBIEkJBSFeio5pGNYSeZegY9XR3zbMZJvFZdVXfzfLqRr3EV68dnzZKyDz6wFL68Nm2k8OqrJSc/31L7sDfiNviwR5D+U6zzHog0AdQWhwjH6jK+NJx//vmV2+QSJx5lsT5v3jw5fPiwLs6DBw+WOnXqRDr+QZtc0Mq4QZQHQZyni5Mq3inc05Hi52EmgB1e6hn0AwcOZDUV7ApTBXrdunWz6iuTi7Gq7sW2d61vsRTrFRVS8thjUm7lnqlSRWrdfrvkxuj//RTrmfwG85ogEaBYD1I06ItrBCCS8IUfta2NLKpiHQmIpk+frpsydhhMmDDBNd7s2JyA32XcwiLQzQiqgp3Cnb9lUSCA41eqQMdRmWysZs2alVvci4qKsukqq2uxqo6H416t4ic6G0exfnrnTjnyhz9YilnVESOk2nnnWWoblUYU61GJZHznQbEe39hz5gkEoirWzc5JY6Vl0KBBvAd8ILBhwwZBPgWtFRYWyvDhw13zKOwi3QgMhbtrtws7dpFAaWlpZZK4b775JquRatWqVSnQa9eunVVfTl2M/+/4IdThfxzF+snly+Xoa69ZCl+tu++WXB8f5Fhy0uFGFOsOA2V3nhOgWPcceTQGnD9/vq6O67Bhw3Qr1yglg+zrakb2IUOGCMqFae3QoUOyQpPFFFu0u3fvrjTFZ2iTaKjTinIzSLiDOuJok5+fL5dffnnlFwWjLOioLY4tgviShPPcsJdfflk2b96c1D/6vvvuu5X3sBKNJGBmhvPxKBOnntNDQiBsAWzXrp3yspN9HrsAIOiKi4uV7ft5eXnKdnWcL8ec7ayYgPv69et1brdt21Y6deoUjZsxZLPAStqnn35q6HWfPn2UratOGn438HLK1LJODRs2rOwy8d9G42iTYuG/cR7XKaNod4ok+3GLAKpyqGfQtf8vszsmRLm6xR1infZ/BOIo1o9//LGUTZuW9jbIbdBA2QIfN6NYj1vEozdfivXoxdSTGd10002yevXqpLEgeJs3b570HsTrtddem/QezrJVqVIl6b2PPvpIHnvssaT3vvvd78p1112nvHfrrbfK8uXLkz7/61//qqxQ/uY3v5Hy8vLKz5599lnp0KGD8t9nnXWW7qHCX/7yF4FYRWZuVYyng4bM8PiDb2QffPCBPPPMM7ps8mpbPEBACbnvfOc7KYfZvXu38tAA5+wT55N4ER4ajBw5UukvnUDCdcuWLVO2WGqtd+/euiR76Rjwc+cI4F42KnvmZBm3bEW6KsrVxHdO1l5OJAkBo4r5bEU8Rbtz9yh7yp5ASUlJpUA3yhtiZwQ8pFUFOra704wJxFGsH3vnHTmxYEHaW6JgwACp/r3vpW0XtQYU61GLaPzmQ7Eev5g7MuMXX3xRXtNsu4LwHTNmTFL/r7/+urzwwgtJ70GUYwUx0f74xz/Kv/71r6T3HnzwQcFKPMxIrF9yySXy5ptvmopxXOemWMdWxt///vemq6Ra0Nh2/otf/MJwZXzNmjXKHLEib8WwZfrxxx+vfChhdo3Z+WgIfjur/VZ8YhvrBNws45apSPdKnFuhpAr4TMU7E9JZocw2bhCAKFfPoEOsZ2PYUaUKdPzNp6UnEEexfvSNN+TksmVp4VQdN06qjR+ftl3UGlCsRy2i8ZsPxXr8Yu7IjJFBGsIz0S688EJdXfNbbrlFvvzyy6R2F110kbIynGjalXqsIL/99tuiriAYiXWzibz00kvSsmVL5WO3xDq29//sZz/T7S5IBxcPH/AQItGwHR87CIzK8+ALGjIEI1Gc1vBFDrsLzFZZjh49KrNnz9Zdhzq7o0aNSucqP3eZgNNl3DI9kw6RjtVzt1bOncCI4yqZCHestDMRnRMRYB+pCKA8KB4w4YXt7tkYznrjdxEinQ9U7ZOMpVh/+WU5qdnpaESu+re/LQUpjvPZpx2OKyjWwxEnemlOgGKdd0dGBFAD9tvf/rbgrLZqPXv2VFaaVYNYxNZvrdDEFnRsRVcNW76/9a1vCfpUrWPHjsrWctXsiPXE7fipxHq6M+vY+q7WWdeeWZ85c6Y8/PDDOnZggHPlyDr/xRdfKGeFtVvawQjtVDNKbof5Y2w8dAAXCLvf/e53upX3H/3oR3LZZZcZxhDbrLVHB9AQNeaxDZ7mLwHkJFi5cqXOCdxr2KGiPSpi5m0mIj0MAt1svhDuaq4JqxGkaLdKiu2sEsD/P9Qz6Ph/XTZWv379SoGOh6m0zAnEUayfWrtWyjU5fYwIVmnfXnBuPW5GsR63iEdvvhTr0YupZzP6+c9/npQUDknb3n333cokc0ju9qtf/crQH2yPV89cb9myRa6++uqkdtpVejOxjnN8aIsHAFiRwNb0Ll26CIQ2LJVYTxzQTjZ4iOcrr7yy8pyt2g8eOGC1PdHeeust+fOf/5z0XufOnQXb/lW74447dAnApkyZoiSmS+djr1695IknnjBkjK31SHqnNSSWAy+a/wTw0Mfo6APukTZt2qR10O6W9zCLdC0Mu6Idgr1p06ZKCUcaCWRCAMdXVIGORJHZGPJTqFvc1f9fZdMfr/0PgTiKdcY+NQGKdd4hYSdAsR72CProP1awX3311SQPEregT548Wd577z1DDyG+zznnHOWzadOmyaOPPprUDknjEkuLmYl1bJVPVa7GDbFulAwPDwreeOMNJWu81q655hpdqS5kyMdqCuyqq66Sbdu2JV2GhwdaUbF9+3aZMWNGUjvMHYn4jMxsmzW4onQbzX8CyNSvVkpI9MZKGTf8bmFV3YpFSaRr56uusltdbecqu5U7hm1UAgcOHKg8g44jSdkYHlCrAh3VRmjOE6BYd55p2HukWA97BOk/xTrvgYwJYJv3bbfdlnR9YpI5bM82ykSOC0aMGCH33Xefcq02uRwEL5LNYaVeNSOxnmpVWb3ODbGOlXKsmCfa9773PV3We/XzJ598UpdJPnErPBLu4QFAoqHsG1bpsUsgE8OZem2faj8TJkwwfKiQyTi8JjsCmZRxg0A3ewim9aZbt26CVxzMzko7BXsc7ojM54j8IWqSuMTjWZn0qIpz/LR6tCWTcXjNfwhQrPNO0BKgWOc9EXYCFOthj6CP/mP7Ls6tnzx5stILVbRiFRjnqVU777zzlGRsai1zJEXDqjiEOURp4qqYdps4+jAS63gYkDiGEQo3xPo999wjn3/+edJwOFtuVD8ejZBgDw82Ei1xZwFWwO+9917DSGLbLjLnYzUcAsPqeUacp9T6iAFwbEDNsO/jrcOhEwiYlXHDKpw2OZrVbe9RXklPd/NYFe3YuTJx4sR03fHzmBBQE8Thp9WqHEZokK8kUaDn5eXFhGAwpkmxHow4BMkLivUgRYO+ZEKAYj0TarymkoBWRKtJ5qZOnSqod67aAw88oIh1bBVX7Q9/+IOycqxNLnfxxRfrzrAbiXVkmj/33HNTRsMNsX755Zdb3n5s5px2jkZn5rXXol47EsOdffbZSq31VIY8AGvXrtU1ad26dcar9bzt3SGAbbaLFi0y7HzYsGFSq1Yt5TOr296R6T/Imd3doajv1apo5yq7VxEJ3jjq6jl+JiZLtespBLmawR0/jY5D2e2T7TMjQLGeGbcoX0WxHuXoxmNuFOvxiLNrs8SZdZxdV01NModM5osXL1behsjEKvrGjRvl5ptvrmyLlXGsRmuTyz3yyCMyYMCAJJ+DJNYhlrP5YoeJnX/++XLDDTckzRFn93HmHyWq0hm4YUeCWdk2rOTv3r1b1w0epjDBVjq63n8+f/58OWSQzVd9uGJFqMdpy7vVCFGwWyUVj3aozKGuoEOgG5XEtEoCW9oTBTpW1Gn+E6BYFyk/eFAqDh6UnLp1JbeoyP+g+OwBxbrPAeDwWROgWM8aYbw7WLFihSArfKI999xzgrrp6lbC/v37y29/+1ulhBmSoZWUlCjNUZ4Mpd1Qkkw1rFDgvLq2vmyQxDpWxY1qoqsroFbuCBwL0D6kwHVg9vHHHwvEG7Y8pzoviS+KKG+Heuta+/TTT8UoWzFyBSTmArDiK9u4TwDHRowSpEEA4JhJukRyFOqpY2RFtHOF3f373I8RIMjVDO74qS2laccnPHhWt7hz94odct61jatYrygtlWPvvy+nVq6UioQyuDlVq0p+795S7ZxzJKd6de8CEaCRKNYDFAy6khEBivWMsPEilQBWmHFuPVFUjhs3Lilr+U9/+lNFlMNQmxzlqmAQItiy+8knn1QC7dq1qzz11FM6wEES60Zn1rHKje38ThqEO867L1y4UObOnWuYrA8PP6677rqkYZGxeNasWTpXUB7I7Fy9k36zr8wImJVxQ/4B9QGXtuc4n023S5mC3S6x8LbH/5cSBToSbmZqyNquCnS13GimffE69wnEUayf2rxZjr7yilQcPWoKOKdmTSn80Y8kr0UL94MQsBEo1gMWELpjmwDFum1kvEBL4Pbbb5dly5aZgkksQwZBAsFuZvgfLUqZaS1IYv35559POnsPXwcOHJhyXmbzPXLkiOCVaEgCp91ZgIchKIU3ffr0pLbt27fX1XHH9ndtQjtcBGHXt29f3sABJWBWxg0r67t27dJ5zdV0+4GkYLfPLCxX4PdEPYMOoZ6NIZEn/l7ihXrotPAQiJtYrygrkyOTJ0v5N9+kDVJugwZS8+abJSc/P23bKDWgWI9SNOM5F4r1eMbd0Vn//e9/V85aGxmypCd+hhVCrAabbUVEvXUjQem2WP/b3/4mf/3rX5OmMHjwYHnooYd008Iq9/333697H1v9seXfyA4fPqyIajyIUOuro927774rTz/9dNIlRqvlaLBjxw654oorktqiL9RsT7R169ZVZt1PfB/HDtq1a+do7NmZcwSOHj0qs2fPNuwQeQwSjzVQqGfHHTtPUgk6ZorPjq9XV+MhpnoG3Uquj1R+4QGpega9Xr16Xk2B4zhMIG5ivWz6dDk+Y4ZlitgOX3XUKMvto9CQYj0KUYz3HCjW4x1/R2aP1SpsAzcyo/rjSDK3cuVKXXMk7IF4xXZtrbkt1nHG+8EHH0waFmfB//KXv0jdunWT3seWSpzT184BfmPL/zk4G/bfZEM4Lwk+eAiBFe+2bdsKaqyr59vXrFkjN954Y1L/2GqJs+jacY12JaAMm9ZvlGzD1mmtIWlf4oMCR4LPThwlgDJ+Bw8eTOoTxxpKS0uVF4xC3Rnk6QQ7z7A7w9npXvD7oG5xRyWFbAz5O9Qt7tq/t9n0y2v9IxA3sV764otyat06y8Dzu3eXGj/8oeX2UWhIsR6FKMZ7DhTr8Y6/I7PH+UBkN8eXKK099thjSp3wRHv99dflhRde0LXt3r27stXbyNwW6xDSP/jBD3RD48tcq1atlKzBd999t2CnAGzbtm0yadIkw6zwuOaMM85Qrvnqq690SeJwLh+CHQ8nYEYPL/Cg4MILL1TEPfhC1P/zn/9MqmmPa3FeHSvxiYas8kY7F8aPHy+s+evILe9KJ0giN2PGjMqyaxDnOCKRmA+CZdmcRZ9uWzwFu7O8M+0Nu0pUgf71119n2o1yXWFhYaVAN0rOmVXnvNh3AnET6yVI3mthC7wamNxGjaTWrbf6HicvHaBY95I2x3KDAMW6G1Rj2Oedd95ZWapNnT5EK0q2qaJUfX/Tpk2K0NUaxPKVV15pSM9tsY5BIXqNymepDmEbO86Iq4Za8sh8bzd5kXae2N6O1XVslbdjKMOGFftEvvAfmeS1Vrt2bRk6dKid7tnWYwJTpkxRRkTOAoh0bVkpCnV3AkLB7g7XbHvFsRD1DLrRTiE7/aPEpbqCjt8vWnQJxE2sl/75z3Jq0ybLAa3SsaMU/vjHlttHoSHFehSiGO85UKzHO/6Ozf6NN94QJF5LtOHDhxue7UabSy65RFdP/PHHH5fevXv7JtYhcrGlXC05p3VEK9bxObK1P/HEE8p58nSGbfI//OEPBaXftLZhwwb5zW9+I8XFxem6UT7H6jwS9WnrrG/dulVZhdcadgRg+zQtmATS1VGnUHc3bhTs7vK12jt2k6gCXXscxGofajs8oFSTxOHftHgQiJtYL3vvPTk+Z47l4FYdPVqqnX225fZRaEixHoUoxnsOFOvxjr9jszc6e33bbbfJ2Sb/U/jDH/4g//u//1s5PurX4rw6yuQYmRcr6xh3+fLlivjW1rXGGXSsfGJbutawTRkJ6lAXHWJZWxsdKzkomYYvEakSF+G6d955R6mzvnnzZt04ubm5gqMC6McskR0eHhjV5O7Ro4c0b97csXizI+cIUKg7xzKbntIJ9okTJwoSz9GcJYCko2qSuFQ7m6yMir+1apI47YNMK9ezTfgJxE2slx88KEeefFKQFT6d5dSoIbVuuUVyatVK1zRSn1OsRyqcsZwMxXosw85JpyOAFZ6NGzcq2+LxBRBZ1K18+cOWeKyy40w7zkO2aNFCMlnVwZdXZDfG9k8cJ2jSpInyJVR7pEA7D2QTx/ZRrZ155pmW/E/HhZ87SwAPePAyM66oO8s7XW8U7OkIOfM5jvyoZ9Ah1rMx/J1Vt7jjPDot3gTiJtYR7ZPLlslRVIWpqDAPfm6u1LjsMkGCubgZxXrcIh69+VKsRy+mnFFMCWBl/pNPPtHNHrsWxo4dG1MqwZ12OqHOrO/+xC5VlniWdMs8JnjwqQp05GTIxpC5XRXoeJhJIwGVQBzFOuZ+urhYjk2dKqd37tTdDHmtWkn1Cy6QvKZNY3mjUKzHMuyRmjTFeqTCycnEmQC+CC9dulSHAKXgkNWaFhwCOKqA7e9mRqHub6xSCXZmiLceG5w7V8+gq6UHrV+d3BJlJ9Uz6KiJTiMBIwJxFesKi4oKKd+/X07v3SsVBw9KTt26kteokeTWry/y33KycbxrKNbjGPVozZliPVrx5GxiTGD9+vWCTPtaQxk5vGjBIZDqnDqFejDi9Oabb5o6QsFuHiMc3VEFutGRHDvRbdCgQeUZdCTopJFAOgKxFuvp4MT0c4r1mAY+QtOmWI9QMDmVeBNYtGiRHDhwQAcByejwpZcWDAKptr9TqAcjRvACO1Wwwm5mTDj3f2Twd0fd4l5mIdFVqihjJ5CaJM4s4Whw7hJ6EjQCFOtBi4j//lCs+x8DepAdAYr17PjxahIIDIEZM2bIqVOndP7gvDrOrdP8J5DunPpFF13kv5P0oJJAqoRzcT+/vn///kqBrq2AYfcWUsU5fvJvlV16bJ9IgGKd94OWAMU674mwE6BYD3sE6T8JiAiyK8+bN0/HAhnskQmeFgwCKP9nZlxVD0aMtF6kOr8et9V1VKhQV9BPnDiRccBQCjNRoKercpHxQLwwdgQo1mMX8rQTplhPi4gNAk6AYj3gAaJ7JGCFwPbt2wWrgFpD6TjUZqf5T4Db3/2PQaYepDq/PmnSpEy7DcV1qjjHz5MnT2bsc25ubmUGdwj1vLy8jPvihSRgRoBinfeGlgDFOu+JsBOgWA97BOk/CYjIypUrpbi4WMcCq7UtW7YkowAQMFtV54p6AIKTxoVU59ejlmyuoqKiMkEc5m10tMZqxCDI1RJr+IkVdRoJuEmAYt1NuuHsm2I9nHGj1/9HgGKddwMJRIDAZ599Jka1i4cNGya1atWKwAzDPYVUq+qjRo1StgTTgk0gytvhy8vLKwU6MrnjvzM1nDlXS6xBoNNIwEsCFOte0g7HWBTr4YgTvTQnQLHOu4MEQk4AW1M//vhj3SxwDnTcuHEhn1343ef29/DHEDNItboexmRzWDHHnNRt7lhRz9SQtV09g45s7jQS8IsAxbpf5IM7LsV6cGNDz6wRoFi3xomtSCCwBJD0CYJQa/Xr15cBAwYE1u+4OJaqpjqzv4frLkiVHT4MyebwYC/xDHo29FH3XN3iztKQ2ZDktU4SoFh3kmY0+qJYj0Yc4zwLivU4R59zjwSBr776SvDSWvv27aVDhw6RmGNYJ8FV9bBGztxvs+3wQV1dR9Z2VaDjwV42Vq1atUqBjoeBNBIIGgGK9aBFxH9/KNb9jwE9yI4AxXp2/Hg1CfhOAILQ6Et43759eRba5+iYifUgJJWDgIOp9w62Lwfx7Dz8TLy//fYz1Xb4oKyuo+45zp7DV9RDz8aqV69eKdDr1auXTVe8lgQyJrB69Wrl2rfffjtlH2q7Z555JuOxeGG0CFCsRyuecZwNxXoco845R4oAzqsblVQaPXq0YKsqzR8CQVxVh3jDl1lVqBuRCcqDhCD7GcTV9bKyskqBfuDAgaxu+sLCwsoz6HXq1MmqL15MAtkSmDp1quBlxyjW7dCKdluK9WjHNw6zo1iPQ5Q5x8gSQAZ4ZILXGr5sDx8+PLLzDsPEzMQ6Vq+RAd5rS3XeWusLfOzatasvK+1h8DMoq+tHjx6tTBL39ddfZ3VL1axZs1KgFxUVZdUXLyYBJwjggR1W0tXVchw1wY4x2K5du5TXzp07pWPHjnLuuecq70+ePFn5SbHuRASi0QfFejTiGOdZUKzHOfqce+gJ7NixQ1asWKGbB77U9OzZM/TzC+sE8AUSieWMzI+V61Rlx1Ix9rqsXFj8BDO/VtdLS0srz6AfPHgwq18RlHVUk8TVrl07q754MQk4TeChhx5ShLoq0vFTa1OmTEkS59dffz3FutOBCHl/FOshDyDdF4p13gQkEGICWIXcvn27bgZdunSR1q1bh3hm4XY91RZ4rzPA21mpNqLulb9h8VNllGp1fdKkSY7ewNhBoyaJO3ToUFZ9Q5SrAh1inUYCQSSgbn1Pl7hRrbZx8803KyvsFOtBjKa/PlGs+8ufo2dPgGI9e4bsgQR8IzBv3jw5fPiwbvwhQ4YIt7L6FhZRV3u0Hni9qp5KUFql48W2/bD4qWVmtrruRKK5kpKSyjPoRr/jVuOHdjh3jjjihe3uNBIIOgE1q3u63yX1by3FetAj6p9/FOv+sefIzhCgWHeGI3shAc8JnD59WqZPn64bNzc3VyZMmOC5PxzwPwTCsqpeo0YNQXbvY8eOKX6nSkrm9nb4VKvqQfJTe4+b+Z1uNdDsdwWr5nhwgRfEejZWt27dyjPoYEgjgbAQwNZ3bIHv16+f8jKzxONG6hl1rqyHJcre+Umx7h1rjuQOAYp1d7iyVxJwnQDE1aJFi3Tj4Ev6oEGDXB+fAxgTCFK5tjfffNPQSdTINqqTXVxcLEhapjW3dwSY+dmiRQsxEpp++anl4kSiOZw7VwU6trtnY3j4gtVzbHNHyTUaCYSRgLoF3kysQ6QvXbpUSS4Hw/b3Dh06KP+GMIMxwVwYI++OzxTr7nBlr94RoFj3jjVHIgFHCWzatEnWr1+v67Nt27bSqVMnR8diZ9YJBH0LvJlQxwwh1CGEtebmVngzwRs0P83ugEy2wn/zzTeVZ9CNHo5Yv9tEeeiinkGvVq2anUvZlgQCSUAV60Zb4FMl70ycDMV6IEPri1MU675g56AOEqBYdxAmuyIBLwlgZcGoXnbv3r2lSZMmXrrCsf5LIAxb4FOJYEzD6AGQm2LdbCt50Pw0u8nNHjZot8KjtJqaJE49epDpL06DBg0qBXrVqlUz7YbXkUAgCaRbWcffWTPDZ1hpxxl2GgmAAMU674OwE6BYD3sE6X9sCXzyySdy/Phx3fxxvpgrbP7cFkHaAp/JirWZWMf7bmWFNxPrZlvg1cgaPVRw00+7Yh3tv/vd71YmiSsrK8vqplQTxOFnQUFBVn3xYhIIMgH1zLrd3A/q39/zzjtP8KKRAAhMnjxZeQj92muvEQgJhJIAxXoow0an404AW2dnz56tw4BzqiNHjow7Ht/mr5YR0jrgdoI2owk7KdbdXFkPi5+pbirtVvgqVaooK995eXlZ3Yvq9nb8RJ80EogLAavZ4BN5UKzH5e6wPk91VR1XUKxb58aWwSJAsR6seNAbErBEAOf2vvzyS11bbH/HNniaPwTMzqu7tSqdbpZmiduwTdTIkLTQKCu8XwnmguanGW+j3QEQ2Ha3qKOSg7qC7oTYT3d/8HMSCCoBq3XWVf8TdzXxvHpQo+q9X2p1AOxywotGAmEkQLEexqjR59gTWLNmjWzdulXHoXPnztKmTZvY8/EDgNkWeDdXpdPN0yz5GTKsYxeGmhEeOzVwjtqsfJtfYj1ofprxNtodUKtWLUFlhnSG1Xc1gzt+QrDTSIAERCnfhi3x6Uq4Jf7t5RZ43jkggG3v//73v5WfFOq8J8JOgGI97BGkinqOrwAAIABJREFU/7EkMH/+fEFNZq2hZJsVgRBLaC5POkjn1dWppqpfbgeH2zsDwuJnKmbaXQzYto4zt0aGzxIFek5Ojp1wsC0JxIKAenZdnaxacx0/1bJtiSXcKNRjcVuYTlLNY6KKdDTs2rWr3HvvvfEGw9mHngDFeuhDyAnEjUB5eblMmzbNcNpnnXWW8Iu/P3dEkM6rJxIwW123SsntVXXVj2z99CMvQDrOiVvh8/PzKzO4Q6jTSIAErBFQt8Rba81WJPAfAlxR550QFQIU61GJJOcRGwKo0fz555/r5lunTh0ZPHhwbDgEbaJBO6+eyMfs7Ho6hl4JdfhhlmgunY/43Es/zfwx2h1Qu3ZtpYwi/GvYsKGVqbANCZCAAQGssuP4Fww/8d80EkgkgFV02AUXXKD8VP+blEgg7AQo1sMeQfofOwKbN2+WdevW6ebdunVr6dKlS+x4BGHC2JKJlXWt+XlePdEXCGF8ucVPq+aHAA6Ln0YMrdZbt8qf7UiABEiABEiABEiAYp33AAmEjMAXX3whu3fv1nndq1cvadq0achmEw13zcS6H4I3FVErZ8PxgAErEn5u1Q6Ln9oHItjKrzW7taKj8RvBWZAACZAACZAACThBgGLdCYrsgwQ8JABBUFZWphtxxIgRguzZNO8JBDG5nBkFrADv27dP+Vj9iX9jmzZefop0rfgNg5+JPpsdN5g0aZL3NyVHJAESIAESIAESCD0BivXQh5ATiBMBlNf69NNPdVNGPefRo0fHCUWg5homsR4ocBFzxixJHsV6xALN6ZAACZAACZCARwQo1j0CzWFIwAkC2P6ObfBaQ9bpPn36ODEE+8iAQFAzwWcwFV6SBQEzsT5x4kTTMm5ZDMdLSYAESIAESIAEIk6AYj3iAeb0okVg7dq1smXLFt2kOnbsKO3atYvWZEM0GzOx7nZ98hAhioWrFOuxCDMnSQIkQAIkQAKeEaBY9ww1ByKB7AmgZBtKt2lt4MCBUq9evewHYA8ZEQhy2baMJsSLMiJglhivX79+gheNBEiABEiABEiABOwQoFi3Q4ttScBnAtOmTZPy8nKdF+PHj5e8vDyfvYvv8BTr8Y194swp1nkfkAAJkAAJkAAJOEmAYt1JmuyLBFwkcPDgQVmwYIFuhNq1a8vQoUNdHJldpyNAsZ6OUDw+N6u1zpX1eMSfsyQBEiABEiABpwlQrDtNlP2RgEsEtm7dKmvWrNH13qpVK6UuNs0/AkZiHSXQRo0a5Z9THNlzAhTrniPngCRAAiRAAiQQaQIU65EOLycXJQLLly+XXbt26abUo0cPad68eZSmGrq5UKyHLmSuOEyx7gpWdkoCJEACJEACsSVAsR7b0HPiYSMwe/ZsOXr0qM7t4cOHS2FhYdimExl/d+7cKcgGrzWurEcmxJYnYibWmzVrJijfRiMBEiABEiABEiABOwQo1u3QYlsS8InA8ePH5ZNPPtGNXlBQIGPGjPHJKw4LAhTrvA9UAhTrvBdIgARIgARIgAScJECx7iRN9kUCLhHYs2ePLFu2TNd7w4YNWRLKJeZWu6VYt0oq+u0o1qMfY86QBEiABEiABLwkQLHuJW2ORQIZEli/fr1s2rRJd3WHDh2kffv2GfbKy5wgQLHuBMVo9MEz69GII2dBAiRAAiRAAkEhQLEelEjQDxJIQWDRokVy4MABXYv+/ftLgwYNyM5nAkww53MAAjI8xXpAAkE3SIAESIAESCAiBCjWIxJITiPaBKZPny6nT5/WTXLcuHFSpUqVaE8+BLOjWA9BkDxwcdWqVYKX1lhn3QP4HIIESIAESIAEIkiAYj2CQeWUokXg8OHDMm/ePN2katWqJcOGDYvWZEM6GyOxjqlcdNFFIZ0R3c6EAMV6JtR4DQmQAAmQAAmQgBkBinXeGyQQcALbt283XK1r0aKFdO/ePeDex8M9ivV4xDndLCnW0xHi5yRAAiRAAiRAAnYIUKzbocW2JOADgRUrVsiOHTt0I0OoQ7DT/CdAse5/DILgAcV6EKJAH0iABEiABEggOgQo1qMTS84kogQ+++wzOXLkiG522AKPrfA0/wm89957Sr11rY0aNUoaNWrkv4P0wBMCZmJ94sSJ0qxZM0984CAkQAIkQAIkQALRIUCxHp1YciYRJHDy5En5+OOPdTNDUjkkl6MFgwDFejDi4LcXs2bNEmSE19qkSZP8do3jkwAJkAAJkAAJhJAAxXoIg0aX40Ng3759smTJEt2EUa4NZdtowSCAGBnFqVu3boIXLR4E3nzzTcOJUqzHI/6cJQmQAAmQAAk4TYBi3Wmi7I8EHCTw1VdfCV5aa9++vXTo0MHBkdhVNgSwBR6r61rDFnhshafFg4CRWMf2d2yDp5EACZAACZAACZCAXQIU63aJsT0JeEhg8eLFsn//ft2Iffv25VloD+OQbiiK9XSEov85tr9jG7zWKNajH3vOkARIgARIgATcIkCx7hZZ9ksCDhDAeXWcW9famDFjpKCgwIER2IVTBIwywnNl3Sm6we+HmeCDHyN6SAIkQAIkQAJhI0CxHraI0d/YEEAGeGSC11phYaEMHz48NhzCMlGz8m3MCB+WCGbnJ8V6dvx4NQmQAAmQAAmQgJ4AxTrvChIIKIHi4mJZuXKlzjtsq+3Zs2dAvY6vW8wIH9/YY+ZmyeVYti3e9wVnTwIkQAIkQALZEKBYz4YeryUBFwlgpW779u26Ebp27SqtWrVycWR2nQkBnlvPhFp0rmEm+OjEkjMhARIgARIggaAQoFgPSiToBwloCMydO1dKSkp0XIYMGSJFRUXkFTACFOsBC4iH7nALvIewORQJkAAJkAAJxIgAxXqMgs2phofAqVOnZMaMGTqH8/LyZPz48eGZSMw85bn1mAX8v9OlWI9n3DlrEiABEiABEnCbAMW624TZPwlkQODAgQOyaNEi3ZX16tWTgQMHZtAjL/GCAM+te0E5eGPwvHrwYkKPSIAESIAESCAKBCjWoxBFziFyBDZu3CgbNmzQzatt27bSqVOnyM03KhNasmSJ4KU1lnCLSoT18zBbVUfLSZMmRXfinBkJkAAJkAAJkIDrBCjWXUfMAUjAPoGlS5fK3r17dRf26dNHGjdubL9DXuEJAbNz6xicJdw8CYHng3ALvOfIOSAJkAAJkAAJxIYAxXpsQs2JhonAzJkz5cSJEzqXIfiqVasWpqnEzlduhY9XyM22wPfr10/wopEACZAACZAACZBApgQo1jMlx+tIwCUCpaWlMmfOHF3v1atXl5EjR7o0Krt1igCzwjtFMvj9cAt88GNED0mABEiABEggzAQo1sMcPfoeSQIQe19++aVubk2bNpVevXpFcs5RmhS3wkcpmqnnwi3w8Yk1Z0oCJEACJEACfhCgWPeDOsckgRQEVq9eLdu2bdO16Ny5s7Rp04bsQkDAbCs8E82FIHg2XGQWeBuw2JQESIAESIAESMA2AYp128h4AQm4S2D+/Ply6NAh3SCDBw+WOnXquDs4e3eEAFfXHcEY6E64BT7Q4aFzJEACJEACJBAJAhTrkQgjJxEVAuXl5TJt2jTddHJycmTChAmCn7RwEJgyZYqho26urmOlt1u3bsorzoZKCtih0rBhQ9dYMLFcnO8wzp0ESIAESIAEvCFAse4NZ45CApYIfP3117Jw4UJdW6yoY2WdFh4CZjXXMYOLLrrI8YkkrvTigYCbQtVx5x3sULvi7UbJPK6qOxgwdkUCJEACJEACJGBKgGKdNwcJBIjA5s2bZd26dTqPcFYdZ9Zp4SJgtrru9Oq3mXh0epwg08dq+qxZs3Qu2t3JcPjwYaldu3bKqXJVPch3An0jARIgARIggegQoFiPTiw5kwgQWLZsmezZs0c3E2SBRzZ4WrgIeLW6biYeVVpRFu3qlnf8NDM781+wYIHSTYsWLZJ+qn1zVT1cv4P0lgRIgARIgATCTIBiPczRo++RI4CVwbKyMt28UF8dddZp4SKQKtGc3RVfs5mnEo+J10Rxa7zVuYODle3wxcXFgpdqEOyqaMd7Zqv3+Kxfv37Ki0YCJEACJEACJEACThGgWHeKJPshgSwJHDt2TD799FNdL9WqVVOEBi2cBMzKuFkVkFZmbUe0qsnnwpqEzspKuvYhRdeuXQUPK9IZktJhG7yZWOeqejqC/JwESIAESIAESMBJAhTrTtJkXySQBYFdu3bJ8uXLdT00btxY+vTpk0XPvNRvAl5khoeQ3Ldvn7L6a9XsbA+32qdb7eyKdPhhd35YVYdYVwV7YlLHVEKdq+puRZ39kgAJkAAJkEC8CVCsxzv+nH2ACKxdu1a2bNmi86hTp07Stm3bAHlKV+wSSHV23a6gTDe2nVV2tS+nfUjno53PMxHpWEW3uppu5os20VyqvACTJk1Suvnqq6/kjDPOsDM9tiUBEiABEiABEiABUwIU67w5SCAgBJDY6uDBgzpvBg4cKPXq1QuIl3QjUwJebIdP9C1T0Y4+/N4in4lAh99OiHSj+FpZVYdQxwsGwY7fWf7eZvrbwutIgARIgARIgARAgGKd9wEJBIBARUWFTJs2TfBTaxMmTJDc3NwAeEkXsiHgRbI5rX+ZbI1X+1AT0nkh3tWt+zgzbmcbf+J83dodYEWow49Esa4Kdq6yZ/Mbw2tJgARIgARIgAQo1nkPkEAACGBFXS0ZlehOUVGRDBkyJAAe0gUnCKRaXXdLbMLvTFbZtfNVxXvDhg2Vj6wkbDNj5oQ4T3yokO2W91R+GtVuV9ur29/x3x9++GFSN9wR48RvDPsgARIgARIggXgToFiPd/w5+4AQ2Lp1q6xZs0bnTatWrZSzt7ToEDBLNocZuinYVdGe+NMpqqpwV4W82i8S3qmW6Yq5kY9ubXfXjgWhbua3NqmcdmX97LPPdgov+yEBEiABEiABEogpAYr1mAae0w4WAWSBRzZ4rfXs2VOaNWsWLGfpTVYEUm2HR8dW6oFn5cB/L3Zitd0JP+z04ZVIVx9ogJGRpcr+/vXXXyuX2D2vjuvsXmOHHduSAAmQAAmQAAmEjwDFevhiRo8jSGD27Nly9OhR3cyGDx8uhYWFEZxxvKeUKjs8BCkEu1cWBtHupUhPJ9TxeeL2dyfipE1Ox7PuTlBlHyRAAiRAAiQQfgIU6+GPIWcQcgJlZWVidC62oKBAxowZE/LZ0X0zAqnOr3st2FWBip92a7W7FWGvBbo6j3QPL9yoqc7kdG7dReyXBEiABEiABMJNgGI93PGj9xEgsGfPHlm2bJluJhArffv2jcAMOQUzAn6eX08XFXULuFfiXRXn8Cub5HXp5pXqc5xPT5VQzg2hDn+0yel43j2bKPJaEiABEiABEogOAYr16MSSMwkpgfXr18umTZt03nfo0EHat28f0lnRbSsE0p1fdzvhnBUf1TaJ4h3vZZMwThXjavJEv8R54vz9Euo4q45XYo12boO3c2eyLQmQAAmQAAlElwDFenRjy5mFhMDChQuVL+ta69+/vzRo0CAks6CbmRJIdX4dfQZJsJvNURXuidnf0TYxO3wQBHkq/1OtqCPJ48SJEzMNseXrINiRZI6J5iwjY0MSIAESIAESiDQBivVIh5eTCwOB6dOny+nTp3Wujhs3TqpUqRKGKdDHLAlEQbBnicC3y9OtqMMxpxPKOTlZ9by7uhrPVXkn6bIvEiABEiABEvCXAMW6v/w5eswJHD58WObNm6ejUKtWLRk2bFjM6cRr+hTs3sfbilDHinqQyydqz7tDrFOwe38vcUQSIAESIAEScIMAxbobVNknCVgksG3bNlm9erWudcuWLZXtz7R4EaBg9y7eURDqOD6DYzSJxuR03t1DHIkESIAESIAE3CZAse42YfZPAikIrFixQnbs2KFr0b17d2nRogXZxZBAqpJuwOFHWbeohSFdeTbM163M706yZHI6J2myLxIgARIgARIIHgGK9eDFhB7FiMCcOXOktLRUN2NsgcdWeFo8CaRbYferBrmdaOCIR+3ate1c4knbqAh1LSycXbe7/R1in8nsPLntOAgJkAAJkAAJZESAYj0jbLyIBLIncOLECZk5c6auo/z8fBk7dmz2A7CHUBNIJ9gxuaBmii8uLha8INbV8mxBCAYyvqcrORf0M+pOcmRyOidpsi8SIAESIAEScJ4AxbrzTNkjCVgigDJXEGRaQ7k2lG2jkUAYBTtyMGBVXTUc5/D7SIeV8+nwN05CHfPVJqfjeXf+zSEBEiABEiCBYBGgWA9WPOhNjAhs2LBBNm7cqJtx+/btpUOHDjEiwammImBFsAfpHLtWrPu9um5l2zuyvfft2zfQWd+d/i1RV9XVfrEdfuDAgU4Pw/5IgARIgARIgASyIECxngU8XkoC2RBYvHix7N+/X9cFEls1bNgwm655bcQIWBHsmHJQtsWrgt1PoY7VdPiRbts7hDpW1ONmOK8OwY6fMJZ8i9sdwPmSAAmQAAmEgQDFehiiRB8jSWDGjBly6tQp3dzGjBkjBQUFkZwzJ5U5AauCHavseNjjZ+k/bIPHy6/t71ZW0xGJMGR8z/yOsX4lk9NZZ8WWJEACJEACJOAlAYp1L2lzLBL4L4GSkhKZO3eujkdhYaEMHz6cnEjAlIBV0R6UVXYvQ2l1NZ1CPfuooL47VuWxIo8t9Mwqnz1T9kACJEACJEACWgIU67wnSMAHAsiUvXLlSt3IzZs3lx49evjgEYcMEwGrgh1zioNotyPS43g+3Y17m8np3KDKPkmABEiABEggmQDFOu8IEvCBAIQ6BLvWUOaqVatWPnjEIcNGwI5gj6potyPSwYDb3p25y7XJ6Xje3Rmu7IUESIAESIAEtAQo1nlPkIAPBLAFHlvhtTZ06FClNjWNBKwSiKNotyvSuZpu9W6y1o5i3RontiIBEiABEiCBbAlQrGdLkNeTgE0CSCqH5HJay8vLk/Hjx9vsjc1JQASCfdeuXbJz507LOIKQiM6ysyJKVncr2d21fXI13Q5le21xZl09t27vSrYmARIgARIgARKwQoBi3QoltiEBBwmgXBvKtmmNdY4dhBzTruyusquY1MzxfmaQNwpZpgIdfXE1Pbi/BDjvrialwxZ6GgmQAAmQAAmQgDEBinXeGSTgMYGNGzfKhg0bdKO2a9dOOnbs6LE3HC6KBDIV7X6Id5R4U49+QJzv27dPeaWrj24WN4r0YN/R2i308Pbss88OttP0jgRIgARIgAR8IkCx7hN4DhtfAhBSECNa69OnjzRu3Di+YDhzxwlkK9pVh9Qt8/hv1HCH4b1MTRXiSLJ44sQJKS8vN0y4aKd/inQ7tPxry/Pu/rHnyCRAAiRAAuEjQLEevpjR45ATmDlzpiJQtDZ69GipWrVqyGdH94NIwCnRbjY3K8Jdu1KOa6pVq1bZ5aFDhwQvu0aRbpeYv+21Yn3gwIGs0e5vSDg6CZAACZBAgAlQrAc4OHQtegRKS0tlzpw5uonVqFFDRowYEb0Jc0aBIgDRDlN/+ulcUVGR4JVo27Zts+QSBDqsb9++ytl0WvgIQLSr59bD5z09JgESIAESIAFvCFCse8OZo5CAQmDHjh2yYsUKHY2mTZtKr169SIkEPCOQSQZ5p51TV9fLysoEZ9fxM5VxFd3pCISvPySnU5PSMTld+OJHj0mABEiABOwRoFi3x4utSSArAig9ZbR62KVLF2ndunVWffNiEsiUgJ/CHYLdLJkcV9AzjWg0r+N592jGlbMiARIgARIwJ0CxzruDBDwkMH/+fMNzuYMHD5Y6dep46AmHIgFjAqjVjprtMK+3y1Oc865MRWDhwoVKXXfVsLLO1XXeMyRAAiRAAlEmQLEe5ehyboEicPr0aZk+fbrOp5ycHDnrrLMC5SudIYFEAokCHu9DzOO9TCzxjDmOf+AF49nzTGjG6xrtyjpLvsUr/pwtCZAACcSRAMV6HKPOOftCACtCWBnSWt26dWXQoEG++MRBScBJAloBTwHuJF32pRJgcjreCyRAAiRAAnEhQLEel0hznr4T2Lx5s6xbt07nR5s2baRz586++0cHSIAESCCqBNSHpUxOF9UIc14kQAIkEE0CFOvRjCtn5TMBoy3CEOrHjx/XedaqVauk8+pcjfQ5eByeBEggcgSYnC5yIeWESIAESCAWBCjWYxFmTtINAqogx/ldNSFXqnO8zZs3l7y8PJ0ruObUqVO69yHa1fO8+BD/ppB3I5LskwRIIOoEUPIt0QYOHKjUeaeRAAmQAAmQQJAJUKwHOTr0LVAEVCG+dOlSxS87CbaqVKkiTZo0kdzc3KQ5Iekcaq/bMVXEU7zboca2YSeAbcwUV2GPoj/+497BynpiJnkmp/MnFhyVBEiABEjAHgGKdXu82DpmBCDIIc7tCPNUiPLz86WgoECqVq2q/MSK+v79+7Oiqor3fv36ZdUPLyaBoBJQtzBDrGNFlEYCmRLAvQRjybdMCfI6EiABEiABLwlQrHtJm2OFgoDTAj3VpFG2raKiwjEuqmCncHcMKTvymQDPGvscAA6vrMrjBYGPB0bc4cGbggRIgARIwCsCFOtekeY4gSagCnQ46dQqut8TpnD3OwIc3wkCWrGOPrmF2Qmy7MMqAT4wskqK7UiABEiABJwmQLHuNFH2FyoCbq2iN2rUSOHQsGFDHQ+8t2/fPkNO6vt79+51jCNFu2Mo2ZFPBBYuXKicN8aKprq66ZMrHDaGBLTJ6fiwKPkmQN4VVDvBa8OGDYIdY40bN5YLL7xQ2rZtq7tjSkpK5PPPP5cvv/xS+b0+dOiQFBYWSv369aVBgwbSvXt35VW9enXTuw1jrV69OulzHAkbNGhQDO/QzKeM2OHva6LVqlVLxo0bl3mnEb3yo48+kqNHjybN7swzzzT8nhdRBJyWTwQo1n0Cz2H9JeCUSIcoh/hWRbkq0p2aHUS7KuDxM1sRD+HOLfJORYf9eElA3Ybs5ZgciwTU+uwqCeZN+L97ory8XH7/+9+L9mGG2uKee+6R0aNHV15w4sQJefXVV+Wtt94yrICSeLchKet1110n3/72tw1vwr///e/y0ksvJX02fPhwuf/++5Pew4OA9957T2bNmqU8CBgzZoyMHz+eN/Z/CXz66afy4IMPJvFAOdkXX3wxtIzcivkPfvAD2b17dxKXRx99VPr27RtaVnQ8HAQo1sMRJ3rpEIFsRLoqxLt27ap447QwtzrFVatWKU2zEe8U7VZpsx0JkAAJiHJmXTUmpxNFbP/mN7+ROXPmmN4e9913n4wYMUL5/Pjx43LrrbfK2rVrLd9Od999tyKujcyqWP/jH/8o//rXv5K6wAOGnj17WvYjyg2jKNbdijnFepR/E4I9N4r1YMeH3jlIYMmSJYKXXYMoh0D3S5yn8xfiPRPhTsGejiw/JwESIIHsCKgl49QjHNn1Fpyrn376aXn33XdTOvSrX/1KsE0Y9thjjwm2Edux559/Xtq0aZOxWEfy1gsuuECw7T7RcIzhtttus+OK7bYYEw80Eq1GjRpKJZggWdTEup2YIz7aewPldYuKigxDRLEepDs3Xr5QrMcr3rGcbSar6UEX6GaBhHBXV96tBpui3SoptiMBEiABewS0W8RRejDs2eSxSo7z6NrzuxCjeB87DyB6cF4d/y/F8S0IHWyb11q3bt0UQZ6Xl6ecX0cp040bNypVUt5//33lfSOzurKO1f158+YldXHHHXe4vhUeuwiWL1+eNO4tt9wi5557rr0byOXWURPrwGU15siZgJgkGo5KvPHGGxTrLt937N4eAYp1e7zYOmQEcFbNTnZ3fHHAK+ymCnY7wp2iPexRp/8kQAJBIqA97w7fopCcbs2aNXLjjTfqUE+ePFlJDKe1119/XV544YWktyHmcVbaKCEcHgZs2rRJunTpYhpOq2IdCe/+9Kc/KQ+xsao9dOhQ+cUvfiE4E++mUay7STd131ZjTrHuX4w4sj0CFOv2eLF1SAhAoEOoW7GwrqJbmZtd0U7BboUq25AACZBAegJasY4V5yicd8c59V//+tdJAOrWraskjjMyoy3wEyZMUERzpmZVrKv946gYspxXq1Yt0yFtXUexbguXK43TxZxi3RXs7NQFAhTrLkBll/4SsHM2fdSoUYE9i+4kRTuinYLdSfLsiwRIIO4Eopacbtq0aYIs2InWoUMHefbZZw1DDVG+dOnSpM9uuOEGOf/88zO+NeyK9YwHyvBCivUMwXl4GcW6h7A5VFYEKNazwseLg0bA6rb3qGx3t8vfzpl2ina7dNk+CATUeuxB8IU+kEA2BNwQ+TgLjvrk27dvF9TYxupjkyZNlBX/9u3bK/9GnXStoRzWihUrlLeRKG7+/Pm6Nkgop9qePXuUWuuwxPfVz4cMGSJnnXVWZftevXopK99HjhyRL774Qte3mqhO/cCqWF+5cqUcPHgwqb927doJarKbWaaMtmzZIsXFxaZzHjBggJx33nnK59iJkOrIHfIB4CgA7gGc4UcdesQHL5RWs7ONH7FAzPHC8YMePXooLyRSc/vMemlpqSxbtiwJde3atQ2z8eMew3nxAwcOKPfgRRddpMxXa7h3t27dmvR269atpWXLlsp7qWKO2M6dO1dph/tMWylAe7+q9yXeT5VgDsnq1q9fr4y9efNmZREI/uCYB+5rGglkQ4BiPRt6vDYwBKxue4/ylnc7wbAq2inY7VBlW78J4IstXqyF7XckOL4TBLTJ6bI5766KlJdfflkRE2bWsGFDJUGX9ry40SqkE3NU+0B2eYyJ399rr702qWskmdNmkrcq1u2s6mfL6C9/+Yv84x//sIQFiQYffvhhXduTJ0/KlClTFBEJf4ysfv36cuedd0qfPn1SjgXBj/J6n3/+ua4dxPBVV12lPLRws856WVmZsoMiMTM+/DfiNHXq1KTdGahfrt3BgYngPezuSLQHHnhAyUcASxVz5ENQH5hYCRQGCkKLAAAgAElEQVTKwHXu3FlpaibWkVgRvzN4UKy1OnXqyPXXX29agtCKD2xDAhTrvAdCT8Dqtve4rqabBRgZevGkHT9TGQV76H9FYjEBVairk43K+eBYBI+T1BHQ3s/ZPICC6MPqtrqimA53fn6+/PznPxecK1ct6mLdCUbZivVt27Yp4hor6ekMK+RYef7Rj35kmDEf/1+/5557Uj6YwRh4OIPdFYmGlfsXX3wxnQuWP//Zz36mq1Lz5ptv6qoi4AHE4sWLK/vFfYiHFtpydz/5yU+S5gUWEPrqCraXYh3Cf8aMGYKHAKns3nvvFRy7pJFAJgQo1jOhxmsCQ8CKUOdqeupwWVllp2APzC1PR0wIaMUNmkWhTBYDHk8CTiane+655+Sf//ynbZA4d33OOeco10VdrDvBKBux/s0338gVV1yhK4eXLmjYhfC9731P1wyrudiWnYk5LdZfeuklwU6IRHvooYdk8ODBlW9B7H7nO9+REydOJLXDw4vEigFo961vfSupDKA2X4KXYt0qXxwJAYeCggKrl7AdCVQSoFjnzRBaAlaEOlfTrYXXimDHdrmJEyda65CtSMAHAgsXLqzcikih7kMAOKTjBPAQCsId93MmhjPUV155pe5SrAhiezJW7NeuXSvYhr579+6kdk2bNhVsm8fKZeKZdWxB1tYux4VOnFn3Yxu8U4zSnVlHDNU669oz608++aRSVz7RsP0fZ/V79uyp1J/HqjPKkiUaVpNfffVVqVmzZuXbSOZnlGkfq+jor0WLFsrq/axZswwfDjgt1nFm/fbbb0/y+/LLLxe8VMPf7rvvvlt3n+IeRTJC1bAb8Kabbkpqd+GFF8o111xT+V4qse70mXUMigUhPFBALgTkB5g9e7ZhyWAwSMzTkMnvM6+JJwGK9XjGPfSzplB3J4T4n3eqbfEU7O5wZ6/OEVDPrEOE0EggrgQgfvA7gDJr2lXNrl27ylNPPZWEBsnMJk2apMOF+uhI3pVodrPB33zzzUrirUQzEy5+iHWIZIjlRMuWkZ1s8GCPFfLy8vJKF/CABNvCx4wZU/kehOb999+ve1Dy/e9/X7A1XDWw1SZ1a968uUyePFlJbKcaHi5cffXVupg7LdaxGv7tb3876dw6VtWxuq7an/70J3nnnXd0vsBvPDBSDdvicY480bSr9FbzFDiRDR5+YAs+kvWphl0SN954o+7h18UXX2zIO65/ozhv6wQo1q2zYsuAEEgn1LntPbtAWVllxwp7qmy62XnAq0mABEiABLIhoCanw6oxHsBCfKqGFUCs1mrtggsukMOHDye9jSRo2lX9qIl1iDYI5kTLlpEdsW6UMG3kyJHyy1/+UhejkpISQZwSk88lCloIRaw0a+2RRx4RZKPXmpGwdVqsY8xbbrlFOUqhGh4k4dy6ajh7jyzvRvbKK69Uft947LHHkpIN4qEGBDySvKnmpVjHAy7kDtDaM888I2+//XbS22Yxzeb3nNfGgwDFejziHJlZWhHqTOKRfbjTCXausGfPmD2QAAmQgBsEMk22qE3cBd/uuusuGTt2bJKbURPrdmJglZEdsW50vvz/t3ce0FNUZ/+/KL2IdESKYOhYIthQ7FFiiyXFEk1iPLaYfzTRaIwmr0YT8yYmscT6GjXHFo2xgPHVFxV7bBEVUFFAEAFFBBRpgv7Pd5L5ZXZ2dndmd8qd2c89Zw+we+fe537unWW/8zz3ucrQruPtgor2tuvYPbfoGDdFByhs/rXXXnO8ut4ir6+EsT73l//7v/8zv/71r0veTkKsyzuucH1vUUZ4ZYbX9gtlWq9UNB555lX8/IcPH27klfeWNMW6HrQoa72/PPDAA+aSSy4peXvYsGFGIp4CgagEEOtRiVE/MwII9XTRI9jT5U1vEIAABOIg4M3doPa8JyNI5ClEWhnAdZ619kLreC0Vf6i63mtGsR4HoyhiXQnTVq9eXTL1il6rtJVHAnvRokUl9V3vs7ayecPLVUlHvMkjHVSSPmfd7fPll182YuIt7gOJSZMmmUsvvbTlo5NPPtlcc801LdsC3JD5oORy/i0AasQGsZ4W1zi+L2jDfgKIdfvnCAuNMbWEOonkklkmCPZkuNIqBCAAgSQJKCmdXvKy63x2hSArI/w//vGPkr3RtWxoJrEeJ6OwYl0PTY488sha01Dz84svvtiMGzfO3H777eZ//ud/Supr33tQ8jZVSktU6vx4ece92d6POeYYJwO+zih3ExYqrF3rVMfOKUpApX379k6ou5Lr+aMGgsL7Ees1lwsVckYAsZ6zCWtGcxHq2c46gj1b/vQOAQhAoBECEmTytnr3OYdtr1nEetyMwor1oOzmYefGW0+Z+JXp/dprry3ZC646yvx/+umnBzabllhX52eccYaZNm1aix3KoH7++ec7e/BXrVrlvD9mzBgnEZ6SIuqoM7coMkDn0OvUArcorF8ivkOHDiVjQ6zXs4K4xmYCiHWbZwfb8KhbsgZqCXbOYbdkojADAhCAgIeAjmVTci//+dWKRpOnU8nJ3GO/FH7siia3iSChV7Q9640yCnqgEVasK+Re3mV/kQDVXvSw5ayzznLOLVdSM/++6GqJzdIU6zfffLO58cYbW4akzPTnnntuSXj8d7/7XSfSwH8qgJK4KfmhmzhRjYwcObJEvLsNI9bDrhrq5YUAYj0vM9WkduopcaWirO8kk0tvYSDY02NNT8kTUIiwCke8Jc+aHrIjoORh2uPsLRMmTHCOAPOXoORpxx13nDnqqKNKqhZNrDfKqBGxrmiHgw8+uGzPurzKAwYMiLxwnnnmmbIs8sr8/7vf/S6wrTTF+quvvlrm4d9nn33MlClTWmzTbz5l4lfRfnTlVVAZPHiwadWqVUnWfol6iXt/QaxHXjZcYDkBxLrlE9TM5k2ePNksXLgwEAFCPZuVUUuwc6RbNvNCr9EISKi751D7j6WK1hK1IWA3gaAjsRRKLK+kv+gcaCWc8xZvJm73/aKJ9UYZNSLWxVSM3f3ZLmM9OJFYjVrmzp1bcua6rm/Xrp2zD9wfLq7PlCXe7xRJIhu8+lq/fr0TzaFEcUGlV69e5rbbbmv56Pe//72T5b5S0UMWRfX5C2I96qqhvu0EEOu2z1CT2ldtnzpCPdtFUU2wc6RbtnND77UJ+I+1kmcdwV6bGzXyR0BJvfbff/+yvepKQLbFFluUDEge3i996Utlgyz6nvWkGJ155plO1n1vOfHEEwPPQA86k7tTp05Gx51tuummgQtv9uzZRlnUJfS9R7JJCGsPuF8QayuE1oK/HHLIIWblypUlbycl1tVJkJB2O9fD/tNOO63FFiWdU/K5oKItAvfee6/zIKJesR7k6dd57WpXXnx/0fFyOmbOWyod3ZZmxEL+vpmwOCoBxHpUYtRPnECthHIKfZdgp2RHQMfDvP/++4EGINizmxd6rk3AL9Z1hcQ64fC12VEjfwQUYu3fhy4xp7O93SJhd9FFF7Vk5PaOUuJq3333LRl4Nc+6G7Gi4+LcIgHmPxZOYna//fYrA+rfq6wKEqMPPvhgSV1/AjJ9GBTeH8bLmgSjyy67zNx3330lNusINWVt9593vmzZMqPtBh9//HFJ/T59+jhZ3JVfwC06Zk///yo6QvOmMHLtV/eKS507fvfdd5e0JVGro9LcM8G1JhS9GLTVMEmxfuutt5o//elPgTeS/2x5jfXQQw81eqDiL24iuqCGwsy5rluxYoU5/PDDy5rQ+ejbbLNN2fuI9fx9/xXFYsR6UWayQOOotk+dI9rsmehqgp2Ec/bME5aUE/CeQ41QZ4UUmYD3WCzvOLWPecSIEUYJziSkJVyCykknnWS++tWvhhLrSqomse0W93x328V6Eoz0cCHobHM9FNxss80cRN6zxZU47be//W3gHOga7ePW/u158+aVHb2n5GsnnHBCy7V6kK5j0TZs2FDWXs+ePY3CzWfNmhX4uS5IUqxXyn7ftm1b5wGD31N+9tlnmxdeeKFsHEcffbTR9oVGxLquVTvvvfdeSTPy2g8aNMjIpoMOOqjlYRVivcjflHaPDbFu9/w0nXXVvOoIdbuWg34QSLBXKuxft2u+sKaUgESFfgTjUWdlFJnAG2+84WSDr7RPuNbYlVxOXl9vqeRZz6tYT4LR22+/bY4//viKeJWBX8eOeYuS/j311FO1pqRMWF5wwQVlW3mCvOthG05SrGvfukLv5TX3lu23397ozHR/kYDXWPxFD0IUqdCoWBe7xx9/vCIaRaAoEkUFsR52BVEvbgKI9biJ0l7dBNinXje6zC5k/3pm6OkYAhCAQCgCSl523nnnmeXLl1es36NHDzNu3LiycHMJIr+HuJJYV/Iwb5k4caLzT9s967IxbkZqUxndFa4fVLQnXXuj/UUJ1a655pqyrQtBbchLrgcxQTk3lIPg+uuvN7fffnvFOdf+bEUVKNT+s88+a6mXpFhXJ0He8lNPPdUR8f6iJMPHHntsydtt2rRx2MnzHVTChsHrWkWWqL7fu+62q+MM3VB5xHqorxsqJUAAsZ4AVJqsj0C18HeFeVHsJFAtHB7vup1zhlUQgEBzEVi0aJG5+uqrjR6wekW7Qn4lquUFXrBggZFo8hbtr77rrrtazmLXZ9X2rPvD4FU/D2JddsbJyGWoLOwSzP4HJV27dnW4BhVFrek8cp3/rjnxCmntTddedglb7bWvJFjddhVer73zSkjnhsXrGm2B0BaHYcOGOUfzeXPQJC3WxUNJDr1FZ7D37ds3kIciO+bPn9/yWbWj6FQpilhXfZ2AoP3y4u3fOuA9DQGx3lzfmTaNFrFu02w0sS2Ev+d78isJdpLN5XtesR4CECgeAXkrtfdZ4khneUuwZ110nKJeKt7kdFnZFTcj7TfXgwwJ727dupktt9zSyENcq6xbt86ZK4lpzVf//v0DM6DXakfbICRGNdfDhw8PPedKAhi0971Wf+7n2pfvTZAX9ros6imRnY6+U8Z3RT7o3iCZcRYzQZ9+Aoh11kTmBPSforKSBhX2qWc+PaEMqLZ/nWRzoRBSCQIQgEDTEvCf0kDiRzuWQjOJdTuIYwUEygkg1lkVmROo5lUn/D3z6QltAOHwoVFREQIQgAAEPAQUru0tbiZ5IGVLALGeLX96h4AIINZZB5kSIPw9U/yxdl7Nu044fKyoaQwCEIBAYQgo/F3HKXqLm5yuMIPM6UCOOOIIowzu9ZYLL7zQ2R9PgQAE6ieAWK+fHVfGQACvegwQLWqiWnZ4ks1ZNFGYEpqAu4+WI95CI6MiBOoioFB43W+612zYt17XILgIAhCAQMwEEOsxA6W58ARs96p7s6PanGTENjtJNhf+HqCm3QRcj5/EQ9DxSHZbj3UQaA4CQRnom2PkjBICEGgGAoj1ZphlS8dYSaxnmVROnuElS5aUHGPixZelbV47bLazWjg83nVLb0bMKiPgT3iFYGeRQMBOAiSns3NesAoCEIiHAGI9Ho60EpGAbV51CcyZM2dWFOn+4WUl2vNi5x133BG4Iti7HvFGoXpmBPwCQIaQoTqz6aBjCFQk4E9Ox353FgsEIFAkAoj1Is1mjsZi0171avusqyFNW7DnxU4xq2brCSeckKOViqnNTEBJr7xnP7OPtplXA2O3kQARMDbOCjZBAAJxEkCsx0mTtkITuPbaawPrpi2AZUQlL3CYweyxxx4mrf3sebHT5VbJXkLhw6ws6thCQIJdIp0Ec7bMCHZAoJSAHqjpJeHOkW+sDghAoGgEEOtFm9EcjKcIXnUv5jTOgq/Xq562nd7+KtlMKHwOblJMhAAEINAEBNzkdHoYxwO5JphwhgiBHBJArOdw0vJu8uTJk83ChQvLhpG2V72WAO7YsaPp0KGDY+fq1avNqlWrAtHLsy4Pe1IlL3b6x0+iuaRWBO1CAAIQgEAcBLxbXdQeeSnioEobEIBAnAQQ63HSpK1QBCqFwKfhofYaWEkE9+jRw+jlL0uXLjV6BZUkbY/LzqQfKgRxqXSMG6HwoW4VKkEAAhCAQIIESE6XIFyahgAEYiGAWI8FI42EJVApBN4mITls2LCKw1mwYEGghz3JveuVBG89dib5UCEIWiXvOqHwYe8Y6kEAAhCAQBIE/Mnp2O+eBGXahAAEGiWAWG+UINdHImBLCLyMrpQArZoIruRdT1Ks58XOSguBRHORbhEqQwACEIBASgTcPeskp0sJON1AAAKRCSDWIyPjgkYI2BICX0msa596//79Kw6xklhPcr99kNi10c5K0CpFBowdO9boRYEABCAAAQjkjYAr9DnSMW8zh70QyBcBxHq+5ivX1lYKgU9S6FYDVk94eRae9bzYWYk1ofC5vm0xPgIBHR9FRukIwKgKgRwT8O53d4935P7P8YRiOgQsJYBYt3RiimhWXsS6POvyXAeVWbNmBb6f5F7wSmLdNjurrdlKofB77bWXcy4uBQJ5JiCRrqzS+qGubNIUCECg2AT8+9012okTJxZ70IwOAhDIhABiPRPszdlppf3qSe73rka62pFo/ozwOrZNP8grHd+WpFiPy84skvi5/IMeOHTt2tXopUJin+b8TijCqF2h7o4FwV6EWWUMEKhOgOR0rBAIQCAtAoj1tEjTj7Fpv7qmo9o54O50ycNeSaC7dZIO48+LndWWeJBYHzhwYMklCHa+JPJIIMjDxlnNeZxJbIZANALe5HTc89HYURsCEAhPALEenhU1GyBg05Ft3mFU81qHGW7SQt21IS92VmLmf+Dg9aq71xBCGGbFUcdGAl7BzkMnG2cImyBgFwFF5OjFNjC75gVrIGAjAcS6jbNSQJts26/uRVxpT3iYaUgy/N3ff17sDOIWFB1AGHyYFUadvBDQnnU3yVRebMZOCEAgGwL+5HSI9mzmgV4hkAcCiPU8zFIBbLRtv7ofaT2e6yz22ufFzqAlW+lhA0nmCnCDMwQIQAACEAhFgP3uoTBRCQIQ+DcBxDpLIRUClcR6mp7pWgMNK4SzTNSmMeTFTj/vSmL9wAMPNP369as1PSWfc75tJFxUhgAEIAABSwgg1i2ZCMyAQE4IINZzMlF5N9O25HLVeEoMu6LYrSeBrjJq1Cjj/j3rOalkZ69evYxettjpcopTrHtDCMm+nfVKpH8IQAACEIhCQILd3bdOvpYo5KgLgeYjgFhvvjnPZMRBYj1rD3UmIJq400oRAWPHjjV6hS1+rwRiPSw56kEAAhCAQN4JEFmW9xnEfghEI4BYj8aL2nUQWLhwoVEYvL8g1uuAmeNLKh1BpxB4hcKHLUrkJY+EW8i+HZYc9SAAAQhAIM8E9H+f/g/k/788zyK2QyAaAcR6NF7UroOAzZng6xgOl9RJIC6xru6959sSQljnhHAZBCAAAQjkigD73XM1XRgLgVgIINZjwUgj1Qgg1lkfLoE77rijDEZUzzo0IZB3AvKOafsGBQIQgEAUAt58LbqOyLIo9KgLgXwSQKznc95yZTViPVfTlaixQWJdHZ5wwgmJ9uttXD923DNtOds2Nex0ZIyzfcNNLEVECEsCAhCISsBNSudGl/E9EpUg9SGQPwKI9fzNWe4sriTWszinPHfwCmZw1mKdEMKCLagcDce/15TEiDmaPEyFgIUE6onQ0f+BPKS2cDIxCQJVCCDWWR6JE0CsJ444Nx1kLdYJIczNUimcof4HRRrgDjvsQDh84WaaAUHATgLe7yA9LNQL4W7nXGEVBLwEEOush8QJKBO8MsL7C571xNFb10Gls9bTCIP3hw8KDiGE1i2RQhvk/bHMXtNCTzWDg4B1BIgss25KMAgCoQgg1kNholIjBBDrjdAr1rVZinUvSc6pLda6ytNodOwSHq08zRi2QqAYBPyRZTysLsa8MoriE0CsF3+OMx8hYj3zKbDGAFvEej1AXM88YYP10OMaCEAAAhDIkoD3yFNyZmQ5E/QNgWgEEOvReFG7DgKI9TqgFfSSPIt1QpgLuigZFgQgAIEmI0ByuiabcIabawKI9VxPXz6MR6znY57SsDLPYp0QwjRWCH1AAAIQgIBtBPwPq90EdbbZiT0QKCIBxHoRZ9WyMSHWLZuQDM3Jq1j3J+YhhDDDRUTXEIAABCCQKgHl2pA33i0kyEwVP501OQHEepMvgDSGz9FtaVDORx9ZH93WCCXC4Buhx7UQgAAEIJBXAkSW5XXmsLsIBBDrRZhFy8eAWLd8glI0L89i3cUk0U6SuRQXDV1BAAIQgECmBLzJ6fCqZzoVdN6EBBDrTTjpaQ8ZsZ42cXv7K4JYr4cux3XVQ41rIAABCEDANgJRk9NxkoptM4g9eSOAWE94xlatWmUefPDBsl4OOeQQ06pVq4R7t6P5SmJ99OjRRi9K8xAIEuv9+vUzBx54YKEheEMI8UoUeqpjG5y7R5SzkGNDSkMQgEAGBEhOlwF0uiwUAcR6wtP53nvvmaOPPrqsFwn4jTfeOOHe7Wh+4cKFRknm/KV3795mjz32sMNIrEicwPvvv2+UYM5fii7W/cnpEOuJL7VcdyAvlIS6W0hmmOvpxHgIND0B/373HXbYweh7jQIBCIQjgFgPx6nuWoh1YxDrdS+fQl04Y8YMo5e/jB071uhV1OL/oYJYL+pMxzMu/8MdtcqP23jY0goEIJAugaDvM6KF0p0Dess/AcR6HXO4Zs0as3r16pIr27VrZzp27FjWGmL9X0iuvfbaMjZ41utYfDm+pFnFuqbMm5yHHyo5XsQpmc7JAymBphsIQCBxAvo+8+5bJ0Fr4sjpoGAEEOt1TOif//xno5e37L333uYnP/kJYr0CzyCxrqpf//rX65gBLskjgUpiXfvVFQpPgQAE/kOApISsBghAoNkJuGe7Ezbf7CuhucePWK9j/hHr0aFpz7rC4f1Fe9blYacUn4D2q2vfur8g1ivPvethdT0ReCSKf58wQghAAAIQ+BcBN9Gm/p7UFjKOY2W12U4AsV7HDCHWo0NDrEdnVrQrmvXYtkbmkeR0jdDjWghAAAIQyDMBf86XJLaRudvUeBie55VSbNsR63XML2I9OjSOb4vOrEhXVMoErzGecMIJRRpqrGNJ44dKrAbTGAQgAAEIQCAGAmk+rNb/tQq1l2An5D6GyaOJWAlYL9aVzG369OlOCPW7775rPvroI7PFFluYLbfc0rmpNt1004pAdO0LL7xQ9vmuu+4aeM3s2bPNokWLSj7bbLPNnL6WLVvWksn6pptuMnPnzi2p17ZtW3POOec472200UZm/Pjxzt9rJZj75JNPzMyZM50xfvDBB2bzzTc3gwYNMjvttFOko910nrvs15eb/uzSpYvDR7YPHDjQsalaefLJJ0s+bt++vRk3bpzzntr75z//ad58800nZP3444+PvAjJCB8ZWaEuaObkcvVOpJuQx/vUnyf/9dLkOghAAAIQyBOBNP8P9D4Y4PSNPK2S5rDVWrG+du1ac99995m//OUvZvny5RVnY8yYMeZnP/tZ4JMwiftvfetbZddOmTIlsL0rrrjC3HPPPSWfHXLIIebUU0919s24YrzW0lBm+Pvvv7+mWH/ooYfMpZdeatavX1/WpET2j370IzNs2LCq3UmkX3bZZebhhx82n3/+eWBdZan/3ve+Z/bbb7+Kbe2zzz4ln+nJosKW/UzUlualnkKSuXqoFeMaxHpj80iYXmP8uBoCEIAABPJLQMI9qsc76jXeSLak9sfndwawPEsCVor1FStWmO9///uBCcmCYPXq1cucf/75ZcLWZrF++OGHm7vuuqvq3Mtbf8MNN5g+ffoE1nvttdfML3/5y7JogEqN7r777ub00083nTt3LqviF+tt2rQxhx12mPOwxFvksb/77rvrWrPsW68LWyEuqrRfneRyyU2v96ic5HqhZQhAAAIQgIB9BFzxLZHvhrhXszLNsHv7aGGRzQSsE+uffvqpOeOMM1pCzsPCkzf7j3/8oxMi7xabxXrYcSlb+rnnnltW/e233zYnnXRSoFe+Wtvy1ItTq1atSqr5xXqlNrp162buvPPOsOaX1Ksk1kePHm30ohSXAMnl0p/bNLLopj8qeoQABCAAAQhUJ6CH1fo/0FvCJKfz54lhHzsrzQYC1ol1hY///ve/L2HTunVrJwmV9oFr77X2oV9++eVGwt5b9t13X/PjH/84EbFea8+6Hha456yH2bMuIyWct9tuO8dzPm/ePKOweIW1+8vNN99s+vbtW/L2WWedZZS0zVvkDRejrbbaytlj//zzz5tZs2aVtaeHIf4vrbBivWfPnub222+va+2yb70ubLm/iBD49Kew3h8q6VtKj40ScB/KsM+yUZJcDwEIFIVAvV5y/3UuD75fi7Iy8jkO68S6wrofeeSREppHHnmk+e53v1vynkKx5SH2FiWb++tf/5qIWPf2E0c2eD1YkGj2Jn6TqNE+df8e9l/96ldm++23bzHh2WefNT/96U9Lxq4HGj//+c/Nzjvv3PK+9rDrWj9PPSlUkrwOHTq01K0k1gcPHmy+8pWvmP79+xvtV1cuAT0MqLdU2rfOeev1ErX/OsR6+nNU7w+V9C2lx3oJ6IGM5ll/quh7XT8oKRCAAASanYCb58X9M4rY9nvXXZbsY2/2VZXd+K0T6xKWyvjuLbrJ+vXrV/KewsCDspLLMy8vt0qcYfBxi3Wvnd62TzzxRCf7urf8v//3/8zBBx/c8pZE/rRp00rqHHrooU4SOX+R8P/GN75hlAfAW0477TSj/cJuCRLrEupXX311pKz0tZYy+9ZrESre54TAZzOnXsHOj4xs5iDJXoM8QMxzksRpGwIQyCMBfVdGOUmlknddY+c7No8rIP82WyfWwyL9+OOPjQSqvyhEW6Hatov1Bx98MFAEX3zxxcafrf5rX/uakYh3i/6tMHdvueqqq8zQoUMD8V155ZXmb3/7W8lnbpb7amL9t7/9rdl2223DTkmoeoTCh+f5w7sAACAASURBVMJUmEqVvOp6+OZ9WFSYAVs4kKg/VCwcAiZVIOD9UYlnnWUCAQhAIB4Clbzrap197PEwppXwBKwX6/qxr33XOoN8yZIlZunSpWbDhg2O933+/PmFE+s6ym3SpEkl4zrooIPMD37wA+e9lStXGgltb1EI/AMPPFCWNM6t8+ijj5qLLrqo5Bqdoa4HA9XEukLlde573IVQ+LiJ2tve1KlTzfvvv19m4NixY41eFDsJ6IcKHgQ758Zvlfash8l0nI/RYCUEIACBbAlU86x7LYsSWp/tiOg97wSsFOufffaZc264vMFvvvlmJMZ596zXEus6rk3H2nmLjq677bbbKnJ65ZVXzA9/+MOSz3v37m1uvfXWTMR6pVB42aS965RiEJBIl1gPKkoYSbGTAPvd7ZwXrIIABCAAgWQJuHlA3FwgtXrjoXYtQnweBwErxfpll11m7rvvvrrGV3Sx/swzz5jzzjuvhM2gQYPM9ddfX5GX9sB7w+hVUfv6tW/eLUF71pPyrFcKhZctX//61+uady6yjwCJ5eybkzAWIdbDUKIOBCAAAQgUhYA/IV2UcSHYo9Cibj0ErBPr99xzj7niiitKxqKM6XvttZfZbbfdnCPMJDS1Z/3UU08tG3MjYv0Pf/iDkdfXW/x7u/VZHNngK+1Zr+VZD0qs58+C74eiI9501Ju3+AV+mmJddlQKhefM9XpuYzuvqZRYjhB4O+fLtcq/Vy/M2bR2jwjrIAABCEAAAuUEGhHp3tbYx87qSpKAdWL9qKOOKtvjKlHu36edRIK5M88807z00ktWi3WdLX/AAQcYbRVwix5m/P3vfzfaux5U9GDgN7/5TclHEyZMcI56c0vaYj2LUHh5elX0QKDZi0LUZ86cmdi2g0pedXEnBN7+1ef+gJGlUbLo2j8yLIQABCAAgWYnEDXcPSwv9rGHJUW9KASsEuvaI+IPg5YXXcKuVatWJeMKI9aVMV2Z0/1F7bVv377sfR1xpgR23mKbZ122HXvssUah5N6iBHI77rhj4Nz/4he/MI899ljJZ3ooctxxx2Um1quFwidx5rp//3SzevBdke4mfUuKA171KF/D1IUABCAAAQhAIGkCYZPHNWIHYfGN0OPaIAJWifUXXnjBnH322SV2du3a1dx1111ltgclWlMlbxi8/q3zyVetWlVyvcLsR4wYUfKeziMPCvcMEus333yzufHGG0uu32mnncyFF15YZud7771njj766LL36w2DV0NBx7tV6l8PH4455hizbt26Ehtkq65xS9qedfWbpnc9KCt5UkLV1q+aSt7uuB+O4FW3dQUkb5f7Q8j1xuOVT545PUAAAhCAQG0C3ogxb22FsIctUeqGbZN6EKhFwCqxrhvppJNOKrP5/PPPN7vsskvL+4sWLXIyoi9fvrys7i233GL69OnT8r7a89+gOjv8ggsuMB07dnTqLV682EiAB52rGCTW5aWWt9pbtG/8uuuuM926dSt5PwmxrvF/5zvfMXrA4C06d16J5NxweB11p73q/iPuxowZY7Q/31uyEOtpederiUcxKLpor5aVXeOPOws/XvVaX7vF/VzHiHmz6OJhKO5cMzIIQAACEIAABJInYJVY137sI488skyES3yOHz/eSS6nM9flVV+7dm0gnauuusoMHTq05bOgpHH6sEuXLmbIkCGOUJegrlSCxLqu+eY3v1l2icT/wIEDnXPgzznnHDNgwACn7bg96+pYCdqCRJG2DShqQOfQKxnd559/XmKnthMosmD48OGZi3UZUMm7rs/iyAxfS6h6IRRNtPtD3qt9ncQ1drzqyX9p29qDRLrEureQnM6e2XKjHthTac+cYAkEIAABCECgFgGrxLqMvffee83ll19ey+6Kn//61782yjbtFoWBf/vb3zarV6+uq80gsa6GDj/8cLNixYqKbV5zzTVmyy23TEysK7Rf0QXz5s2LNC7ZffLJJ5ddk4VnXUZU866nISD9INzkc3lOQhdFpGv88qyPGjXK+bORUk2okwG+EbL5uFZiXS83kgmvuj3z5o14UBinBDsFAhCAAAQgAAH7CVgn1oVMmc11hJk81JWKQtm1D1sZrb1F4eF+T7bObNcDAL+X2XvdsGHDjDKk+88rryTWdd65QuH9e8HdNpMW6+pH0QVXX321mTRpUs2VJq//aaed5hyBF1SyEuuypZp3Pc791LXC4YOEe55Ee1Yi3eUWlBfA/YwM8DVv0UJV8Ar2Qg0sh4MJSqjEg5QcTiQmQwACEIBAUxKwUqxrJpRs7rbbbjNvvPGGWbNmTcvkdOrUycmGrv3Zd955p7NP3C+6r7zyyrLJlKjXA4DZs2eXfNazZ08ni/opp5ziHNt27rnnlnxeSayr0ssvv2wuueSSsszsCjVXmPrgwYMT86x7jXz66aediASNzbuPX3b069fPCXlX5ndtI6hUshTr1bzrce+njirYxUuCvVevXg17npP6htGYlJ/AzfAepp+4ohbcvvCqh6FOnWoEXM88SeniXydewY5nPX6+tAgBCEAAAhBIioC1Yt0dsM4TnzNnjvnggw/MoEGDHMHpP8YtChyFrr/zzjtm5cqVzt72Hj16RLk8sO4nn3ziCGW1rez12gvfuXPnhtutpwFxEi891NDDAjeJXj1tpXnNiy++aPQKKnELS/VRr2h3xXuabIL6iupFd9uIK+Tdb1OlpHJ6WHTggQdmjYv+c0DAm+ATz2/8E0a0Q/xMaRECEIAABCCQNAHrxXrSAGjfHgJphcN7R1yPaNf1Er3ytqflcXe95ooQieJBT1qkq/1q4e/sVbfn/rLZkqBQbZLT2Txj2AYBCEAAAhCAQBoEEOtpUKaPUATSDIf3C/aoYeT+AcUt3hsV516RrgcKSe29J/w91NKmUg0CfrGOZ50lAwEIQAACEIAABIxBrLMKrCJQzbse9/51/8AlPFXcPxsF482uLsHsFvfvekCg4v6pv9fjNQ+yM6lwd/9DjmqsSCrX6Apqruu9gh2venPNPaOFAAQgAAEIQCCYAGKdlWEdgWqCPYn960EA6g2PzxpmGiLdHWOlfer6nPD3rFdCfvtXojklQaNAAAIQgAAEIACBZieAWG/2FWDh+KuFw8vcOI9zqzX8ejKt12ozic/TzljPPvUkZpE26yWg5HSEztdLj+sgAAEIQAACELCVAGLd1plpcruqZYdPW7CrPzfcu9G97XFOa5pedK/d1aIOyP4e5wzTVhgC/v3uO+ywA575MOCoAwEIQAACEICA9QQQ69ZPUfMaWC0cPgvB7hesXhGfxiy54lx9effDp9G320et7QHsU09zNuhLBJ577jmj0Hm34GFnXUAAAhCAAAQgUBQCiPWizGRBx5FlwrkoSONOTucK8jSPh6s13lpCnX3qtQjyedwEJNIl1r2F5HSNUXYjFYhQaIwjV0MAAhCAAATiIIBYj4MibSRGoNb+9aQzxDcyMG9md2/Gd/fvblZ4b6b4rDzmtcaJUK9FiM+zJCCB6RZ51in1EfBGKSjJnwQ7JZ8EPv/88xLDW7Vqlc+BYDUEIACBJieAWG/yBZCH4edZsOeBby0bEeq1CPE5BPJPIChKAcGer3mVQP/ss8/MihUrzLJly8xHH31kNt54Y9O1a1fTo0cP06lTJ2dACPd8zSvWQgACzU0Asd7c85+b0ddKOGezhz03kAMMRajnefawvRYBN+Tb9cY3u1fem6wPoV5r9djxuQS6XuvXrzeav9mzZ5tPP/000DiJ9pEjR5o+ffqYjTbaCNFuxxRiBQQgAIGqBBDrLJDcEAgj2EeNGpVZ8rXcgAxpKEI9JCiq5ZaAjnzzFpLTGUfwqTT7gwtbF7Ub3i5x/sEHH5jFixe3eNHlVQ9T2rVr53jbe/bsaXSCR5cuXVouw+sehiB1IAABCKRHALGeHmt6ioFALcGuLtI8hz2GIVnZRC2hzhFtVk4bRkUg4D/yTZeSnC4CQKqmSkBCfO3atebjjz82CxYsMNoetm7duoZtkDiXcN9iiy0c8d6hQwfTunVrvO4Nk6UBCEAAAvEQQKzHw5FWUiQQRrCPHj3a6EWJTmDq1KnGmxzP3wJCPTpTrrCPgPZo6+X1JONNtm+emtUirwf93XffNfPmzTOffPKJI9DDetCjspNIl9ddYfJDhgxp8bjjbY9KkvoQgAAE4iOAWI+PJS2lSADBHj9sCXQJ9WoFoR4/d1rMnoAEO0I9+3loZgskziWKN2zY4CSG04MkfSfr9BCFvGdR5HHv27evk5yuW7dupm3bto4ZiPcsZoM+80LAexID90peZs1uOxHrds8P1lUhgGCPb3nUCntXT5yjHh9vWso/Adczj8jP/1xmOQI3QZw85m+//baZO3euWb16dZYmBfatrPKbbbaZGT58uOncuTMJ6qybIQzKioArznXfLlq0yMklofu5TZs2LXkhtL2EB11ZzVD++0Ws538Om3oEYQS7ABEWX3mZ1Ap7R6g39S3G4CsQ8CanIzEdyyQsAfeHvULZ5TXXj3sds6a96PKq217kKdQRcJtuuqkTLi8BL1GCELF95rAvbgKKeJFA1/2rbSpLly4N3KKikxcUnaK8ELpvOnbs6BypSIFAWAKI9bCkqGctgVrnsLuGI9hLpzBM2DtC3dplj2EZEvAnp0OsZzgZOenamyBOAv2dd96JJUFcpeFLVLdv3955ABBHIrpq/Wy++eZmwIABZpNNNnH6RIjkZFFiZiQC7oO2VatWmTlz5jgP2pT0sdJRiUGN68GW7hHdM8oLoRwRPOiKNA1NWRmx3pTTXsxBT5482cmQW6s0u2iXSJ85c2bVJHIuQ0Lfa60mPm9GAhz59q9Z11YAncdOCSagH/cSy26CuJUrVyaaIE5WSChLOA8cONAJV9dDAs2Tzl+X5y+poocDEiLyurv943FPijbtpkVA97Aedsl7rvvnvffeM8uXL4+le90z8rj37t3b+VNed90zbv6KWDqhkUIQQKwXYhoZhEuAsPjqayHM3nS1oERy2223nfMnBQIQKCfg9a4345Fv7vh32GEHBPu/l4e7/9yfIC6K5y3qvaYQWyWC00MT/ejX8WvK6q7iJrdyPYLKJi+xoT21EvBJ7o2XDRIgCpWXbRIisoeEW1FnmPppE9D9oodcuo/ffPNNx4OexhYVCfVBgwaZLbfc0jlCkfsl7Zm3tz/Eur1zg2V1Eggr2NV8s3jZ8abXuZi4DAI1CDSjd9m/DaAZH1a4y8IV6BLk8+fPd37cr1mzJtH7RgJdmdndH/ZRQ2ldm7VnftasWY5wlzjxZrGOewCyd+jQoc6+XYkShEjchGmvXgLuutd9K2Gu30srVqwwCndP8p6oZK/ub0XF6AQG5YTQAy+9530AV+9YuS6fBBDr+Zw3rA5BIGxYfJFFexSRLg6EvYdYWFSBQAMEJIyee+4556i4PGaSd+33IpDnVB72ZijeBHHyUHsTxCV5xJrC23v16uX8eNePeP2Y13uNeKq9IkWhvRLvCtlP0uMum7W3XWPQvl2tHQmRRsbRDOuOMcZLwN2iIkGuta8cEvq9lIU4rzUyRaloa0n//v2d+14P51zxXutaPi8GAcR6MeaRUVQgEMXLXiTRHjbc3cVG2Du3EATSIeD3SucxjNw7BoktPXQo+t51/YiX502h5MqNsmDBgkQ96G6COP041/ezfqgnfc6563HXQwhlt5aIkZhJMgRYmbE1Nj2E0H53Jd+iQCAJAt4EcToiUQ/adE8nuU0lznHoO0HfAV26dDGDBw927plGH9jFaR9tJUcAsZ4cW1q2iEBU0a69f/JiKEw+LyWqF13jQqTnZXaxsygEipKcToJdXvYie9TdvasS5/pxr+PV9MNeIeNJFXnR9L2scHH9KFfIeBZeNI1dkQISM/K26wx4Cfekihvar/33evij/4NV8LgnRbz47briXPesN0GcQtyTvIclqPXgSQ/2kjyJQf24v1WVH0LfF9wzxVzXiPViziujCiAQVbC7TbiC3UbhXo9Ad8dFyDu3CQTSJRAUQt7M+73TpV+7N9ezLFGuzM8KC9cryR/cEqMSqPqxrQfEShBnUxZ1b9i/BI/+zxEbreUkPe5KsOUVIvLAI9xrr2FqGCeUXWJc97EeKioKJklxrnWph03a3qEHTdreofdkh/pWHgudBJF0XghF4QwbNszp3/W4c88U445ArBdjHhlFBAL1inZ14f540N+zEO/6oeT+gNTf6yl40+uhxjUQiI+AfkC6JY/71uMjkX1L7g97eZH1w1pzI49YkkU/7CXIdbyam/k5Lx4xV7xLqCvaQEfC6azpJIWIBIe2WUiI6GGGhEgW0QZJrgnarp+Auyb1UE1RMDrxQJncdR8nuQddWzb0e0q/C/XATQ+Ygtal7g13b7xsU/h9kg8A9d2iBwd6ACjhrpMY8vL9Uv8qKPaViPVizy+jq0KgEdHuNusV73pPnhE3fK8R+K4QlzBX0Z/1inPXDkR6IzPCtRDInkAzZp5Pgror0MVTId7yGMsLl3SCOP141vewkqspZFUh73k+U9mNRJDXUPvbJZT0/1SSHJVcS0JE/9dqr7vCjREiSdwldrfp3sMSwQpr10kMWntJetD1kEgRHhK/Svim33pRTzVwE9stXrzYSWqnhwpK6Jik3bpf9GBQ94zuF/c0BrtnGOu8BBDrrIemJxCHaA+C6Bft+qL0F1eMe99vVJT7+0CkN/0SB0BBCLiJ3VxvfBG88mk9gHATxElY6oeyvOhJZj3XkpOnTaGpSgQlD5ebPK2Ioal+76aEux6AiHFS3k1x1IMPCRE9CJGQcrcQFOSWZxgeAt7TCxTVIbErD3XSCeIkcJVDQvewHhbFtcY0Htmue0Q5IfTAIcmx6GGD9rkrOkX/d+Bxz8/thVjPz1xhacIEJNpV3D8T7i7R5iXQVbbbbjvHk0OBAATyT8CfnK4I+911jF0SSeq8AlHCcc6cOY4XK+kEcRKQ+lE/ZMiQTBPEZb3a5SkUaz0cEXs9HElKtGusilKQENH/d2KPxz3rFdB4/+56UaSGol90SoGcGYriSNITLTGubRcStXK6yDOd5PGC3nG6uTI01iQT4el7SveIznDXOPWwSw8T8xzp0/iKs7cFxLq9c4NlGRKQYNe+Iv3Iy1PBi56n2cJWCIQn4D/yLa/ntHtHLK+6xhWnWHcTS6WVIE4/4hXS7iaIUwSV1/NWRC962FXrFecS7m6+Fc2NvO5JCS432ZeElitEJOabeS7CzpkN9bxnoCsngjzoSW6t0LpwQ9yHDh3qbK9w955nsWa8EQQav7zuyhGRZEJHzbt+P+r/Fe2/Jy+EDXfCf2xArNs1H1hjIQGbhTsedAsXDCZBIAECblI69888ifVKoe5udvxGz5rXj1uFw+pHvby48uamVSTOFX6dpNc4rbGk1Y8EkJJ/yXuYRpHw0B5jJajTXJGcLg3q4fvwbqHQFhU5StJKENe3b1+jl7zn8jRnIc6rkXIfXOjhlqILlGNDD7uSetCl8Wv7jnjI6+6G/stG29iEX2H5r4lYz/8cMoIUCcjTrv9IsvK6e8W5+yQ0xeHTFQQgYAEBCfa87Fd3IwKCBLn7mUJO6/Wu68esRPqMGTMS34NuwdRjQgMEJNIHDRpktt12W4RHAxzjulSeYjdLukSoMqUn6T32JoiT91wP2vReXoSo+1BDe9z1nSdeEvF6UJnUw0LdM4pQ0cMuedz1QMNlFtc6oJ3aBBDrtRlRAwIVCbhh8hLvKnGJeFeUKzGRXghzFiEEINAIAXmx9UpT5PtD9/2C3ft5vfvv9cN16tSpCPVGFkeTXTtmzBijcGc8helOvNeD7iaI0/0rgZ6U2NQItRdbeQzcJI9F2RIhbtpeoj38CpfXfv4kOYqbWCqhoxLuKdleXh50pLvS4+8NsR4/U1qEQAmBsPveSQTHwoEABJIg4Iabu22nEULv71N9+z3oXrFeTyi8fphqP+dLL72UBDbaLCgBeQf33HNPJyEdJTkCbrIyCUo3QZzyFujvSYVxazTKGaFTApSvQN5z/T3qEWvJUYm/Ze8ed/eYX4XKa6tJUkXedXF180Lo71nu809qnLa0i1i3ZSawAwIQgAAEIJAAgayS09XyrCsTvER9kJAPg0E/UqdNm2bkpaNAICwBeQQl1rV/nRI/Ad2XSginEPc0jiRzE8TpIYw86ApxlxdYpdmiJ7yedQn2N99808kNIS98kg9I9OBr8ODBzkt/l5hvNvbx30n/aRGxniRd2oYABCAAAQhkTMB/5FvSnnXvnnr9XYI8aE+6V6wLUdRQeP0w1Y/R6dOnZ0yY7vNEQCJ9r732wrMe06R5jx5zc/ro2DGJ9aQFortVUAnRNK8IxPJJXbt2rbO3XV535QbQ35Mq8q537tzZOcNd2w7keU/y2LukxmFbu4h122YEeyAAAQhAAAIxE4hjf3hYk6oJdG8bfrFeTyi8Mr9rz7qSLFEgEIaAHlZttdVWCLswsGrUcY/kmz9/fuIJ4rymyHOubTWI8+iTqAcpa9asiX5hHVcoikWRDnoxX3UA/PcliPX62XElBCAAAQhAIFcEKh2jFvcg5M3XjzMJI/0ZVPwe/3qywsurN2vWLOcl4UCBQDUCOo5qp512IqN1DMtE997TTz+deGKzGEyliYwJKCx++PDhzosHLNEnA7EenRlXQAACEIAABJqCgOuRjxo6HyZ5nF+sC2g93nWJBoV2SrArI7LCLhWCG1S0n9LNYtwUE9gkg1SERVAmbPe4Lp0drf3MEuscPdX4ohDrN954w8ycObPxxmihKQjovtt1111Njx49mmK8cQ4SsR4nTdqCAAQgAAEIFIhArSRx7lC9Z6brPXnJ9Z5btH9RL6+XPUis1+Ndd/twxZqyIE+ZMiVwv6wbAl2gKWIoxphJkyY5Sc38RRnBJ0yY0PI2Xr14losSlj3xxBMtCSLjaZVWik5gxIgRZuTIkXjXI040Yj0iMKpDAAIQgAAEmoWAX1DXSgLnF/dROTUi1t2+5GWtJta33nrrqGZR32ICekhTTazvtttuFlufT9P0YOSRRx4xutcoEAhLYMCAAWbcuHGI9bDA/l0PsR4RGNUhAAEIQAACzUCgkfPZGxHt9YTCe+cDsd4Mq/M/Y0Sspz/f8qw/+eSTRseDUSAQlsDo0aPNsGHDEOthgSHWI5KiOgQgAAEIQKAJCXjD2RVGHrboOh0VtHr16rCXOPUa9a4j1iPhzn1lxHr6Uyjms2fPNq+88kr6ndNjLgloz/ruu+/uHOtGiUYAz3o0XtSGAAQgAAEIQCAEAXnm9fKK/RCXOVVqhdtXawexHpZyMeoh1rOZR3nXp0+fbubOnZvoeerZjI5e4ySgpJ7yqg8aNAiveh1gEet1QOMSCEAAAhCAAASqE/Cfox6FVyOh8Ij1KKTzXxexnt0civ3y5cudB3I6kUHndwed4a3EfsoCrpMaKMUhoKgpzXtQ6dq1q2nfvr3jSddJDPo7CR7rm3vEen3cuAoCEIAABCAAgQoE/Pvdo4JqJBQesR6Vdr7rI9aznT/xd0XYiy++aObNm1dmkEKgFS3DsYnZzlXcvc+ZM8dMmzatrFmth5133tn07ds37i6bsj3EelNOO4OGAAQgAAEIJEegkQRzrlX1hsIj1pObVxtbRqzbMyuIdXvmIg1LEOtpUDYGsZ4OZ3qBAAQgAAEINA0BiXV3z3q9g643FB6xXi/xfF6HWLdn3hDr9sxFGpYg1tOgjFhPhzK9QAACEIAABJqEgJtQrp7Ecl5E9YbCI9abZKH9e5iIdXvmG7Fuz1ykYQliPQ3KiPV0KNMLBCAAAQhAoOAE4gh99yOqx7uOWC/4QvMND7Fuz3wj1u2ZizQsQaynQRmxng5leoEABCAAAQgUlEASIt1FpXPdo5ztrusQ6wVdaBWGhVi3Z74R6/bMRRqWINbToIxYT4cyvUAAAhCAAAQKRKCRM9TDYujQoYNp3bq12WWXXcJe4tRDrEfClfvKiHV7phCxbs9cpGEJYj0Nyoj1dCjTCwQgAAEIQKBJCEjIRy3Vronbs77VVltFNY/6lhOYNGmSWb9+fZmVPXv2NLvttpvl1hfHPMR6ceYyzEgQ62EoNV6HbPCNM6QFCEAAAhCAAAQsIVDNsz5o0CAzbNgwSyzFjLgIPProo4j1uGA20A5ivQF4ObwUsZ7OpCHW0+FMLxCAAAQgAAEIpECgmlhPoXu6sIgAnvV0JwOxni7vrHtDrKczA4j1dDjTCwQgAAEIQAACKRCQWH/44YfNhg0bUuiNLmwm0KdPn8g5D2wej+22IdZtn6F47UOsx8uzUmuI9XQ40wsEIAABCEAAAikQWLdunZk6daqTaI7S3ATGjRtnBg4c2NwQUhw9Yj1F2BZ0hVhPZxIQ6+lwphcIQAACEIAABFIgoOzgs2bNMjNnzjT6O6U5CXTv3t1JLrfRRhs1J4AMRo1YzwB6hl0i1tOBj1hPhzO9QAACEIAABCCQEgGJdAmH+fPnp9Qj3dhEoFWrVmaPPfYw3bp1s8mswttSTazvt99+pl27doVn0EwDnDt3rpk2bVrZkHX/7bzzzqZv377NhCOxsSLWE0NLwxCAAAQgAAEIZEVA4fCzZ892Xvo7pTkI9O7d2+h4vq5duzbHgC0aZSWxruiGsWPHmjZt2lhkLaY0SmDx4sVG3nV/Qaw3Srb0esR6vDxpDQIQgAAEIAABSwjIw7527VqzcOFCox+WekUpG2+8ceSj3pTYTmH4UUu/fv0iC8wlS5aYDz74IFJX8m4OGTIk0jWffvqpeeuttyJdo8raL96pU6dI1y1atMgsX7480jUdO3Y0W2yxhZFQlzddYoGSPoFKYj19S+gxSwKI9XjpI9bj5UlrEIAABCAAAQhYSEAe9pdffjmSZW3btjUHHHBAJPEnL/7kyZMj9aPK8jxK3EYRmtOnT4/8fNN1OAAAIABJREFUYKBLly5mn332idTPJ598Yh588MHIY9p1111Nr169QvelhysKq1V4bZSiI9omTJgQup8obVM3PIFXXnmlroc64XugZh4IKJJi/PjxzsMzSuMEEOuNM6QFCEAAAhCAAAQsJ4BY/9cEIdYtX6g5Nk+RHk888USOR4DpcRBo3bq180BQES+Uxgkg1htnSAsQgAAEIAABCFhOALGOWLd8iebePBI75n4KGx6AIoPGjBljvvCFLxDp0jDNfzWAWI8JJM1AAAIQgAAEIGAvAcQ6Yt3e1Vkcy1avXm2eeuop89FHHxVnUIwkFAEJdW3l2W677RDqoYiFq4RYD8eJWhCAAAQgAAEI5JgAYh2xnuPlmyvTldTxjTfecE5ikLedUnwCyvSvUxj69+9vFAZPiY8AYj0+lrQEAQhAAAIQgIClBBDriHVLl2YhzZJIX7Vqlfnwww+dpHPLli2LNE7lVhg2bFgkD+2aNWuMki5GLaNHjzYdOnSIdNlrr71mlHgxSunevXvkkxhWrFhh3nzzzSjdOHW32WabSEflab6UIFAnP0QpOsViwIABRkkelZAzSoLMKP00c13EejPPPmOHAAQgAAEINAkBxDpivUmWulXDlAh89tlnneMTo5SoGf7Vj8TzQw89FKUbp+7ee+8d6dhE9TV16tTIDyDkdd5+++0jCVodN/n0009HHtP+++9v2rdvH/o6jemBBx4weuARpYwYMcKMGjUqyiXUjUgAsR4RGNUhAAEIQAACEMgfAcQ6Yj1/qzb/FiPW/zOHiPX8r+csRoBYz4I6fUIAAhCAAAQgkCoBxDpiPdUFR2cOAcQ6Yp1boTECiPXG+HE1BCAAAQhAAAI5IIBYR6znYJkWzkTEOmK9cIs65QEh1lMGTncQgAAEIAABCKRPALGOWE9/1dEjYh2xzl3QGAHEemP8uBoCEIAABCAAgRwQQKwj1nOwTAtnImIdsV64RZ3ygBDrKQOnOwhAAAIQgAAE0ieAWEesp7/q6BGxjljnLmiMAGK9MX5cDQEIQAACEIBADggg1hHrOVimhTMRsY5YL9yiTnlAiPWUgdMdBCAAAQhAAALpE0CsI9bTX3X0iFhHrHMXNEYAsd4YP66GAAQgAAEIQCAHBBDriPUcLNPCmYhYR6wXblGnPCDEesrA6Q4CEIAABCAAgfQJINYR6+mvOnpErCPWuQsaI4BYb4wfV0MAAhCAAAQgkAMCiHXEeg6WaeFMRKwj1gu3qFMeEGI9ZeB0BwEIQAACEIBA+gQQ64j19FcdPSLWEevcBY0RQKw3xo+rIQABCEAAAhDIAQHEOmI9B8u0cCYi1hHrhVvUKQ8IsZ4ycLqDAAQgAAEIQCB9Aoh1xHr6q44eEeuIde6Cxggg1hvjx9UQgAAEIAABCOSAAGIdsZ6DZVo4ExHriPXCLeqUB4RYTxk43UEAAhCAAAQgkD4BxDpiPf1VR4+IdcQ6d0FjBBDrjfHjaghAAAIQgAAEckAAsY5Yz8EyLZyJiHXEeuEWdcoDQqynDJzuIAABCEAAAhBInwBiHbGe/qqjR8Q6Yp27oDECiPXG+HE1BCAAAQhAAAI5IIBYR6znYJkWzkTEOmK9cIs65QEh1lMGTncQgAAEIAABCKRPALGOWE9/1dEjYh2xzl3QGAHEemP8uBoCEIAABCAAgRwQQKwj1nOwTAtnImIdsV64RZ3ygBDrKQOnOwhAAAIQgAAE0ieAWEesp7/q6BGxjljnLmiMAGK9MX5cDQEIQAACEIBADggg1hHrOVimhTMRsY5YL9yiTnlAiPWUgdMdBCAAAQhAAALpE0CsI9bTX3X0iFhHrHMXNEYAsd4YP66GAAQgAAEIQCAHBBDriPUcLNPCmYhYR6wXblGnPCDEesrA6Q4CEIAABCAAgfQJINYR6+mvOnpErCPWuQsaI4BYb4wfV0MAAhCAAAQgkAMCiHXEeg6WaeFMRKwj1gu3qFMeEGI9ZeB0BwEIQAACEIBA+gQQ64j19FcdPSLWEevcBY0RQKw3xo+rIQABCEAAAhDIAQHEOmI9B8u0cCYi1hHrhVvUKQ8IsZ4ycLqDAAQgAAEIQCB9Aoh1xHr6q44eEeuIde6Cxggg1hvjx9UQgAAEIAABCOSAAGIdsZ6DZVo4ExHriPXCLeqUB4RYTxk43UEAAhCAAAQgkD4BxDpiPf1VR4+IdcQ6d0FjBBDrjfHjaghAAAIQgAAEckAAsY5Yz8EyLZyJiHXEeuEWdcoDQqynDJzuIAABCEAAAhBInwBiHbGe/qqjR8Q6Yp27oDECiPXG+HE1BCAAAQhAAAI5IIBYR6znYJkWzkTEOmK9cIs65QEh1lMGTncQgAAEIAABCKRPALGOWE9/1dEjYh2xzl3QGAHEemP8uBoCEIAABCAAgRwQQKwj1nOwTAtnImIdsV64RZ3ygBDrKQOnOwhAAAIQgAAE0ieAWEesp7/q6BGxjljnLmiMAGK9MX5cDQEIQAACEICA5QQkGObMmWNefvnlSJa2bdvWHHDAAZGuWbdunbn//vsjXaPKY8eONQMHDox03YwZM8ysWbMiXdOlSxezzz77RLpm1apV5sEHH4x0jSrvsssupnfv3pGue+mll8zbb78d6ZqePXuaCRMmmFatWkW6jsrJE0CsI9aTX2XF7gGxXuz5ZXQQgAAEIACBpiUgobBkyRKzePFi8+GHHzqvKGXjjTc2/fv3j3KJ+eyzz8w777wT6RpVluDs1KlTpOuWL19uVqxYEemaNm3amH79+kW6Zv369ebdd9+NdI0q9+nTx7Rv3z7SdUuXLjUrV66MdI366Nu3r+nWrZszXxojxQ4CiHXEuh0rMb9WINbzO3dYDgEIQAACEIBABQISCQsWLDAvvPCC0d8pzUFADwh22mknowctlOwJINYR69mvwnxbgFjP9/xhPQQgAAEIQAACAQTkcX7ssceMvMKU5iGgUPitt97aDBkyhLB4C6YdsY5Yt2AZ5toExHqupw/jIQABCEAAAhDwE5BAePHFF838+fOB04QENtpoI7P33nsb7c+nZEsAsY5Yz3YF5r93xHr+55ARQAACEIAABCDgIbBw4ULz7LPPEv7exKti0KBBZrvttsO7nvEaQKwj1jNegrnvHrGe+ylkABCAAAQgAAEIuASUjf3xxx83H330EVCamIC86zvvvLOT5I6SHYENGzaY5557zixatCiSEUq4OH78+NAPW/RQ4JNPPjEPP/xwpH5Uec899zSbbLJJ6OvUl75jlOAxSlHyw6gPkN577z3zj3/8I0o3Tt2JEyeadu3ahb5OY3rooYfMmjVrQl+jisOHDzcjR440ut8oyRBArCfDlVYhAAEIQAACEEiZgH5w6jz1V155JbBn7Wdu3bp1ylbRXZIEJAaVgT+odOzY0ey1115GR/BR0iWgh2avv/66WbZsmfn444+N/h2l6D6NIqDVttZC1NMRdF3Xrl0jJyTUw8Co+TC0Djt37hwFg/n0008dflHLpptuGllA6+FDpXupUv8dOnRwxqQHEYpmQbRHnana9RHrtRlRAwIQgAAEIACBHBCQMHjiiScq/oiWl3WbbbbJwUgwMSwBHcenjP9BRQ9nRo8ebYYOHRraQxu2X+pVJiDR/Mwzz5j3338fTE1CQPfaiBEjnJf+TomPAGI9Ppa0BAEIQAACEIBARgTkVVe4baXzwHWU14QJE0z37t0zspBukyCgeZcwXLx4cWDzmvc99tjD8Z5Skieg+ZgxY4aZNWtW8p3Rg1UEJNJ32WUX07t3b6vsyrsxiPW8zyD2QwACEIAABJqcgATCBx98YJ588smKSeXkYR02bBhenwKulaVLlzrH9FUqffv2dc5eJ0Q3+cnnyMTkGdvcQ69evcyuu+7K92yMk4RYjxEmTUEAAhCAAAQgkD6B1atXm0cffbRicqROnTqZ3Xff3bRv3z594+gxcQJ6WPPaa685e6SDirzrO+64o5NsjhDd5KZD+521JWHBggXJdULL1hNQEj3tX+dei2eqEOvxcKQVCEAAAhCAAAQyICChppBbhd4GFf1g3H777Z0ESJTiElACM3nXKyXjUsKy/fbbL1KG7OLSSmZk77zzjiPWdU9SmpeAEulp60nUZHrNS6z6yBHrrAwIQAACEIAABHJLoFbY7eabb+6Idbw8uZ3i0IbLo/v8889XrK9jpkaNGsVaCE00fEVlLdfDkkpHJkrAEdkSnmceauqoPCUTDCpDhgxxknnyvdv4TCLWG2dICxCAAAQgAAEIZEAgTNbpzTbbzCgMntIcBObNm+ccdxVU5F2Xxy/qkWDNQa7+UcqTri0I2ooQVCTYtI+Z5I71M7bxyldffdXMmTOn4pyPHz/e2XpCaYwAYr0xflwNAQhAAAIQgEAGBCQQlixZYp566inCbjPgn9culRVe+Qsk3CnxENCRifKqVzqjWwn+lDNAuQMoxSGwcuVK88gjj1Q8KlNnvesEjjZt2hRn0BmMBLGeAXS6hAAEIAABCECgMQLr1683U6ZMMatWrWqsIa5uKgLKCC+Pn7JWE6Lb+NSHOTJxzz33JJqhcdTWtaC519aTankKvvjFL5otttiCe62B2UOsNwCPSyEAAQhAAAIQyIaA9sZKrFMgEJXAmDFjzNChQxEQUcEF1HfFWiWvOqxjgGxxE5p3HZmpozODiiJYFMmiiBZKfQQQ6/Vx4yoIQAACEIAABDIksGbNGvPAAw8QAp/hHOS163HjxpkBAwYg1hucQN2DCoPWn0GlY8eOTo4AEss1CNryyyXUtR2pUrI53Wu654hkqW8iEev1ceMqCEAAAhCAAAQyJKAQTCU4mj17NoI9w3nIW9cSkLvttpvRn5T6CdRKKqeWlVRO2w0oxSbgrgUlGQwqEum77LILW0/qXAaI9TrBcRkEIAABCEAAAtkSkCdn+vTpTkZiznbOdi7y0LuywO+8886OUMfL19iMffjhh074s3JHBBWFPyPUG2Ocp6t1AsPSpUsrfg8TZVH/bCLW62fHlRCAAAQgAAEIZExAIn3t2rUVj+vK2Dy6t4SAEsspHJuM5I1PiPYpK+xZpzFQIBCWAPkLwpIqrYdYr48bV0EAAhCAAAQgAAEIQKCpCOjhmI7sevjhhyse1dZUQBhsaAKKtpg4caJp27Zt6GuoaAxinVUAAQhAAAIQgAAEIAABCIQi8M4775jnn38+VF0qQcBLQMf4devWDSgRCCDWI8CiKgQgAAEIQAACEIAABJqVgDzrK1asMI8++ih5Ipp1EdQ5buWJ+PKXv8zpABH5IdYjAqM6BCAAAQhAAAIQgAAEmpWAEjs+/fTT7Flv1gVQx7gl1IcOHWpGjx5NcseI/BDrEYFRHQIQgAAEIAABCEAAAs1MYN26dWbatGlm2bJl7F1v5oUQYuxK6tivXz8zcuRIEjyG4OWvglivAxqXQAACEIAABCAAAQhAoJkJKCReR3ZxbGIzr4LaY9dJDG3atKldkRqBBBDrLAwIQAACEIAABCAAAQhAAAIQgIBlBBDrlk0I5kAAAhCAAAQgAAEIQAACEIAABBDrrAEIQAACEIAABCAAAQhAAAIQgIBlBBDrlk0I5kAAAhCAAAQgAAEIQAACEIAABBDrrAEIQAACEIAABCAAAQhAAAIQgIBlBBDrlk0I5kAAAhCAAAQgAAEIQAACEIAABBDrrAEIQAACEIAABCAAAQhAAAIQgIBlBBDrlk0I5kAAAhCAAAQgAAEIQAACEIAABBDrrAEIQAACEIAABCAAAQhAAAIQgIBlBBDrlk0I5kAAAhCAAAQgAAEIQAACEIAABBDrrAEIQAACEIAABCAAAQhAAAIQgIBlBBDrlk0I5kAAAhCAAAQgAAEIQAACEIAABBDrrAEIQAACEIBATgjMmzfPTJ482Tz33HNm1KhRZv/99zdbbbVVTqyvz8wVK1Y4Y546darp2bOn2WuvvcyXvvSl+hqz7Koij80y1JgDAQhAIJcEEOu5nDaMhgAEIACBZiRwwgknmDlz5rQMvWPHjuYvf/mL6dChQ2FxXHHFFeaee+4pGd/vfvc7s/XWW+d+zEUeW+4nhwFAAAIQsIAAYt2CScAECEAAAhCAQC0Cs2fPNieeeGJZtbPOOitXnub169ebjz/+uGQcG220kenatWvZ2D7//HNz2GGHldWfOHGiOeOMM0rqR2m3Fut6P1+zZo1ZvXp1yeXt2rUzeqjiL1HGVq89XAcBCEAAAvkmgFjP9/xhPQQgAAEINAkBidEjjjjCLF++vGXEErl//vOfTd++fXND4ZVXXjE//OEPS+xVePvtt98eOIaf/exn5umnny75LOgBRdR2kwCmudDLW/bee2/zk5/8pKGxJWErbUIAAhCAgP0EEOv2zxEWQgACEIAABBwCDz/8sCMG3333XdO9e3dzyCGHmKOOOipXdKKK6jfffNP88Y9/NDNmzDDyUo8fP978+Mc/Nq1bty4Zd9R2k4AWVayHHVsSttImBCAAAQjYTwCxbv8cYSEEIAABCECghIDEer9+/UyrVq1yR6ZeUb1kyRLTpUsX0759+8Ax19tunACjinW371pji9NG2oIABCAAgfwQQKznZ66wFAIQgAAEIJB7AkmJ6qTajQK8XrEepQ/qQgACEIBA8xBArDfPXDNSCEAAAhDIOYEnn3yybATbbbddSQKzF154wSjRmVvkfd9ll12cf2rfuxLVvf7660Yh2J06dTIDBw40Y8eODb3vXceNzZw50yxYsMB5rV271kkOp33zO+ywg9l8883LbFQytaeeesp5f9q0aWXZ3fX+f/3Xf7Vct8022zhedJXp06eX7NPXe0OGDHEiC+ptV3zEyV923XXXwBUiZosWLSr5bLPNNjNbbrmlWbZsmROir3LTTTeZuXPnltRr27atOeecc5z3lGNAYfxuqTa2akt11apVzjy+9dZbzp9i9YUvfMGxR/OpfqqVpNdIzm8zzIcABCBgDQHEujVTgSEQgAAEIACB6gT2228/s2HDhpJK1113nRk8eHDLe9/61recPe3e8sADDzjCWoLY/5nqaS+4rvvqV79aUegpy/mdd97pvPwZz719jRgxwnzve98zI0eObHlbgv6AAw4IPb060kztqGh/+j//+c+Sa0899VRnv3697YqBxusvU6ZMCbQx6Ig19S87dOa9K8ZrDVCc77///pZq1cYW1JZE+mWXXebkLtCDiqCizPPir7VSqSS1RmqNn88hAAEIQCAaAcR6NF7UhgAEIAABCGRGoF6xftJJJ5kbbrjBEbfViupJsPuLjlqTAFy4cGGoscubr4zvX/7yl5369YpqXYtY/xfy1157zfzyl78s8/BXmpDdd9/dnH766aZz585lVYLEeqNrJNTCoBIEIAABCEQigFiPhIvKEIAABCAAgewI1CvWw1qscGrtu3ZD0HWdPLg6eiwobFyeYleM+/tQKPYll1xittpqK8T6v+HU61l/++23jcS0tjFEKcOGDXMy6fsTEQaJ9bDtBq2RsNdSDwIQgAAEohFArEfjRW0IQAACEIBAZgQaEeubbrqps3dde5s/+OAD88QTT5j58+eXjcUNMXc/CErcprbOPvts88UvftERgto7fcEFF5jFixeXtKfPf/Ob39S9t1yNVfOs17tnPc4w+Fp71iXQ3XPW/XvWw4bB61z5F198sYRtmzZtnP3vehgiG55//nkza9assvk844wzzMSJE0veryTW610jmd0QdAwBCECg4AQQ6wWfYIYHAQhAAALFIdCIWL/llltMnz59WmAotP0HP/hBmWA/7LDDzCmnnNJS79ZbbzV/+tOfSiAqJP7QQw8teS9I1OssdO3R3njjjVvqRs3aHlbQRmk3TrHuhRA1G3yYsT377LPmpz/9aQlrcf35z39udt5555b39eDiV7/6lXnkkUdK6nbv3t1JfNehQ4eW9yuJ9XrXSHHuMEYCAQhAwC4CiHW75gNrIAABCEAAAhUJ1CvWv/a1r5kTTzyxrN1rr73W3HHHHSXvy1srL7lbLr30UjNp0qSSOj/60Y9a9qO7H3z66afm5ptvLuvjG9/4Rkm2+iiiWo2FEbSqF6XdPIl1ecaVQd9b9KBED0z8RWHy4q2M/d5y2mmnmQMPPLCqWG9kjXDLQgACEIBAMgQQ68lwpVUIQAACEIBA7ATqFetKTKZj1fzlwQcfdMLUvUXHf11zzTUtbz300EPmv//7v0vqaN+yBOBuu+1Wth+61qCjiGrEujES0Qpz95arrrrKDB06NBD1lVdeaf72t7+VfOZmrnffDPKsN7JGas05n0MAAhCAQH0EEOv1ceMqCEAAAhCAQOoE4hbrjz32mPnFL35RMg6d0+0Ne9f+9uOOO87o2DB/2WSTTYzORNeDgB133NEo5LpWQaz/h1CtqIGVK1c6R9R5i0LgdRSfP2mcW+fRRx81F110Uck148aNMxdffHHLe1HEepg1UmvO+RwCEIAABOojgFivjxtXQQACEIAABFInkIVY1yB1zrnOEq+WjVziUdnH5W0//PDDjURlUEGshxfrOq7t+9//fgnGXr16mdtuu63i2gvi27t3b6PcA25BrKd+69IhBCAAgboIINbrwsZFEIAABCAAgfQJZCXWNdIZM2aYq6++2jnvu1ZRxnklRRswYEBZVcR6eLH+zDPPmPPOO6+E4aBBg8z1119fcQpmz55dlp/Af2QcYr3WCuZzCEAAAnYQQKzbMQ9YAQEIQAACEKhJIEux7hqn7OQ69k1/+vdSewcggahw7G233bZkXHkU63/4wx/M5MmTS8bh3weuD+POBq/z1Y8//viSfnW82l//+teKa0VHvOmoN2/xC3zEes1bjQoQgAAErCCAWLdiGjACAhCAAAQgUJuADWLdtVJHhelc7+eee87IAxx0xrc/WZ2uzaNYP/PMM81LL72UulhXhv0DDjjAfPbZZy1966z2v//97xW3GQQlDZwwYYJz1JtbEOu17zVqQAACELCBAGLdhlnABghAAAIQgEAIAmmL9XXr1pkPP/ywxDKd1921a9cya++77z5z2WWXlb1/7733mk6dOrW8b4NYV0SAsqz7i7zn7du3L3tfx6EtXbo0dbGuDo899lizcOHCkr4VsaCEfkFFCQOVFM5bjjrqKCdJIGI9xE1GFQhAAAIWEUCsWzQZmAIBCEAAAhCoRiBtsR4Uhq396Nq7HlSOOOIIo+zx3nLTTTeZzTffvOWtV1991Zx++ukldTp27Ggk6oMynNfKmO42FLXdgw8+uCzD/RVXXGFGjBhRYpuS6k2cOLFsuEFh8Dpn/sYbbyypu9NOO5kLL7wwkFeYsSmL+5QpU0K1qQcKxxxzjNFDFm9R/7IDsc73CwQgAIF8EUCs52u+sBYCEIAABJqYQNpiXUJVmd0/+eSTEuqXXnqpGT16dMl7S5YsMUcffXRJyHbnzp3N3XffXSLCV6xY4bTpL5dccolzDJy/hBG0uiZquyeddJJ56623SrrT/voLLrjA6OGByuLFi40E+P/+7/+GEutBx5xpj/l1111nunXrVtfYFi1aZL7zne+UZeI/9NBDnURybtZ98dde9fnz55f0M2bMGKM9995CGHwTf4kwdAhAIFcEEOu5mi6MhQAEIACBZiaQtlgX6xtuuMHccsstJdglECUWR40a5QhbeeDvuOOOslDx8ePHO+LXXyTq33vvvbI2lQitbdu25qCDDjL77ruv83lYsa66UdoNShqnNrp06WKGDBniCHW/jV6Dgzzruuab3/xm2XjFSOfXb9iwwTkCz82SH3Zs1157rcPXX5TET5EAH330kTMHyiPgLYpUULTA8OHDEevN/MXB2CEAgdwSQKznduowHAIQgAAEmo1AFmJ97dq15owzzgh1ZJt3Prp3724uv/xy06dPn7JpkoB//PHHK07fKaecYg477LDIYj1KuwoZ//a3v21Wr15d1zIKEutqSFED8vJXKtdcc41R4r0oDyJWrVrlnLc+b968SLbKlpNPPrnsGjzrkTBSGQIQgEBmBBDrmaGnYwhAAAIQgEA0AlmIdVko8am9088//3wog3v27GmU6Gzo0KGB9d99913HY17Jcy2B6YbKh/U+q6Mo7aq+kuLpgYLfI+01etiwYUbZ1P1nm1cS68qMr7H79427bdYj1nWtHpooV8CkSZNqzoE8+aeddprZa6+9Ausi1msipAIEIAABKwgg1q2YBoyAAAQgAAEI1CaQlVh3LXvkkUfMAw88YF5++eWSvenu5/3793eyrMtOdy91pVEpEZ1E7euvv+6Eh3uLvMhf+cpXnLeiiHXVD9uu29/MmTON9uDPnj27xAY9cFDGdXn5dWzbueeeW/J5JbGuSuKjPfj+LO4KS1dI++DBg+samy56+umnnWR8snf58uUtNqntfv36OSHvyvzet2/figsKsV77XqMGBCAAARsIINZtmAVsgAAEIAABCOSIgPZIa3+2QsklEiUM9Qo69qzWsHSW+Ny5c532dMSb9nP37t271mU1P4/arqIH3nnnHbNy5UonIqBHjx41+6hVQYn5JKrVto670154Jd2Lq+jBxJw5cxxuegDgJsaLq33agQAEIACBbAkg1rPlT+8QgAAEIAABCEAAAhCAAAQgAIEyAoh1FgUEIAABCEAAAhCAAAQgAAEIQMAyAoh1yyYEcyAAAQhAAAIQgAAEIAABCEAAAoh11gAEIAABCEAAAhCAAAQgAAEIQMAyAoh1yyYEcyAAAQhAAAIQgAAEIAABCEAAAoh11gAEIAABCEAAAhCAAAQgAAEIQMAyAoh1yyYEcyAAAQhAAAIQgAAEIAABCEAAAoh11gAEIAABCEAAAhCAAAQgAAEIQMAyAoh1yyYEcyAAAQhAAAIQgAAEIAABCEAAAoh11gAEIAABCEAAAhCAAAQgAAEIQMAyAoh1yyYEcyAAAQhAAAIQgAAEIAABCEAAAoh11gAWI13pAAACQklEQVQEIAABCEAAAhCAAAQgAAEIQMAyAoh1yyYEcyAAAQhAAAIQgAAEIAABCEAAAoh11gAEIAABCEAAAhCAAAQgAAEIQMAyAoh1yyYEcyAAAQhAAAIQgAAEIAABCEAAAoh11gAEIAABCEAAAhCAAAQgAAEIQMAyAoh1yyYEcyAAAQhAAAIQgAAEIAABCEAAAoh11gAEIAABCEAAAhCAAAQgAAEIQMAyAoh1yyYEcyAAAQhAAAIQgAAEIAABCEAAAoh11gAEIAABCEAAAhCAAAQgAAEIQMAyAoh1yyYEcyAAAQhAAAIQgAAEIAABCEAAAoh11gAEIAABCEAAAhCAAAQgAAEIQMAyAoh1yyYEcyAAAQhAAAIQgAAEIAABCEAAAoh11gAEIAABCEAAAhCAAAQgAAEIQMAyAoh1yyYEcyAAAQhAAAIQgAAEIAABCEAAAoh11gAEIAABCEAAAhCAAAQgAAEIQMAyAoh1yyYEcyAAAQhAAAIQgAAEIAABCEAAAoh11gAEIAABCEAAAhCAAAQgAAEIQMAyAoh1yyYEcyAAAQhAAAIQgAAEIAABCEAAAoh11gAEIAABCEAAAhCAAAQgAAEIQMAyAoh1yyYEcyAAAQhAAAIQgAAEIAABCEAAAoh11gAEIAABCEAAAhCAAAQgAAEIQMAyAoh1yyYEcyAAAQhAAAIQgAAEIAABCEAAAoh11gAEIAABCEAAAhCAAAQgAAEIQMAyAoh1yyYEcyAAAQhAAAIQgAAEIAABCEAAAv8fluCBVuf3yKAAAAAASUVORK5CYII=)

# %% [markdown]
## GraphUpdate for Heterogeneous Graphs

# %% [markdown]
![7nbqdioFHHFsb6i.png](data:image/png;base64,iVBORw0KGgoAAAANSUhEUgAABNEAAAIFCAYAAAD802t9AAAAAXNSR0IArs4c6QAAIABJREFUeF7sXQWUFEcTruAQ3IK7u0uAEPITQhKI4e7uLgcccDh3HO7uBAvuJAQIHixI0OAenDs0//tqM5e53ZnZ2d3ZE67qvbxHbnt6ur/u6Zn+uuqrD54/f/4PiQkCgoAgIAgIAoKAICAICAKCgCAgCAgCgoAgIAgIAoKALgIfCIkms0MQEAQEAUFAEBAEBAFBQBAQBAQBQUAQEAQEAUFAEDBGQEg0mSGCgCAgCAgCgoAgIAgIAoKAICAICAKCgCAgCAgCgoATBIREkykiCAgCgoAgIAgIAoKAICAICAKCgCAgCAgCgoAgIAgIiSZzQBAQBAQBQUAQEAQEAUFAEBAEBAFBQBAQBAQBQUAQ8AwB8UTzDD+5WhAQBAQBQUAQEAQEAUFAEBAEBAFBQBAQBAQBQSAKICAkWhQYZOmiICAICAKCgCAgCAgCgoAgIAgIAoKAICAICAKCgGcICInmGX5ytSAgCAgCgoAgIAgIAoKAICAICAKCgCAgCAgCgkAUQEBItCgwyNJFQUAQEAQEAUFAEBAEBAFBQBAQBAQBQUAQEAQEAc8QEBLNM/zkakFAEBAEBAFBQBAQBAQBQUAQEAQEAUFAEBAEBIEogICQaFFgkKWLgoAgIAgIAoKAICAICAKCgCAgCAgCgoAgIAgIAp4hICSaZ/jJ1YKAICAICAKCgCAgCAgCgoAgIAgIAoKAICAICAJRAAEh0aLAIEsXBQFBQBAQBAQBQUAQEAQEAUFAEBAEBAFBQBAQBDxDQEg0z/CTqwUBQUAQEAQEAUFAEBAEBAFBQBAQBAQBQUAQEASiAAJCokWBQZYuCgKCgCAgCAgCgoAgIAgIAoKAICAICAKCgCAgCHiGgJBonuEnVwsCgoAgIAgIAoKAICAICAKCgCAgCAgCgoAgIAhEAQSERIsCgyxdFAQEAUFAEBAEBAFBQBAQBAQBQUAQEAQEAUFAEPAMASHRPMNPrhYEBAFBQBAQBAQBQUAQEAQEAUFAEBAEBAFBQBCIAggIiRYFBlm6KAgIAoKAICAICAKCgCAgCAgCgoAgIAgIAoKAIOAZAkKieYafXC0ICAKCgCAgCAgCgoAgIAgIAoKAICAICAKCgCAQBRAQEi0KDLJ0URAQBAQBQUAQEAQEAUFAEBAEBAFBQBAQBAQBQcAzBIRE8ww/uVoQEAQEAUFAEBAEBAFBQBAQBAQBQUAQEAQEAUEgCiAgJFoUGGTpoiAgCAgCgoAgIAgIAoKAICAICAKCgCAgCAgCgoBnCAiJ5hl+crUgIAgIAoKAICAICAKCgCAgCAgCgoAgIAgIAoJAFEBASLQoMMjSRUFAEBAEBAFBQBAQBAQBQUAQEAQEAUFAEBAEBAHPEBASzTP85GpBQBAQBAQBQUAQEAQEAUFAEBAEBAFBQBAQBASBKICAkGhRYJCli4KAICAICAKCgCAgCAgCNgSePntOU+ctoq6tm1H06NEFFkFAEPgXgdevX9Oz5y8oSeJEgokgIAgIAoKADgJConlxavy8dx+9e/eOkiVJQoXy5fHinaRqLQQu/nWFVqzbRFeu3aDrt25xkZTJk1PWTBmoWpUvKUfWzAKcSQR2/XaA3rx9Q4kTJqSiBfObvEqKhQcCD/5+SMdOnda9deJEiahogXzh0TS5pyAQLghE5XfxrTt36fS584x7gTy5KUWypOEyBhHppvf//ps6+QwmYDNmcL/37vssKDiYfjt0hCHPkDYNZc8i3zoRaf5F1LacOXeBZi5aRqf/PE8Vypamnu1bRdSmSrsEAUFAEAh3BIRE8+IQVK7diF69ek3FChWgUQN6e/FOUrU9AtPmL6blazcyiallvj06UfnSJQU4kwhUrd+cnr94Qfly5aDxwwaavEqKhQcC+48cpb5DR+veumDe3BTo1z88mib3DCMEgoNf0qWr1+jKtev0+vUbypQhHWVKn44SJogfRi2IWLex4l0MwuX5iyCKGTMGZUyX1rCDDx4+ooePHnOZzBnShaun0+adu2jUxGncFr/e3ahMiaIRa3DCuDVPnz2jjj6D+HDt0zKlqG+nthQjRowwboV3b4e5Wq9NZ74JDgzbNW3g3RtK7ZEegYNHj9PA0WMJ744sGTNQ1S/+R99W/jzS90s6IAgIAoKAtxAQEs1byBKRFR/uXmzee1v1jt17aWjgJO5fnNix6evPK/BHQezYsenho0d05vxFaljzBz6hFTOHgJBo5nCKCKUO/H6MfDRItHf//MPNExItIoySd9rw5u1bWrNpGy1YvoqePH0W6iYffPABfVHhE2rZoA4lTpTQOw2IoLVa8S72GeZP+w7/Tqk/SkmLpow17Cm8ORavXMNlVs2dyh684WVCooVGfsDIQNpz4BDlz5OLAgb5UIz3MJRTSLTwetoi531fvnpFtVt2oMdPnvLhMg6ZxQQBQUAQEASMERASzYszxIoPdy82L0JVDa+xu/cf0Ifx4lLj2tXdbtubN2+oerO2vIGMEyc2TQ8YTulSp3K7PrnQhoCQaJF/JihjKCRa5B9LrR68ffuW+o8YQ/BEVCz+h/Eobpw4dO/B3yF/+zBePBoz2CdKhXhZ8S5WSLRUKVPQ4qnjDCfRjIVLacmqtTYSbc7UcCUtw4NEg6bS9AVLuf/Zs2SiSp+WixAPHcJ6/QImUMwYMWjWuFHv7beBkGjWTbeIOpet6yHR2s3baez02Vzl8pmTKFnSJFZWL3UJAoKAIPBeIiAkmheH1YoPdy82L0JV3bqHD527eJmFTFfOnuJ22y5duUbNu/Ti62t9V4VaNazrdl1y4X8ICIkW+WeDkGiRfwyNejBm6kxav3UnFymQJxd1btWUQzhhCGFbtGINrVi3keCRiIOFaQHDmGCLCmbFuxgh0iAoP0qRnJZMG28IW1Qn0aDJ9XXdpoxRhTKlqX+3DuE+zV69fk11WnXkMNua31ah1o3e328DIdGsm24RcS5b1ztbTd18h9LRk6cobeqPaMGkQKurl/oEAUFAEHgvERASzYvDasWHuxebF6GqtopEU06a0bl+XdrTZ+U+jlD9jKyNERItso6cIxEqnmiRfyzte4AkKi279aV//vmH8ufOyZp30aJFc+joguWrac6S5fz3Oj98Qy3q137/wNDokRXvYoVES5k8GS2dPsGYRFuwhJasXsdlcCgUnlnuwsMTLSISDxu2/0wBk2ewPt3yWZPCNcTW2w+dkGjWIRwR57J1vbPVBP08zBn5NrAaWalPEBAE3mcEvEKi4aQ72gcfWI4b6kWt0HZxxaxsjyt1GX24u1KPK32NrGWtItF+XLuBps5dxDBA76Rw/rweQWLlOFlVl1X1uAKMt0k0bP5dfa7NtB+JJbTIBKNrrcTXyrrM9NeojFWeaBGpT+hvRJo7aE944DPIfxwhgy6eoXkTA3TD1KCZBm8cZHDNmikjzRgz3K1p5c5zZTU2roy7Fe/iPkNH0YEjx8gMiTZ9wRJa6gaJZsXcscfFXRLNk7Z4g3hwZbztJzWubdq5JycTKF2sCA3t292teW9/kScYKXV50i+9Ojwh0axojyXg/ltJeGPsjblsRZ+sxPjzGg0IcgAlixai4T49raxa6hIEBAFB4L1FwDIS7fcTf9D2X/fSH2fP0c3bdyhZksRUtGB+qvVtFYoXLy4NHzeZQYTeFUJNtOzqjZs0dpotLr/uD99wVkvoZO3c/RsdP32G/jhzjoKCgvhUt1717+i7Lytp1oMX1I5f99DOPfvo6vWbdOfuPUqQID6lTpmSihUuQDWqfkkJ4utnKQMJc+7SZcqaKQO1a9qQIFS/bssOuvDXFXr96jVrfOTJmYOqVanMoR16Zv/hfvvuPVq0cg0BK7QpaZIklDF9WqpX7dv3LsW6syfGZ7g/BQUFhxT788IlwscKtEry5srhcDmyyg3sYcs2pTboOGCMFcN8wfyDZcuckeJ/+KHDNUZzEIU3bNtJB34/Tqf+PEfPnj3nMf60bGmq9nVlOn3uAi1fu4HrHNK7G89ttWHzdPb8RcqRNQuHi0CbbdWGzbzBvXH7NsWNE5cypEtDlSt8Ql9VrKBLHPXyG8FZ9VCm4idlCM8GNmVwub93/wFrVmRMn47qV/9O93lyNgau/G6GRJu7dAWdOH2Wqy1VtBCHzBjZvsNH6ec9v9HZC5fo9t27lCFtWsqRNTOVLVmMPi5uLoNcb7+RhDCdEoULUu3vqxIEcrf9soeOnzpDJ06fYS0o6EKVKVGMenVordscrFsYJ2yyrt+6zWLTqT9KQTmzZaXa31Wl9GlTm4Lr0ZMn9OOaDXz/6zdv0YugYEqdMgWlS5OaxxJ9Cy9zl0TDc7li3Saee3jWHj1+zPMvTaqPqGL5sixWryXOfeyP0zT/x1Xc3UL58nAyD2c2etJ0PhGH9WjXkkXctSwizZ3wHnMQY980aM5Z1XBogMMDIwuYMpPXOBBu0OtKlDCBQ3G8O9dv3cF/H9CtI2t6/XnxEu3ef4hOnDpDWK//oX8oVYoU1LtjG8qTM7vmLT19F/cYOIzevnvHmloVypSiVRu28HcG1tKYMWJS7hzZqEDunFTzuyoUK2ZM3W5b8S5WSLQUyZLSshkTDTFGduhlP63nMitmT6akiROHlL989RpNmDmP/79tkwaUIP6HnEl678HDvF6hbN6c2alUscL8bJkxrDdbfv6Vv7/wbZEhXVrKlS0LNaxVjY4cP2k6O6e76yDeuf6TZ4Q0FWN28t93AeaOElas7kuR/Hmpfo3vDbuHMGSsp6f+PM9yDxjj7FkzUc6sWah61a9MZ5vF3G3To1/IfEZWTrNm9bsY74SfNm6hM+cv8Lvv+fMX/E2Jb4ZKFcpR9syZTDUN6yTeWafOnid4oqZInoyv/aFKZUqeNIlL2TmtWE9NNdpEIavWU3fnjrfmMkLBsY+4euMG3b57n+LFjUvp0qSivDlzUJ3vq4art+pnP9hCm0sVLUzDfHqYGCUpIggIAoKAIGAJiQadFRBPSvY3NawxY8Zkskk5lQUR8knpEprIg3xo26s//9apZRPKkyMb9Rkymv5+9MihPAgKrU363fv3yWdYAH9U6BleXsg+U7xQAc0i+HA/cuIPTmOfKUM6JkC0DGQeiBR8yGuZ+sO9yuef0bBxk+jVq9eaZRvU+J6a1KkRZWbktw1b0NNnz033FxsLbEbsDfMF88YV05uDIGNGTZzGpK2WgTgAWbNpxy/880/zpjt8xIPUQapwkEFdWjWlvsP8WYNFy0AyjxzQW9NrU5k7Nb/5mjdEY6fPojdv3jpUg41wo1rVTBEUrmBkX9YZiTZ13mL6cY1t04h+DevbnfDsa9mLF0E0cfZ8goeEnoEgb9ukPsWIEcOw2V/WbszEWfmPS1KXVs2o77DRdPrP8w7X6H0cgoAYNnYS/bJ3v+594FXbqHZ1wjNqZJg3/lNmMJmhZyCIcdILYi+szR0SDRvwoWMn0aPHT3SbC6Jr7JABBHJBbXiekPEL18aOFYt+nDnR8PAC5EKzzjY9w1zZs9LkkX4O94xIcweNiwhjDuK6c7/BjBXCMxGmaWR4T797a1tLENqm5QGK9zUOBGBzxo2msxcuUsCUGZpr0JTRQ5jUsDcr3sWKhwSe77+uXqcr129odg3vYLyL9cImrXgX9x4yig7+foySJ03Kc9nIjEg0EFUd+w7ky0EEbdzxM2Fea9nXn39GnVs24XHSs582baVJsxewJ4m9gSDFdw6IR5hf725UpoTjAYWn6+ClK1epeZfeLi1pn5UtTf266mulHTp2gt/H8JrUMngE+nbvpPv9pb5GPZ9Xz52mSRzrNd7KdzE0WweOHssHLFqGQ8TWjevR9199YYjlyTN/ku/IQALhZG+YK1Ur/Y8wL2DVqnxJ7Zo20KzPyvXUpcHXKWzVeurJ3LF6LuMQCqHgILr1DEmwOjZvTJU/K28FjC7XISSay5DJBYKAICAIkMckmjqrCzbNlcqXpQJ5c7FgMV70EDrGS0QxsyQayApcj2vxYZwpXVpKnCgRvQgOYk8jCMbbe6tg89qh70Am0LDx/bJiBcKJY/IkSejegwf06/6DtGnHLv7YxOnv1NFDNT0dFBJNaXP2LJn5oyRF8qR08fIV2nPwcAhxg83hvIn+lDK5o0ea8vGFjz0QKcmTJeV6QMw9e/6CPdJwegz3ebR3+pjhlCVjBq9MS2w+ZvybLcvsDeAl5y3NnL0HjxAyaSqGDRtOVpE5rnvbFg5NxAl06eJFHP4ODNVk3G+Hfqdtu3ZzOXi+ZM6Q3uGavLmy80bI3gYHjA8hU0CY/a9cGcqXKzsTn2jvL7/t57FSzIhEg6dj9GjR6PWbN1T1i/9R7uzZeLOKuQmvnucvXnA1XVo34zlhb8rcgQA45nuqj1JyOYwJPnyP/nGayTyEVeGjGWFZWqf9ZsfaWTkjEk1NoMHjaHi/nkyaaBk28B36+NKZcxf4Z4QPfF6+HH2UPBld/Osq9wleA7DPy5elPp3aGjZNIdHw3IC0weYEa0/mDOn4ZB7efPDuKFYwH7VoUMehLmjkQCsHBi+e77+qRGlTp2IPxOOnz7LXoTK/BvfqQmVLFtdsDzbG3QYM4fHGxhUbF2zs48aOTX9du0GrNmwibKCUPg/t28MrIe9GYLlKomHNaNd7AM83kH4gdAvlz8sn6Ddu3aa1m7fxYQMMpNf4ob4OpCc80eChCMOajWQfejZx1nz2rIBp6RlGtLkTUcZc0XoCbiP692Ki31NTkw7lS5ekXftsB0kQnk6bOjXFjRObnxF4yM4MHMnvU7VZ9S5WSDSl7nKlihPaEytWLDp97jyTmPA+hmGtnxk4QpMUtOJdrJBoeDcgg52RqdfE5bMms2e+YmoSDX+LFSsmr+0F8+ah4Jcv2YNr2649/G/Yt5U/50NFLcN6Ce9NmPr76/Xrt3To6HE68PuxkHpQRo9E83QdxPvs8LGTIU3EwcaI8bYEQTg4qF7lS4fm47tI7wASnlE+w0bzNZhb8AZGWXivg4xYtXEzE7oxYuDdN4IPPI2s5+ARdPjYCVNJIezrsepdjHd/+96+fOgDiYGvK1bgdw7eF/jW3bj955C5DM8krfcV2oZ1uWXXPvyugeG7qFjB/OzBeOTESdp36Hd68PC/g2c9Es3q9dTTNceq9dTTuWP1XFa0FIFPiSKFOAoBGX5BgOKZWbdlO48l5nLAQB/KrxGpM2BkIH/ruWKDe3c19Y0Bj71vG7bkqhH10LdzO1duI2UFAUFAEIiyCHhEooEEgSAlNqlxYscmvz7dqGiBfKHAxKlOl/5+IRtRsyQaKsHpTIdmjTiUw+gkVrkhyJPh42wfbi0b1OHwLnsDqYcsZjCEUTarV8uhjJpEA5HSu2PrUPcHCTdywtSQ012cGnZo3sihHuXjCz+gD93btXQIe1q3dQcFTp3F1zo7mfVkltp/uJupCwLV44b6minqcRlvaKKNGdzPdJgsvGBwkg6SDMSV/6C+DsSoen6hw0YkGn4H4eU/0CfUBgp/x8YTGUSxCdDL9KaeOyCC8WFjHzK3cfsv5D/ZtoFC2I9RuKKnA6RHoqk9LrBZGjWgt2HGv5XrN9Ok2fO5OVpeM0gn7zdmAu05cJg/AGeOHWlIDiokmtI/kDT1qn1nytMLm294SsHgqQadHHuvHGx8QCSBSEX/JgyzeZDY29DASRz2zZu6gBE89mrDmtHLbyQT57Apo/w4VDQszVUSDZtzbNKBycThgzQ3vEMCJ4Z4bo727cNeiGp7/OQpY4yNIzYOC6eM1fywBwFao1lbfk+A4F4ybZzDmh+R5g76GFHGfOGKn2j24h9t80rHK8zVeaYm0XAtwpG7tm5mej216l2sJtE6t2xK31SuGKorOJwCQaJ4ng/q2YVAtNmbFe9ixcsYhBiIMSODZz70OWFGJBq+cQIH93NYC+BNi/BRPA8gxxZPHefwHsH3V/22XZh40fv+Qkh1r8EjQggXLRLNynVQwcQTHSmEOzbt1IP7hTVjwvBBDn0H6dTddyj3C+9HhBwb2Vd1m7CHMOYG5ogrZtW7WMmACG8zeODZz9P7f/9NvQaPJHyL4D0yZ5w/k9b2NmTMBJYqgTWvV4vqVvs2VBEQaO17D6A79+7z3/VINKvXU1cw1SprxXrqjbnjyVyGNETDdl25u3oEFQ6i8IyCJNPTJLM/TDCD9fYVC03pweJAE984MEQ14D8xQUAQEAQEAecIeESiQVcF+iowo3BE6H1MmbuQy7lComFDDl00s4aQBWWT2rpRPU29DJy+fVO/Ob0ICmLCb/TAvg7VKyQaPnbWLphBsWPHdiiDD9jaLTtyqCk+YJfNmOAQqqR8fMFDCJ5CWkQg2lO3VUf+YIQ3DU7SvWHw0Jm7bKVLVWdIm8brYYJKg8KbRFM+4NAeo4QE0HLDSS/MiEQD8TB3vL+ulpZaCHzj4tkOc0yZOwiVmzN+tKbeDwi/6s3aspejXvibSwNuUFiLRFOLZ+fKlpX8B/Z10IhTV4lnBZs+RbsJ5bVCybCZQDkQVyCxfbron4yqSTRsJrCpMGvweFuzaRsXh15ZPg0tPvymnCTDu279olmaz3HD9t3YCw7kGcLftAweFGptyLAO3XCVRJu9ZDndf/A3e0rAi0zL1FpDTevWZI0+e4PO5dot2/nPep4w8LxRsNEiVyPa3EFfIsqYq72esFY488ox83yoSTRoWk3zH+YQrmtUj1XvYmXziGdzvA6BrQ6/ggTExBG20Fa1WfEuVkg0PWkB9f3wvYPvHhi81uC9ppj6QAvPC54bLYNXJrwzYVqZVNUeiEbfX0tWraUZC5fqPn9WroNKPzwhHtQEJMLE9TR0oSu3euMWfocYvWvhWYS1DwZpEejcumJWvIuhh4X3CAzezh2aN3a6nsLjErIjart24xY16didpVPgsTRuiI38sDdot4JIs/XZMZzTG+upK5hqlbViPbV67qCdnsxleMrioAmG0GOEpWtZ/xEBdP7SX7yH0Er2gncjdAZdMRy8mknwpv4WnT9xjCZx68p9pawgIAgIAlEFAY9INLjrb/1lNy/US6ZP0P3IRhnFtd8siQYX9aF9rMmgZD+YLbv1oQuXr+hm2VJINJBjG5fM0Z0L2GQuXL6af9fyejLKCKauVAk1wKn0xsX693ufJ2V4k2jwlgGRCY+L+RMDdKGGRoui5WVEooGA3fKjbQOkZfAcgQcJDOFQWTKGDjs1O3egrYNNGT6+1sy3eaV5w+xJtJmLltHilWv4VhAz9h/k4xDSZd+OX/cdZD0YGDwHjMSdIeZ86OgJFq9fODlQt0sKiYaQb3hr6IWReoIJ9IZWrt/EVSyaMlYzBNx3VCCLrmPcJ4/y48yHEc1cJdHMtF+9QYW3LUTm7Q2n8Y3bd+ONX5EC+ZhstbdO/QZzGJvegUREnDsRZcydkWh4/+pphEKTy17LDmOjJtHaNK5PNb75ysx0cLmMs3ex2axxnXwGcUgcwuS2LJvnQHSbXU+N3sXKmoS1ZuVsm8e7npkl0YxCnBFGXb15Wz50AJEEQklt8LqHxx++v5bOmKApUYDy7mbntO+bmXVQucYT4gG6iPDGAhkMUljP1EQRwv4R/q9lam8gdzxtzM4do3cxEiBB+gSEH95neglT0H5lLuN7cMOi2aEOmtThu/BmQ/SCljnLzumN9dTlh9/uAivWU6vnDproyVyGhAOiDmAYK58u7b2ShdxV7BFKev3mbYKeNeYCDPInSLolJggIAoKAIGAOAY9INOVl70xo1x0SDYu5mWxuet2Ea/QpZKq6/4DDTRFWRP/qWW3dtZvFrvVS1Zsl0dTaCz3bt3IQBTX78aUOidq0ZI6m55u54Yy8pcKTRINXYeVajXiT70wTwioSDR8vk+fYvDMD/fpTwby5Qw2e2bnTb3gA/XboCF+7c9Vir00ANYkGLUJFdBzhJpNG+JnKkgZtLCVbI54XrcypSgc2bN9JB44c480wNsXYHGuZQqIVzpeHAgbbsq+5a/BouXbzFntf/f3wEb19azv5PXbqNGeGg+mRaPCA7TNkFIcXQePo80/KslZN/ty5nJKL7rbX1es8IdGwoT917jxjg/UUYTNYT9FfeIPAoG3Xp5MjiYbfBowcwyG6MHtvKWj8NOloywj2zRcVqXOrpg5di4hzJ6KMudojFF6Q9qHEg0aPC9E0swdWL/xTTaIZeQOZmYOevIvNkmhqDxStZ9Tsemr0LlZINHjmIaupkWFtxxoPQxICtQan2hPNmU6g8l7U+laB/iu+cfS+Y5T2uUqiebIOKvd0l3jAuxihl5A6KF64AFWtFDp8V415UHBQiHyH0fciMAJWMCSrAXHsipmdO0bvYuhlQsfUjBej+nleOn0Cj69isxYt4wzvRu8i/OaMRPPGeuoKplplPV1PvTF30E535zKuRbRAj0HDQyJkcFj65f8qUKF8uTnyRMsT31McnV2v7g/KQnMQz4+zZBbO6pXfBQFBQBCIagh4RKLVaN6OMydB8HWSRgiFAmZYkmjQ1kEYBcQ6FcFhvUH1lERTh5FoneKY/fgSEo0oPEk09Um1kaAv5lFUJ9FwOq7OPgnPoQnDB5ryvFITKa4stEumjWftOC2zgkRDyAXWDCWhgVHb9Eg0XIMw3zHTZoXKJgcvkRxZs1DRgvnos3Ifaya6cAULT8q6Q6KBMIPHIdZwdYIYrXYYkWjwEsKhC8xeKF3x2sGGAgQbwsjtLaLOnYgw5st+Wk/QJoQh5NE+LBkeryfPnA2BFO9sJcmFnjafFSSaFe9isySaOvTRE69wo3ex4qWWOGFCWjXXmERTe215QqJBUHzPgUOaHnbVmrbhUH4jrUYMulkSzap10BPiAR6TLbr2cXmZQ2g8Dma0DMkVcMAB69amOSHjqStm9jvOiESD3iO0yvTCjdXtwbdr4LTZ/Cd7nUm/gAn08959TL7gcEkve7UzEs0b66krmOqV9WQ99ca3tPvOAAAgAElEQVTc8WQuK318+fIljZw4jXb9diBUYirIJEBSBskGKpQppZvN3Apc1XXYk2jw9ge5bJ+ozer7Sn2CgCAgCLxvCHhEoiGjCzK7aIUaqIEKKxINnkSDRo/lsCoYwi4g3poiWTJKmjhRyAcHQukguuopiQYNJOg4wJDEAMkM1Gb24yssSDS0dcG/oadmJzFCG6G1EhYWniSa2uXemUt7VCfRlLmAEDAQLDCEpkwdPcRBE9B+3rTv40sQzAaxlESVrc7Z/BrrN0BXp8NTEg1hmtjwwuBB9kmpEpydM2mSxBxaCNvx6146ePQ4/9uIRMPvIA4279hFu/cfpJNn/2RdN8Ww8cF6BD0cdbY+Z/236ndXSTSEfHTsM5BAMsNwio7EAdB3ApGA/rx69SpEF9OIRMP1EC+GiDGyp0InKl68uIREEjiMefL0GW8mRvTrqdndiDh3lIaG95hDf2zYWFu2SOgHQkfQyNTv48kj/VhP0d48JdGsehebJdHUCYMwhzCXrH4XKyQaNr+r504zxBjJUyDcDls2Y2KokFlXPNGMvg2q1G/GmXOdeeGaIdGsXgfd9d5BBk3gDEOmbhzamLEyxYtqerDiWrxzsH7AwssT7ZsGzTkjO7JXg+Q1MvV4DenTLRS5oRB17KH943xdzStnJJo31lMz42SmjLvrqTfmDtrr7ly27ysO3aHBevj4SfYUVBs8VZvWreEQzaKUgRyOOjO8GRx7dWyjOT9Qz1/XrhP09Zav28jerLCurZtTlUquEcxm2iFlBAFBQBB4XxHwiERr06Mfe2840y0KKxIN2bAQ1gFD5k0QIshsZW+tuvWl85f/8phEg/t594HDuHqkoIeHhdoiEokm2Tn1H2H1RxIE5ru3baFbWEg0opxZs9Ao3940e/FyWrPZJswPcmVk/16G2aAUDR9sANYvnGlJ2LInJNqfFy5S214D+OMUoUN9O7VjEX17U4dmOSPR1NciIyV0vn4/eYq279pLSJgAy5whPWe9jf9hvDB9r7hKovkM86d9h3/nTHHQsCtb0jHrITbx2MzDnJFou/YdIIQWwiDuDZFvtfCyUSKZiDZ39AYuPMYcm6FGHWyHOd99WYk6ttAWLVfarN6kQ4Qf3jH25imJZtW72CyJptYn1QppteJdPDhgPP2ydz9/U2xaOtdQtFt5T4BoXrdwFsWLGycEYldINEUyQ8v7TfmOcabj6YxE88Y66C7xoCZ/9LKnu7po3rh1hxq0s2Xk9KYmmpEnWtte/ens+Yt84IR3iJHNW7aS8B9s7gT/UJ656neRfdZXdZ3OSDRvrKeujouZ8q6sp96YO2iju3PZqH83b98hZOXcf/goIemEQpB1a9uCvq5YweFSb2bnDEmkFjOmLZFarFhmhkbKCAKCgCAQ5RHwiERTXMvxUbl2/nTdTXFYkWiKZgnSokNkXM+sItFAIIybbksEMKJ/LypRuGCoW1rx4W7VDL164ybNWLDEpeoypk/nUrZDlyq3KxyenmhoihIakz93TiY49Cyqk2h4tmaOGcFeRNAg6dzfj0/6YTW/rUKtG2lnccTvP65ZTxBBh2npwLkzfzwh0dRZ67BeoG9a5i6Jpq4LHldjp88hCEPDtEh3d/rvyjWukGhv376lqg2ac+juFxU+oV4dWmveyhUSDdpYDdp15VN4ZePfdcAQOvbHaUIG49njbCFXWhbR5o4Z3MNyzBu268oeg/BwRJKfGNGj6zYxFIk2fBDlyZndoaynJJpV72KzJJqSYQ4dAcFlvxG04l2MsGYkVIEtmBRomMWubc/+dPbCRc0DRrMkGrz5EAaIkE0tyQyF1IMH7Zr5+ptfZySaN9ZBd4kHkAlYp5A93YzXlpnnUL1GeZKdE5niQfTrmRGJpiThwoEExgreuHqmfFfjsAlzWf0sIzkBkhTAtMKWlTqdkWjeWE/NjIUnZZytp96YO2ivu3PZbF9BYkM3DZ6KenqLSLqA96crNqhXV1PZOU+cPkud+9kyGhsdZLlybykrCAgCgkBUQMAjEm3J6nUhxIyR1sSGbTtDQn7MZud0J7HA941bcQIBI40Q9UbO03BOhfhBeNriaeNDCcBi8ljx4R4VJiH6iPTvOJHDh+PmpXMdsquZxUHtAWH0kWlfX2+/kRyyB8+BeRP8eZOvZUMDJ9GO3Xv5J0+yc0bmxALQXVIM+kotu/fljR7MKGMYyBKQJrDypUuSb49OZodVt5wnJJoiuO5MX0bZAKERWp5oSDAydZ4tSUSL+nWobMlimu3F2oQ1itcGAw0fj0HRqcAVEg3hHk072UIrjTxC1Js1Z55oqAtJCCbMnMf1QsMIpDTMmVZRRJs7EW3MITYO0XEzWG7c/gv5T7Zl8tXSUMPfPSXRrHoXmyHR8FzVbNGeQ4PTpU5F8yeNcXgCrHgXH/z9GPX+V1vLyKMJnoFNOvXgTa/WOmeWRFMnLoKOF54RtYX6/tLxYEF5tcaWX+9uVKZE0VD1WLUO2oP+dd2mTEAgaQ4OTcwaNvTY2ONbADIBVmQ6rlKvGRNz6DswcMXMzh0jEk194NquaQOqVuVLzSbgPVq7VUeeywizRri12hAOj7B4mFESJByaNu5gy26Pe+GeavPGeuoKpvZlrVpPvTF30FZ35zIOE27fvceJRQIG+ehCNH7GXPpp01b+3UgD1hOM9a5FkrUfmtgOyZwdhHrj/lKnICAICAKRFQGPSLSnz55TndYdWZcDburjh/qyXo7acLrStme/EF0db5JoCqkFHQ2cFNvrDuFkd8qcBSFaJXpZRRX3ZvQDG318CNsbiBQQKjA9QsDsx1dYaKJF9AmqiIujnZ54KblLoh09eYq6+Q5lmJBVcVDPLg7eHAgBbt/blz9wYZGVRANZiI1VyuTJOaQO4djOTJ2dU02i4TpseIAdvJecJRpQP1taGW2VdmzbtZtWrNtM/bq0p/RptQlNlPWERFNn9LPXnlHaATFgv4DxnLkVpuWBoiaSOKx1QG/NE2DMH3jBwprXq0V1q33rDHbWLoG20rPnzzl7FvQn3TVXSDSs6fBEw+k+wncnjfJz6BPWdp/h/hyyCnOW2RZl4NlWq2V7wrsD3kII10EILXSjYmmE3qv7GpHmjjfHHPpw0KiCJ1OFMqV1dXLU2EC8un67rpzUAu+/CcP0k32os//B6xbet/bmKYlm1btYIdHg+TojYDh/Z6gN8zNw2iyCJhoMoawIabU3K97F8Lxt0a0PXbl2g+LFjUuTRg6mjOnShroVyvQbMYZAuIGcR2ZTe3zVJFqOrJl5rOxlJ/D8dfUdwlmBUc/MwBEOSUnw/NVp1ZGev3ih+/119/59attzAP396BG3U4tEs2odtMe8VXcfOn/pMoetL5463nT4OtYTeDhjbLNnyUz+A/to6m2CPB3sP44K5svD2q1GmQ77DB3F2Z6dZTLVWlvNzh0jEg3fDI079mAvXHwjY8ztPZ/xjhk9cRpt+flXboZ9UgGlbV36+9HxU2coZowYNHpgX4d3AuYgPJtQBqZFouHvVq+n7r6XcJ1V66k35g7a5+5cVsJmUcc4rAU6729l7mDtXrdgptuHyO6MAZ6z/1Wrx5eWLlaEhva1ka9igoAgIAgIAsYIeESioWqI9CP7FwwfuM3q1aKCeXJxaCcysiGEEBtBxbxJoql1URAe1Lx+LcJHKsS9od2GzagSeob2IAxi81KbV4Ta1B8X+FBpUqcGZ3RCKmi87H/57QCf+ivu1VNHD+X72JvZjy8h0WyZDbEhV+ZRl1ZNefPxQbRodPfefc4mh/COhAniG85od0k0VNqx70DCBgeG0I3qVb+kvDmzU/DLV/TbwcMcyoPNv2KRkUR7ERRM1Zq0ZvICZvZk3ohEQz1qYWqjRAN4fuDhpNwfQrbffPE5Zc6Qjl6+fEWnz52nPQcO09ot27l9+B2Ct3rmCYkGTRI867AE8eNT83o1qUiB/BQ7dky6cv0mh17+vGdfKEFfZCFGaJW9KSE4+DtI2EY1q1H2LJl4Y4cN8aFjJ2jqvEWc0AQhPVNHD2OhfmemaCKhHMgm6OAYheqhHDbMWHvtbeT4qRT88iVlTJ+WU9qrDeRnSTsxdvW9kbkLmWtBuCLhAEhnZDRFfxRDODvC2p0ZniOExilWv/p31LRuTWeX8dobUeYOGuutMVe/x3Cf6QHDKVvmjE7xQRbC/iMC6M2bt0xQglj4uERRSp8mNb189ZqQvQ5e4ZBXgKVN/RFNGD6Ik0TYm6ckmlXvYrUWEA694FHzcfEiFD1GDO7PynWbQvqDUCh4cWhp+lj1LlZv0kHstWpQhwoXyEeJEsSnM+cvcvIeRaj7my8qaord2+uTwnO+TaN6lCtHNj6ggbfRtHmLQ7IFG21s5y5dQfN/XMXDp/7+wvp6+NhJWrlhEwuIK6ZFolm5DqrnkfpgDFkI2zSpTxnSpaVXL1/RzTt3CcmOPi1TSnNeB06dReu27uDfkMSmbdMGVDBPbl4D4WV16ux5WrTyJ14TQNJNGDaI1zU9w1qF9sDWzJ/uNAmOuh6zc8eIREN9ak1IHPB2atmUv2mgl4cDFqyJSlIsoyQrai8yzPXm9WtTsYL5KVGiBPT7iVOcjRUi+4rpkWhWr6dOFygnBaxaT62eO2i2u3MZJHLHvoP4ewfrReuG9eizsqX53yBNoY2GtXbj9p8ZHRya9O/WwVMoXb7+sx9sMhylihamYT49XL5eLhAEBAFBICoi4DGJho++kROm0s49+3Txy5A2DX/4wLxJouEErkOfgSEfn1oNQluQFhyZcmD26efxN4VEw2Y3aeLEdPf+Ay4LHQuEJyiGcINOLZroZrQx+/ElJJoNUUXIXG8iaW0A7Mt6QqJhnBFWqswN+7ox3h+lSM4fPrDISKLBiwKhRoo5E6VWyjkj0VBuyJgJIesANk3skRUtmsNwgoBBGJ+agIEnxts3b0I8vnARPv6RTc3Iw8ATEg33QGghQgz1DB4n+XLnZM8SWN/O7djjyt7wkdxz0PBQ5BX6FCd2rFDEK/rSu2Mb+rx8Wd17qn/4oXFrJq1guPbHGRMdvH3tK0JYNOaxK4aNKrzB1IZNVstufdnTRc9Awh48eoI3/yBl4KnnzB48fER1EbL05g0TikumTTCdrTQizR1vjbla3wtYwhvzs3IfO4OVf4fn5LBxk0O8ZfUugkfEgK4ddOeSpySaVe9ihUQDgfb46VPuF+QTYsWKxYSwYiAC4UGhRXCjjJXvYni9IfumchCghTHGC+GXWtpXahINpLTyPsGBHQzPhWK5smXlfiHTuJYB59GTptO2XXs0f8eaUbxwwZD1S+8datU6qG4EDg8adezO3pF6tnbBTE0PNXisgrhQiDTlepD96nHHvBg5oJeDl579/UC4tujah/9sJoOt+nqzc8cZiYY64QE+ac6CkKzNGB8QYeo+4cACGpQ4tNUzvLOQVVpPJwtkCN4DMD0SDb9ZuZ6aWqAMClm1nlo9d9BkT+YykpGMmDAlVKZuHNoFBweHetbhdYkoDHUSEk8xNXt9xer1eS4Zkbdm65JygoAgIAhEFQQ8JtEAFNyBF634iTbt3BUqdTPc1eG9gA9eEG2wwb266moGIXsRshjB3NFEw3V4gS5evZagOYV/KwYPJniTweth4fLVBD0RWJ9ObR02tAqJhg82aCAh/AUvQuWjGcQAdDqa1avpkEzAnY8vIdFsqMFLCifr+EBEaKDaEDaDUJ3C+fMaPpuekGhKG5As4sDvRwlhVYphc9aifm32esBJL0xrA6Boq2FDhBT0ehaemmhKaAs8Mds2bkDfVK7odL0zQ6LheYNey+Wr17g+I30NjDW8OZH9EZohasPHJMJMK31azmm7PCXRsHZhA4q23Htgy54JAwFWrmQx9qy9dvMWYVxhRtlbURc81+CZe/X6jVCEIAhYaKXV/eEbDlEya9C6mrdsBb19+44qflKW+nRq4/RSq0g03AjhYNPmLWEvCvWGDdpTtb6vSl/+71Pq0MeXvWdgIOJAyBkZ6qnftguPO8hErMGuWESZO2izN8b8yPGTBCIN4XpY96ALBc9uswZc5yxZzmMGL2y1FSmQj7NIlylZzFB02lMSDfe04l2s1kTDN8GMBUt5469ks8M7Gp5cXVs3cwj1VPfbLBFi9l2MQ8GJs+az15lysIbvAoxX3Wrf0P/KORLtSnvsNdGSJ0tCi1asCeWxD1IQHq0dmzcyNfbwYtqw/eeQ7y+QM2lSpaT2zRpRkkSJCOG1MD0Szcp1UI07CMIJs+ZxKKXasB7Cy7u/AZGL8vCSwzfBxctXQhFNICfh0dOg5g8OWrR6z0nLbn3owuUrLoesmZ07Zkg0tA1tmDZvEZ29cCnkgAJzB9ETWE/x7jNjWOfnLF5OF69cDVmb4Y0J0gzvGejAYW4akWi4j1XrqZk2Oytj5Xpq5dxBuz2Zy/i2wJr86/6DTMipDfskRD0gK6cr67wzLF35vV6bzrx2IFMzMjaLCQKCgCAgCDhHwBISTX0bnDpi05ksSRJKlyYVe09gU4mwT9jMwJGmwpicN924BFyl79y9x94uCRMkoIzp0pjWGVCTaBuX2LJv4mME2c+Cg4IpW5ZMhtmVPG17VL8e+j7Xbt6mx0+e0Ifx4rGHC07uwtLwMYeN0pMnTynVRylDiAFlbqA9CAuJrIa5nCRRQsY3vA1kAYi3WDFjUIrkydj7MzwMYZDXb96m2LFjUfo0aTw6EYbHzI3bdwiivfBehBYPNo7uGDzREOqKesLL0B/MGegQoS9mdPT02qrO1jzNf6hLpKJ9nRFl7qBdVo75K8yfW7edetgYzQeQlQibu//gb/ZkwrgZZQX01tzy5F2slVgAzxT6hbDmrJkyuP1cWdFf9O3Gzdv09PlzypoxvalNsF5iAWxisdlOmjiRbmIbZ23G99etu/c4PN7dtd3KdVBp79NnzzisFB5XCMkECe8KYaDg/ODhQ/62/ChlcqcaivZYKesOvF+XTp8Qbu8ZpV34xsAz/uSZ+bmjNf4gZUCkpf4oBQvYe2KurqfdBgyho3+cdumWziQalMqsWk+tmDvqDno6l/F8Yc3A/MeYhfW3rdZg9Rw8gkOA8e21fNYkQ+9/lwZbCgsCgoAg8B4jYAmJBq8how3igJGBtOfAIQ7d2bgkdMruiIitFokWEdspbbIWAWw6QfrqhQ++efuWarVoz5koXc04Zm1LpTZBIHIigGeoUftufOqNkEKILYsJAnoImMnOGdnQM5udM7L1K6K3F6GvdVp34vBSZ95ZEb0vEaV93iTRIkofo0I7oJUZMGUmdxUZYZEZVkwQEAQEAUHAGAGPSTSEOf64ZgPrUmidqKiFeAvny0MBg/tF+DEREi3CD5FXGog04zj97NKmuWaok9qj0t1wY680XCoVBCIJAgilh+g8bGif7hyyJiYICIkmcyAsEEDSmgEjx7AO2Zzxox0yZIZFG96ne8A7OSgodHiis/7BExGZwcUiDgL47q3TqhMnJcLh1phBPuHq4RtxkJGWCAKCgCCgj4BHJBpCTpBiHZ45cANuWPMH3hThJXnr9l3ae/Awh3LChR8aQzPGDCcI+0d0ExItoo+Q9e1DFqXWPfqx1k7OrFmoXvXvqGDeXBQ9egy6dvMmrdm0jVPP4/f0aVPTjDEjXA4nsb7VUqMgEPERgJbk69dvODMksjUjvEY8OSP+uEWEFoonWkQYhferDYruHfSfxg31FbLg/Rpe6Y2bCCDrK5J7QbomR1abLu3n5Z3r0rp5O7lMEBAEBIFIj4BHJBp6D0HpvsNGs1aOnkH8F6LwlT8rHykAExItUgyT5Y1E5iyIIL95EzqpgfpG0BVCcgx8ZIgJAoKAMQL4IK9ar1moJAvJkiSmKaOHeKzfI9i//wgIifb+j3FY9xAaYl0GDCEcnCGLap+ObYRIC+tBkPtFSASwn0NEBp6N/5lMZBQhOyKNEgQEAUEgDBDwmERDG/FRsnzdRs5MBzF2xeCdVih/HmrZoHakct8WEi0MZl4EvQW0mhavWku/HTrCHpawaB98wMkFPi1TihpU/84lQeQI2k1pliAQJgicPPMndfIZFHIvZIfs2b5lpHofhAlQchNNBIREk4nhDQSQrKVr/yGcETXQrz97xooJAoKADQEkT0CSidQfpRRIBAFBQBAQBHQQsIREU9cNj7SHjx+zl0H8D8M/8587I4/skG/f/cOXxosbx50q5JpIjgDCNu///ZBeBAXxh0SsmDEjeY+k+YJA2COAA5Yz5y/Qq1evKXvWTOJ9FvZDEKnv+CIomNsfPXo01rF6HwwJbIJfvuKuICNxjBgx3oduRbo+BAe/pLlLV1DLhnUoWrRoka790mBBQBAQBAQBQUAQCD8ELCfRwq8rcmdBQBAQBAQBQUAQEAQEAUFAEBAEBAFBQBAQBAQBQcA7CAiJ5h1cpVZBQBAQBAQBQUAQEAQEAUFAEBAEBAFBQBAQBASB9wgBIdHeo8GUrggCgoAgIAgIAoKAICAICAKCgCAgCAgCgoAgIAh4BwEh0byDq9QqCAgCgoAgIAgIAoKAICAICAKCgCAgCAgCgoAg8B4hICTaezSY0hVBQBAQBAQBQUAQEAQEAUFAEBAEBAFBQBAQBAQB7yAgJJp3cJVaBQFBQBAQBAQBQUAQEAQEAUFAEBAEBAFBQBAQBN4jBIREe48GU7oiCAgCgoAgIAgIAoKAICAICAKCgCAgCAgCgoAg4B0EhETzDq5SqyAgCAgCgoAgIAgIAoKAICAICAKCgCAgCAgCgsB7hICQaO/RYEpXBAFBQBAQBAQBQUAQEAQEAUFAEBAEBAFBQBAQBLyDgJBo3sFVahUEBAFBQBAQBAQBQUAQEAQEAUFAEBAEBAFBQBB4jxAQEu09GkzpiiAgCAgCgoAgIAgIAoKAICAICAKCgCAgCAgCgoB3EBASzTu4Sq2CgCAgCAgCgoAgIAgIAoKAICAICAKCgCAgCAgC7xECQqK9R4MpXREEBAFBQBAQBAQBQUAQEAQEAUFAEBAEBAFBQBDwDgJConkHV6lVEBAEBAFBQBAQBAQBQUAQEAQiAALv3r2jBctXU5kSxShb5owRoEXSBEFAEBAEBIHIioCQaGEwcvceBNOpPx9TvLgxqEThZHzH4Jdvaf+R+/zvsiVTUozoH4RBS+QWzhB4/fod7T10j4t9XCwFxYoVjf+NscKY5c+dmJIlie2smijz+6PHT2jJ6rV07uJlunrjJgUHv6SkSRJRpvTp6LNyH1OFMqWjDBaedvTE6bN078EDruazsh/TBx/ImuAppt66/u3bt/TLb/sNq/9fuTLeur3UKwiYRuDWnbt0+tx5Ll8gT25KkSyp6WulYOREICg4mH47dIQbnyFtGsqeJXPk7IiFrX7z9i0NGDGG9h85So1qVeP/xAQBQUAQEAQEAXcREBLNXeRcuG73gXs0fMIpSps6Hs0YXYKvvHs/mBp3tm3CVs4sR3HjRHehRinqLQQeP3lNddru5eoXTvyYkiaOxf9u0mU/3bkXTL7d8lPJf4lQb7UhstS7c88+GjttFj17/kKzyd99WYk6tmgcWboT7u3sPyKA9h60bXy2LV9A0aPLmhDug6LTAJDFX9VtYti8nasWR9TmS7vcQOD23Xsha12mDOkohsHzqS6bJVMGihaOhPjmnbto1MRp3GO/3t2oTImibvTe9UuePH1Gl65cpWs3b1H0aNEpc4Z0BNzixonjemXhdMWjJ0/o/oOHfHdnY/4iKJhu3r7DZVOlTEHxP4wXTq0mAnFar01nvn+1Kl9Su6YNwq0tEeHG//zzDw0dO4l27v6ND/hG+/ahZEmTRISmSRsEAUFAEBAEIikCQqKFwcApJFqGtB/S1JHF+Y5qEm3NnE8oZkybx5NY+CKgJtGWTC5DiRLG5AYpJJpfzwJUtICc5N+4dYead+lFL1+9Yo+pTz8uRQXy5qLECRPS4ydP6dLVq+z18FlZ8UQzO6OFRDOLVPiXA4lWpV5Th4a8++efkL8JiRb+42RlCwaNHke79h3gKjs0b0Tff/WFbvXqsusXzqJ48eJa2RSX6gprEu3eg79p0YqfaNOOX+j1mzeh2hozZkyqXqUy1av2XbhiYhbAH9duoKlzF3HxpdPHU8rkyXUvPXzsBPUcPIJ/9+3eicp/XNLsbSwvJyRaaEhXbdhME2fN5++Tqf5DDMfR8sGQCgUBQUAQEATeSwSERAuDYd194C4Nn3CacmdPSAG+RfiO8GoCMQPyDCSaWMRA4NGTV1S37W/cmLVzP6EYMWzkJrwGQXyOGViEcmVLGDEa62Ir/rp2nTZs+5mv+vTjkpQ3Vw4Xa/ivuM8wf9p3+Hf+g0+XdiSha25DGXKhkGieYxjeNajHUEi08B4Na++vJsaSJk5Mi6YEUuzY2qH9A0ePpV/3HeQGRCUSDZ5nHfsOohdBQdx3HLAkT5qEEEr38NHjkAFJkjgRjRsygNKlSW3tIOnU5u67T02iLZk2nj5KoU+iHTp2gnr9S6IN6NaRPi1TKkz6pnWT8CLRlq/dSHfvP6AP48WlxrWrh1v/1TcGFs0696Lgly+pV4fW9EUF+d6OEAMjjRAEBAFBIJIjICRaGAygQqLBgwmeTLDb94KpaZf9lChBTFoyRbRzwmAYTN1CIdHsyc1GnfbRvQcv2ZMQHoWR0fYdPko+w0Zz07u0akpVv6jodje+a9SSEK6TK3tWmjzSz+165ML/EBASLfLPBiHRIv8Y6vVATaKhTIsGdajO91U1i0dFEu3Bw0fUtmc/gicayLPa31WhWt9VpYQJ4jNGD/5+SDMXLaMtP//K/58xfVp+d4RFeKe7774f16ynqfNsYdmLp47jME09ExKNqHUPH9ZHBUm6cvaUCLEYKGsyvlUmjRgsWqMRYlSkEYKAICAIRH4EhEQLgzH8df9dGjHxNJUrmZL6dMjDd1RItDQfxSLgXdIAACAASURBVKWZAeHn9h8G3Y9Ut3j0+BXVbfcbJU4YixZP/jik7QqJtmBC6UibWMDdjYT9AMKjoFrTNvznKpU+o66tm0eqMY6ojRUSLaKOjPl2CYlmHqvIVtKeREsQPz4tnjqWPoznqH3lOyqQdu8/xF2MKp5oS1evo+kLlnCfm9SpQQ1qfK85xAGTZ9CG7TaP6Do/fEMt6tf2+lRw992nJtEWTRlLqT9KqdvWg0ePU2+/kfx7/24dwjWpTnh5okU0Eu36zVvUqEN3giba4F5dqWzJYl6fa3IDQUAQEAQEgaiBgJBoYTDOu/bdpZGTTtMXn6amTs1z8h1v3w2ipl0PULZMCWj8EPeFfiHB46lmMT4wrMgEaF09nvfJfljRNqIPnGL18PErqtfuN7InNxUSzd0kECCeduzeS6lSpqRSxQobilJ7a0q6u5Gwbw9OmvGxDMNGCRsmTww6UlYKb1tVn1Xz2Sw23ibRvNWfd+/eUbRorms6WjVOVtVjdpyMyllFokWkPqG/7+vccWXM7Uk0XNuw5g+aYWsDRgbSngOuk2hW4GxfhyeaaK60p8/QUXTgyDGGdPXcaZQoYQJNeJ+/eEHfN25Fb968dcmT2ZW22N/Y3Xffsp/W07T5Nk80pyTa78eo95BRLpNoVjzr9ti4S6J52hZvkGiejPvY6bNp7ebtBMJ75ezJFCNGDFceeSkrCAgCgoAgIAjoIiAkWhhMjj8vPqGNO25SkfxJqXxp20kmBOxnL71I6VLHoxpVMxi2wmfEcXr79h/6X7lU9EmpFLRmyw36ee8dunUniDXVcmZNSPlyJqIfvk5PsUwkKIC21/L1V+nC5ad0/VYQvXz1jlImj00Z0nxIVSulpcL59LMWXbn+nKbMO8/tbVk/G8X/MAat3nSd9h25T/f/fklJEsVi7bcShZNRxXKpTKH77t0/tGHHTTp68iEBq6Dgt5QlY3zKlik+Vfo0NWXJYAsHMbJrN1/QpDnnuEjNbzIw1gi/3LXvDp08+5hOn3tMQUFvKXGimFT724xU5fO0Oh/4b2j6wguUMnkcqvdDppAyMxdfpGfP3zAJ6ippCT2Y6k3bcPgjDILUEKb2tsETYvXGLSG3efL0KV26co3/H1o00KqxtxrffE2lixUO9ef1W3fSzj02nTgY9G5ApMEQ3qIV4lKuVHFD4W0kJkDbTp09RxevXGFvjhxZM1P1ql9R8UIFCBvWx0+fklY9V67foHHT5/D9kf0T2baOHD9Jy9dtonMXLtHT58/ZYyBXtizUrF4tXR0bZOpav20nZ8FEtq43b97Q1l/20IbtO+mvq9eZOEiXJhUVK1SAGtb4geLE0dY/smoczZBo2Jiv2mAbU/QRYblGG4Onz57Rj2s20Kk/z/OYxYoZk7JnzUQ5s2ZhrJVQK6M+zFiwhM6cv0hJkySmfl3ac9E9Bw4z5sdPnSGMB+pFeFagX3/d8Kyg4GBasW4THT15iq5ev0mPHj/mDGlpUn1EFcuXZa0ao4yHShtfv37NnizQnLp+8zb9/fAh15MudSoqXbwIfVv5c4KAeXiYJyTaH2fPEQSwr1y7Qddv3WYsUn+UgnJmy0q1v6tK6dM66kdhTRnkP47nKsYSgubODkTw3CleUj98XVnXO8OKuYMMvuu37uChgE5U4kQJ6c+Ll/j+J06doT8vXKJ/6B9KlSIF9e7YhvLkzK47bPuPHKV1W3bQ1Rs36Pbd+xQvblx+PvPmzMFhlQgh86apSbQsGTNw5km0AeSKPWFklkRDRsefNm6hM+cv0NkLl+j58xeUPUsmypE1C1WqUI6yZ/7vHWTUNzyHCJPEHLpz9x5lSJeW17+Gtarxc2o2OycIcZAOh4+fpLPnL9KL4CDKlikjZc+Smb6q+CllzZRRtxlNOvXguRsrVkz2vjNal3yG+3P9mOMLJgfy+qFl7s5Bq959ahJt4eRAXqv07MDvx6jPvyRav64dQiXVuXz1Gk2YOY8vbdukASWI/yFBP2zvwcMc/gqNvbw5s/MBm1nNLhBlWC9OnT1PF/+6QimSJ+P58kOVyvxuN5ud0511R8EA4xgUFBwCCZ5nrPMxY8TQ1FzFGjWwhy1rqJ55MgfVdaKebxu2JJC231SuSJ1bOiaC8eZ6IXULAoKAICAIvN8ICIkWCca3aqNdTKKVK5mC/rr2nEAYaRnINN+u+Shxoli6vVqx/iotWPkXvX79TrdMsYJJybdrfooe/QOHMiCjug8+yn///st0tOWXW/Qi6K1mXZUrpKZ2jXNo1qNccPN2EPlPPUNnLzzRrAOkYJtG2dmLz8hAvnXxtQndt22cncX/fUefJHiW2VuzOlmp2tfpw2zksVlo26t/yP1AYM2fGOD1+ysZqVy5UZfWzahqpf+FugQhOgjVccW+/6oSdWjeWPOSY3+cJt9RYwkbJC2r+W0V+mnTFnr16jVp1XPm3AVq13sAXzqkTzfad+j3kPAg+/pAfOGjvUThgg63WrJ6HYEggmEj7DdmAm/stAyC0uOHDaQUybyXmdUZiQYCbXDAePbgSJk8GY0dMsCpRg82z9Ai0jLUAdIld45shkML74qDvx/jzGYrZk+m8TPn8kbb3qBttGHxbM26sJEfOnYSPXqs/ZzjIpCC6JMRxhAIR8gUxKv1DP3y692VN/5hbe6QaCDZh42dRL/s3a/bXHhqNqpdXTNEDhtZPAOwEf17ac51peK3b99SrRYd6O9Hjyh2rFi0bMZETSIV+k5WzB11iN+ccaPp7IWLFDBlBs9he5syegiTu/aGTXnfoaOZsNUzPOcdmzemyp+V99qQq0k0rDv9htvW8JrffE2tG9cLdd8BI8cw0QzTC+fEgQa00xBypmUgIlCvURZQXPfTpq00afYCwtjaG8g9HEps/3Uv/+TXuxuVKaHt+Q7idsS4yXT63AXN9oAc69i8CZNpWhYwZSZt2LaTfxreryeVLFLIo7HwZA5a9e5Tz98FkwIpbWr3SDQQVR37DmQ8cHixccfP9OKFLfmCvX39+WfUuWUTPtzRs5Nn/iTfkYH06Injeorr8A7HvIBVq/IltWvawKEqT9cdVPhtwxb09Nlz0+MMshDvED3zdA6q61V/d/n26ETlS4tsiumBkoKCgCAgCAgCThEQEs0pROFfQCHRlJaUKZ6CypRIQbFjRaMz55+wtxW8rmAZ031Ik4cX1/SWgvfa6Cm2jUiaVHGpRpUMlDVTfEKk46Urz2jFhmt045aNoPv2i3TUqoHj5lpNoqEcSK4vP0tDBfIkpuDgt3Tqz8e0Y+8devnS9kFfpWJaJrW07MHDl9S61yF6/uINRYv2AX1dMQ0VzZ+U4sSOzh5pqzdfJ2iUweABZkSkqUk0JHBgz7NgeJ7Fooxp41GihLH4/+G917ROFipVRD/LltUjjo/Vms3bhRAIeh+1Vt8XH6QXL18JqfbcxUsE4giGD/ViBfM73BLeYPa6L/C4uHbjv43ezTt3Q8gnfJhqZSFLk/ojTS8K1IWQD2UTDc8htAP3vHz1Oq3ZtDUUQeKMRIN3DtpWIE8uqvhJWUqZIhn9/fAR7fh1Lx058Qf3D55ycyf4O3g7qEk01APvOGQZLVYoPxMLN2/fodUbtrBXEOyzsqUJHgbeMiMSDRvywQHjGDd4XY31G2C4oVOHL8HrAZ5MIMvgNQAyYtXGzVxXjBjRacaYEZQxnbZnJvqqkGjY1BcvXJB+O3SEwzezZEzP4cnwzAQ5hr/BE83e4KkG0hObxvgfxmPSoVD+vOzFc+PWbVq7eVvIWEH8efxQX00vlsdPnvLcuXPvPrf7q4oVqGSRwpQ0cUL2TNq6a3cImQQibar/UCb+wtLcIdHUGlGF8+dl4jht6lT07NlzOn76LC1fuyFkozq4VxcqW7J4qC6dOH2WOvcbzH8rWbQQDffpqdtlELHwkuK1WUfP0Mq5oyYhsFbs2neA7w0yIm3q1BQ3Tmzu59UbN2lm4Ej20LE3EGjwQoOVKFKIKlf4hJ9pEAiHj52kdVu20+s3b3hOBAz0ofx5cnllyNUk2qo5U8l/8gx+FkBGwksJz6Vi6nmgRaLBc6h9b196+eoVPzdfV6xAGHuQXiBINm7/OWQdhJcdkhho2aYdv9DoSdP5J3hfVipflgrkzUWvX7+lQ0ePE7yjkJVQMT0S7f7ff1OTjj3Zawft+bZyRSpWqCCPD7xQV6zbGJJds3vblppEGtYokIcwPHfD+/fUJEXNDI6nc9Cqd596/s6fNIa9XfUMcxRzFQaP3c/K/aepqibR8DsISRBdBfPm4fE5efosbdu1J2Ss4E3bqWUTzVthPW3ZtQ/PeZjyDgVBdeTESV4DkeRBMb3vDU/XHdS/9+AR9uBWDAdu8JCDZ3n3ti0c2g+PQ7RXy6yYg+p6F69cw4ksYM6SQpiZk1JGEBAEBAFBQBBQIyAkWiSYD2oSDZ5dIJvUBqKp38gTdOmqzbPHp1NeAtFmb9BggxZb8qSxadKwYpQgfugQCpBMHfsfYSINpNaqmeUoVqzQWkdqEg1k1wifQpQjS2jtExB7vv4nOPwR4aZzAktR0sSO3nF+gX9wGGiM6B/QsD4FKV+uxKGaDJKt15BjdPNOEKVIFptmBZSkGDG0tZfUJBoqQdtaN8xG/yubytATLqyGH6e1u347QKlSJqciBfNbqgFmtg/u6sLY16/WRNPTBNJrE0LPgAOseb1aVLfat6GKAqceg4aFhIs6I9FwcftmDQlhafY2fNxk3pjAerZv5eCloibRQOjAeyJ/bptmoWKvXr+mZp17MsEG8+bHuB6JpibQELIGoipD2tBrgLrNCBFr2qkHb8JBNkwYPoiSJQn9bGGj3t13KG/EQIIi1E7PFBJN+R1ERodmjQxJPHVd2ORjs48ww4nDB2l6vg0JnEgIr4UhtLaoBsELLxd4u8C6tWnORLC9zVu2kvAfrFXDulTruypmHw9LyrlKomGMare0EbOlihamoX27O4RjgnABCQnPzLy5ctCEYTaPFrW17dmfvbyA8fyJY3THBl58EECHwTMMIbjenDtqEgL3gRdu19bNqFA+W4IdZwYypGG7rlys4idlqG/ndg6XgCzvNXgEIXzLGYno7H5Gv9uTaPDma9G1D4fS2oeLOSPRuvkO5bBmENMg5hG2rjYQCr0GjySEAYIcnDPO32FMQV7Ub9uFn/M4sWOTX59uVLRAvlD1wOsX2CiEix6JpnjO4V7+A334UMK+PV36+/E6CIIapKFWuObEWfM5xBAGMq5CmdKMTb5cOZyGGSv3s3r9Qr3uvvvU7wh4j2P+6pn6HkYkGrwmAwf34zBttZ3+8zxBVw7vQBCieNfYr9soP2TMBEKYNEzrHQoCrX3vAXzYANMi0axad+yx8EQTzao5qLRJ0ejDgdhP82xEs5ggIAgIAoKAIGAVAkKiWYWkF+tRSLQ8ORKR/4DQelXKbS9ffUbt+trCRxDKOGZg6NM+EGRT59u0zFCPnlfXyg3XaNYSW0gb7oWyoT70VOGc0BZrWEM7ZGrtlus0dYEtLKRm1QzUuFboMJ2DRx/QwICT/Hv9apmo7vfa2i97D92joeNOcbmOzXISQkS1zJ5EG9KrAOuiif2HgLsbCXsM3SXR4DHWpGN3gngxvEXGDbGFZBrV74xEw2m/otNlXw/0eaDTA6v9fVVqaefNod4g6ZEyuHbN5m0hGmwj+vVkbxhvmBaJhpP+Qf5j2WsMmwEQaJkzGIciT527iH5cu4GbiPBI+w2x0nZo9EAfC8TL3PH+mppbKKsm0QrmzU2jB/Y1pV2m3Gf2kuV0/8Hf7GUDYkv7+b1EbXr045+a1q1J9at/51BszNSZBH0+2Kq5UzW9zF6+fElNO/fi0DaEkyE8OSzNVRIN+mBrNm3jJsKzDmSDlineWPB6Wr9olkOo189795FfwAS+VM/zBJvqeq078fNXvHABGtm/t8OtrJ47ahINemjT/Ie5FBINYhUEKwyhx+U/1g7JAu7nL/3FAuIzxgz3ypCHItH+nX8KoQHyad6EgBAvXoR6wksNZu+JpvZYMgp7x9xQngl48SEkTW3QBYQ3EcwowcuSVWtpxsKlXE6LRFO/FxrXrs7JErQMGoQIP4XprZeYW9PmLaKV6zczqakYQrShe1i5QnnddUYpa/UcRL3uvvvU7wiMr5YuodJueIAhtBrm06UdezUrpvZEw9qGNU7L1GGoWplLzb5DEZILIk1vPbBq3bHvg7skmpVzUGlTy2596MLlK6zj5601wSsLjVQqCAgCgoAgECkQEBItEgyTQqIVL5SMBnV3DMFTutDD7yiHU8KLbM2cT9zywNp/5D4NDrSFwXVpmYs+/yR0+ILaE61pnaxUXUdb7EXQG6rffh8Fv3zLHmaj+oUmHqbMP0/rtt7gULCFEz/mhARahlP+75vtplev3oXKbmpfVk2ilSySjDXdxEIj4O5Gwh5Hd0k0dZY4+02G+h5379+n2i1tnlHOSDStk3ilLnhqVK7ViEkDeHoM6tklVFfUGyR4SOmJmsPTpcfAYXwtEkI40yhyd97Zk2gHj54g31FjmEBDmJv/IB9TQuPNOvdiDxaEaM4Zbwsv0jL1RqtPp7b0efmymuXUJNo0/6Fe0RpDGFnV+s35/pU+Lcci8/YGwk8R50ZChapfVHQXaq9d5yqJZrYh0LxauX4TF9fKEgjCAl5Jt+/e41Cq5TMnOSTCmLNkOS1Yvprr0NNOs3ruqEm0No3rU41vvjLbZS4H3bDmXXrxvxFO7dOlvWmPJpduZKKwmkRTsk9Cz6xxxx5MGEEQvleH1lyTWqfOnkRTMgaCvIZHl334vLopnXwGcXgnvJc2LJodqu/Dx02hbbt2s1fz0hkTKHlS7UMjZ9k5J8ycS6s3buW6l8+axCL3WoZ19Os6TTgEFYSvVriech3GDaF9h48e5/VXbZ+XL0dtGtfjJBNaZvUcxD3cffepCUhIAhh5AJsl0Yw8ZBHyXr15WwoOfsmHHzgEUZs6fNc+eYG6nLvZOe3Hw9m6Y1/eXRLNG3OwRvN2rAeKgx8tmQETj7wUEQQEAUFAEBAEdBEQEi0STA6zJBoySK7aaMu+ODuwFKVKEUe3d9BQQ/jn/QcvCWGTr/5NNADNMIRYwjq3yEmVyof2/DJLouF6hIYiAyhCMeeNKx2qLT2HHKM/zj6iZEli62qmKRfAgw7tLZgnMQ3vq+0FpCbRjDzbIsFwe62J7m4k7BvkLokGj6SF/27ijUSarSLR0O4q9ZuxFhfCx8YMtnk6KWaWRDt/+S9q1a0vX9aoVjX+zxumJmD8B/alvsNGcwgfQr7GD/N1CP/RagOIw6/qNmHiDd5GVSvpE01BwUGEjTjMyANFIdGwyd6xcpFHXcdYnDp3nj3TkJUOoVsQZUS4mZJJFpvsPp0cSTRsiJCgA9fB4BEIYgWbJCR+iAjmKYnG+oM3bzE+0PZ7+9bmzXPs1OmQEGctEg1l4P0zafZ8Lm9PMoLkATGNMEGQq7PHjXIgo7wxd9QkmpFXpN7Y4RClx6Dh9Pu/+obQ4fvyfxWoUL7chAyZzjKRWjkntEg01K+EKyN8EbiCaDEi0boNGEJH/zjNZJWRyDrqVid1WTp9AodSKtah70DOboy/4Tc9c0aiQU8Punog4ZDt2MgmzprH4aOF8+WhALv1VOs6eD/i/jt2/xYqgQK0EYf59HTwvPTGHES73H33qUk0HEgYaUfC81BJNoGwY4QfK6b2RHMWZq4QUVrjOmvRMlq0cg1Xq7cO4DdXSTRP1h31uLtLonljDlaq2YDfgx8XL8oJiMQEAUFAEBAEBAErERASzUo0vVSXWRJNHUI5om8hFvu3N5BNy9ZeJYRTvnsX+oTYvqynJNqQsX/Qb4fva3rG1Wy1hzXTXLGPUsRhfTUtExLNOZLubiTsa3aXRBsaOIl27LZlidu0dC4LcmuZkGhEyHSJrISKdWvbgsXHnRn0s6DT5KohqyF047TMChINxBeEnrf+sjtUv7Tup0eioSw0shC2eP7S5VCXQqgeOmplSxSjYoUKuNp9y8q7S6IhbHH52o2EMCtnprd5xnyp1aI9PXv+gjKlT8eEjmJqLxmtDLwo54254ymJhnYhRHfkxGmspQhSTTGEB0MDDGRqhTKlWEfKm6Ym0aCxhPBqGIgi6LaBCEa4KcJOfYb5077Dtoyp9p5oNZq1ZeH3PDmy0cQRtoQQeoakCYHTbBlv7bUCqzVtw2L/ejp5Sp3OSDRXMyyiXmgtQrPLFYNH3fxlK0OSiGD8Jo0YTGlS/Zfx0htzEG10992nFqfX0hBU9x+h93j+YZ6QaEj8gQQgIGW3LJsXKnQbax9Ct0Ee4zctXTrc3yyJZsW6o8bAXRLN6jmINePLOrbEDAirhee7mCAgCAgCgoAgYCUCQqJZiaaX6jJLom3aeZMmzD7HrRjcowAVKxg6vAOC/32GH+PQSIRRFs6XlLJljk9JE8em+B/G4Osu/vWUVm+6zv/2lEQbNek0/bLvLte1enY5ih3LlrL99et39G2TX/nfyO6ZIL7t3s4sUYJYNHFYMc1iQqI5Q8/9jYR9ze6SaL6jAmn3/kMcfrR1+QLeJGiZkGg2VOCtAU8kkCPwRgscMoA33kZ2+NgJ6jl4BBdBWB/CwMxYmeJFqXOrpppFPSXRkEWxY5+BIVlO4U0EwgvZDJHFDxvCV69ehSQNMCLRlAaCFEI2zt9PnKKnz2wJVRTLmTULh93qheeawcPdMu6QaAjTRNgUr4exYtInpUpwds6kSRKzYDwM2WaVhABGHigzFiwJycAbMMiHMz7CFFIHxM+yGRM1CWxvzB0rSDRlLOAtA/24w8dPMkmgNnhRNa1bwyF5iLvjqHWdmkRbM386668ppg5HQ1bYOYuXh2QUtSfRvmnQnIlOLe9Y+/uqCTB408CrRjHFy9aZV5gRifb69Wv6olajkLmn7pMRdnhu3dWZUrQYUf8npUvQwB6dQ27ljTmIyq0g0UBKg5zWM3V2UvvweFc80dRJVjYtmUOx/10DcF9Fay969Oi05cf5ugmKzJBoVq47CibukGjemoNf1GzIxLZ4olm5CkpdgoAgIAgIAgoCQqJFgrlglkSbv+IyLf3pCvdo6sjilCHthyG9e/PmHWuUPXn2msMr/XoWCPW7UnD/7/dp8BibJpqnJJqi0ZYoQUxaMuW/0AbU3ajTPg7RzJ09EQX4aidLcGVohERzjpa7Gwn7mt0l0abOW0w/rlnP1WEjD7FpLRMSjViEf5RvH7px8zYNDhjPMIF0giaZnmYRyqg3T/WqfUvN6tVyPjGclPCURFMIHIivIwto2ZKhMxHi9gjzBCkAM0OiKU2G3tL5i5eYTPvltwMhHmrItho4pL8pDTmPAVJV4CqJ9ueFi9S21wD2sEL4bd9O7Xjs7W3ynIW0Yt1G/rMRiYaQ1zqtO3IYU9mSxWhwr64c/lqnVUfW7UI2XOgIapk35o6VJJq6zTdv32GPpv2HjzJZpXiomfXYdGfMjUg0ZOqs36YLBb98yRlCP6APdEk0hCSfPX+RtdAwlkamzjZrr8mFEHOEmiNjJDJH6pkzTzRkh0WIpjOPNqN24vl9HhTERZIkSqjrIYXf8cx+36gVk9/QRVs1Z2pI1d6Yg6jc3Xff2s3bCRp2MGTFBUZ6tuXnX2nkBFtfhvn04Gy7irlCoik6eCAqkUBFbep1YPmsyZrZO1HeGYlm9bqjtNEdEg3XWjEH7celZvP2HL4ummjurHZyjSAgCAgCgoAzBIREc4ZQBPjdLIk2fMIp2n3gHrf4p9mfUKxY/3n6nL3whLoOtIWXaCUMULppFYmGTU299vvo0eNXlDNrQgocFDpb6ED/k3Tw2AOKGTMarZxRlmLE0PZKMgu/kGjOkXJ3I2Ffs7skmjo0CZpfRQrk02y0kGhEMwNHEjy2YOpsddjEQSQ5RnSbV6e94bmDQP+LIG0dOOezxLGEJyQasmRWbdCchbLVwuv2d3GXRLOvZ8O2nTRm6iwmVZTQOnf67O41rpJoas0lhMchTE7LzJJouHbE+CkcNgtPT9QJMXKQMSAxl0wdz2RsWM0db5Fo6vaDEIBuGry77EkZd8dR67rQJNoMTvahNrV+WbIkiTlkE2bviaaMD8ZjzfwZHLqtZ0r4HjyPEAKvfu5Brv+ydz97L6IevfB4ZySakvkV4bAbFs0yJMD02qkWvNcLF1Zfqw53VWu9eWP9wn3dffed/vM8te/jy013RtBOm7+Ylv2kfUhklkQDwYhwX4Tp5s6RjcNd1aYm9aDxCW9GLXNGonlj3UE73CXRrJiD9jgoJLNk57RyFZS6BAFBQBAQBBQEhESLBHPBDIn25OlratBxH4dKpkkVl2b6lwzVs/XbbtDkeef5b0N7F6TC+bQ3Utt+vU2B089yOU880aC5NjDgJNdTuUJq6tgsZ6j2LFz5Fy1e/Rf/rW2j7FTl87QejYSQaM7hg95Smx42cX1PBPLdJdHOnLtA7Xrbso0Z6ZRA9woaQzBPsnPi+siaWGDb8gUhWjggokASHPvjNGNStdL/CBtVPVNEmrHxnjp6CGET4Yl5QqL9de06Ne3Uk29v5Bmn3vRpeaI9evyEOvUbxPXAk61F/dq6XcL9cF93dJs8wQnXukqiKcSMM40jhXjBPYw80fA7wh6bd+nNXWlapwat37aTPY3MaANZPXc8JdF6+Y3gjKMI10R4qp6NnzGXftq0lX9eMm28VxJNqEm0tQtmcri12p48fUZ123Rir0q12ZNoazZvo3HT53CRdk0bULUqX2p2C0RK7VYdCeFuubJnpckj/UKVUydGMSJ41IcXfr27UZkS/4WEosK5S1fQ/B9Xcd1ILPDdl5VcfgzgGYjssDBn4aUo07hDd7p64ybFixeX1s6fESq03+o5iPu5++4D+V+lXlP2njMKv33z9i01at+NPcDgSYrsrWozS6Kpyb6vP/+Mfsp4ZgAAIABJREFUurWxZSxWTP0OReICaK9pGbAFxjDML8wztXlj3UH9ChmGd8/mpXND6bkZTSor5qB9/UpyDzyneF7FBAFBQBAQBAQBKxEQEs1KNL1Ul0KixYsbnSYOLUapUsYNdSdoLU+cc46giQbTIqXUpNb3X6ajFvUctZWuXH9OfYcfp4ePX3E9nZrnpC8+1c/OmS1zAgoYUJi9ydT2IugN9R52nDNzQntt8vDilDFd6FP7p89eU6ueh+jRk1cUN0508h9QmDJn+E9jRqkPyQ9mLLpI9x4EU9dWuSheXG39tIhOoiHkaP3WnZT6oxT0w9eVOZQnrA2ZELEhgJnZ6Oi1z10SjedUv8F08vRZ1vgaPbAvFciTy24u/0NDxkxk8WRYZCXRsKGG5szZCxepQpnSprSa1ASMmkQDDiCRWnXvG5KZ0mjTDHw79/djb6zsWTKT/8A+ofSbFMAfP3lKg/3HUcF8eahBje91Mx16QqKBUIAnGtoCrbJJo/wcdHzgQYQND9oN09scKiE/8DaCyLdW2OPLV6+obutO7MmBBAOjBtjIJCPDBnn9lh20+8Ah3ih//9UXFC+uvneQUV2ukmhqL0N7zSvlPhDU9wsYzxt5mFFmW+Ua6OJBXwreScAENmX0EB4DI7N67nhKoiF77LZdu7nJ44YMoPx264XSF0UrChqA6xbMNLV5h8YcCKaUyZNTtSqVQwnca2GkJtHWLZzJmoP2pg6/VH6zJ9FAijXu2IMJF3gFIkzQ3gMRYz164jRCiCDMPqkA/obnBmG6z1+84PfJ+KG+Dl6G8Opt23MAIdwUpkWiIayyUYfuvMYgDBqZgJH51N4QDgyPSBCyvTu0ZgJMbUqYKv5mlIFy5559NGSMLZto6WJFaGhfG9mjmNVzEPV68u4LmDyDNmz/mZtnr3WmtHnB8tU0Z8ly/t+mdWtS/erfheqTmkTLkTUzj7l9IgyslV19h3AWXpDqMwNHUOYMNm9ktXXp70fHT53RfYciwykOXVAGpkWieWvdmTJ3ISdIgcFjGqGUZsyqOai+F7wC4R0Ic3bwYKaNUkYQEAQEAUFAEFAjICRaJJgPComGpiZLEpta1s9GpYokoxgxPqBLV57TT5uv0449t7kniRPGorljS4UK5cTfoYXWrOsBev7iDW9if/g6PVX4OCUlSRSL7twPpr0H79GGHTcpKPhtCCJNamWhGlVDf0yfPveYug8+GlIGmmbN62alXNkS0OvX/xDCRmctuUjnLz/lMiUKJ6OB3fJrorxr310aOcnmXYMEAw1rZKbSRZNT6o/i0oOHLwmJEDbuuEnHTj1kMq5769xUocx/mbzUlUZkEg2bHWRSw+YJFh5hZgpWrbr7hOhGYeNY89sqrKvy9NlzunbzFgu864VZKnV4QqJBx6jHwGFcFTb4zevXpmIF81OqlMnp8tXrtGDFaoJovGKRlUSbvWQ5LVy+OqQf0wOGU7bMxh5hRiQaKoIXArw0IJbsLNFA4NRZtG7rDr4/tOfaNm1ABfPkZuIJXgqnzp6nRSt/4o08TuonDBtEGdNre4N6QqLh/orGD/4Nkec631dlwgIJB46ePMWbLmQ4VKxE4YI0on8vhzVD7VGTMV1aatmwLpUoXIAJEzxbmJcIqUMWQFiXVk2p6hcVna7wv5/4g7r/OydR2Mg7SKkMhAJIN3tbtno9E6cw3x6dHH4vWbhQqGQP6ucBou7N69WkIgXyU+zYMenK9Zscivnznn2hslIixAuhXkamFmhHuXy5ctD4YQOdYoECVs4dT0k0ZGHt2HcQE4EgbVo3rEeflS3N/wbRBA8o3GPjvyQHCOv+3To47SdIlWpNWocQjPDOAsFkZGZINBAh8EYDia6YPYmGv+/ad4BQHwzrb6eWTZnABXkLnTNkhUQSFhiyj47oZ/PmtDe1Bw+INGggFsyTi/t1+NhJWrlhE127cSvkMi0SDT+qiS2Eh4IIQqZbPKfQ2fvjz3O0bssOwrMCggdkEshutYGwa9mtb0jfgWn1ql/xuhInVmxOLIL5vG7rdtbsA+HpP9BHM1mKlXNQaaO77z4meNp35/UKfa/1XRX69ONSlD5tarr011XauOMX7hcMIfhT/Yc5hNurSTSUQ1h+m0b1KFeObLx2YW2fNm9xSHZeLXJR6Qc8krsOGML/q36HJkqUgLUhEb6L518xLRLNW+uOOgsw5iPW4Py5c9IH0aLR3Xv36dKVazzPlcy26vljxRxU14e1A2MOG9yri6YWp+EDLz8KAoKAICAICAIGCAiJFgmmh0KigUADGYaQTRBhMWNFo5cv/yO9IOA/sHt+1iDTsr2H7tHQcad0ewyiqmyJFCG6avBCgzea2tQkGsiuW3dsoSuKphkSGCiWI0sCJtASJ4qle8+1W2/QnGWXQvUjduzoof4fdXdvnYs+KaXvvRWRSbQLl69Qy259QjDA6fKssSPDZeZB0Lp97wEhXi32jQDRA8LHyDwh0VAvBNJxEq541tjfK0PaNEz0wP7P3nmARXF1ffxPV2yAiIqAKIpdYy/RxNhi16ixx94b9t57w95774mJRmM0GrtR31hjQxAVKYK90Mv7nDsM7rIdFlj0nOfJ936yd+7c+7t3Znf+c0pmFdGmLVwK8iCSbeKwQahTq4ZWrrpENDqYhDF6wCTTVmiAwpDIK0AW0uQTU7VHSn4uG4XJzZs8Rq3Hg9wmtSIaCXX0cE0eM5qMHrivXL8lHigL5M8rvK3UmWJuMPqc8n5Rbqr37z8o7Sd1oVCazq0YXkdtmjaog+H9lMOokh9LfBt37G7wNbxj1WIVjyfFaoXqOiTvoNIliuHKtRviYwrhSi5gqDuOQjoptJOMKiBSJUR9zJh7J7UiGo2X8n7NXb4a0dHSSwgyEhwjIyOFoCwbeV2S94s+XoRPAgLR3WtU0rG6kvNTQ0URTZ0wJnem6AFDf9PUlkThlZu3J82LBBoSRRSvTxKdxwzup5J/TT4XeR0tWLkOJ86cV7u01Gfl8uWS9o4mEY0OPnj0T6zfvkfp/MnvFyTej/XqL7xr1Rl9vyxctU6IJdqM5jlj7HDhLarOjLkH5f5T891HIhh5z5EXniaj/UcCrkv+fCpNFEU0EiZJ/CUjnmSK+7h4EQ/hnWdvl0vjuWitqKIvifnqjIoakPc7mToRjf6eVvcdxXx36saW1ntQPqdiAQtDvg+0blz+kAkwASbABJhAIgEW0TLBVlDMida5tTs273mEm3dfIzG6ByQ6lSyaE4N7eKqEeiaf3r2Hb7Fuhy8e+EmeYmQknpX0zIWuPxZC4YLZ0b7/RZAYRiLZRm/l3GqKIlqPDh5wtLfG3kNPQaGgspGYV7WCI/p3LQIba/UJ0BXHRULc+l1+oL4pt5tsJBRWKueAdi3cRBVPbWbKIhqNm8Ir/r15WzwkDerVFU3qfZdhO4+8fyiH0JNngUpjoATXJGZoyrMiN06tiEb9XLjyL7buPSDe5MtiGoVHNa5XG43rfYfuQ6QHXPKWG9iji9I4FfPCUKVBqjioyTIqJxqtNQlp5IVIXlOUm8zGxkbrmusjolEH81esFd4GZKLQwPSJGpOBk8cBeav4+T9RejimtSaPnp/atoKTY26t40qtiEadk5fK2q27hQeO4oMfPXC2+6EZGtWtjcHjpgiPDDJt1VupzcZd+4THmezdKU+gpGcRtP+hudjHJCDoYxTGRrn65HxGcyaMFjmotJkxRTQKdSURZOPOvUnhunRuCveqVbWS8C4iL9GxMyThna6PkQN665yaHApJoYIk3pHgaIgZY+8YQ0SjMVOFUQqXO/vPFZWcYzS/Ns0aiXuqrmtMcf7jZs3H5X9viMT8A7r9hOYNtXstKoloOzdpFOvIC6xz/6EaCwsojoFesKzduhP3fR8licy0Tu6uLuKaoPufPkaeaxRySHuYjPa+cz4nDOrZFfa5comE72TaBAz6nMQdEt9J9KFwb9nou5g84iivobYKldSerm8S7w8e+VN4nyle7yR4N21QF22aNtIqEsnnNcYeVOSXmu8+upcTGxKnKFxctrx5HFH/25ro0q61xoIvyXOiOea2x84Dv4ncjbJRNc7qlStgSK+ueu1jGsfmXfvh9+RpEmMKdSfRrGOr5mjaqSciIiM1imhpdd8hL0/6ziGhj/J5Khp9F1LevfJlSmnc1sbYg3LnJDRSWgUS3X/evFrj+uhzjXEbJsAEmAATYAKKBFhEywT7QV1hAcolFhIaCUsLM5FLzMJCvwdGebqUtywgKBxxcQlwzptVq7eYIqLkIlqbJlLOjpCwSLx4GQl7O2sUyKeaK0ZfzBTGGRgcgRzZLeHkmAXZbNXnQNO3P1Nq9ywoGA52diq5ZDJijPQD+sWr1wgMlsKAHR3sRV4dCo1LT6PwJ9/HT0RIIXmDWFtZiQe4IeOl0LPBvbqKHFWZ0aJjYgRfdXlt0ns+JFQGBoXg5evXyG1vj7xOjoJ1ehuJXvRgTQ/oJN6RV0ZKjeb0PDRMhIKSUEAhwYaIKIrnpevB/2kA3FwKZOiDFuWuehYUAhsba7g6O+vlVaWOH4kpXQaNEA+x/bt1xo/NG6cUsxC5TWHvyBMgRjQeWmvKMUkPyCk12ov2uXKqzW+W0j5TchztP7pXvPvwER4FXVO8jyn0Mjg0DIXcXFI9pxevXom9SKF3JBSpywGna650vZNXcURklBD16PsvJWbMPWiM7z5iExwSioKuLmpDE5PPUVNhAbpOSSB2sMslvv9SYvQdSkIaXQvkWZwSM9Z9R/HcUVFRCAiie/07sXfIw9jQazW1e5D4/jRgmLiHTRs9DLWqVU4JHj6GCTABJsAEmIAKARbRMsGm0Kc6Z3pNQ5OIll7n5/NkfgL0YK9NrPvlyDGs2LhNTHTR9IkihwobE2AC+hOYs3SV8G6jUNC965enSADR/2zckgkwAW0E9K3OyRSNT0D2IC1ayB1rvaV8rGxMgAkwASbABFJLgEW01BJMh+NZREsHyHyKdCFASa4nzF6ASSOHgH7UJjdK4kyV6yhchrzTdq9dxgJAuqwMn+RzIXDr7n0MnzRDeF+QBxp5orExASaQcQRYRMs49pRKoIfXGIRHRGDyiCGo/XW1jBsMn5kJMAEmwAQ+GwIsomWCpWQRLRMsEg9RLwIT53jj4tV/Rb4nesCv/01NEebz8vUbEca5YceepOTNowf1RcM63+rVLzdiAl8yAQodpoB+Ks5AOfNIjKbQqe0rF+kVbvYls+O5M4G0JsAiWloT1t7/78dPYdGaDaJAx/pFc3XmAc3Y0fLZmQATYAJMIDMQYBEtE6wSi2iZYJF4iHoRePPuHcZMnwcqP6/JKCl28+/rwauP4dUP9RoEN2ICnxmBAWMmgaoPykbJ6edNGoOK5cp8ZjPl6TCBzEeARbSMXzPv1Rtw5MQpkaN04dTxehW2yPhR8wiYABNgAkzAVAmwiGaqK6MwLhbRMsEi8RD1JkDV2o6fPoejf/2Nuz6+SZXFKPlw0cLu6NGxLUoX99S7P27IBL5kApRjsEmnHoiOliobU4GQsYP7oUzJ4l8yFp47EzAZAiyiZfxSUHj77MUrcOr8JXRt11r8x8YEmAATYAJMIKUEWERLKbl0PC4iUioTbmFuBmtr83Q8s+qp4uMTEBUdLz6wsjSDpWXGjidDYfDJU00gIjJSVCfLljUrcjvYp7o/7oAJfGkESJS+8+Ah3rx9BzcXZ7gVcAZ5c7IxASZgGgToGo2MihaDsbayhKXl51N13DQI6z8KKlxUvkwpk6iarf+ouSUTYAJMgAmYGgEW0UxtRXg8TIAJMAEmwASYABNgAkyACTABJsAEmAATYAImR4BFNJNbEh4QE2ACTIAJMAEmwASYABNgAkyACTABJsAEmICpEWARzdRWhMfDBJgAE2ACTIAJMAEmwASYABNgAkyACTABJmByBFhEM7kl4QExASbABJgAE2ACTIAJMAEmwASYABNgAkyACZgaARbRTG1FeDxMgAkwASbABJgAE2ACTIAJMAEmwASYABNgAiZHgEU0k1sSHhATYAJMgAkwASbABJgAE2ACTIAJMAEmwASYgKkRYBHN1FaEx8MEmAATYAJMgAkwASbABJgAE2ACTIAJMAEmYHIEWEQzuSXhATEBJsAEmAATYAJMgAkwASbABJgAE2ACTIAJmBoBFtFMbUV4PEyACTABJsAEmAATYAJMgAkwASbABJgAE2ACJkeARTSTWxIeEBNgAkyACTABJsAEmAATYAJMgAkwASbABJiAqRFgEc3UVoTHwwSYABNgAkyACTABJsAEmAATYAJMgAkwASZgcgRYRDO5JeEBMQEmwASYABNgAkyACTABJsAEmAATYAJMgAmYGgEW0UxtRXg8TIAJMAEmwASYABNgAkyACTABJsAEmAATYAImR4BFNJNbEh4QE2ACTIAJMAEmwASYABNgAkyACTABJsAEmICpEWARzdRWhMejQuDDx3CYm5vDNmsWpsMEmAATYAKZnMD7Dx+xZutODO/XExYWFpl8Njx8JsAEmAATYALGJ3DizDlYWFiiTs3qxu+ce2QCTCBVBFhESxU+PjgtCRw7dQYHjx6Hn/9jjB7cDw1q19J6uis3XiI8PBYlPXPByVES3O77vkNIaARcnG1RxD1HWg6X+zaAwEP/9wgMDkf+vFlRzCOnODIkLBL3H75F9mxWqFTOwYDeuOmXQODK9Zt4/+GDxqlWLFsGdrmkvcRmugRevHoFrwnTEfw8FIumT8RXpUua7mB5ZJ89gQtX/kVkVCRyZMuGKhW++uznm9km6Pf4CQ4c/gNPAgLxLDhYDN/J0REe7m5o3bQRPD0KZbYp8XiZgN4Exs6cjyvXbqBDq+bo3bm93sdxQybABNKeAItoac+Yz5ACAtv3H8Tm3fuFB1q5UiXQuU1LlC9TSmtP/cZcxdPAjxg9sCRqV3cSbRevu48TZ0PwQyNX9O7kkYKRGOeQOw/ewv/pB9SonAcOdtbG6TQT97Jqy0P8/lcgGtVxxuAenmImf50LwaK194XYuWxmxUw8Ox56WhDoP2oiHvg90tj15yTIBIU8x5VrN1GqhCeKFnJPC5wZ0ieJoEMmTBMPxLW/robxXgNgaWmZIWPhkzIBItC+z2CEvniJIoUKYp33HL2gxCck4OzFy4iMikLdWjVgZWWl13HcyDACa7ftwv5DRxEfH6/2wCmjvPBt9aqGdcqtJQIJ8Yh84o/Ip48RE/YcNs4uyFKoCKzz5gfMzPSmlBAbg0h/P0Q+foS48A/IUrAwshQuCsucubT2EfHoIZCQINpZ5cmrtW1U4FPER0bCzMoaWdyUvw/j3r9DdGiI2uOtHBxhaZ+yF7Kxr1+BxhgV8ATm2bIhq7sHbNwKwdzGRutYiWXsu7d686OGNvldYG5rq/aYgMBgDJ00Ha/fvBUiGolpbEyACZgGARbRTGMdeBQKBB74+qH/6EniL0N6dUPLxg304iOLaOMGl0KtqnnEMbKI1raZG7q1K6xXP8ZuFBQSgT6jroB+eJPX1eJpFYx9ikzXnyyiNa1XAAO6FRXjl0W04kVyYtFUZpTpFjWNBzxw7CT4+PornYWuqYSEBPG3z0lEkx/ss9jYYO/65ciRPXsa002f7ifPW4zzl6+iTMni8J42AZYcypk+4PksGgmkRET74+RpLFi5TvTZ4Ydm6P1TByZsZAInz13ArMUrRa9Zs9igcb3vULigG2xsbPD6zRvce+iHLm1bwa2As5HP/Jl3Fx+PN2f/Qsj2DYh8ovpSKquHJwr0H47sX1XSCeLt+b8RuGYxokOClNqS2OX0Y2fk7dAN5lnVi0O3mn2D+IhwODRsDreRk7We6+GQHvh495YQ6Ipv3KfU9vWJo3gyT/PxFtmyC3EwT6sOsKv5HWBurvVcsa9eImT7erw8ehAJcXFKbc2trZG3Sx84tekMMw0vfwIWz8bLI7/oZKfYwGPucuSopDlc8+adexgxZZb4rbNw6gSUL8Pe2wYB5sZMII0IsIiWRmC525QTmO69DKcv/AOX/PmwbeUivTvqO/oKAoLCMXNMWVQoI719Is8mEmdIQCMhLSMsMCQcvUdeEacuWigHls4wzMvqybOP+PO0FMZA4mCJotrf8GXEHA0958otPjjyVxDaNndDt7aSuEkegyR6VizrgBmjyxraJbf/Agn8/PsfWLlpu3StZ2BoIHlLkDdLNtus6Na+TapWgn4ot+s9GBT2aGVpiQObVn0WItrfFy5hhvdyMaeNS+eL+zsbE8hoAikR0Y6cOAXv1RvE0Nu2aIp+XTtm9DRM4vzGug/GxsaiTc8BePf+A7JksREegny/MM4SP50/Fa+O/y51ZmYGc5sssMrtiOiw50iIjiEXNfFRntYdhZimyZ7v3ozgjZLICZgB5mZCWEqIiREeZmS2niVRZNFamGfJqtJNkoj2fTO4jZqidXI+g7sj/N5tZHErhOKb9iu1VRbRzMRQlEwMRRoPCYSFZy2BlaMUqZLcyIvs4bDeSaIgCYBZ3Asj7uMHRAUGAImiWtaixVGU5pU1m0ofSiKanh59HnOWaRXR6CRL123Gb8dOIH9eJ2xcPE9cF2xMgAlkLAEW0TKWP589GQFy22/UvhtiYmPRpN53GDGgt96MZBGNvJjIm4nMe819nDwfIrydyOspo+zc5VA88HuP+t/kQ0EX1S9ebeO6cv0lpnrfFk0GdfdE47qZ/82rLKIpipuyiEZCIXkTsjEBXQRMRUTrN2oCfPz8YW+XCz9vWq1r2Do/v+fji78v/INK5Up/FnmaomNi0KHvEBGSwqKDzuXnBulIICUiWlRUFA4fP4nwiEg0b1gPdjk5FyMtmbHug4+eBKDXsDFiF7Rr2RR9u7BIaYxLImTHBoRsWSO6ylLIAwX6DkOOStXEvxNiY/Hun3N4tmohYkKfi7+5jZgEh0YtVE799uIZ+E8ZKYVjOuSGy8BRoh8SyyIf+yFowwq8v3pRHGf3TV24T56n0setprUQHxkBhwZN4TZ6qtbp6SuiuU+Zj1zVv0nsKwExL18g8tFDPN+3HR9vXxd/z1aqHIp4r1XxJKOw1Af9OomwVBID83XrB6e2XWCW6LlGIZoBi2bj7fmToh/HZm3g4jVWZdyKIlqxtbtgmdNO59JZ2tmJUFVt9ubtO3QeMAzhERH46ccf0L3Djzr75QZMgAmkLQEW0dKWL/duIIHQFy/Qvs8QcVTXdq3Ff/qaLKKtnV8Frs6SC7ksoo3qXwLffa0974K+50nvdp+jiLZisw+OngzCwG6eaFJPEgVlEe372vnh1atYemPm82VCAp+riJYJl0LrkI/89Te8V60XlTj3b1zJosPntsCZeD4pEdEy8XTTdOjGEtFkr1Ua7MRhg1CnVo00HfeX0HlCfDxut6yN+PBwWOXOA8/VO2DlkFtl6pR/7EGfjoiPknKQlT5wHBQSKRv1c797G1A7+nux9Xtg7ZTMqzghAf5TR+HthdPisKJLNiBbaeWiHUkiWv0mcBszTesS+AzuhvB7/8HGzR0lNh1QaqvoiVZoujdy1fhWbV+KHnjOfYYIgUzRXhw+gGdL54o/OfcbBqc2ndT24zd6AN5fuyK8+Iou24RsJcootVMU0UrvP57inGzqTk45Avf++jty5cyBvetXwJpzMX4Jly7P0YQJsIhmwovzJQ7t9r0H8JogfaHS20d6C6mvUd6xZ8Hh2L68OnLbS67OC9fcw6nzzzFlRBlULa/6g0Fb3+SRTv/JHtl6embLnuxqu05JH1dvKHuiUTL+5KZvv3Sc0rzUeL/rwzvRW1/kaDBLPLkhY1ixyQdHTwVBUdw8fiYYS9Y/SHERCBrLtVv/wefRY3xbvQqc82WcaCrxSRB58MwJjJmZSpSBfpylnF+CsQF9KK5L0o/fBIXxiEgOzcmD5fHre045L5m2PpPGkbgJ5THqc4wmVikR0fQdq7Z2SXwSB9Z/9MQkT7QDG1epDlfL2snn0TTHlPKhfjNi7ySfB42hx9DRophA9UoVMGv8SH22flKuO3n+1I98PSky0fR3XSdJKR/FfuW1S7rOdVxXmsZkjH6kW47+17jGsSTvR2Hv6nvtKN5zlL8j9E9Yrmv9DP1cab0V1kkfEU3bNarP9Zmcm7H3sqEsjNU+re6D+w8fxZotO6XfcNMmoLyaCr76cVf+Hk5+36BPNfWT2u9Q6TKSwgiVzmuk69TQNQx/cBc+AyXhyLFlW7gMGq2xi6D1yxC6d5v4vPDsZchZ5ZOI+ebMCTyeMU58VmDQKORp2U5tP5SY/07HpkiIiRbHUz+KdqtJTSHU2ddvjIJjpmudjs+grgi/fydVIhrlX/uvTX3ER0UhZ7VaKDxzsdI573ZsKgoU2BRwQ4ktP2ssrhDh54MHfSXPSKd2XeDcW3rpL1taimhUqbb3cIk9RelQtA4bE2ACGUeARbSMY89nVkPgxn93MXzyTPEJ5Rmh0B99bes+f7x6EyW8m6ytpeShlEvsrs9btGnqluSdpqu/p4HhOHU+BA/934v/4uIS4O6aDZ6Fc+LHZm5aq2ve932HLXs1VxAsXDA7+nQuonUIF66G4fDxwKQ27z7E4HHAR/HvAvltkVtNdc9WjV1RRYdISH0cORkowkrp/3e0t0aRQjlQqrgdmtZ1hoWF7gec6Oh4/HkmGBeuhCEwJAKv30TDwd4aBfJlReXyjqIfmb22SVKI7a27b9C8gQs83KW3nP89eIsTZ4JRraIjqld01LVMKp8fOHwUqzbvEH8nj5d961eI8Lr0tPcfPuLwn3/hvu8j+Pg9EuFrrgWc4eHuhtZNG8LTQ7/iFtdv38GZS5fx4OEjPHryFI65HVCsSGGULlEMzRrUFXmlNNm67btx/6GfOBddQ2/fvcfBo3/izMXLCAwJQdYsWeHm4ozvv/sGjevWFhVwFY1++E9dsAQ0l3xOeTB6UF+tCClUb8IHes1KAAAgAElEQVTshYiLi0Pxoh7ooyHJdnx8Av48fRY3bt/BfV8/BD8PRUEXFzGvqhW/Qq2qlQ1eKkNFtFdv3mDmohXiPN9Ur4KWjdQXLaFcPMSArFql8mjbvInS2CbMWYiIiMikvz3wfYSIyEixLqWKS9VmFS1njuyYOmqoyt+J3dgZqqEuig0p15shlpF7R904qaIqVVYlmzxiiKjKqcvCXr7CnKWSGEkVyfyeBuDoiVN4+OgxHOxyod0PzdCyYX1Rue/XP44j7MVL5HXKgx+afI/WTRpqFYj9nwaI3DJ0jfg/CRDXlmfhQihTqjhafF9P3Dt0WXR0NI6cPI1zl67gWVAIXr1+jdwO9iJvU7XKFUQ/1ta6qzAbox96TP/v3gNxjZNQ+Sw4RBRsyJ83D4oV8UC7Fk3F9a6P/XvzNk6eu4j/7vuAKsTmtrdDxXJlxP7Pls02aU0o71/ZksU1dvnu/XuxNncePBTiMnlMFPVwRzGPwmjdtJHwpEgvi4yMxP7Df4CSc1OYNOUSooq339SoikZ1a6ODjuqcdD+n0GpN1qB2LTSso977hY7559/r2PfbEXH4zHEjsG3vL7j4v2uCbyE3V3GPLl7EA2u37xL36MjIKLi7uaJXp7aoXL5cemFK0XmMdR9csm4Tnj77lJye8ksSHzKqmpo9m2oKDG17kK4JyltHFY7vPPDBhw8fkTePI2rXrI5Wjb8XRQn2H0pck7EjYGurnLMrtd+hMswxM+YiJiZWFEWo983XePIsUHgS0T2a7ll0zyjo6oJOrVuIKvRpaW/O/IXHM6Tww3xd+yLfT5pTpXy4fT2prVOrjnBq3zVpaE9mT8TrU8ckL7X9f8Iiu+Zrmc5H5zWzskKZX08rVbZMEtHqNUbBsTpEtIFdQCKgjWtBlNj8sxImfT3R6CASEakf8sArte/PpH4i/X1xv3d7iU23fsjXuZfWpbjToQliwkJh61kcnquknKyypaWIRufo4TUajwOeifvvkpnaCzKk5X7ivpkAEwBYRONdYFIEUiOiGWMif18KxfINDxAZJVXlkWUl6X0iYJvVAr07FQGFHKqzK+Q1tlDKX6bOypSww7wJym7tydsd+vMZ1mz3NWg6g3p4orEaDzXqhF6GHjwWABIZY2KkUvE0L3lO9O/Sxe0wZmBJ5LbX/OD3+NlHTFlwC2Evo5LGlryfPLltMHFYaRR1T7+HJHkwY2fOx5VrN5LGNmHYQNSt9bVBHFPTmB7wpy1cmvTjPzln8khr9n09DO7dTfJOU2Nx8fHYsns/dv1y6NNb7GRrVcKzCCYNHywELnVGosyV6zfh6VEIQ/t0x4Q53kLMS76X6Vh6QJ43eazKeChZPwlUZJuXLkBBV835BBVDb8Z59Uf9b2upDIsequcuWyMeKGVLvnfogXZwr66gipT6mqEiGgl3nfpLYhY9zA/s8ZPaU7189Ro/9hooPmtSvw5G9Ff+Ud2iS28hMuprDnZ2okBAcqMH5sYdu2vt5tQvu/Q6jansneSD3XPwMOihlOzglrV6CSgkBHUZKCW1rvRVWfzvxi2Ve1aVCl+J6z35PhozuJ8QiJMbicMkpmzcuRcxlPxazX2QHkwmDh8MRwd7jcz9nz7DuJnzRCEJuQ/y2FT0VnJyzI3pY4aLa1CTGaOf2Lg4zF6yUhTiURwL3fTl+zvda7q2byPy6Ggz8v5Zu2Wn8PaTTWZrZWUlXgLQWpKRIEwitDqjew9VrqRrKGlMCvcwYkNiasliUlXmtLQXL19h4lxvIeQlnxP9u07N6rj+311xfySxhhLYJ7c1W3dh32+JidjVDFZX2gnFIgSVy5fF1evKe9k2a1YULugqhEvFvWxpaYHNSxeiQP6M86jWtTbGug8OGDNJiNqGmKY9GBUTgwUr1uLUOSknl7wH5V1NwlWV8uVAFVbJft26DvSSQ9GM8R1K/TVs3xXR0TFChHZ1KYCl6zYiNjZO5Z5Fnmq0j6jaaFpZzMsw3GnXSHRvW7wUPFdsUfiFq/9Z77RtiJhXL0R4JoVpajOqcBmwaJZo4rFgFXKU/3TPuNXka+EVZl+3EQqOm6G1H1n8Sq2I5juiLz7c/FcIgOWOngfMpBeIYT/vQuBqqYhZkQWrkb289hd6FFoa++YVYG6BnFWVf2OmtYgmh3TSC7vftq3nAgP6b11uyQSMToBFNKMj5Q5TQ+DcP1cxZb7kZp3e7sqHTwRi9daH4tz2uaxFEYBSxXLB0tJceLMdPBqA8Mg4ITjMGl8O5UqoJgwlD6/fT3zyIpNZHD8bgtjYeOgjogWFRMDvyYckjL6P32P/4afi3w2/y4/ypaXKo4pWtFB25HNSrYBEbTbu9sPPRwJEc7cCtmjZ0BUFXWwREhqJf669wLnLYeIzOn7d/Mpivsnt3fsYDJn0L0JfRMLSwgzff5cflcvlhl0uazwPi8SpCyG4fE16qCQhbdmMSsiV0yo1W8HgY385cgwrN24TD4/k+bBn/fJ0y730wNcPXhOnix/M5MlCHl5lSxVH3jx5QC749NY7KCRUzIkSwmp6oJ25eEXSj//Cbq6oX7sWSDSjt/L0cCo/LOfInh0bl8xT+7AvPwBQGwtzc9CDdtMGdVCiaBHhoUPj+fnwH/gQHi7GM6xfT+HdpmgBgcHoOniE+JOuRPCyeEkPIvs2rFTJ00FJuHsOG5skLlat8BVqVq0EN5cC4uH29IWLuPNAEo3pwXr57KlaPYkUx5lRItqFK/+CKsjJRiIRCXTZbG0xUk0xFNqP1StXUNnTJOas2CiFzSgarfXzsBfiT/qKaKayd5LPZfT0uUIEI0+Q3WuVQ3o0XeSKIhox7dHxRxTInw/0/UCihGzkAfRtjaoIDA7B+u17EBUdDQ/3gli/SLsY4u7qIkQh+t/g0DBcuPI/4QVERtXPti5fCEs13p7k1Ul5n2htSOQgD5OqFcrDwS4nQkJf4PiZc7h09Zroh8SiNQtnqb0HGasfyjNH+ebIKpQphZaNGwhO5Hlz8+59HDh0BO8Sxd7pY4ahpgZvz0PH/gJ5A5HRXq3/bU1x/8qaJQsoxQIxpyT6smkSMC5dvY4JcxaIZnQ/IC84un+R1yZ5gh08egwxsXGC3fpFc1HQJe2K/dB9r9vgkUn3HRI0a1apJLy87j30xeV/bwgvX9k0iWhnL10Beegp2tv370F/JzNERKP5dv6xJWyzZMWeXw8LtmTEo1u7NkLIu3L9Fui7jIz26MAeyrmbNF0zGfF3Y90HKQ2D4kuJi1ev4cSZc2JKJCyRx15yK1W8KBwdVH8LydXdqb1jbnvUqfk1ShcvKr6babynL/6jJHhrE9FS8x1K55dFNPJQpe/w/Pnyomn9OuKlVHh4hBBwScyjglr0u4HuW3RPSit70LcTIvykPZe7yQ9wGTxGJcG+tnNTlcrbLWqLJo7Nf4TLEKn4gyb7eOcWHnr1EB9TWzpGtiQRrU5DFBwvRZ9oMp8BXRDucxc2LhRq+YtSM3090SiX238tv0Nc+EdRVKH4+r1J/QSu8kbYL9KLnlJ7/xA541JqaS2inTp/CTMXLRfDoxeglb/iSvYpXSs+jgmklgCLaKklyMcblcDug4exPtFrYfGMSWnu4i4P/sPHWPQY/g/of50cs2D2uHJwzqssSgU9j4DXpH/xMTxWCEVbl1bXe+4/9jkvjtNHREveaWoKC/j6v8fQKddAoXTVKjhi3OCSsLJSFskO/P4Um/ZIIaiKif4Vx3Hs72As2yj9+BrSs5gQ85Lbzl8eg/4j69HBA22aqP7w1RtYChveue8jQr5qVassQiXSyygEmbwoyWODHjCrVyqvdGoSkoZNminCGCl8csvyhSL0S9HooXfYRCmsgXLAzBg3ErZZsyi1IdGIQlbJ64UEBHWhlrKIRgfSj/WFUyeIsCxFexoYJKqf0VtxTeLGyKmzRY45Coml0Fh1YW4vX79Bu96DxEMAvW3v1001Ge/2/QexebdUll6dIEdi1Jylq0EebWRjh/QHhUjpYxkloiUfm7ESasv9TprrLR74yPQR0Uxt7yjyIU878rija3La6GH6LKsISZQ90Sics0Or5uI42mc/dOuH9x8+iOtn6wrvJMF1/oq1OHbqjPBkPLp7s9J5Hvj5Y+CYSeL4GpUrYsrIIeJaVTRFj7mhfXqIqovJTdGriLwTyUsxuW3d+zPoPzJNeT2N0Q95wlE+L7JqFcuLXHPJ8zuRYD5w7GQhIFCYMQnUyY2uP/LOpBBaYjdj3AhULFtaqRmJTcMmzUgSOtSJaCSy9fAaJTz0yEt2+ZxpKvcdEo1GTpklqm9TWC95pKWVUfXMxWs2iu7VrTmFn5OXGolpZJpENHXj8/V/gj4jpNxEhohoK+ZOR0lPKZ2DYh/JK5HTepAoT96Wcydqzl2VVuxS2q+x7oP7Dh1JyolG4exfqcmJpm6MFKrda9hY8f1I94eF08bDyVE5NQSJc/R9I5s2EY3apOY7VBbRqB/a7+OHDhSh1op29K/TWLhqnfgTedCSJ21aWdSzp3jo1ROxbyUvUet8znBq3Rl2tevB0s5eYx4weTxUTOBeV8lbTp+wx6jAANzrKnnA5uvSR/wn263GNRAfHQ37Ot+j4HjJW02T+Qz4CeE+91IhoiUgeNNqPN8lvSigUFYKaZXtyazxeP33cfHPskcuKIWdGroWiiJa8Y37YJlLy+9QMzNY5tJdvVNxDIovOLlKp6Grw+2ZgHEJsIhmXJ7cWyoIUO6S7l6jxVt++hG+Y/USjWFvqTiN2kM3732U5O01dUQZjfnFfjkagA27pLCDDd5VVYQ2TePKKBGNvMdISMuVwwpUtTRnDlXvMPrBOXjCv3j09IMoyLBtWfWkYgryfJZv8sEfp6ScJbtXfa3WyywqOg4Dxl5FXHwCKpXNDQox/RKMvIbkvFaahCTiQF5X9JBBps7LkvJGUf4octPftXaZygOozHL8rAUiLJI8ItctmitCgRRNFtHogXrLsoVwLaA+9JhCT8n7htod3bUJNsnCKMnTQs4LNmvcSLWeVBTmROFO1AcJGsmFQQqT6jRgqBBRaJwbFqvP/0UeRCQIkIdOntwO2LFqsYrIoW4vsYgmUTG1vSOv1cfwcDRLzC9jiFeNoojm1ac7WjSsn7T83b1GidxfJPQsmDo+6e+K4tXvOzYq5TmSH+7tcubE5mUL1IaUUhhj3xHjhacmebjsXb9cRZRatGYDfj8uecL9smWNWi8z2fOSRBoKGyNPz+RmjH7oXvHbHydE1+QRV1pNLj76TL5f2Fhb4/edG1XEcEVBT9tDGeU4W71FyjmpTkSjRPAkfpBRrh5NOdOWb9gq8rfpuj+l5ruDxNKO/byEoEfedPs3rFTJe0X9032pXZ/BQpRNDxFNMTT+zbt3aNVNEkx6dGyLzm1aJk2ZBEvy3KPcbWu9Z6cGRboem9Ei2qzFK3Hy3AUxZ28qSFCmlNr5Uy432WNUm4ima4/q+g6VRTTybqX7jrpqivT7q03PASKkmHKKrpqnPbQxtQtKYtSTuZMQ9VR64UlmZm6OHJWqwaF+E+SsUVujiETeYOQVRlag/3DkaS0l2NdkFPZJ4Z9k1JaOkS1JRPuuAQpO0L7HH/TvjIiH96Wk/1u1eaItRK7qCvkJExIQFRSA57u34NXx30VuEyunvCi+YR8sbD/l2fOfPBxvL54VQyt3/IrgkVJTFNF09UHVTcv8JoUV62uKKSCSi+/69sHtmAATMA4BFtGMw5F7SSEBenAJe/ECfv5Pxdv7h/6PxZu62RNGiVw46WUDx/8P/k8/CA+zLUuqaQwnE9U/D0j5VSiZfzGPnHoNMSNENCpI0L6f9IOyST1n4WWmyfYdfppUEIFENEcH5bxUh44HYs02KdR1YHdPNK7rnKJqk3rBymSNKBxPDr/ZvnKxxhw29GN59pJViI2LBYU0KiajfvP2HVp1lx6odL2NJu8w8hIjU+fpIotoJMb9uU81VFDGu2nXPuw48Kv4J4lbycU4EgHa9x0ichtR+CXleEpuPYeOAb39Ty5oyO0o/JTCa8jIa05bAu5Nu/djx/6Dou3q+TNEUnRdxiIaYIp7R143RTFMl8eO4lprE9HkxMraRLTDOzaI0FoyKhLRsqvkAUHeZeRlpsl2/3II63fsER/vXb9CCLqKRuIPiUBkQ/v2EGHQ+lQJTH4+Y/Wj6/qgzxXzG+5cvUSEqyra3GWrcfz0OSHK7163XGXOcltqQ23J1Ilo8r2AQhZJMNBkd318MWislBB7nNcAETpqbFPMfUhrpE7IlM+pT3XO5ONLqSeaoohGLwx+6CZ5w2gS0QwR9ozNMCX9ZbSIJq+li3N+bFvhrXEKstcqNdAmoqX2O1QW0ei37PzJUlJ/dTZk/FSRE4/CR3/bJnmlpaUlxMYi7JddIhdYzEtKw/EpD6KVo5MQu+y+qavimaZY4dNgEa1VBxQYIKWIILvZqIao3GlXuwHcJxpHRLNycIR51k8RJDGvXyI+MW0FndM6b354LFgNG2flkNk0E9F0lKwXItqvUji+IfZ92y7Cm5c8bKlYCRsTYAIZQ4BFtIzhzmdNJHDpf9cxYfanH9zkNTOkd3eVcJK0BEZ5lH/oeRZUeZKqQk4aphzKYoxzZ4SIRtUvx86WQlVI8CvpqblSJVUVpbBOsvkTvxKFBhTt5esoDJtyDS9eSUUFKpVzwDfVnVCmmJ0If9XxW8EYCE22D6rARcmis2ezxaHt2hPtaprErbv3MTQxlFNdjjLF48jTpVEHKRk9JeMfNfBTiAT9TV8RTbGaqabQ6S17DmDbvl9Ezh7Kd0aePLI9fOSPviMlzzpNOZLoWOqDbOtyb41ecfQ5JYmn/GpkmgoUJOfHIhpgqnuH1orCqwePl0IIB3TvjDbNGut1HRtTRFMsVkOeoqVKaH6ZQNUb5eT56rypSFCmsNDQl6/EPCjc7rua1VGuJOU/dNRbUDNWPzJMEugp5DIgOASUTP/16zeIi5OKyNy4czcpsb46Ec1rwjSRm4u87/ZtkCrXqjNtIhqFhFLYLoWHU/L8pslyLCr2R1Vs5yaG01GFxbRIpk45zEZNk/Li0f2R7pOajEU0vS5JvRplpIhGe7Bhu66iMAZVwqTQSU1mLBFN13eoviLaxDneuHhV//B9vRZDj0YJcXF4d+UCXv15BO+vnheJ/mUT4taEmUnJ9+nv5MVGoZVkzv2GwamNavoGxdMqFjNI7omWJKJ9Wx/uk1RzWCr286BfJ0T4PoBNAVeU2Cq9aJNNMSeatik7/dhZhJOaZ5VerihaWoloHnOXwyKn5t/dZuYWyFqkmB4rpdyEXrjSyzMKDacQcTYmwAQyhgCLaBnDnc+aSIBEtIlzFiYleqVcUAN6dIGHu1u6MQp7GYmuXlJ1s2YNCqB/F+NXDcsIEe23P59hrYFVPonB8L7FUa+Wcr4u+jsVPJi34i4ePn6vtDaUO658GXuRc61CGYcvTlCT89dQ8mNK9p8SoxAxCvEi0ydZbOse/UX4h7o8R8YU0ShPUoe+Q0QuqeQiiOyBR/nW9qxbrjZnmpzsnrx1/tizRW04i8yL8rRRInCyTq1boGendjpRsogGEV5oinuHFu/ytRsYlyiMasohpm6RjSmi/fz7MazcpNkjU9Mm01Tlk8ZGiZ0f+vkrVTimKopU7fbryhWFF7UuDzVj9XPy3EUcOHRUhILrMnUiGlWhJVGPCgCs1PJApk1EoxDY3sOlHGGGmKa8job0oa7t4T//wuK1Uv6jBVPGiXXRZCyipZb2p+MzUkRTvGd0+KEZev/UQePEWERTRUNFA178tg+hB3Yi7t1b0SC58BUdEoS7naX8lMlznKmDTTnY7nVTn0PtZqPqSIiJgd239eA+aa7WTfigb0dE+PnoFNFovLbFSib1RSGgofulEPQCg0YhT0v1vymezJ2M138dFe3KHj6rVmjT9ypJ68ICNI7OA4aJQhVuBZxFfl02JsAEMoYAi2gZw53PmkiAciE9fhqAh4+eYOfPB/E8TMphsmTmJBQtXChdOJE41GukVJnth0Yu6N1JSvxrTMsIEW3LvkfYd0jyLqOcaFZWZnpNqVtbD9SpmVdj28vXX+LU+RDcvPsG79/HKD1IFi2UA31/KoqSnvqFueo1IBNvJD+EpiZ/jeKDvj4FNUjYotyB6s5pTBGN0E+etxjnL19VymlGle9+7DlA5DDTlkdp8rxFOH/5f6KYwvF928T/arKQ0DCRx4iMPJZItNNlLKIBprx37j54iEHjpohlzChPtA0792LXz7+JMZAnpaWVpa5tJT7v3bkd6n+rucAF5VSiapzXb98VObXIG0y2Yh6FMahnFyFy67LU9HOACo1s2i5OYWNjjVpVK4vqnA72dqJIANnJsxdEZV8ydSJaiy59xPgphxl532kybSIaVV+lKqxkFEabNVlBFE191qhUQYTFGtsUPYS05Wej87KIZjz6GSmiPXpCRQWkapHk3UhejpqMRTTNax755BF8R/ZD7GvJ27b4hr3I4i6lVoiPisStJlL4de5GLeA6YpLWzfPh1jX4Dpc85V2HjkfuppKgRpYkon1TF+6Ttb98TBLRnF1QYpuUgkI2bdU5KWz1XpeWiA4NAYWpltz+K8ysrFXGHLR2SZLYVnLnYRH2mVJLDxGtTY8BePXmjahmvmLOtJQOlY9jAkwglQRYREslQD7ceASoxHnXQSNACXd1/aA33lmB2LgEtOx+VlSw/La6E8YM/PQmy1jnyQgR7fiZYCxZL1XUnDW2HMqXNm61SnpofOj/ATfuvMaFy2FJHmpZs1hg/sTy8HDPbix8Jt2P18TpuH33Phzs7HBg06oUjVUxlFFXdUryCvu+XVdQzrLvvq6OSSOkCn2yGVtEUwyNWr1gJkggoMqRVEGSRLFda5bCyTG32nmv2747KTxuz7plKpXSFA+iRNqUUJtsGOWb+l61OmLykxgqooW+eIH2faSKgK2aNBRChzojzxwSR8moAiN5UWkzYz08yucwpDqnKe+dwODn+GmgVJEzo3Ki/XHyNBaslPIM6fJKSsnFS+FjD/0e4dqtOzhz6XJS6KRt1qxYTC+DCrnr1a2h/Tzw9cOAMZOFeEchlOO9BqotmEDVfElUIlMnoslFKZzz5RUFPTSZNhFNMQeZvl6kekFJYSMKjaMQObKJwwahTq0aGntiES2FkNUcZqz7YEqqc1KYcJOOkiBLhTZGDuitcWJfoogWE/pc8DCzsoKlvXKux+SgKFda4OpF4s8uQ8bAsfmPSU3Is4w8zLIWLY5iqyUvL01Gnm3PlkspGoou34xsJT55hP7XpgFi37xCjopV4TFvpdZ+yPuNvOBsPUvCc5WyV7E2EY06VRyDy+DRcGzRVuVcL4/8AhK/yArPXIyc1bRXB39/9RKoaIKZpSXs6zZS6i89RLTGHbojMiqKc6IZ79bFPTGBFBFgES1F2PigtCIg51CiHEy/bVsvvNLSw3qNuIyg5xFC+Fk+s5LWU8oOB4bkAcsIEe2h/3t4TZLybHRq5S7+S6npM+djfwdj+aYHVAAJtarmwbjB6itjpXQMpnqc96r1OPLX3yJ8i/Ys5UbTZLK3SvJQL8WH0A6tmqN35/Ya+1AMe1QnTBhbRKMxk7hN4TJUJZGqJcreadUrVwBV7tRkx06dAT2wkOkKU1UMwVo0fSK+Kq1bzDZURNM3b05mEtFMee+Eh0egaWepOqWxqnMaWliAwhxJKCIzRMhTt6c1Xb+Kbana5aI1G4W49W2NqpgyUvKuVDRj9KNYBIGEbKporc50iWgzvJfj7wuXRDXcQ9vWqVTplfvUJqLRfKgKa3hEhLhu6frNSHvyLBDdh4wSQ9DllcQimvFWKiNFNHGPSUxzUKZEMSydJXnAqrMvUUS706EJYsKeg5Lvl9r7h0rRAEVOirnPcjdsDteRnzxUny2dixeHD4jjS+36HVZ5NEctPBo3BO+uXhThkZRA38zCIuk0fmMH4f3//hEeYqX2SCK/OouPjMCtZt+IyprqvN90iWjx0dG417kZYl69hFUe8kb7DWaWylXqFcNU87TphAL9pBc/muxO2+9Ff9nKlEfRxeuVmqW1iEYvT+v/KOWl4+qcxrt3cU9MICUEWERLCTU+Js0IKFbzowqd1SqWT7NzKXa8YPU9/H1BelO3YnYlFHZT70V17fYrTF/8n2g3fVRZlC2hnIBf02BTI6KlVAyjQgk/9j2PmJh4kfx/zbzKyGLz6UdM8rGS+KVOGHzzLhqjZ0gFCmpUckS3doU1rkn/sVfx5NlH5M2TBZsXV0uXtVOdR4LOfETGHBgJaCSkkQ3s0UWIBeosPCISbXsNFB5kJJQpJtQmL5S2PQcKF317u1zYs3aZeKhVZ4rV9uZOHC2SmyuasUU06nv/oaNYvWUHcmTPJip5du4/VFSHUnd+xbE8DngGqtpHD9lfV6mIGWM1V5LqM2IcqOqdjbW1SHBOlcp0maEiGvXXrvcgUK63cqVKgEJn1ZniQ7g+nmjjZy3AP/9eF3nhju3ZojY/nK65KH5uiCeaqe+dpp16CnFF1/orzt+YOdEoZUDzn3ojJiZGJP+nColZsihXH1Y8N+1VdfnMKJGz10QpdKZm1cpahW5Z6CNhiwQuRTNWP9MWLBWebzTWP/duhaWl+jBVufomjUGdJ9rug4exfvtuMURteetIHPReLeVtVFdIhAqjUJELugbIY7WIe0GNW14TY0OuEW1taa1bde+Pj+HhwkuW1kBdKDmN48fE+64hlTC5Oqd6+sa6D6bEE41GJH/30TWxdflCUJVOdTZr8UqcPCdVLk9Ndc6MLiyg6Teb2u80hbxfRbzXInu5ihovoTenj+PxzPHic+c+XnBqK4k2ZIohmnnbd0P+XoPU9hMV+AT3u/+IhPh42NdrjIJjlRPgB61fhtC9kleZtvG8PPorAhbNFO3UeZLpEtHouNB92wiCFdwAACAASURBVBC0TqoS7uI1Fo7NVEN95ZBR8tKjkE5za/XfER/v3sTDIdKLofzdByBvJ+Vw9LQW0XS9RDXWPZT7YQJMQDcBFtF0M+IW6UhAsZJav26dQNXU0sMCQ8LRb8xVxMUliLDHKcPLwNpaOX8TfTbV+zb+vfVKfLZvbU1YW2nO8aQ47tSIaBGRcWjd65zorlxJO8wZryyaaOOz59cn2HbAXzT5vnZ+DOruCQsL1dxoJNQtWntfCGRVy6uG5nX1uoSwl1Gwy2mN1XMrI1dOVYEnKioe3Yf/gzdvo0WBgZljyqbH0iWdg8KAf/n9mAinqvNNDTTQks/ImAOj/GCUEJ8SvebJ7YBls6cgbx5Vr5Ad+w9i0+794tTq8vQoinGaQqJ8/R/Da8J0UOhK6eKeWDZbqnyoaGkholHOJApvjI6OEQIC5UgjgWDH6iUw1+GSOXvJSvx19oJ42J9Dol/5cipjPvLXaXivkkLuDAkHS4mINnLqbFy79Z942N+xapHKWpG32pT5S3Dpf9fEePQR0UhgJKGRbNH0SfiqdIlUbTFDRDQ6kSnvnXGz5uPyvzeEmEEFKPQxY4podD7Fa49CvShcmNY/ufn4PcK85WvRq1M7kJdlcpO9luxy5cSmJfNB/5vcKMyGio1Q4Q8qMDB/8tg06WfNlp0gsYFs5tjhqFFF2YOaMrSduXgZM72XiYqFZNtXLgYVQFA0SqPQod8QkNdg/rxOWDpzMhxzK4d7URuqSkrrQqZORKOQ9qGTZgjBnPKZLpgyFjlz5FCZO4mIM7yXoVzpkiKfoq4CDPrsF3Vttu79GfQfGXn20ouL5KaYLy8zimgkEpInKhmx1hRWn1KGhh5nrPtgSkW067fvYMSUWWLYdP3SPrVKJi77PPLH4HFThahOlllFNCra8vvxkyJFAr24o3Bsbfbu8gU8miB5xVrnc4bn8i1qwzrjwz/Cd2R/hPvcFW09V22Hrafy99nDob3w8b8bwrOsyMI1wiNL0ch7zG/MIHy8c1O8mRV51Qoqv3yNCgzAg97tQJ5iFBpK/VhkU35xFvMiFD6DuwsPOks7B5TYfAAWOZTvufqIaPER4bjTsSni3r8TnnMiN1oyb7S35/+G/1TJe9WxZVu4DByl8laZCiE8HNoT4Q/uwtzGBsXW74WNs4vS3NNaRFN0NPCeNgHly+gf8UGpQKiKM5mllRXcXQoYeolzeybABBQIsIjG28GkCCiJaF07om2Lpuk2vpVbfHDkryBxPhLS2rcoCE+PnLCyNIPv4w/Yuu8Rrv/3Wnzes4MHWjdxVRnb67fR+O+BVNlI0UigioqKg1uBbOjUWjms0sbaHFW+Up9TSu5jyMR/4ZtYFbPF9y5o1dgVDnbW+PAxFs+CwxETG4+vSqnmPKN8b4Mn/E94h5GVKpYLXdoUQpFCOWBpYQa/Jx9w694b7P71iRgfeeAtmlZBRRw8ejIIKzb7iD5cnW3Ro70HKpZ1EIIcebrR2DbvfYQ7iXMnsa5xXed0Wzs6kWL+Lfo3eZwUdE2fHwmKP2zI22Vgzy4oW6KY8KaiPFz7fjuCX/84IR4w6cc9eWQlF5/oQbfv8HHwS/yR06xBXTRvWB+F3FxEAv+rN29h2fot4mGXZFAqbU4V9ZJbWohodI55y9fgz7/PJp2OhIaOrVvoXOPQFy/RbdAIREZHg8K0+3bthJpVKoof/5Qz66+z57F9/0HBxj5XTmxftQS2ahKTX7t9B+8+fFA635V/b4BCRskoVK+gm/IP2uIehVXC3CjJOjEio/xuXn27o7CbK8hTkEL/KAn9nQcPRUVSMn1ENEoOP2GOVCWLhIihfbqDQorMzM0RGvYCj54+A1UezplD+SGBznH28lUVhvsO/o77vn7i75NHqYYDViv/lZI3lSnvHdmLkeby27Z1enkYGltEI6G774jx8H8aIJjS2vTo2BaehQuJPfnw0WNQTj7ahySCkRfVinnTVarJKoYcF3QpICoAVilfVghy9FBOAv76HXtw+56Ui1JTbj9j9PPvrf8waqqUx4fuMz07tUWFMqVhY2OFJ8+CxHXx9/lLSgUPqPqmunvGpl37sOOAlLCb9m+PTu1QrkQxEdpJc9mwYw/Iq1Q2dSIafbZ4zUYcPn5SNKMXCv17/IRyJYqLXG3kQXHngS92/fyrEH5yZLPFstnT0uwe/eFjuKgsTEITGeVA/O7rauJ893x8ceHqvzh07K+kOWkS0Shh/dMg6XeBbKGhYVizdZf4J4Xsfvu1std1/jyOKFZESsau6MGn+J1E9/QfuvUVbWgvdm7TMql/yg1J+1GXsEcvMyi0nswUQrtSeh9UggsIcZhEYjJ9Q/vlPoaMn4r/7ku/VUjEJoGpVLGiiIyKBuXK27hzL0gUli0zimj0XdW6ez+Qly2Zvl6+QeuWInSfVIiERKm8nXoiR4UqQlSLe/cGH25dx/M9WxDp7yva2H1DlTPnqIhJVCnzoVcvxEeGixxreTt0R45K1WCZIxfCH97H8x0bEPlUenlLXmzkzabOnu/ciODNq8VHNm7ucO4+ANlKlUN8TDQ+3r4uvMco9xiZ+8TZsKvdQKUbfUQ0Oihk+3qEbJVSSyQvciD+mJAgRMZ3Vy6Kf9rXaYh8XXrDxtkVCbExCPd9gMCVC4WARqap2qeiiFZw3ExYqHmRkHwSWQsV0RoWq9ievl8olN/a2gqHtm/QWvE8+Xlo37foIuUKpJcp9FKFjQkwgZQTYBEt5ez4yDQgQG+zKVE7WZ+fOqD9D83S4Czqu4yNjcea7b4gwUg2S0tzmJsB0THSAzWJF82/d0Hfn9RX8Lxy4yWmLrxt0JgdHWywbVl1rcc88HuHEVOvJ3kUJG9cuGB2rJilPpdbSFgkFq+9j9v33yQdRgKOhaUkgMlGoamThpVGNlv1YUHrd/ri1z+eJVXjNDc3Q/ZslvjwIVZpXA2/y48hPYsZxMAYjRW9d6g/TQ96xjiXuj7oYWn5xq3CW0vsFTMzkdOPQtlkK1PCE/MmjdMYTkZhhjMXLcPte9JDABmFnkVGRiX9O7utLUYN6ota1SqrnUpaiWj04DlwrJQbhYSHfetXqvXEUTcoehCfuWi5CKOUjdiQR51s9FZ00sghKOSmKk5TGzkBuiHrN3JAHzSuV1vlkHEz5uFyYsXC5B/aWFth0oghoJAfkaxaj8IC1MeE2QuTvNfUjZGEU3rYUTRa18YduxsyJdGWEsAn9zww1b3j9/gJeg8fJ8Y9YdhA1K31tc75GltEoxOScDN/+RrcvHs/6fzSfdAyySuFPviqVAnMGDdCVJlUZ5Rj7OfDfyAh8U5IYYIU5vz+/Yek+yB9TzTWsW+M0c/yDVtx8OifGnlmy5oVpUoUAxWfIBs/dCDqfaPKnwRAEslPnb+ksS+3As5CCCPTdG+l/UzeSOQh86lWKUSlUBInZSOBbe6kMRqvdZ0bRM8G9HuCKgS/fa8svsuHuxXIj7j4eCHmaxKsSCzb99vvep5Ralb/25oY5zVA/P9fkoiW0vtgcripEdHopc2EWQuSXkYl79vSwgJOeRyF5zhZZhTRngQEoruX5DVFRmGr21ZIhTS0GYVWBm9YjrCDe0BeVZrNDDmr1kChaQtVPLbkY979cw7+08ciIfrTdZ28P7tvG8B94kzATH3EBolTJEy9OPwLqVhqh0MiXb6ufUGho+pMXxGNvNDudGqK+PBwWDvlE1U+qTCAolH1Ub9xQ/DxluSFTmaeJSsSYqKREBeX+AdzODZpJQouqMt/oiii6VqPpPXzGgfHZq31at5r2FjhTVahbGksnCqF3OprLKLpS4rbMQH9CLCIph8nbpVOBBSr5+lKsJ5WQzp1/jl+PxEI/4APoLxi4ovUwgzFCudE9/aFhTeXJiMRbZq34SLa1qXaRTQ63827r7F660MEBIUr/d7ImtUCVSs4YlR/zSFkFM1z+EQgjv0dJDzX4mITf7CYASTiNfg2P9o2c4OVjvBUEvO27fPHnYdvEZPIRrAwA4p75ESbZm6oVsFRbW61tFovuV8KbyDhgzwPSIhZNX+GQW/pjDE+8mTatHOf8GgSb7sTk5aQ4EFhit9/943O8CXKmUYFNs5euoKAoGCRU4SAkjcHvVEf0P0n4S2iyUggunLjlghjObZ3q8Z2lM9ltcLbfsoRpssocTR57dSuUU2lKqiuY8nzYtXm7bjx3z28ePUqiQ2FhVat8JUQzbXlqhoweiIe+Elvt/W1Ef17qxXRiDF5He397XdJ9EwArKws4VmkEHp2bCfypXXs54XnYS9EpTdd1TlpPOQdsGXPAfz6x3GR905ee/qMvJYG9+qqEnpBokOTZDlV9Jnb9pWL1IbvmOrekfPdVa9UAbPGay5EIc+dRDQqZkE2pHc3UdBCNsqxR15RFcuUwnyFhwgK3aPrhuzQ9vVqRTDydqT1OXLibyEIKa4TCTuN6tZGx1bNNeYjlMdAgjJ5b92+7yMJcArJiUp6eqBdy+ZCMNUVqpjafmg+J86cF2MRAnXiOCifInl79uzUTtxDxs2UKuTR/DRVLaS+dh74Fcf+PiuFCCb2Rddn+5ZNYW1tLYQ2suljhqNmVc0FeMhLbuveA/DzfyqJZ4l9kXBO3mA/tW2lMfRQLrqgz3Ugt9HGmfbSsrWb8N+Dh0meOzQOWh+vPj0wa/EKkc+QRLS1CyXPPkUjEW1/YtisvmMioVJRRKNCE2QUAix7R9P9sFX3fuLv3Tv8qOSJNpw80e7e1zgmeRyKHtCtmzbCwB6fclfpO1Zjt0vJfTD5GEhEW5vo6Ucha/oUmVHsg8awdN1mXLl+A+9IQE3cfyU8PdCrU3tQkQzZg5m8eZIXAzLWd2ijDt3E90ulcmVEYR1NRpVk5fQBJ3+WPPB02XgKk792U3gk9e/aGc0b6q5mLfdJ1TWDNqzEh1v/EyGOSWZmJjzB8rbvipxVa+oaAqKDAxG4ejHeXTn/SWQirzJnF+Tv3l+t55i6TkmQC966FpGP/ZAQGyuaULikbbFScO47VCWcVLEPIaLNl4pIkOiXq8a3GscdtGF5Uh421+ETRaGC5Ea/t14d+w0hOzaKMFLZSHDL6uEpvOqyl1UN9ZfbCRHt6EGd7BQbuAyhPG26RTTFIkKaXohoOzGF0sv3HF1ergZNgBszgS+UAItoX+jCm+q0KSypceIPj+++rm7wg7ox50U50CgMMj4+AW4u2fTOf2bMMah8wScAL19HiUqiZLntrZEvT1a1ec40jYO8z2heUdHxQkDLk9sG5FVmiNGDzvOwSIS+iIJdLitRSMDGWnPRAkP6Tk1bCm+gHxrursphfanpM6XH0pvuV2/eCgGFPFVSYvQwQG8dHR3sNVbfS0m/GX3My9dvEBQcgoKuLiohjuk5NgqnpHWiB60ihd2NIrpGRUUhICgEb9+9E0IOhU3oUyTB2PM2pb0jV3YkD0bKi+Zgp19BFmMzUeyPxC//p8+EsEICGuWTUpd8XtsY6PvqeWiYEFvtc+VCPidHjdUt07ofKkryLCgENjbWcHV2VhsSrS9Pqk5L4ltue3u4OOcTYiCFe5JYR0bFRQoXVO8xqngO4hMYFIKXr1+LvvI6Oeq8xuq27qQUgqrPmCcOG4Q6tWpobUohvb6PHkvXpHM+nbkc9TlvRrdR9NjSh0F6jtcU7oP0O4XE8nfv3iNfXidxnZNRGDQJvXRfphDzzGokEFMKBE1es/rMi8IlSVSzzGUH6/wuMLe21ucwpTYkfEU9e4K4Dx+QpWAhlbxl+nZIHl8R/r4wt7KGTcHCIh1CRlrs2zeICngCi2zZYOPqruK5lt5jk/M8Ojo4YNfapSCvSkOM0g3Qi1Cypg3qYHi/XoYczm2ZABNIRoBFNN4SJkdArpxEPwwObl1r8BeFyU2IB8QEmAAT+IIJULGGDv28QOKMqXjMfMHLoXbqtEaaKnzSAZR7i3JwkRB6dPeWNPterteGRDTDVmfC0IE6RTTDeswcrSlHJnlWku1Zt0zkmfzSjV6MkOiryTuRxFSq0EyFP7RVaP7SOfL8TYsAvRSjHI9U5Klvl45o19LwfNFUzZmqOpONHdIfDWrXMq1J8miYQCYjwCJaJluwL2G4iuXjKaST3O91FAD8ErDwHJkAE2ACmZbA+cv/E/mpbKytsXnZfORz0hySnGknmUkHTmGBVPxk7qTRaitq3rpzD8MmzxQeYlQgw3v6xDSb6cNHhoVs00BoL6XU2zfNJpLGHQthuu8QkFdvSc8iotAMG0TxHfIyHdqvJyySeTKRNkshy7JHZbf2bdClbSvGxgRMngBVdqcq0xRlsc57ttYXHpomM2X+Ypz756oIX96yfKFJeISbPHgeIBPQQoBFNN4eJklg76+/Y+02qfpVjcoVRZ6aksWKmuRYeVBMgAkwASagm8DMxStw6txF8dC/ZNaUNPNm0j0SbiETiI6JEWIMeeZQmC3lK6teqbzIwRgcEioqGlIoJ+U2o1xr6xfNARUZYMtYApTTa/6KtbDNmlU8VCcvNJKxo8uYs5MA22/URCH2UuXljm1aoFzJ4rCwsERAUJCoxkoVpulz1wL5sX7RXJ3hxRkzEz4rE/hE4Nbd+xg+eab4w8q505Iq/xrCiIqndB00XBS/mTLSS1QVZmMCTCB1BFhESx0/PjoNCRz96zR2HzwkchZRMmRKiszGBJgAE2ACmZNAeHiEeBjweeQvwu/GDekPCwPzumTOmZv2qKnAwYQ5C0GJpzUZJeOn4hgN62hO3G3as/y8Rvfm3Tts3/eLeLmoT8Xbz2v2mmdz+M+/sGLTVsTEJFZTVNM0b57cmDZ6ODw9Cn0pWHiemZQAReaMnjYHdL0P69cTzRrUTdFMyHP1t2MnEPbiFfp165SiPvggJsAElAmwiMY7wuQJUKJ4ettKb8bZmAATYAJMIPMSoIeBEZNmwj/gGRbPmCTyErFlPAESOPcfPgoK7aRk7LKRd1q50iXQ56f2nHMr45eJR6AHAfrNuOuXQ6LiJXlYkpmbmYniAuSB81OblikqAKLHqbkJEzAqgbEz5+Pq9ZuienlK8qAZdTDcGRNgAkoEWETjDcEEmAATYAJMgAmkG4HIyChs2XMAfbp0MLgiZroN8gs+0dt37/H67VtQFTjKn8PGBDIjAQrbfPHqNcIjIpA/rxOHbmbGRfzCx3z20hVkyWKDKuXLfeEkePpMwPQIsIhmemvCI2ICTIAJMAEmwASYABNgAkyACTABJsAEmAATMDECLKKZ2ILwcJgAE2ACTIAJMAEmwASYABNgAkyACTABJsAETI8Ai2imtyY8IibABJgAE2ACTIAJMAEmwASYABNgAkyACTABEyPAIpqJLQgPhwkwASbABJgAE2ACTIAJMAEmwASYABNgAkzA9AiwiGZ6a8IjYgJMgAkwASbABJgAE2ACTIAJMAEmwASYABMwMQIsopnYgvBwmAATYAJMgAkwASbABJgAE2ACTIAJMAEmwARMjwCLaKa3JjwiJsAEmAATYAJMgAkwASbABJgAE2ACTIAJMAETI8AimoktCA+HCTABJsAEmAATYAJMgAkwASbABJgAE2ACTMD0CLCIZnprwiNiAkyACTABJsAEmAATYAJMgAkwASbABJgAEzAxAiyimdiC8HCYABNgAkyACTABJsAEmAATYAJMgAkwASbABEyPAItoprcmPCImwASYABNgAkyACTABJsAEmAATYAJMgAkwARMjwCKaiS0ID4cJMAEmwASYABNgAkyACTABJsAEmAATYAJMwPQIsIhmemvCI2ICTIAJMAEmwASYABNgAkyACTABJsAEmAATMDECLKKZ2ILwcJgAE2ACTIAJMAEmwASYABNgAkyACTABJsAETI8Ai2imtyY8IibABJgAE2ACTCCdCLx7/wFrt+3C8H49YWFhkU5n5dMwASaQGQkk0KATxP9NMjMzs8w4FR4zEzCIwMade1GrehV4Fi5k0HHcmAl8jgRYRPscV/ULndOVGy/xMTwWpTxzwckxi6Bw3/cdgkMj4OpsiyLuOb5QMjxtXQR47+gixJ8rEoiLi8PfF//RCqVera8ZWiYgEPbyJYZOnIHg56FYNH0ivipdMhOMmof4ORKIiIzEhav/iqkVLOCMovygalLLnJCQgHOXr+LUuYt4+iwIIWFhyGJjA+e8TvD0KIyu7VojV07+nWlSi8aDMRoB+t3ToksfxMTEYMpIL9SoUtFofXNHTCAzEmARLTOuGo9ZLYF+Y67iaeBHjB5YErWrO4k2i9fdx4mzIfihkSt6d/LI1OTED7grYYiMisd31Z1gZWWeqedjSoP/3PeOKbH+HMYSGRmFxh27a53KqV92fQ5TFXO4dfc+/J48Ra2qleHoYP/ZzIs80LwmTsOTgEDU/roaxnsNgKWl5WczP55I5iJAQm6n/kPFoFs3bYSBPX7SawIfwyNw8vxFONrbo0blCnodw40MIxAeHoFp3ktx9fotjQce3LKWRTTDsCa1jo+MQKS/HyIDHiP+YziyFHRHlkIesLRzAAzw8ov7+AERfj6IfPwI5lZWyOLugSyFisA8i/RiXZ3FR0UhKuCx+Mg6b35Y5MipeRYJCaJ/Mstc9rDKIz1ryBYT9hyxb9+oHG9mbg4r6ts2m/SZAXMir8eowKeIfOKP6OAgWDnlRVZ3D1gXcIWZDs/pyCePkBATY9CqZPXw1Di+c/9cxbSFS2FpaYE5E0ajfJlSBvXNjZnA50SARbTPaTW/8LnIQsi4waVQq2oeQUMW0do2c0O3doUzNaHjZ4KxZP0DMYcfm7mheyafjyktxue+d0yJ9ecwFhLRmnXuqTKVuPj4pL99LiLas+AQdBs0AvEJCSjhWQQr507/HJZQzGHyvMU4f/kqypQsDu9pE2DJoZyfzdpmxomkVESbs3Q1Tpw5J6Y8d9IYVClfLjNO36TH7L16A46cOCXGmDdPbjSq+x0K5M+LuLh4hL18Bd9HjzFllJdJz8EUB0fi2Yvf9iN071bEvnurMsRcNeugQJ8hsHZ20Tr8hJhohB3cg5AdGxAfHq7U1sohN/L3HASHBk0AM9WXz+E+9+AzQBKs3cZMg0P9JhrPlRAbg5sNq4vPHZv/CJchY5TaBiycjpfHDmk83srBEbYlSiNvxx6w9SyhU0yL8H2AoA3L8f5/qp7vVo5OcBk8Grm+/pZUObXnvNetFaKePTVo6cv9cRFmVtYaj9mx/yA27d4Pu5w5sXHZfNjn1CI6GnRmbswEMhcBFtEy13rxaLUQ6Dv6CgKCwjFzTFlUKOMgWi5aex9/nQsRAhoJaZnZjv0djGUbJRGtdRNX9OxgmGfdk2cf8efpYHE8iYwliuZKEY5/rr3ArbvSm7a2zd1gl1Pzl22KTpABB33ueycDkH6Rp5w01xsXrkjhWBklolGoxbrte8QYihZ2R4PatVK1Fs+CgtFl0AjRRzGPwli9YGaq+jOVg/++cAkzvJfDytISG5fOh0v+fKYyNB7HF0ogpSLarMUrcfLcBUFt9oRRqFax/BdK8NO0jXkffOD3CP1HTRSde7gXxIo5U2FjY/PFM04tAPIaezi0FyL9faWuzMxgmTMXzG2zIfp5MJD4UsrMygoFx06D3bcN1J4yIT4e/pOG4d1l6RqgfswsLUF/F30k5q9TJ3pRcyURbfRUODRoqnFqJNbdbFRDfO7YrA1cvMYqtVUS0dR5mynk0rOv8z3cxs4Aeampsw/XrsBvwlDQOUkks7Szg41LQcEm5kVo0rxyN2kF12Hj1fahJKLp6f1W7ugFrSIavVDrM3wsHj0JEB7ck0cMSe1W4OOZQKYkwCJaplw2HrQ6ArIQsmhqBRQvIr0Z8V5zHyfPh2BAt6JoWq9ApgYXFR2HoyeDEREZiyZ1CyBXTiuD5nPl+ktM9b4tjhnU3RON6zobdLzceMMuP/xyNED8c+38KiLfXGa3z33vZPb1ySzjNwURjfIqNenYQyD77uvqmDRicKrxnb7wD+4/9MP3db5BITfXVPeX0R1Ex8SgQ98heP3mLdq2aIp+XTtm9JD4/ExA5OVLSThn6IsXOPznSTjlcUTjurW5OAYAY94HDx79E8s3bBU7dM7E0aha4SverakkQALXo3GD8f7fy6KnXNW/Rf7eg5DFTUpYLzzUft2HkO3rQOGW5jZZ4LliM7IUKqpy5sA1ixF2YKf4u23xUijQfwRsPYsjIS4OH/+7gWcrFiR5Y5HnlmOLtkp9hPvchc+ALuJvbqOmwOH7ZhpnZ4iIVvrACVhkl3Lk0Viinwch/O5thOzciOjgQPF3p7Zd4NxHVYSKCniCBwN+QnxEOCztc8Nt+ATkrP5N0rgiH/vh8azxIgSWzH3SbLUioyyi2RRwRZGFa/VateQhquoOunL9JsbOmCc+Ii9uDuvUCy03+swIsIj2mS3olzwdWQhRFHZkEW1U/xL47uu8XzIesIimefl573zRl4bRJv+5imhGA2QiHR356294r1ovxIb9G1eKsBQ2JpDRBFIqomX0uE3x/MYU0Zas3YRDf/4lprl/4yrktrczxSlnqjGF378Dn0FdxZhzVKyKwnOWq/XIen3yDzyZM0m0sy1RBp7LNyvNk8QoEopIpCIBreiSjcILTdHI4+1B7/aIDg0R+c5K7fwd5rafXv4qiWgjJ8OhYXONLOOjo3GrseyJ1houXuOU2ip6opX57TQssmVX6Ss+KhI+/X9C5FN/8Znniq1i7Ir2eMY4vDlzQuQ8ozlRCGhyi3v/TsydcrBZ5rJDyZ2HYZ4lq1KzJBHNzR0lNh0w6h4ZMHoS7vv6Cc9X8oBlYwJfGgEW0b60Ff+M59tn1BU8Cw7H9uXVkdtecrVfuOYeTp1/jikjyqBq+dxqZy+8q83UZxSgzzR5QMte2YZ+TsfFxyfA3FzKYaDreHWD1tMrW6kK+9Ubyp5ojeqoeqLpM5aNu5U90Vzyq3qi6Ts+mhvxTgcPzQAAIABJREFUkDnre5w69lLZeeorAVRuXt++6LCU7h1tl1NkVDTO/nMFkZGRwiMoR/bEhLIZcA0SE5mLtOfU58/QNjSJ76d+9O2Dzpv8nHJfFBZgnjgWbf2p60PrWNWcU1N7qanh81LXX0pENH3npq2d/BmNiR4em3aS8rXRvps4fJDKUPVhrf6+Y/i+SbwsM2zvJJ8HseoxdLQoJlC9UgXMGj9SrysyOX/6t7x/FXlq+rsh15YIR9JrVMqN5DF+uq4Muw/KvRmjH9U+UnjfSbw+NbE25H6mdB9MIeMULIuG3x0K9+TEsegroile78k71+e+rPhdoOm+bozvDGOx0rcfY90Hk/OdOMcbl/53TQzjxIEdSd9ZiuPSl7um7zzFNVF3z0rtd6j09a3muzjxb0njSqfrInTfNgStWyam6j5lPuxq1dG4zCS2kehGYY9lfj2tJIA9WzoXLw5L4lDx9XtEEQF19vbCafhPke71zr2HwKmd5HlGFv7gLnwGJnqi6RLRoqJwq4lUeduxWcpENDr2/fUr8Bs1QBpP36Fw+rFz0niigp7hXtcfxHdm7kYt4DpCEhHVWdgvuxG4ylt8VHj2MuSsIgl8sqWliPbz78ewctM28Xty6/KFcHHOr3Gc/AET+BwJsIj2Oa7qFzqnrfv88epNFAZ284S1tZRjgHKA3fV5izZN3dSGHZ6++ByUayxHditM8FJ+ExQUEiFykHkWzoEeyfKPXbv9CvsOPYWFhRmmjyor/lfRzlwKxR+ngsSfxg4uKfKG+Tx6j4v/C8N/99+K/5++IJ3yZMGIviVQoqiyJ8TRk0E4+0+oxpWsWysf6n+jPYfPhathOHxcchkne/chBo8DPor/v0B+W+S2U81l1qqxK6okExu3H/DHnQefEr4Gh0Yg7GWU6KeYRw7YWFuojHNEvxLIk1t7zpDL117i7OVQweJ5aARcC2RDEffsqFbREdUrOmqcO+W9W7lZqo7Uv2tRFHTJhmu3X+PXYwF4+Og9PoTHIp9TVrFuXdoUQt48mqsyySdJyd7RdZnRD++LV6X8WIULumLDYsn1PT3tybNAHD99Dj6+j+DzyF8kQXZ3c0GJoh5o/0Mz5LbXXWmRBN8/T5/Fjdt3xFtHetAr6OKCYkUKo2rFr0TFRm02ZsZcxMTEonG971Dvm69BY9r76++4fvsOwl68RG4HexR0dUGn1i1QrlQJla5CQsMwf4UUhvB1lUpo3bSh1vP5+PljzVYptKNp/TqoU0v5R6V8MFW0++2P47j30Bf3fR/h48dwkUPM06Mw6teuCc/CUliJIWaoiEYhEXsOHhan6NGxLUoX91R7umu3/sOOA7+Kzzq3aYkKZT+9lQ4KeY6Fq9YnHUfFDW7fvS/+bZcrJ9xdVRMyVyhTCp1//EHlXHd9fLFhh5RPTZ1RPiB9KwbS8Rm9d9TNQTG/EeVyoZwuuuyff69j329HRLOZ40Zg295fcPF/10DsKbyVwkGLF/HA2u27cObiZVDhCXc3V/Tq1BaVtSR5p0faS1ev4fSFS2IPhoSGwq1AAXh6FMLXVSqK/a6PvX77FvsPHcXNO/dAOezCIyKR3ymPeKhpVK82alappJdwbox+aP9Rfq6/z1/C02dBeB4ahhw5siO/kxMqlS+LNk0bImcOKcRJmxEbSuR+5dpN3Hnggw8fPiJvHkfUrlkdrRp/j3sP/bD/UOKajB0BW9v/s3cV0FUcbfSShAR3h+ASnKKlQJHiWvgp7u7u7u7u7lDcC5TiUCju7gQJEuIJ/OfOZsO+9/ZZBAKZ75yehrezszN3Zmd37n7f/Qw9MLR133/0GNv2/iVCku8/fIwkiROJ+zt3TjfUqFD2q4Y/cs4wPPDqjdu4++AhkiZJjCwZ0qNmlQpImjiR1XDOqfMW4/EzRdtUzzo0b4zMGdKZPc51hOtJ2jSp0Kh2Tcxbtgr/Xb4Krof5cmVH97Yt4efvj7lLV4n5RG/NXNmzoWPLJnCNxLqB4bUOUkutb3CYmgrivYePwEy+tHy5cuhiO8rCHPT28RH35+XrN3H9lqL/lTZ1KlQuVwYVy/yK9Vt2iDFImTwZendsY1J/WJ+hrJDP3ekLFC+uLq2biefC2QuXsGnnXvF+4OnlJa7vljmjeBalSKYk54ooezJjPF5v3yiqzzxlAeLkMZ9V1n3dMpAsoqUfPA5xcn/R/Ltar7LQB6MnFz26zBnDR6+xrMdrxM6VD1mmLQopqiXRSFiRuDJn9CK7VKW4OJy4ai24djPUIrPFE43nMkzzUvWSYh+QsHR5pBs4JuSSr7aux9NZExVspi406K9xuwTh1kR5lif7o6Eg5LQWkSQa5RD+aNURnz59QpM6tdCsXu2Imi6yXolApERAkmiRclhko74WAmcvemDIRCVl+cYFxRE71hc38F0HnmH2sluIE9sJ6+cVM9iEkHRZv/0hMqSNg9ljTDc6m3Y+wpJ190S988YXws17npi56CYCg5QvgVqbPrIAsmQw3FTQ2+vPXYrumJ41rJUe/M+Sbd/3BPNWBgu22ghopxZZUdnIQ23UtCs4cfa1jTUoxRZMLAw9DzUe8/IOxIJVd/DXkRchdZKC1CJTtVxqtGmYCU5OpoKrN+9+QPehylfhIT1ygWScmjDBuJ4YLo4Y0DUnCuZREk18LeNX3aoNW4jNtGobF80WhNHXsoNHT2Dy3IUhbVBpXhVnbjrbNWuEqmVLm23SB09PjJsxDyQRVDPGuNJvpdC5VVPEMCO0XLFeU/j7B6BO9SpwTZMa0xcsRmBgkPC00Y45v2Y2rfs/8TJmbG169sed+w9FGM36hbPgYEaIl+epoTf0cFs9b7rYeBvb3QePRJp2Eg56/aLYfNtmDcVm3R6zl0Tbe+ifEIJwZL+egjjRM5ISFA+nDezeEb+VUL6E07jBa9XdUNzYWpvLFKeHmqlWGsd5wGjl5V3PSHJOHWn+q7j2nMgyd4z7QdJywUplQ7Zl2XzEj2ed0CGZw+x8tEI/5cG/5y8ZzN9YMWMKovzKjVsGvzs5OWLp9Ekii5+xkbSdvXQlOAf05iB/+71SebRv3kgkPzBn+vd5NPpWhpyS0y0rxgzobdEbNjzqcX/1CoPGThHkEE2sOfQ0pQdrcGuI1ZBeXSxmkPQLCMDEWfNx6OgJXWy4jjID5Z6Dh8XxrcsXIF5c07Apet5s3LEHi1evB8kRtU3adSdPDjdxLyT5CmvzpWs3MGzCNLz78MFkOElWVSv/G7bu2S+O/a9qJV3CmgL3JILN2ZQRg8wSPTxHTUKQLElixIwRA4+ePDVYh0novXn7Dh7v3hnMZRKyS6ZPiLQZbMNrHSSBWKleM7P4mjtgbg4a3xPGc5BrKucp5wYJ+cXTTD+2hcczlORdx35DRPP5IYDkPcPa9e6JGDFcMKxXNxTOH3FZXt8e2ouHY5RkDeZ0wawNAnXDrjf/nyiWvGFLpGze3uIpvB6vy0QFwqMt+J1FG1rq2mMQElf+3Ww94UWifQ4MxKVqJfA5IABx8xdGpglzQq55f0hPvD/xjwhLzbPjiEWRf5704fQxkUDBKUEik7DPiCTReG01pJMfAGeMGWZtyORxicAPhYAk0X6o4ZSdsRcBemfVa6dk9Bk/MB9yZ/+idTF25lUcPf1KHJs5qiAypf/ykj5iyhUwS2XF0inRpWU2k8tqSbTihZPi2JlX4oU0VYqYSJk8JmLGcMRHr0ARfjp7TCFB1GmNXmTnL781+O29ZwD4O80WEo2edHcfKl9PaXceeGLjDiXVNdv9Uy5TYilLhjjCi0tr12+/x2sPZgdSjIkaqK9Ga9Moc0jorPacgnkTiT4aG18Weww7DxJhtEL5EqNMseRIlsQF9x564a9/nuPWfU9xjL/3am/qmaQl0UjUEcPcbglQ6pdkSJYkBjze+YMehuevKPjRE406ec7R9TMgmTQynH4YMn4qjp/+V2xQsmRIh/mTx4ZTzdar2bp7P2YsWiYKJkoQHxXKlAQ3i05OTrhy/abw4KC3CommicMoCmv6dd3Pzw8tu/cT3jY0iikXL1IQadOkBr29Dh8/gas3FZI2R7YsmDlmmK63i7oBYPZD1pUyRXLhIZbONTW8vX1w/so1sRnm10xuJBdOGWviPbVz/yFMmaeQGJayz3GjXLtlB3h+9DKr08ENfqd+Q4W3Bcm4KmVLC1Fckin0FNhz8G+4v1Lmd/2a1dC6cX3rgAeX+BYkmpe3N85eUBKG0NivcTPmir9JntSuWsmk/dxAZ89qGvbCbFv0zjM2Ej0BgYHCU9AWEi0yzR3jvvQZMU54YJBcXTtfCSeyZloSLV2a1Gj0x++IFSMm1m3dIeYMjYRZs7q1hRfQmfOXsHnXXvE7PSc7tvgSOsTfSLJ37j80xCvl5wL5ULZkCSRPkhgkePceOiw802jlShZH/65K2I+xkbTrOWSUGJsE8eKiVtVKYlxjurjgweOn2LJ7r6iPRq/R0QN664aihUc9/GDQecAwQaBxXalUtrTw8kuSMCFevXkjQtv3HPwHQUFBgsybN3G08HzRsxGTZ4DJLGhJEidEmeLFkMstiyDjmf328IlTIaFpLGOOwJi3fA02bNsp6qHnDceC/3/+8hWOnzkrvAZpbAfDkbg+RpTRE6hNj/5irGhFC+VHwby5kShBApy7dBmnzp7Ha48vz3xzJNqaP7fB/ZXhR627Dx/h2s3bol5bSTTRhoL5xVrs5eODBSvW4rWHh6iDJGXLBnUQP148MY/PXVTWlxF9e4hnQGS08FoH+Rw6eupfgy6u2bwdt+8p+lX0XtUL3eQHEOP5w+dR44498PK18jyhhym9QjNnTI83Hm+x59BhXAt+hvK4NRItLM9QLYnmmjolHj99jrw53PDbr8WRLGlieLx9h0NHjuPspSuirfREWzZzEpyj25fAyta5EeDxBtcaVsfnAD8Rppmm2wDFA8wOqQkSTSScxP09eBwSlCxr8fLua5bg+RKFrHJbvAEx0mUUfxuSaAORuLKpl7ZaMRMeXKqqZLzWy4ppqyea962ruNVB0YRL8nsdpOnUJ6TtN9s2gM/dW3BJnRbZl2+2FVLdchFNotEzdsf+g+LdbfvKhYKYlyYRiCoISBItqoy07KdZBFr2PI3n7j5o1yQLqpf/ksGzQYcTePdBIY9IFv1e8UtYVIvup/DilS+6tsqGCqVMdQC0JBrPJ9nDjJh5coRekPbew4/oNPCsaI8tJJpxhyNDYoFt+55gfrB3XLO6GVGnWlqDZgYEfMK4Wddw8txrsRGbPbagCNfUmpZE4+/tGmdG9QqmIWuT5l7HoeMKAdS9jZvV8NfwvkUCAwNx8ux5+Pr5okSRwuDX3a9hJJAadegmiCQSBZOGDTTxhHn63B3t+wzERy9vkFBZt2CmSdNWbtyCpWuVcAu9DIbs39jpc/H38ZOiTL8u7VG+lPJyqTWVRONv3FQP6NbRxJth94HDmDRngTitQulf0bdzO4M6uEGv3aqDIN1+LVoYw3obhiyohbkppocZjYRB0YJfwj7UMj2HjhahpPTuoQdKiZ8Nw1G5kew7YjwYAmbJk0hvLL8FiWbcjvAU1FbrrtaoFbhJtZVEi0xzxxifyg2aC+9MjvvwPt1tuiW1JNqscSOQI5iApHckvSRpJGN7dmgdUh+zLDL0uXD+fBg36MsGiQUYQjVnyQpRtnWjeqhfy1DImpvvkVNm4tjps2IdXDRtvG5YrupVxHm6cPI4QUxrjYQVQ9MYvkebO2EksmXOZNLn8Kjnr3+OivWA1qZxfREubmxaMpzh2y0b1jUpw/uOnpX84ELSYNLwAUiWxNCbVHstVqBHot28ex8d+w4W5PwvhQpgaK8uiG5ECGi9Eru1aYHqFS1vwm2aLGYKjZoyE4eOKWtlq4Z10eB/hiFj9P7q1G9ICEFmjkTTq/7PnXswe8lKcchWEo0egVuXzw8hfrR1cI1m6D2NmT/rBWcPNDeuYcElos4Nz3Vw4JhJIZpoB/9cbVNoNPvFEGI1hFJvDpJMnzp3UYhHmDUSjXWG9hmqJdFYT6eWTVCriqk0wtjpc/DXP8fEsPTp1BYVy5SMqCHCu6OH8GBkP+FFRYudMy+S1W6AuIWLw8GFciOWlSHf7N6Cx1NGi3OthT2yzJvdW/F4yiil/OT5iJNX8fz2vn4Ftzor3oeu3QcIcsyciTDMakqWzNCSaPRCu9unAz5eUiIqMk+ahzj5vpDTV+tUAElGayGqtgzMl+ycaZFl+mKLp9BDTy8RgqWTSKCRSKPJLJ22jIgs8yMhIEm0H2k0ZV9ChcCE2ddw+ORLQYaRFKM9euqFdn3/Fd5ndx98FDpdQ7orOkQ+vkGo3fqoEMOfM7YQ0ruaCsZrSTTqoc0YVQBJEoWNRPneSbS37/3Rssdp+PoFIW/OhBjTL6/uR8c3b/1EOf+ATyj1S3L06WDojaYl0UoVTYY+HfU1StQx5JhRE69FPeWr449uC1euxdpgnS1zRBIx2LB9F+YtU7TDVs6eakC0UeuiYYdugmywpOdGr6d6bTrj/QdPoeezas5Uk42qSqLR22PpjIm6X7a5YaYHGa/rliUT5owfaTJMMxctw5bd+wX5tWHRbN0wPIYiMiSRxOCa+TNMvG604Yo1K5dH51b6YTta3aySRYtgaO+uNk0bSaJBjGFkmzvq4JEIJCFI0/MQMzfIWhJt6fSJIWQVw/JqNVMIX+oIUa9Ote6DRwpNKYbHzZ/8Re+GYXKNOnQX9xY9ICcNG6C7KSeZy3L0vmL4LsN4ja1Jp54iJJnkGdulZ2yD6pnIcGm9TXF41HPgyPEQsq5d04a64ZUkDao3agVqRBXIkwsThxnqCbH9KqHHvy1tygaOnSRC0mh6JFq73gOFxywzr3Ld0QvbZXva9hwgvOeSJEqE9Qtn2kyQ2LQgBBei10/zLr2EB2LuHG6YPkoJqzM2ahKSSFPmp344p955oSHRiMvmZfNCqtN+gGBYllafsUytBqJc7WqV0aH5FwF0ezD42mW/NYlG8rZBu67CC40f0DYtmqOr20fCvE7rTuIZao1EC8szVEuiUSd0UHfThDMcIyZcad5VybRIIpzEaUTa279248ncyQj68EV3l5kzE5T4DYnKV1X0wMzIN7zcsBLPFigfzbLNW42YmU2jQrRtf3toHx6OGSh+yjBiMuL/ohCEBiQaPeKqWiDRvKllppJoNeHaXalPNQNPtK1/G5BSzCDqff0yni2eDa8rF8Qp8Yv+igwjpxjUcbl6SQR5e5lot4VmHFQSzZZziQdxsce071Ra8t2eOmRZicD3ioAk0b7XkZPtDjcEVO8o6pJRn4y288BTzFl2Gw1qpseGHY8Qw8UhRBdNJXGot7VpYfGQLJvaBmlJtNYNM6FmJdcwt/d7J9EYijp6+lWBQ//OOVCiiH4oD48PnnAJ5y55iNDXxZOLGGCnJdGa1cmIOtUNvdnUwoGBn/B786Ni41KsUFKTxBFhHpBIWgG9OKgPY45ICnnZe/ocS9ZuEP+kXpk2vI+hVAypoln7Gr1k7Uas2rhFlNXzdFFJtIL58mDCEPPaXV0GDBOaUnHjxMG2FYpXmtYePH6CFl0Vjx6GxxknGCA5Ubd1ZxEuZkxoqPVMW7AE2/ceEBtlEn7mwslYvuvA4SJUjxugXauX2LS5liQaRBheZJs76vg/ef4CTTr2EP8kocT/bDFzJBo3vjWbtRVVmCPRGN65QBPKfeTkGQybOE2cYy2xAQXFqb+WKkVyMV+NbeiEqSL0jMTy7PEjkDmDZZ1Mc30Nr3pswVLVNzTnAUtSnsQDNbhWzDK/oWOyEVVPzphEowj8700VgXZ6l9HLzJyt3bwdC4OTaVBvkR8DwtsYrj5xtrKm0fuVmoR6Zmt2TuNzw4VEO3kawycqhIQ5Es0eYi+8MbS3vm9NomnHskq5MujZXiHv9Uz1WrVGooXlGaol0fQ8IdV20cO8Yt2m4r3JHm9de8dHWz7w3Vu8WD4PHn/tBsMltRYre264du2nS5BpM3zaTaINn4T4xUqJS3ldv4zbnZuLv9N07S+ybpqzT3aQaM4pU4tQVRoTGzABAjXQVItb8GdkGD4JDi6GIZARRqJZCZUVhJ6dJNrVG7dEGD+NBDuJdmkSgaiCgCTRospIy36aReD67Q/oOfw/kdFz86ISghRT9dAoXL968wPhjTZrdEFkTBdHiNhPX3QTudwSYMKgfLr1akk0lmHZsNr3TqKt+vMB1mx5IGDo1sYNcTRJHIyxIcb/Xngjsp5uW/qrAVFpK4nGOukx6O0ThDzZE2DcQP2xCuu4RKbz6dFVuX5zoYtF7Rpq2ITGVmzYjGXrlLTxy2dOBjVUzNmZ/y6g36gJ4nD/ru1RrqRhSKetJJo2m+mhzWt0L9dt0AghwMwskdRO0xqzn81dtkqEYDI8lVpDxkb9KGqw8dimYG0Uc/2i+LyaOZP1cdNvzSSJBkTWucOxC+0Lf3iSaLyviBGtd6e2iBM7ltlptfvA3zh97oLQm9m3frlJQg2GafYfNUHobDk7R0e5X4vj54I/IXd2N6E7pqfdpHex8KpHrZtENrF2f+OB1288hJeNcN0GsP+fo3j3/oNuGLl2A89wQno2mDNLJNqFK9fQY4gStsUPBDmz62e95XGSC+p9Pm3UEKEdGd7GxAar/9wmql09d5pZ8l6SaOGH/Lcm0XhP9RqmeKAyzJvh3uYsvEg0S89QW0k0trFqo5ZCOoGZSBke/LWM3lfvDu2Dx8E98Lp6MSTMk0RUqnY9kLRWPYOmvNy4Cs/mKx8kss1dhZhZLN+72mQG9P4iaUQzJNH6IUk181km2UaSXDQmIGAiAq1pPdHM4caEBmk690WiCtV0NeAigkRzTpEK6YeMsziUjrHjwiW1fR/8qfXYvIviuUhZAsoTSJMIRBUEJIkWVUZa9tMsAgwbrN3qqMicSQF66pc17HgCHzwDsG5eMazd+gBb9jwJ0UWjphe912pXcUWL+qb6MryQJNFM4R459YrQOrPXlk37WSQMUE2SaOYR1OrXWApXtDYGo6bOEpnxuAnfs26ZRXHhR0+foVnnXqJKPZ2j8CTRqL82crKi38YQOYbKqaZ64FkKv/yjZQeReY6aVtS2smQ79h3A1PlLRJGJQ/ujQN7c1mCDJNGAyDp3OHin/7sgSCcaPUPoIWKLhSeJNmT8FKF1Zq8xCYJeplmGNE5dsESQVapRRy1rpowokDcXShcvigzp0lpRF4IIjQxrPX7+Adi0Yzd476hi6ub6qeeJpvUUtJbUwxKJ9ufOvZgdrDlnD87UYqQmY3gb1yyuXVxPSYaaS2AgSbTwQ/5bk2jaNWPc4L4Ws9FKEs103P2fP4X7uuXw2LNVeHExpDPD0PGIX+wLGemxdzseTVKe41qNM3Oz6M2uzXg8VSE2tRpqXtcu4XYXxVs1TZe+SFL9D7MTMcjrIy7XUDzYrJForj0GwiHGl0Rdbw/uwYfTxwVxlm3+GsTMmEX3OlfrV0bAq5eIlTU7ss5RtA5DaxGdWODVGw/Uba2EBlevUBbd2pr3+g1tH+R5EoHIioAk0SLryMh2fVUEugw+hzv3PdGvUw6hcUY9NHqd0fvs9Pk3GD75MooWSILB3XNhwNiLuHD1LQZ0yQlm3tQzSaKZokJvP3r9cYOXKEF0a5qxIRWMG/gTUiX/8iIiSTTzt4Z2ExoW/Rp1o8/slfs3rDDxgNG24MXLV0L7haZ3zfAk0eipUrdNZ6G7VbNyBXRupWS30gq8W9JRqt64lUimYMsXdoaKcaNOG9W/pxAnt2aSRAMi69zh2DGDYaf+Q8Uw2hN6Ep4kGq/Pdoh1MBG9JS2LZ6tzbuqIwSYJQtRj/gEB2HvwHxw7dQaXb96Cv5+/yApMI3HDsKxOLZsiSaKEFqdwWOph+NfwidNCMhsmSphAeMMmTZxYZAhWiaMlazYI8Xw9Eo3ZYVt17yva2KROLTSrZ94jxBKJtmj1ejCLJY3aX07Rbcu62bpRXRNPWmv3vC3HVQ8h4VHI9dRMWJUk0WxB07Yy35pE27J7H2YuWi4aay3ZgyTRzI/pu8P78XDsYFBPzCl+AuTa9FeI9xYJqXsDlXePdP1GIGFZy6GEL1YsAP+jZV/6J1xc04m/DUi0zn2QpEYdsw0K+uiJy78rRB6zibr2HGxQ1lJ2Tt9H93GjVV3hYZegRBmkH6p80DG2Wx0aw/vWddB7LMeq7bZNeDOlIppEo95j085KhlQmS2GosDSJQFRBQJJoUWWkZT8tIjB72S3sOvAMdaunQ+JEzkIPrWalNGjdMDO8vANRt91xxI7lhHVziwkvNWbtXD79ZyRNrJ/OWZJopnBPmncdh465ixBNasm5ODuGalZKEs08bIFBQYqeyadPQneH+juhMcNQxhkm2fG0dVK4nCLqtO5tW6BaBcMMd+FJovEaamgUtdP+XDJHbM6ZmY66QNRRWj5zktkwtg59B+PG7bsinIphVZZs+fo/wf9oy2ZOQtrUqaxCaS+Jtv/w0RDR9xF9u6N4EcNMoeoFDx49LgTXaRSYp9C8OQvPzaN6DXuyc0bmucOstI07Khk5v5UmGjNYMrskCZWdqxbBxSVsCWeM5wFDuS9fu4H/Ll/FwSMn8OrNG1GEekvTRw+1GD6qrcveerSJSuiRShLMOBsm66eQ/+37D3RJNO3crVy2NHppsp0a99MSiabVILPVi9TqzR2GAnOWrhIeerSNi+cgcUJ9eQdJooUBZKNTw3MdDE12Tq3gev+uHVCuZHGznYtqJNrnAH8Evn0r8HCIHdtqRsj7Q3ri/Yl/RHm3xRsQI52SJCrgzStcrVtJ/J20dkOkbmc52/KDEX3x7shBOMSMhdxb/0Y0R+UdVJBbLRTvs5QtOiB5A/PeVP7uz3GtoZJ5OFmdxkjVxjDpkCUSjeeobaA3mtvCdYiR3jSahckPmASBZfJs+wdMtGBqu1ewAAAgAElEQVTJ3u7fhc+fPyF6suSI+1Nhg6IRTaLdvHMX7fsoRKI9H6bC706XNUkEvh0CkkT7dtjLK0ciBA4cfYEp82+gSP7EiOniKLJ1Ug/t5/xJRCu7DTmHW/c8MX5gPvQdfQEJ4ztj9exfzPZAkmim0Py56zEWr70rDhDH3NlDpxMnSTTLNw5JApIFxlkB9c6ihhrNWDtJ64U1fkg/FMqXx+xFtWGPel/cw5tEoxdLw3ZdhfDx0F5dhbfLH606Cp2l9s0a4Y/q5r9GM0shiSvqpm1bsRAxY+iT4OysGoJFsoMhrU7BL9yW0LeXRDt36Qp626Cb8z2RaJF57lDnh3o/tPDIzhmaxAIbtu3EvOWK5t/UkYORN6dh9mF7Hovm7l+1Dmb+m7ZgKUgq0bq2aY4aFcuZXCI86lGTIKRIlhRr5ikC9XpmiUQT49KivfA0zZ09myD9zJklEk2bXdcestQe7O0py2QmTGpCs+SVJEk0e1C1XPZbk2hamYNGf9REi/rmQwSjGonGUM1rjWuIAUxYujzSDfySvVhvVLXaZ+n6jkDCcl+e8SS/SIJRyyv7ciXBkZ6RuLvyRwXQkyxuwaLINE6RhaAxXPRytRL45OeHhL9VQrr+ptnB1bLWvN+skWg+d27iZruGoroEJcsi/WBTnTJtmGrGkVMQL1i7Ta9fvo8e4EYLxWM3RaNWSBGcLVotG9EkmvYdRmbnDL/1S9b0fSAgSbTvY5xkKyMYgcfPvNG2zxm4poolROwfP/XG+vnFhPcZbcm6e0LnrGrZ1CJzJ8k1kmzmLDKSaLfve6Lr4HOiyQ1rpRf/hca0ZBjF+inab4tduvYO/cYoab0ZBstwWEtGfkcv6uV7I9FIU9kWsGULitbLjJk2GweOHBcFKb5PEX49O3vhEgaPU1Krjx3UR4Q4qsZMmC279QU318UKF8DIfoq7vp6p2fZcnJ2xYdEskV1Ta+FNorHugWMnCQ2nwvnzoUaFsuLfFFbfuGi2yfW1bdm29y9MX7BU/NSxRWMw25yeebx7j/ptu4AkhFuWTJgz3vxLtfZ8e0m0Zy/c0aiDdc8o7Sbcmica21OlQQtwE0mChkRNWM0eT7TIPneqNmwJbx8fq/Nai1l4hnNqRe8t6fep1+c9qJcg4OTZ85i3fJUo1rpRfUEm65mW6KtYpqTItqu18KqHWUp5rZxuWTFzjJKtzdjoIdu4Yw+QLDKXnbPfyPE4c/6i6DO9Suldqmf0zCS5TDPOzkkvuuqNW4v7lzpyS6dPFFl2zZk5jMN636jna0XdLSVM0BIv9mTClNk59UcqvNbB0HiiUXqgZrN28PL2VjJlz5tuVhahTqtOeO3hIbxFF08bb9KZ8HiGfo3EAvbcR6rul2PsOMixZqdFb7Qn08fi9Q7FKzzrnBWIlfXLu8qLlQvxYrkiu5Bp7EzELaSf+dZj7zY8mqQ8xxmCyVBMrd3q1BTeN67CMW485Fi5FY5x4ulOKoaWUtuM5rZoA2KkV7ziVLNGorEcQ1BVbTS3hetN6gh864GrDaqCxF/8X0pazJjpvnYpni9WvNSzTFuM2LnyGrQnokk07UfUsH4UCq/1VtYjEfhaCEgS7WshLa8TqREgYfNHm6PwD/gssoild42DGaO+aCCdu+SBwRMuCQ+0t+/90bROBhH6ac4iI4nm4xuE/7U6KpqcN0cCjB0QumyVqkYc67GXjBs47iLOX1Hc+Jmhs/yvKXQhPHjMHdv2PkGfjtlFogetfS8k2t2Hj7F55x74+vqhRqVyEZL1TQ+8J8+eo3nXPmCGPIrhj+7fE87OzgZFeWzAmIn49/wlkPzatnKhSfIAlYzjZpYkW+GfDF/OWOGuA4cxeY6iMaKXVIC/h8cGwLifakZQarYVKZBPEGrlS5VAvy7tLa4z3FQ369JbbOITJ0qIGaOHmmTKC/r0GZNmz8e+v4+IuuwJB7OXRGP4bbWGLUU2VWZAXTpjkoleksfbd+jYb4jQkaLZQqK17TUQt+/dF6F7q+dOF5kaw2L2kGi8TmSeO/1HTxAZL82ROHo4hSeJxvrpfcgv+OLvTm1RqYyS7c3YmMnyzx17Mah7J5MMuVqvJd7n4wb3g6ODKV1/694DtOs1QFRNvRrq1mgtvOpp13sgbt29L8iqFbOmmOivBX36hHnLVoGi/7QkiRIJ0t3Yzl++ip5DR4ufixbKj2G9uyG6k6Gm2a1799G5/zBBktGMSTT+tmrjFixZu1EcZ2goQ83pVWpst+7ew/iZ8wU2vF5EGUPeGfrOvkwY2t/EA5F96TNinChD+x5JNBJB9AimJU+aNMzrTljHIrzWwdCQaGz70rUbsXKj4h3FrIXMXmhsW/f+hRnBH3a+VxKNXuE79h3EsdP/io9x1CuNFdO8lzcxeLZgBl5uWCHgYJbMDMMnAg6m96fvw3u43a0Vgjw/CKIt15ZDYLZO1fj71YZV8cnbG87JUyLrrGVwSmiYSZuebzc7NBZ1RE+aHDlWbkM0ozWFxBgJMlriKjXh2rW/SGagtY8XzuJOnw5C0yxugSLINF4hr7RmC4nmdfUSbndVQkYTlCqP9INMPfGezp6EV1vWiTLph4xHgl9/M7lWwMsXuN6qjui7S9r0gtTTYsMTIppEo4ctP/IxdH/7yoXifdJWI8HM5w8tXty4NmVAt7VuWU4i8DUQkCTa10BZXuO7QEBNGMDG1qrsilYNvmgV+PoFoU6bYyKDJ210v7z4KZd5keawkmgPHnvh8XNvA9zcX/liSXA4ZIkiSVG8SDKD48mTxEDWjHEtYt1l0DnceeApytSokEb0M1ECZ3z0CsST594ICPyEfDkti0+TRGzR4zT8/ILgHN0B7ZpmwS8FkiBWTCdBMD584oUkiVxEggZje/HSB+36/Qt//0/iUKUyqVC5TCqkSxMbfv5BuHHng8jgufvgs5DjnVtkNajmeyHRVP0tNj5RggRiw0jS52uY+mLDaxXIkwsMJ6FHFfXDSK4sXr0B5y5eFk1p17QB6tSoatIsZtdr1qknfP39Rfhj26YNUbxwAaGPxnDRA0eOiQ0Cvz4njB8PK+dM031xjggSjS/tjTt0D3kBY+NnjR2OHNn0s11pO/fPydMYPlEJN6M2UZc2zZEvZw7Rdmo1rd28PUQcnZ5u4wb1McGGHjVHTv9r8vuGLTtx444Ssjykt6FWCn/7+ad8Jh4xC1euxdotO8Q55UqWQNO6tcTLJL3hSLSs3LAZzIBF4pNmC4k2d9kqbNyuaDBx/Ns1a4i0aVILwfln7i/BBBSli/1s0n6Pd+9w6fpNk98nzJgHXz8/pHNNjaZGYu8xnV0Ekam1yDx3iAvxoW1bscCi56Lap/Am0bhxaNm1j7i3aFXLl0G18mWRIW0a+Pn549qt2zh+5hy27zsQcrxHu1Ym46KGHPMACaAmf9RClozphRcXQ1f/vXgZ85evFgQs7+F5E8cgYzrXCKmHhBWJK1p61zRo2bAOsmbKAH//ANy8dx+bd+4VCRVUo+fo3nWK8LqxdRkwDFdu3BI/F8yXR4Te5syWBb5+/jjx7zmhi+j50SvkND0SjQQ1Q0fvP3osyjE8tEWDOsiaMYPA4va9B4Kw4hrGuZ05fTrMGj/CYiZi3cba+KPWA5EbzZaN6qFgnlyIHz8u/rt8DfsO/QN6B6tmjkSj1t2Hjx8Nrnrm3AUwjJrG8NV0adMYHHfLlBEMs6WpHnxMuLB52byQctp1ccaYYcjl9uW5W6ZWA1HOGrE3a/EKbN6lkKSRIbQrtOug8ZCGlkTz/PgR9dt2FZ6vtFpVKop1N1P6tHjt8Q67DhzCxm27hDQB7Xsl0f67dAW9gmUJ2A9LXt4qtp8DA3GnZ1t4Xb0ofmKmyhSNWyFm1hyInjAR/F+9xPvjf+PlhpUIfKd8eE3dqTeS/m4qXP9m9xY8nqIQ79ETJUaKpm0RO0ce8BofL1/AixXzRRgnSbGMwyeZDY+826cjPP87LeqJ/8uvSPp7PcTMlgMkq+g59nz5PHwOCICDS0y4LV4vhP+NzRYSjefc6dUOJOXYJqGNFqzzptYX+M4Dtzo2g7/7M0SLHh0pGrdG4oo14JQwEZgh9OP5M3gycwICPN4IQjDrzGWImcXNpD0qiUby0LW78jHFmsXJk98gq6il8p36DcG1W3dsStZkXA9J1yHjp4qfq5QtjZ4WNDCttVkelwh8CwQkifYtUJfXjJQILNtwDxu2PxJtG9YzNwr/ZPg1q+fw87h++70IMdwwv3hIqKdeZ8JKolE7jGGT9liZYsnRq71lfR0SUD2HnQ95aTOuX81Iau26m3c/xqI1ClmgZ79XTIM2jTLrHrt47S2mLbgJ99e+IcejR3dAUOBng3axDiZ2MA7p/B5INL4U12zaJmSjx2xsm5bMRYL4+iEC1vC29zhDSbihUTfhPJ8eENEcoolNLY0+KzWrVESnlk3MVn/5+k2MmjJTkDiqUUeMoYKqpU+TGoN7dREbAD2LCBKN1yHxRAKKxpBVhq7aagxBmLNsJfz8grGIFk18QeVmWjVm4+zbuZ2uNwW9Cys3aG7r5ULKrZozFalSJDc4j2RAy+598PqNslEwthTJkqBVw3oYNVXx2rGFRCOB0qxLL7z20K+T9WxfuchEZF4rhm1r55ImToT1C009iiLr3Ln74CFa9+hvM5YsGN4kGuukx9XE2fPx4qXiYUjj1/ygwECDdZDEBQWb9UI66cHYd/hYA+KTdcRwcTYgmShR0Ldze7Pi5uFRD9ecLv2H4cbde2anTrrUqeDo5IR7D5XnLD8s0CPN2EjCDhw9EXeDyxkfpz5hsqRJwHBomh6Jxt9JVk6YOQ8Xr90IqYJrMdugerHxQL6c2TGyf0/EtiLgbes9Ya4cMzYyCQpJeD0rWuAnnDx3XhwyR1i17z0I1Hyzx3p1aIPKZUuJU6ISiRbaddAY29CSaKyH5OmwCVPxQUP6auvnBzb/AH+RNfp7JdG0MgnsGz8K6JH+xriSAHoybQzenzwiIkDMWrRoSNGkjSCSzNnzJXPA0Eaz9Tg6InX7HroknFonExU8HDMIHy8qsid6Ri+3tL2HIl5hfU1kW0k0z/NncLd3B3GJhGUqIN0AhQTUmt/TR7jTow0C3nx5RtAbjySaakySkKZjLySqaOrlyDIqiWbPeuG2ZBNipLUu98LwfWpYcj2j5h8/1tpjkkSzBy1ZNjIiIEm0yDgqsk3fBIFT515j5LQrQhONWThVPTS1MSs23sf67Q+Fbtq88YYZcIwbTBJt6XrlRZci+rncbNMNU+shiUaiyh4r/Yt1Eo31kcSau/w2qAMHzXtLzJiOKJI/CXpbIeJYB72P9hx6juUb7+Hjx8AvzYwGJIjvjD+qpgVJMHPG0NLlG+7hzIU3oIddSDuiAZnTxUX1iqnxW3H9UE+SaD2G/SeqbvpHRtSpntbsdRii6+0ThDxuCTB2YOjCV+0ZA21ZZnZc/ec28YJRofSv6N2xTWirCvV5zALIF9y7Dx6FkGf0hsueNZPQUaJ3hjXji9KcpStx4cp1odsiXlL5UpssKYrkz4c2jetb1BuqVL+ZuHbBvLnBJAXmbNDYyTh5VhnXg3+uttYsvPvwAfXaKLpl3do0N8kKaq2CO/cfYsHy1bhx977QreEcdHB0EF401I6i94s5I4lWpaH5DF7mzls5e4oJicayxHjq/MXC+0jdYHNDnyeHG7q1bY7AwCBQfJo2oFsHi9k51WuTYJi1eDlO/3cx+P5Sxo0hbTmzZhaZWxnSqjWSaNww2mMk0dYt+CLSrD03ss4dVcevaMH8GD2gl9XukkSbMm+xKLdk2gThkaeOW63m7cTfzbmJqP17SF09GL537QYyZ0iH+ZP0hbO9fXyFVxVxf/HyVci9xUroUUbPFYYpWzKuxX8fOynWmkdPnioEXPA9yrGmpmGDWtWRJWOGCK+H98WaLdtFplz+rbYjXtw4IqSS+NBbbd3WnaItDL82l7WQ2FC/8Mz5C/jg+TGkLq5dJJWZIET1vtIjhNXOEp+te/Zj119/g5pjwqMzGB/O3Uq/lRL46GUSZR1q0gWrk0RTQI/wVA9zrJet3SQIwk9sS7Ro4uMKx5rtYOg0P1Lw3/ToMbYOfUii3benOejZvrUBiXbo2AnQE+3PpXND6qEn2ohJM8S/mdBB64n22/8UIXRzbVIr0XpAj+jbw6xOn12ND2Ph0KyDxpfkmshxox3YtMps9mdzTX389DmmL1giPHZIWNN4bxYt+JNIhtNjyChx/5v7GBQez1BqonXqryTqaNmgjklYt7bt1Rq3Ep6sJJcnjxhkdQQYwsu6SVrHjxcXYwb0Fp7vtprnudN4sXIBKLpPcX/V6IGVoHgZJKvXVHiqWTN6dj2dPw0+d299IdMcHBA7Z16RuTNWVhuSuHz+BPf1K+CxZxv8nj8NqccpXnwRwpm6Q084JTAl/tW2CRJtn+JZzgygJL3M2a0uzeF9/YrwRsu+eCNc0pi+y9KDzn3dMrzevgmffL5Ep5A8i5uvEFJ36KHrEade83rz/8HvifLRwlZzW7zRJhJNzYLMd0pmO6f+pD12+PgpjJisrDnWvFztqVeWlQh8LQQkifa1kJbXkQhEIgS4h3jz1g/P3JUwg8QJnZEiaUw4OtongR8U9BkvXvng5Ws/EdqZLEkMJE1sXsBZDwIv70AwfJXeaDyXunM/ivHlkl+ZGQL5LY0bx/uPngiCJn3aNKEOWXrz9h2ePX+BdK5pwI3xj2DcJD99/kJ4CmRK5woXF/vmb3hi4B8QgIdPngpdtAzp0proo4XmWgwp4iaOXnbc4KRJmeKb9DEyzR0SMMzUyrA+EoD0BvnWRk8Uhh46R3dC0iSJQ9UmEspPX7gLXSpuaBgWrKcDZq2vYa2HRJ77y1cijJRaN+nSpApVO9hO3p8kvz588ESK5MlA4oum6soxkQnDcm0x9ovrIIkM1kN8LIXYX7p2A90GjbClaoMyGxfPEaHilowkBYm0lMmT6nrj2X3RSHCC1mPLFgy+ZpMjwzpIb01+vKGlTplCeDnzmVypfnPxMajEz4UwvI+SaOZ7M96nXL8oG2BLJmvd/n3+BL9nTxHw+qXQN4ueLIWJxpctuJBs8n14H9EcHeGSNgMcQvlMp8eX7/07iJ4kmUWiypY2hbnM58/wf+UO/xfP4JwshcBHN/NWmC9kewUkf+lpWarYzxjSs4vtJwaX3LB9F+YtUz6YUvezTAl97z67K5YnSAS+EgKSRPtKQMvLSAQkAhIBiYBEQCLw7RHgZrZ+u6544/FWfgH/9sNh0gISC/TmMufRRb2zuq074e279+GWgVYPBpJoTAhgr21YNNsqiWZvnd9D+RZd+4DZeVMmTyY8U6QBXGuoRWrOGNrcqrvioU09O/4nTSIQ2RGgZiW1K2nMXm6P56HatxkLlwkvYdq6BTO++cfmyI65bF/kQ0CSaJFvTGSLJAISAYmAREAiIBGIQASOnT6LIeOnCC28pTMmIEUyw0QtEXhpWbUVBLi5EmHa7VrC0SgZCxUIVm/aiiVrNohamtWrjSZ1akUIpgyrZLZje41epKH2xrH3YpGk/L2Hj9Gqe1/RGmahZDbKqG5+fn4i02yV8r8JiQBjP3+SxX1Hjg9J8jN15GCTrK1RHUPZ/8iHAD2NKVfAjwxVypVBz/amSW+stVp8yGrbBfRQz5E1M2aNs9/j19o15HGJQEQjIEm0iEZY1i8RkAhIBCQCEgGJQKRDgMkaDh09IV7ip40eGuWIj0g3IIDIHtyu9yARxpktU0Y0qF0DeXO4wdHRCY+fPcP2vQew7+8j4rhr6pRYOGVcqMPTI2P/v9c2MTyaYdJZMqTH7PEjLHpffa99tLfdm3bsxpylSibg0sWK4vfK5UUWWF9/P6FTumL9nyFZaKmbykQ20iQCkR0BZjBfuGqdCIlfOn0iYsWKaXeTqWc5YdZ8xIoZEwsmj9HVirW7UnmCROArIyBJtK8MuLycREAiIBGQCEgEJALfHgHqUlHX5da9+0KPpX+X9qHW7vr2vflxWsDsubOWLEdAQJDZTiVPmhjD+/RA1kyWEyb8OKhE7p5QD2vp2k3CA43kpjQIvbOJsxdgP0lfC4Dkzp4Vowf0McmWLDGUCEQ2BEiUk/yK4eKCySMGig8doTEmhlq5YTNyZMtiU6Kk0FxDniMRiGgEJIkW0QjL+iUCEgGJgERAIiARiJQI8GW+5+BRuP/4CWQ4VeQZImb6W7N5u8jYS+0zGhNuMLlAyV+KoHHt379JgozIg5BsyfeCAMPeNmzbhfNXripZawGRDdY1VUqRBZpeaJYyun4v/ZTt/LERYIKqGk3biIylo/r3Qr5cOX7sDsveSQSsICBJNDlFJAISAYmAREAiIBGIsghwY7ts3Sa0aVLfYrbGKAvQN+w4wzZfe7yFt4+PEKx3jh79G7ZGXloiEHoEqAP16o0HPn36LLKyWsoMG/qryDMlAhGHwLotO1D850Iiy7c0iUBUR0CSaFF9Bsj+SwQkAhIBiYBEQCIgEZAISAQkAhIBiYBEQCIgEZAIWEVAkmhWIZIFJAISAYmAREAiIBGQCEgEJAISAYmAREAiIBGQCEgEojoCkkSL6jNA9l8iIBGQCEgEJAISAYmAREAiIBGQCEgEJAISAYmARMAqApJEswqRLCARkAhIBCQCEgGJgERAIiARkAhIBCQCEgGJgERAIhDVEZAkWlSfAbL/EgGJgERAIiARkAhIBCQCEgGJgERAIiARkAhIBCQCVhGQJJpViGQBiYBEQCIgEZAISAQkAhIBiYBEQCIgEZAISAQkAhKBqI6AJNGi+gyQ/ZcISAQkAhIBiYBEQCIgEZAISAQkAhIBiYBEQCIgEbCKgCTRrEIkC0gEJAISAYmAREAiIBGQCEgEJAISAYmAREAiIBGQCER1BCSJFtVngOy/REAiIBGQCEgEJAISAYmAREAiIBGQCEgEJAISAYmAVQQkiWYVIllAIiARkAhIBCQCEgGJgERAIiARkAhIBCQCEgGJgEQgqiMgSbSoPgNk/yUCEgGJgERAIiARkAhIBCQCEgGJgERAIiARkAhIBKwiIEk0qxDJAhIBiYBEQCIgEZAISAQkAhIBiYBEQCIgEZAISAQkAlEdAUmiRfUZIPsvEZAISAQkAhIBiYBEQCIgEZAISAQkAhIBiYBEQCJgFQFJolmFSBaQCEgEJAISAYmAREAi8HUQuP/oMQ4cOY7Wjep9nQvKq0gEJALfLQKfP382aXu0aNG+2/7IhksEbEVg8er1KFG0MLJmzGDrKSbleP+8fP0ayZIkgbxvQg1jlDxRkmhRcth/zE6fufAGXt6ByJk1PpIliSE6eePOBzx/6QPXVLGQOX1csx2/dO0d3rzzg0O0aChZNNmPCZDs1XeBQEDAJxz795Voa7GCSeHs7CD+PnXuNXz8gpAnewIkTujyXfRFNvLrIPDG4y3OX71m9mIJ48dHgTy5vk5j5FXChMC5i5cxaOxkfMZnbF+5CM7Ro4epPnmyRCC0CDx3f4mrt26L0/PmyI6kiROFtip5XgQgEBAQgC179uO/S1fx+OkzvH33HnHjxIZr6lTIk8MNTerUioCryiolApEDgaCgINRo0ga8D4b26opfChcIVcPcX71G/bZdkCJZUpQp8Qua1/sDjo7Ke7c0iYAlBCSJJufHD4NAu77/4tFTL/TpmAOlgomwqQtu4K8jL1CzkitaN8xktq+DJ1zCuUsecHJywPZlv/4wmMiO2I/AM3cfnL3kgRyZ4yNzhjj2VxDGM95/CED9DsdFLatm/YJECZzF3827n4L7K18M7ZkbRX5KHMaryNN/JAROnTuPAaMnmu1S3pzZMXXk4B+iy58+f8Y/J07D188PZUv8gug/EMl04/Zd9Bw6Gj6+vujYogn+V7XiDzFmshPfJwJ7D/2DCbPmi8aP7NcTxWzcpD597o4z5y8ip1uWMHmIfJ+ofZ1W3334CCMmTcfjp891L5jeNQ2WTJ/wdRrzw13lMwLfv4fv/Tvwe/wQcHREzPSZECN9RjjEim1Hbz8j4PUr+Ny7Db8njxE9YULEYD3pMgAOjmbrCXz3FgGvX4rjLB/Nycls2U/e3vB79lgcd06RCo5xDJ0FfB/cxefAQJPzo0V3hkvKVOD/IZwWbfdcZH3ExvfRA7CtLq5pETN9ZkRPmgyw4AH5OShInGePOcSMAZfU6cyecvTUvxg+aTqcnBwxdmAf/JQ7pz3Vi7L0Qpu7bLVYs3x8fPFzgZ8wrE83+QHLbiSj3gmSRIt6Y/7D9lgl0fp3zokSRZKKfqokWp1qadGsbkazfZck2g87LezuWNOuJ/HqjR9cXByxYvrPiBvn63qCaEm0tXOKIX485foqiTayTx4UyCM9Auwe2B/4hNP/XcCgMZNMehj06ZP47Uci0fYcPIyJsxeIftWvWQ2tG9f/IUbW28cXLbr2xsvXb36ofv0QgxNFOxFaEq1em85iHsdwccH6hTMRN87X/xj1Iw9ZYGAg2vQcgAePn4hu5syWGSWKFkGyxInh5eODZy/c4ejggBYN6vzIMERI3wJeusN97RK82bsdnwMCDK5Bwinp/+ojef3mcIxteU4HvvXA86VzRD0Ifg6rlcXM4oY0HXohdu58un14uXEVns2fJo7lWLMTzslSmO2r59lTuNuvkziefvA4JChZ1qDstcY14P/8qe750RwcED15SsQrXAzJ6zdD9CTWo3DeHz2EZ0tmK+SikcXKngtpewxCjAyZda8X4PEaV+vY92EoVvbcyDpzqcWxXrVxC5as3YgE8eJh8YwJSBgvXqjmxs2799BlwHDh2da5VVPUrFwhVPXIk6IOApJEizpj/cP3tG2fM3j8zBuj+uZB/twKyTBl/g0cOPpCEGgk0syZJNFsnx6n/nsNhr/S6lRPiwTxFE+pH8EoLdKky0m8eesnvBJXz53BRv8AACAASURBVCr61Um0dx/80aDDCQEnvSLZDlqzbqfw8rUvpgzLD7fMoXtJ+BHGSPbBdgSqNWoFL2/vb0qicaO366+/RaNL/VIEOd2y2t4BnZK7/jqEyXMXKetPjapo17RBmOqLLCdPm78E2/cdQJpUKYUHiZOjeU+FyNJm2Y4fG4HQkGjUF6rbujNee3ggupMTNi2ZI0k0QBBe4bUObti+C/OWrRaTr2r5MujetqXUcgqHW9Hn7i3c7t4K9O4SRpIpSVLhyUVSDMHac04JEyHLlIVwcdX3kAr0eINbnZrC/+ULpZ5o0YTH1+cA/5A6+Fv6gaORoFR5k5YbkGird8A5eUqzvfM8exJ3+3UWx9MPHosEJcsZlDUg0fS8xIL75ODsjJQtOiFpbfPPU/c1S/B8yZyQPtHzLXriJPB9eB9Bnp4APguvOdceA5GofDWTNpuQaDbo9sVyI4m2xOLo0ju9TY9+uPfwMUoV+xlDenYJ9WyYMm8Rdu4/hGRJEmPV3GnyORxqJKPGiZJEixrjHCV6qZJoWpJh8rwbOHjsBTo0y4KqZVObxUGSaLZPkUVr7mLzbsV9fP6EwkJv7keym3c/4Mipl/gpVyIUzPv1Pb5UEi16dAdsW/oltFj1kJs3vhDSprYnpOBHGh3ZF3sQiAwk2smz5zFwjBJq2r1tC1SrYPil3J7+sKyfnx927D8Iem5Vr1hWfH3+3u32/Qdo12sgSECMGdhbhJNIkwh8awRCQ6Kxzddv3cHfx0+hYN5cKJxf39vmW/fta18/PNfBoROmgmFsjo6O2LZ8AWLFivm1u/PDXY8Ez62OTRDw6qUgvZLVbYJkdZrAKV580deAN6/wfPFseOzfKf4dI11GZJ21DA4xDd9/GbJ4u2sLeN+4KsolLFcZyeu3QAzXtCJE9P2Jw3g6bxo+eXuBxFXmaYsQK2sOAzxfbliJZwumi99yrNouwjTNma0kWsxMWZF19oqQaj75+8HvySN8OH0MLzetwicvL9HvjKOmIF6REiaXe3toLx6OGSR+j5UtB9L2GSYwEPb5M94fP4xHk0chyPM9HGLEhNvCdXBOabjn0pJoxCVVC8WDzpJFix4dTgkSWismQjH7jRwvyk0ePjBUYZ08lwl9xkybLeqZNXY4cmTLYvXaskDURUCSaFF37H+4nqskmpbYUUm03u2zo3Sx5Gb7LEk026fDj06i2Y5ExJR8994fDTqeEB5+a+b8EnIRlURbObOoTCwQMdD/cLX+iCTaDzdIgHhp58t7pvTpsHDK2B+xi7JP3yECoSXRvsOuRniTw5NEa9a5Fx49fSa8VlfMmhzhbY8KF3i5fgWeLZwhupqiWTukaNRKt9uPp4zCm91bxbHk9ZohZStDIujtX7vxcPwQcTzp/xogdfseJvV437yG212ag4Rb3J8KI9PEYO+u4JL2kGgf/j2Be/0Vz6v0g8aYeLapnmgk0bLNX6PbJ9+H93CrQ2N88vODY9x4yLVxH6I5fZExoQfdtSY1EfDKHdGTJhcEmbH2Giv+ePk87nRvLa4Rr9AvyDhWwVM1LYmWpNr/kKZr/3CdWh36DMaNO3fFRyh+jAqNXbhyDT2GjBKnDujWEWV/LRaaauQ5UQQBSaJFkYGOCt1s0/sMnjz3hpZkmDTvOg4dc7cqxm6ORKOnM70D1LTHNngfG0AtEo+HsY7gKsKlntDOA20G9cVrDT3R0qQ09USzFacv+Ch6pDafF5zRXVveYKxYlw2d1ckMb3CWre0xvpTxuNtTz9v3/mjY8QRSJY+JRZOLhFStkmh/LiqBmDHsD/XyePsOB4+dEBmIihbM/03d1HlP0QWf2XBpoUkrrozd55D709Y6eG3ja6q/hbSJ4RcW5o9eHZammz3lWdZwzbFlJutfPTQkmq1ttVROPcZWnTp3wcATrWr530waa2nstHUZn2jrmOvfn99m7hi3hWFvDdp1RWBgENo1a4g61avYsHIZPpeUW8G0P6GdS6G9t7QN17Yp5H6zcl/pdTzc6gm+78O+7phfu7T3rbVBNB4zEfJl7aQIOm5u/thColm6P21Z29Vrq/ey9tmgvb/N/R5BkIRLteG1DhpjXLVhS5F8JHcON0zTSRhj67po7jlsPCYm62c4PEOVJcv8s1i9l2ztS1gH7N7ArvhwWknolOvPA3CKn0C3yiCvj7jyv7IixDOWW05knbXcoNyNlnVAUor6YtlXbBXeZnr2dM5kvNq8VhxiHaxLtZcbVuDZAoWAyrFym4lHl7a+D2dO4N6AsJForO/50rlwX71Yac+clYiVNXvIZTz2bsejSSPEv9P1G4GEZSubhfv+0F7CKy2aoyNyb/kbDrG+7A8imkT7c+dezF6yQrxPLp85SZDM9trNO3fRvo+ShKlVw7po8L8a9lYhy0chBCSJFoUG+0fv6vIN9+Hxzg8dm2WFs7OiI7Xv8HNcu/UetaumtRh2aEyiefsEYfv+J/jn5Es8feGDGC4O4vzSxVKgcplUlEqwaJ8+fcbfJ16KsEDqtL185Ys4cZyQImkM5M+TCL9XSIN4ca0L1vMd48yFN9hz6BmePPOG+2tfxIrpJAiWHFnjoXaVtEgYnL0xosZ35ab7uHrzfUj1z1/6COF9WrZMceHibEro9GyXHUkTu5htEvHd+ddT3Lj7AbfvfcBH7yBkTh8HWTLERZliKSxmxXz4xAtzl98WdbdplBmxYzlh694nOHnuNV57+CFhfGdkzxIPhX5KjHIlzAuy+gd8wpAJlyzCNm6gfaEoH70CsfvgM9y69wG373vi7fsAMW8yuMZGjYppRP+smZd3IBasuoNkSWKgYa30IcXpAcj6u7bKZjPZqJ4cGBSE2i3a44PnR/ETBVMpnPq17eyFSzjx73+ggOvdBw8RO1YsZEzrigJ5c6NWlQpwNvPCqW2nl7cPtu3Zj+u37+DGnXvw8vJGlozpkTVTRpQrVdxiNriHT55i+gJFpLZL62ZgBjO2adPOvbh15x48vbyQMnkyuGXOKESZSTga27HTZ7F5117xc9O6/xN6Y5Zs94HDOHDkmCjStU1zpEujH1b+5NkL7D74N27evoub9+7D2Sk6smbOKNpSo2I5JEyghJXYY/aSaGs3b8e/F5R7YsyA3ogRQ/8epibPqbPnRblhvbshXtwvIssMM9qye19IMz94egqtEhpfapMkMg3N+KN6FRQtaBrCuGPfAREWZs7KlyqBimVK2gwJ1+V9h4/gwuWr4ov1c/eXSJcmDbJlzogiBfKhRJFCZusKj7mjV/mGbTsxb/kaQSivXzQbiRPqb960567atBX/XbqCtGlSoVHtmpi3bBX+u3wVvDfy5couNJL8/P0xd+kqXLx6XYR95cqeDR1bNoFrSvNrYlBQELbvO4hzFy+DmUK9fX2QOX06ZMmYAZV+K4nMGb6sR5ZAv/fwETZs24U79x+AmRq5qUmVIjkypnNFnRpVvmo93j4+4Obq/OWrePTkGd69f4/EiRKK9vxWsjgqlCohtLusGevZuH03Ll+/KcIVaWlTp0LlcmVQscyvWL9lhxgDrh+9O7YxWx1pg5P//ofDx0+K9evFy5dImzo1smbKILJfFitc0FpTwvU4PS/2Hz6KKzduwf3lK6RNk1qsOY3r1BJzzFJ2Tv+AgJAQKnONmjJCCQEzZ8MnTsd7T0+UKf6LmM+c21du3ISjgyN+K/ELOjRvhLMXr2D5uk1gRsr48eKixM+F0LpRfcSOxGGM4bUOcq4tXLXOAL5L127g06dP4vnJZ5+xWZuDfNZs3bMfV2/cwt2HynOY8+9/VSuh8E95oY4JcTYWVw+vdfDQ0RPY+dchsTZNHNpfiLnv/+c4dh84hAePngiCLU2qFCiYLw8a166JmDFjhOu8N65MJb9IeuXe/o+BJ5Zx2fuDe8Lr5hWh/5V92ZYQoszv6SNcb1pLFGc4aKrW5rW5SLTxmrTkDVsiZfP2IZfRkmgk4lxSpTHbdxJ/JABp6QaOQcLShhprtnii8VxtPa7dBiBxVaUftPvD+uD9sUMidDXXpr/g4GL+3f7Nnm14PFnx5BKhoT9/CQ2NaBLt7bv3+KNVR3FvNKlTC83q1bZ7zty6ex/teg8U5/F81iNNImAOAUmiybkhEQCgJdFmjSmIweMvhhBFxgDlzZkQo/rkgaOj/ndjir+PmHIF9x4phIW2VLADlfAkYhZRS5pb3r5BGD75Mi5fV0T81brUOvjvGC6OaN80C8r9an5jFNYBHjXtCk6cfW1XNQsmFoaeh5p4ID/ywpiZV/H0ebB4azBGar8opN+yQSbUKK9PNpAU7TVC2cDXrJRGEKUk5fSsYumUglTVGytfvyDUannUYr92ryplc7/vPvgo+vXc3Ud3vLhJrvxbKrRvmjlUnlc2N0SnIDfEHfoqX9doXzsMhFkiF61ah/VbFT0R7X2hjjs3tf27tLcoPH/3wSORzvzJs+e6GHMz3LZZQ9Qyk1WJG5KO/ZRQi1H9e4rN7K4Diug971ODeyuGC4b16obC+fMaIPru/QfUbd0JAYGBKPlLEQztpbzAmjM19CZ1yuRYMWuK7tgfPnEak+YsgLe3MnfUNUNtD4kVhhbYm77dXhJt3Iy5YkNN27Fqkdhc6RmF/SnwT9tI4kdDjJFgnLX4i/aKRXCCD3Zv1xLVdDzUSC6RZDJnJDH5ny1GMm/cjHk4dU5ZO/TGvNJvpQS5zKyCxhYec0evnf1GTcCZ/y4IQpcJBWyx0VNn4+DR40L8OGaMGHj05KnB3M2SIT3evH0Hj3fvDOa1paQFj589x/gZc3EtmCAynoPOztHRuVVzVClreU2cvWSlIJlDvEyCO6TOZRJq1Sr8hm5tWljsanjUQ4J8zPQ54D0bcl/R+5Vee8FXJ+EwdeRggaU5c3/1CoPGThHEv97cIZHO/pLcyJDWFYunKdo8xkbCf/bSlaCHl7k5+Hul8mjfvJFNxJ4tc8VSmS179mPOkpUgeWpsJKsK5csjwoxpI/v1FCSf1nx9/VC5QXOLzTi0WT+ETD2Jm943Hm/Fun/vwSP4+voazGWSKP9dvCzw1a7PJM/7dGobVggi7PzwWge5NnCNsMcszUGSycMmTofnR+X9lKZ99jFZy9Y9++DvH4Calcujc6tmBpcOr3Vw7ZYdWLhS8cSigPuoKTMFcW/cHv47edIkmD5mGJIljjiN2sdTR+PNri3i+hlHT0O8IsXtgVyUfbNzMx5PGyP+ZogmQzUt2dW6lYTWWuxc+ZBlmpIsh6YNLc2+fAtcUruarSa8SLSPl/7DnR4K+Z+yeQckb/hlfb78e2kEffRE7Nw/IcvUhRb7FOT5AV5XLogyLmkzGLQ9okk0XlMN6czllhUzxgyzewwliWY3ZFH6BEmiRenhl51XEVBJNAeHaEiW2AWeXgGoWDqVyILIl/47Dzyxbc8T+PgpL5sdmmZB1XKmJA+JmV7DzwsCjaRJ+VIpUKJIMiRO6Cy8pI7/+xr7/3mOoKDPiBPbCTNGFRTeaXo2bNJl4YVGI9lGoozeSe89A3D+8lvsOvgMgYGf4OQYDWMG5EOubPZ7qtgyA67ffo/XHv4hRZmo4cx5pV30BEuc0HTDyfbqhRwSlx7D/oO//ycQ64qlUiJvzgTCK4/ebvsPP8fLYC+3P6qlRfO6wcKlmoZqSTT+7BzdAZXKpEKeHAng6xsk6jl43B1+wWPFhBJMLGFsAQGfMH+l4lGgtbOXPEQWTJqtJNqte57oM/I86N1Gwq5CyZTI5RZfjBf7vGXXYzx/pdTZuHYG1P9dP6uTLeMRmjL0RCPxwy91fGGuVbUSOrZoHJqqQnXOsInTcOTkGXEuPVtKFy8qBFs9P3rh5Nn/xKaSm6RECRJg4dRxSBjfVCyeG9hO/YYKDxsHBwdUKVtakErc7NE7ZM/Bv+H+SpmX9WtWQ+vG9U3aqt0AuKZOicdPnyNvDjf89mtxJEuaGAx5PXTkOM5euiLOpSfaspmT4Bzd0Gt01NRZ4Jf06NGjY9Pi2Wazz2nJS2aR5AbF2JgJihmhaPHjxgHDHfPkzA4/P3/hRbRz/wH4+QeIPpP4s0d0/luQaE+ev8Dd+1/Ihlt374EbJlqVcmVQMG9uEwzoBUEyw9g4Z+gVpTV6rahzyVYSjckIWnbvh2cv3EVVRfLnQ/EiBYXXDV+aDx8/gas3lbWA83LmmGEmZGd4zR1tX3hf1mjcWoRmVSj9K/p2bmfT/aWSaCzM0Oyq5crAy8cHC1asFVkRaSQ2Wzaog/jx4glSS8VxRN8eou9ae/XGAy269hGZXB0dHETChoL58iJmDBdcv30Xf+7cI+4NWq8ObVDZDJFGknz+CoU0yeCaBjWrVEQ619SCpGE9m7bvxtv3ildz60b1UL9Wdd3+hkc99JghYU5iOk7sWCJMNl/unIgVMyaePn+BHXv/CrnP3bJkwozRQ+Gk45FGD5nGHXvg5WtlbeFcLV64IDJnTC/Inz2HDuNa8NwR/TZDojGMtHP/oSFebD8XyIeyJUsgeZLE4MeBvYcOC880WrmSxdG/aweb5kJoC+05eBgTZy8Qp3N94zXz5HRDQEAQ/j1/URC7Pn6KxzlNj0QjNnqEOUW+3V8pH95sJdFYlutj/jw58fDxUyxYuTaE3OM9We/3qoLYWbxmg/Ag5fvVluXzI23mz/BaB0mEX75202CYx86YI7CgV7Oetw099Eg+Ghs9ROllw9BxWtFC+cV6zLX3/qMn2L53f8gzlMetkWhheYZqSTTW8+y5O8qUKIaC+XILz2au1Vt37wfJfVqZ4kUxqIeShTIijCGIDEWkUcieRJoQ/LdDi+Pp3Cl49aey/tFjy5og/t2+HeF57rQox/KqGZJom+GSOq3ZLjMxwL2B3cTxdANGI2GZCgZlbfVE0+qwpR86AQlKlBH1kDwjiUZLXKUmXLsrXlqhsa9Bok2dt1gkHqKH4/aVC8VHJnvs5evXqNdG8SDkM4MSC9IkAuYQkCSanBsSAY0nGsHIlD4OhvfKg0RGYZIMI+w88CwCgz6LkMHVs7+IvqsgUn+NOmy0FvUyijBSY2No5swlt8TPdaunQ9M6GUzKPHvhg1a9TovfmRCBiRGM7fyVt8KDjiFKhfIlxvBeppvTiBjcsCQW6D/2Ii5efQt6m/XtmB3FChmGy71564dB4y+BWJMcnDehsAhd1ZqWRKMnHkMus2Y0DJO8fvsDhk66JMIfmeVy6dSfTcbTHDYjpl7BqXPKBsBWEq3f6Au4dP2duNbALjlR+CdDrwY//yD0HXUBJNtIHi5gv1J83YxaJKz+OXEaKZIlQf68uUP0yCJijmjrJBHUffBI8RPDNkf16wEXI0+ff06eFiEktHIlS6B/1y+hDWpdPYeOFiFZ9DbjyzRDTbRG8qDviPG4/+gxnJwcsXT6JND7S2taIoS/d2rZBLWqVDSBYOz0OfjrHyUEk94OxiGDJO26Dhwujndp1Qy/VzZNU89jDB3dtvcvQbZtWDhLEH5a++jljUYduokw26SJE2HisAEiRExr9G4ZOGaSIDjoSbR0+gTxgmiLfQsSzbhd4Smozbrv3H+INj0VQWJbSbSVG7dg6dqN4hxu1Eloai0wMBBjp8/F38dPip/7dWkPhopGxNzR1qnVX6EHnHHolLkxVkk0EkJbl88PIX9IdtGDi6YVRdZuDNo0ro96NasZVD1k/BQwTJn3zaRhA5Enh5vBcd5bvIcZmkmPrVVzpuoSTnVadRIkHjfF8yaONtnAkHTiJp5ecmw7Nzkkh40tPOohQUSiiB/BmGUte9bMJtdRyXAeYEgZ1ydj4/2rhoD/UqgAhvbqIu5n1UiOTaVnZrBHqzkSjSHjc5YoHpp6BCIJqZFTZopxIEG0aNp44Z0YEcb53qhDd0EM0utyZP+eKJAnl8GlGObZd8Q44XFL0yPRzLVt8LjJOH7mnDhsK4lW6Kc8GD+4X0iV2jo2LJqFJIkULyR6ytJjljZn/EiQAP0eLDzXwSoNWgjinffptFGKZ7UtRi9uvgPQ9PSe+I7Qe/gY8WGBZo1EY5nQPkO1JBrXgrGD+iB39mwG3WC4cMtufcS6Q1szb7quxIItfbelzNPZk/BqixI6G83BQYj0UwA/ds68sKrhAojslcxiyXPz7jttlYB7OHYw3h7cI+rOu/eUOI/2ct1yPFs0U/ydfdlmuKSxQKKdOop7g7qLsqEl0Zgw4Gb7Rgh89xaOseOIjKBMMEDze/wQ15sr3t7WQlStYawl0RJVqGYx3JV1OcSKbVZTzty1SKCRSKOFJksnP+ZWadgC9LLles8Pl9IkAuYQkCSanBsSAQ2JxpfX5TN+Npv9cMKc6zh8Qnmgb5hfXHiTae3v4+64cPWt+IkhifHimOqecZGu3foYfHyD8FOuhBjdzzBcjOcePvkSE2ZfE/Uw7LNEEVNtJh4j4XPvoSfixo6OmaO/jpZKaEk0etXRu45WrXxqtG+inzqaWmJdBysv4MULJ8WALl8EV/mblkSrVyMdmvxhSkKy3PZ9TzAv2NOsTrW0aKbj1aY3+e0l0c5d8hBkJq1WZVe0aqD/Un/nvie6BPeLumYVStkvevo93qz0BiF5ZY5IUvtEooheadwscdOkNYbgDRg9Ufyk92KvlqXWWvveigZPyaJFMLS3YaillkQrU+IXDOqun2KdnhDNuyrZnUg4kHgwtpbd+grCjnpR8yeNNjnOTXHtlh1F2AwzPJHUMDZtuCK1xX4tqh/+oepm8XxquTHkyxaTJBqE92XDDt3ESzE1uRZN1Q+1o4djvTad8f6DpyA0SRRpyZLwnDvq2JFoIFkg1nIdDzFzY6ySaAnoZbZsXkgxbpC5UaYxlIUhLaqVqaUQh7WrVRY6U6ppN/eWNGDo/UePUlrP9q2EV6HWSIz90VLxnqKGH/X/9Iyb5+17Fa+LCUP6C8ItIupZsnYjXr/xEMR12yaGpKl6Pe16QQ3ERrV/N2gLtXWY9EGQTTFcsGnRHMTS0eHivV6ndScxd/RINHoTkbTiHKT37KRhA3TDuklAshy9jH4rUQwDu5uuGbbc99bKkPCbPEcJy2r8R000r/+H/lht3h6ixxXRJJpxaLz6AYIfDP7aqBDDNG32PG5wudH9Huxbk2j0um7epZdI6MOEBNPNkG/acDZrJFpYnqFaEk1vPVHHVEtijxvUB4Xz26dTa9fc+PwJT+dPx+st60TmTNWiJ02GRL9VRqLyVeHims4sOUaPMHqGOcaKLXTVrNnjqWPwZtdmUSz3tsOCwKIZkGhL/1SuacY+nDyCe4OVDKDpBoxCwjKGHwUNPNHmrTZc33x98P7EETxfMhv+7orHH7OJMquoaj53buJmO8Uby1i7zVr/jI9rSTRbzjVuiy3naN8VQ5tdkzqQjI7gR6XFU8fD1ejDpi3tkGWiBgKSRIsa4yx7aQUBc9k5jU/bsP0Rlm1QQi6mjShg4gFlK9CdBp7FvYf0PnHB8ulFTU578NgLHfr/K34vWTQZerfPYcuHMFsvH6ZyoSXRZi+7hV0Hngnv+MVTfjYbxsrG9R55XoRl0tOM2Si1HvVaEq1F/UyoXUVfL8LbJxCNOp0EQ2xzuSXAhEG2vXzZS6IxJHTbvicCU2bTNPacU8FmkoiJc68jKOgTCuZNHKE6dmEa4HA8mV+2azRRUp6bI5LUy1GI+dCxE+Kf9P7SuuFPW7AE2/ceEBtPkht6oX9qPfQQo6cYN727Vi8x2KxqiRBLmZfoqVGxblOx4aDH2/A+ypderWlf7hdOGYtM6Q1fdLWkgzGhodbTvEtvMOyM/Vk5Z6pZ70B6oVE7iJtwCuCPHdjHplGSJBpw+PgpjJisZDrT8yrUAkniZdVGRRdn7oSRyJb5CyEennNHvSZ15agvR6MAe75cOWwaV7Mkmsaj0xyJRvFwbSj3zEXLsGX3fnGfbFw8W4RU6xnvhSr1m4tw6splS6NXB+W+Vo0fh2o2ayu8KkmMzR43AnFix7apPxFRjy0X5n3Fe4RGz0N6IGqNYYMN2yuhUiQNudk3ZyzH8nokmnYtGNKzC0oV+9lsPX1HjsO/5y+JxAdc6yLC6HX51z9HxXqzbuHMEC8v42vZkp1Tr32h8UQzJtFmLFwmxO8tkWj2EHsRgaM9dX5rEk07liRnSdLqmdZr1RqJFpZnqJZEo6coQ3b17NylK+g9TNEZs8db156xMS7re/+O8AT7cPYUYKQXmLBcZaRu0xVOCU01FNUMn6Ei0bb+Dcc4iqe6+7pleB78IdFtySbESGs+oYutJFq06NHhnOyLdvInf38EvH4p9CGFRYuG5PWbI2ULwzDyCCXRrITKpm7X3YDQs2VMmSyj8wBFC40fi/jRyF579+EDWnTpjXcfPIUubNumDZAja2a4pkpp8GHN3npl+R8PAUmi/XhjKnsUCgRsJdG0oZgMn2QYpTmj7tm12x/w6o2v0EPz/BgQ8rxi2Oe7D/5mSTQ+1waOuxji1ZbeNTbKl0qJ3G4JkME1DqI5GCYsCEWXQ31KaEm0/mMu4OK1d2ZDYbUNWrLuHjbtfCR+IsmozfRpK4nGc+n5RQ8wc2SlHgj2kmjq3GGW0I0L7BejDfVAfAcnUqS8U7CQf8cWTfC/qqahk7Z0o+eQUTh/5ZrY4G9aMsfiKdTSWReswbVuwUwDwXBbiRBeoGqjlkJPicSGXoY5bx9f4XnDsBr2i/3T2sCxk0TiAnPhXdSJqlS/mdCnsUXvhYkhqLFGwm31XMUjyJpJEg1YsWEzlq3bpKwlMyebeD5pMdSKeDOkmKHFqoXn3FHrXP3nNixevV78c/7kMWBCAFssPEm0boNGCEF8eoB2bm05Y+/sxSuEV9ZPuXJgsk7WRW3YLLPJknhimGD2LJnE5oNEnS0WXvWo16Kg/9Vbt/Ha463wTuO9y4cxQxXVTLJ6YeTMTtkreAPfs0NrocNoziyRaJx/nIe03p3aCo02c7b7wN84qkPMEAAAIABJREFUfe6CII/2rV+uG+5qC4aWynCTyc0mQ3O5RpozSaKFFekv539rEk37gWDl7KkmUgdqS8OLRGN9lp6htpJot+8/QNueA0TzbA3fD69Ro3eWx74dePv3Pvg9eRRCOJHsyjhyKmLnNvwwy7DKD6eOwiFWLOTZfsRqM7TJDOi5RvKNZkiibUSMtPrRFiz7/uQR3Fc90fqPRMLfKhlcV/VEs9QYZv907T0UcXKbZsiOKBKNmmvJ6hsmrTBuo3PSFHBKaF8yCX6U5MdJGjU3GTofGqOmISUBLl+7EXK6uaiE0NQvz/kxEJAk2o8xjrIXYUQgPEk0v4BP2LrnMXYffGY2w6faXEvkDnW0psy/ieNnXuKTJi0VRfgZBlogbyL8WjgZnJ1NNWXCCIfF00NLojXqdAIe7/xFsoYpw/JbvAaxm7VU0Y1juCv7q5o9JJqaWZQ6ZNuW/mo2o6q2MfaSaC26n8KLV75IlyY25o4z1OmKyHH4HurW6tdYCle01heSVQwX49fAWeNGWCy+Y98BTJ2/RJQx1jkKbyJk2vwl2L7vgAgZY5ZKVZic2QDpOUaizFz4JTOMNumk6G3Y8rI3cvJModlF75E965bZ9EVUkmiAqntFAoe4GSeJ0E6mR0+fgdlUaQ3/VwMtG9YNORzec4cVU4RfzVi7YvYUpElpW5bl8CTR6ClKj1F7jAk3qE+kZ/TkW7N5O3w1ovQuzs5CtJ6aYxSwTxjfehKc8KiHhN/azduFjhbJbkumR6JpPQXHDe6Lwj+ZSi+odVoi0VTNOXswZtm182eIzIThbf9r0V6EOTMjJpNomDNJooUf8t+aRNMmI+E6yHtSzySJpj/mzDj5YuVCkQiA5hQ/AbLMXAYSUKo9Gj8U/2fvLKCjONcw/AJJcAsa3N29UKXcQpECxVoo7u7u7u7uUqTFi7cU9xaXBnd3onDP+y8TJuu72fj3ndNzudmZX57/n9mddz55unOL8uoqtIM50az/Nr8xoi+e7dmOGLFiqZxoWsjFg5ULcW/+dNVsrvmrESejaYEtrc8XB/fi2gDD74iMVkQ0j1Re8GoaPDz83oIZ8Lt/F+7JUiDPsg2I4W66J3zv3saFBoYw95S1fkGalgbPXGcsLAoLsEgOi2jRfihfDp1aWq8CbWke/A03a/FylRuXXtZ8/VPHQmoPZ1jIOVGDgIhoUWMdZRYhJOAqEY032xFTzuPAsUdqREmTeKB0seRI7hlbeWAxoT5tyZprqgKkPR5S126+VmGQp84+xf2Hwcu/szJm/VqZ8d2X9j18hRCTOt1ZEa1Wi/148zYABXInUcUArNnOv+9j4hzDG6ABXfKhVJFPDxKOiGjMK8f8crTfF3yB2B62E7I7KqLVb38QT575qYIUU4eFTV46V6xjWLShfwgNSf6aH+o3A5PwW/IK089F/+Bn3KerhRBWDG3exZDkniGfWrEDLcG7tTxK+nPtecM+euosbP/T8HZ787L5ZnMzGa+piGiAJmAwgf2O1Uusevbcf/hI5cCiGecOc/XeYR8r1m3AvHD0RGMur/J1DN5nHh7uSJQweOELS/cI5mKbM94QYmXOKNAwFO/IyX9UIQjmFtOMieyrfv8/JVC62SiQEZJ2nr14iY59BoEeBXwAypIpA4oUyKeqlnL8FFX9/PyCwmnNiWj0Ups6b7Eauq1wW2siWrveA3H+0hUlgHt6MlzWPo+8iUP6W/QYCsn9W/MQsuRRqLUtIlpIKAc/N7xFtIFjJoIpE7gHd6xZavE+KCKa9TW/M20sHq03eA/Tm4qVLDW7O2cKHq42FA/Ju3IrmEvNmv3XtSVe/3sC7p7JkHf19qBDg4lo81YjTiYrIpquqmjGXkOQtFzw8EVr1TmZj4152Wjp2vVA8mq1TYb7/t1bnK7ypfo7iwFk6D7Q6YsiLEQ05v5r2N4gKtatUVUV0HDU+MKFv+tYIZYVqutUq6J+e2bOkC7CVgN2dI5yvGsIiIjmGo7SSiQn4CoR7bett5TIRGPlzbrVM6qKjcbWvt9xeF+3nBPNEs57D97h1LlnOHrqCY798yQoPDQsE9U7K6J1HngCl7xfqVxoCyZazgnDuS//7br6jzZ7TAmkT/Mp/MUREU3LrZY4oTtWzjSfA8SYtaMiWo+hp3D20gu7wlQj+WXi8PBZTZNVNWmdWzVFle++dbgNnuBIKOPiX9eB/9EWTR0XrNplaAghWmhUqaKFMaKvIYyA1SMpHljLo+Tr64uKdZuot5ys/sl8Xdasy4BhKqk2w+TWLTBUp7NljopoWkJdtrthyVwkTGA+pxXzeFEgpdEDj8KEJXPlwyP7cLQ6Z/Dw3ilImdyyZ4++kmznlk1QpXy5oGmFxt7RJ3i3JdLo+brSE43FFOixZcsrydZes/Q5k+3zPnD83zP4c/+hII8wS1V4XdWOVqiEyaGZh+zzkqZewgzXpqBEMzcefZLq3h3bKC86S2ZNRNNykDFEc/OyeSbViZ1l6+x5DI9jmByr/S6ZZihsYc5ERHOWsOl5rrwPOlOdU1/E5te501TxFHMWHUW0wLdv8P71a4XDzdMTMdxMC4IFsfrwHmd+LIfAVy/hlsQT+dbuCPqIXmX0LqNlGToBiT4ziE+W7GyNcgh48RwJi32GrKM+hVU/3rQWtyePUqdln7wA8fMWsNjG0x2bcXOMwZs0y/BJSFQy+D3Kmoj2IcAf53+pqnKjUfDLs2S9WW+0c7UrgAJYvBy5kWPGpyIf5gYV8PwpXh45oD6KlzNvMAEwLEQ0fcVrZ3OiscI1X4TyRctU5uszU9nZdXcGaSkyExARLTKvnozdZQRcJaJp7aRKEQcLrQhFtkQ0LdcnJ2gpjczlq69U3jR6dyVJ5IEVM0q7jIe1hpwV0cbPuojd++/DLVYM/Dr7c8SNY9krbNS08/j78EMVfvn7gi/VOZrZK6JRnKjX7hCev/BDzqyJMHGw9RBSrX1HRbTJ8y5h+1/31DqxYitzo1kyXQ7XMFmr8O6E1eZqNzO41ht79pgbG9fMsOeDe2qMmjJThWTxgZjijr7ogHE7WtgjH1gZtqL3dgkNIYTu/iMnz1Bv9vlw8vzFiyDvNFbtZPVOS6YJGLbCVJnUvU6ztiqktWDe3Jg4tL9dS+uoiLZgxWosW7tetW0tb05kEtH0QsDoAb1QvJDlBxJ9KLCxqBUae+fgsRPoN9KF1TmdKCzAqrcUi5izbMvy+UEhyXZtMKODLF2/2mEMkek5ZJQScGgLJ49FxvRpTboKaTsMo65Sv5kqxFH+my/Rs30rs9OxJaLpw3t/qVUdTSxUsWTj1kQ0fXVdXru8hsPTWGiDBTfofcj7qaXQPhHRXLdK4S2i6e9trA5Lr0xzFh1FtKfbNuLmOEOaiPSd+iBZ5R+tLryW+4wH5V25Be4pUqnjA549xdlahsrZySpWQ/ouhkrh5uzthbO43N6QE8yrWTuk+ulTfrA350/jSgdDGCLbYFuWzJb3mzURjW0+WrcCd2ZOUM2n69ATyX8wrdSrhanGcHNTHnNuiSyH4z/etA63J49U7WUbOxMJCn96eREWIpq+EIWz1Tm1301MP8CUIGJCwBIBEdFkbwgBAK4S0X5qfQAvX/kjd/bEGD/QNEknYb9//wHNuh5RebQshXNyPA8e+SCZZ2yM7G05D8uMxVeweecdtYaLJpVCyuRxQn091225hfkrDd52DMtkeKY9tnnXHcxYdEUd2uKXbKhW4VMuCf35FL0adjoMf//3yJk1ISYODl7C3l4Rjd56g8afUU1X+MYLHZrmtGeYcFREo4BGIY3Wsn42VC1vfl7vfALBvHCB7z+gdpUMqFvdviTidg3azoOoUdmZ29vOFm0fxvwUzFORJHEirJ47zeJDOgWcNRu3wt3dDWvmzwj2YKevhMnKgqwwaM6ePn+Bn1t2AMPUcmXPihmjhwY7LDSEEPZVu3k70OOmRf2f8ezFCzUPc/0bj3nwuMnYe9CQY2XO+JHIltl8KfsDR0+AFe9ojiS3dVRE27rrL4ybMUf1Y80zSnsI53G2PNEueV9F6+6Ghwl7wlZt7ShHPdGu37qNpp16Ko+/MiWKghX9LJnmQUhRYfW8acFCN0Jj71y5eg0tuxk8F6zta+PxutITTZ/03lL+Pn3/lu4hC1euwV8HDxv2zuB+Fr0T9+qEPopbFLn05op2uOZNOhoq2BrnttP3pa++ac4TjVV6qzdqBVbxZBJ+5oGjWG7O+LKALw3MFRKhByk9SWlffVYSA7sbQoYtmcrBE4o3an1Sd2sFE/TCiyOVMKU6p+nKuvI+6Iwnmv7+xcqcrNBpzhj+3KBtF/VRSKpz8vzwLixg73Wkz/uVoFAxZBs3y+r1eaFJTfjevK4KAeRb/ydi6O4J/3Vrhdf/HFef5V78m9kqnmw8KH9azJjIvXAtYqfNENTne593OP3DV3xYQIKCRZFt/Gyz4/kQEIALjX5Uec2Yoy3ful0mx9kS0d77+uB8vSoIeP5MiYF5lq438cR7oQsZTdu6i9WKmd692uHV8cOIGScu8q/fE6ytsBDR9PcsZ15YPHn6TOWzNez/8qoirJgQsERARDTZG0LAhSKaVg0yTuxYmDuuJJIlDZ6okwLa3OXe2LD9tuLOnGZLp35msgbjZl0AK3jSRvcrjPy5zL/5GTLhLA6ffAz2x8qQ9NwKbTty6gkGfxSn6v2YCfzPHqMo1rLnMdx/+E5xGdu/CFKnDC760eNm0pxL2LXvvmrSuKgA/6YX0bJlTohx/QubFFegd17vkf+qypx8FpkxsrhK/G+POSqiBQR+QMseR8FQW+a+GzegsFkxc9X6G1iy9poawph+hZAvl33ioz1jtueYQ8dPYsvOP+GVKgV+rFRBVXkMC/tj91+qyhGtQe0f0einmibdPnn2DG169Fdim7k8PRSqGnXoDj70MnRwyvCBJuOnODlu+uygvGHGRQXYaWgIIWxXCxnMkTUz6G3D8DiGZzJM05qxklSzzr1UAQJ6Bgzv083EK+Tlq1foMmA4rt64qcqtL5sxURUysMccFdHOXLiEjn0Hq6Yrf1cWXVo1M+mGx3TuPzQoz5UtEY2VECvXM7xVt5WDyZ45OSqisc0Rk6Zj198HlDAxsl8Pswnit+z6C+M/CojmhJfQ2DvMFfZDg+aqCux3X3+BXh1a24MArhTRXr1+jYbtu6l9Gy9uXEwePgBZM5mKudyjMxctV3u7V/tWJjn59Nd5459roX6t6mbnsmbTVsxcuEx9No2hMjmzBzvOFe2QJz3R+BCdM2sWTBs9FLFiBv9uZDGFfqPGB1VfK/dlGdBzwdgo6rFaKI2V3lgExNjWb9uJKXMWqj9bqsbbfdAI0EuCxgqd31u4N+zYuw/rNm1Dv87trFaStWujWDiI+SX5soHiIL8HJg8bgORG4X0PHj1C254D8fT5c9VKZBTRbt65Bz8/XzX+TBnS28zBFxKmts515X3QGRGN4+vYb4ja7+5ubhgzsLeJRyR/nw6fOE0VsKFFVhHt5avXKhzv4n/e+LrMZxavNf2aXW7XEG8vnlN/StOiA1LWqm/2jaM+ZDNRqS+QZdjEYEv/6tRReHdvo/6W+LMvkWnAaMRwDx4eqhelknz9HTL1M80veWvCMDzZavAKz9hzMJL+r5LRFvuA+8vm4/4ig+Dn1bgNUn38ntUfaEtE47H6HGzpOvZG8io1gvf14QMutaqHd96XlTiYc/YKeHiZehDr55WsUnWk72x4QaRZWIhok+YswMZtu5Rn9callr1sLV2v+hdb/K3K36yOGl+m8PuUlipFCotpMRxtV46PeARERIt4ayIjCgcCrvJEo0hCsUR98aWLjwa1MiN75oTw83uPK9dfYeP227hwxXBzpXm4x8T6haZ5E/67/grdhpxS58WLGwtNfs6Kr0qlRLy4burB4N4DH6zdclOFEdK+LJUSvdrlCRNyz174oUmXI/D1DVTjb9UwO0oXTa7Gxs9u3H6jxKRM6U1Fq/1HH2HEFMMPFc8kHmjTKIfyZGNop/eN11iz6WZQUYZiBT0xpLtp6JVeRGM79Ppr+nNW5MqWEP7+H3Dxv5dYsMobV669Uv2UKJwMg7rmN2HDH4wHjj82+fu6zTfBUFla7w55TT4vXtBTiZZ623fkIUZOPa/+RG/Alr9kQ96ciZEwgTsePfHBuq23lMcgvThKFkmGAZ3zhaqngfGg+dDEimwUo2hflS6Jgd2se0O4ajNRKGjRpTeu3rylmqxRuYLyPsmcMQMCAwJw9J/TmLN4hUoAzh8+4wf3Rb5cOUy613uwJEuaBB1aNEahvHkQL24cFR7GKnxMnKzWvEghjOpn8ETRW2gIIWyf4t4vbTqra5OWIH48E286SzynzF2kkrDT8ufOqRKu58qWBYGB73Hu8hVMX7AEN24ZvE3p6UZPNGPjg+7pCwZvSL2NmTJLVUlkyFxDI/EyrkdslCxqWuCjba8BSmxk6CyT8tJDh/Nh0v09+w/h1w2b4e8foIQ/mi0RjcfQ24o/TrX1r/VDJXANKWTcunsPfv7+KGomvOjqjVu4efdusDk9fPgIzO9D4z7+qkzw/IpeKZIjZ7aswc95/ASN2nWFj5+fmlfLhvXweYmiKj/anXsPsOvv/Uoo4folTZwIS2dMUvsqLPZO35HjcOjYSWTJmAHzJhry4NgyV4po7IvrOmyCIScPQ/ya1K2NMsWLIk3qVOCb+bOXr2Dz9t04efqsum8xPxhFJ71RkGHuQiZ2pnGfVq1QLigHHYsEsDAGOXNPpkzmiWWzJpsIG65qh2IwBV9a6eJF8VO1ymo+z1++xKmz57F241Y8ePTp/s/Km6zAaWwUGX9u2RFv371TH/EFxDdlSiFrpgx4/PQ5tuzagzUbtoAvgGiWRDTeI5p27KH2II0idZXvyqlk1b6+fjh/+Qroccpqv9rn5kRsW3vD3s/1HogU0prUq4OCuXPC188Px/89i9+2/BG0lmzTnIjGe/vfRwz3XL2t/n2zEjBoA8x43ZUqXAgsukKj1wf3mPF3knZfZFj+zjWf8jDpvfpsCXt8QcGXDzR6lib3NJ8HzF5mIT3O2fugcb/Oimj6UDd62zb95ScUK5APqVMmx7Wbt7Fs3Xp1L9IssopoC1auAav7ambNy1s7xu/hfVxu9QsCXhpE48Slv1IeV3EyZEbMOHHge+cWGPb5ePM60AMsZpx4yDp2OuLnNv1teWNkfzzb/YdqJ17OPEj1U0PEyZID/k8e4eWhv/Fw3QrlZcacajmmLYJH6jQmW4s51y40rgnmGOOb4JS16yPJl+UQJ31GvLv6H55u24An2zaq8+Jkzo6cM5eC4ZbGZo+Ixpxw5+tWRuDrV/BImRq5l/xu4o32+vRJePdsjw/+vnBL6ol0bbsjUfHSiBkvnprXs93bcG/RTHzw91fzyTlnpRLc9KYX0RKVLIPkVU0LGRiPP6abOxIUKWH3pdeu1wCcv/yfXUWozDV62fsaWnU3iH/OimjT5i/Bb1u2qTacDSm1e8JyYLgSEBEtXPFL5xGFgKtEtICA9+g6+FSQgGNufhnSxEMst5hg1U0aPdHokWZsFGYmzL4IX79Plc0oyjAskP1oli1TQozuV8hqjjFXc9YXUDDXNkM1GbJpzrbuvou5y/6Dr79hDvQU8/CIpUQ5zViNs0vLXEgQ38yPgssvlMBI80oVV3mA0bTKp3o2ObIkVAJaksSmpbt9fAPxY9N9DqOZP76k6tfYtv15D7OWXIGfbl4U27hemuXNkRhDexYwEeEcHoSDJ+i9d3iqpQc9B5u1+3Dm8hoybhLOXLgcdA4fovz8/IM8mmLH9kD3ti1R9nNTz0ztJLrqz1i0FL6+BjGQD/R8GOBDuWZ8YGaYmLmk+KElorHvXkNH4+ipf9Uw+KDdrmkDu/hQQJo+fwk27dgddDzFRD6gakJVrBgxULdmNRUOaS6cTJ8A3a5OAZVYmjncjO30+YvoMXgE/PwDzDZVrGB+lYReK95gj4h28Yo32vcagEB9skdd6wxj5YOOsemTYds7LyZ/p8hjbBRUKBTR21Ez5tZjJS7NMqVLi/7dOqjrw9hCa++s27xNCaXcy7/OnWrXg76rRTTOlZUo5y1bhXc+n64lVtLUX1sebm7o2bE1vilj/hqlgNZ10DA8fvIsGGP+Hz1nXpuThw9EpvTmQ99d0Q5FK4oWr9+8sbh1GN579NRp9XIhrVcqlQfQnFG4GTRmIl6+Nt+WZ5Ik8PP3UxWErd1bWWBh7PTZuP/wk3jHa50vEzQRjv0zXJ1JsUMzpJOhqvQQZk5Hc8a+ixcuiKMn/1EfmxOsmHOuYt3G9l6aQcfRm5aCJi06iWjO3geNATsrorGdtZu2Ytai5cH2m779DGnTgLkAaZFVRNOnSeA86NVZ9gvbOYPpiXZzwjD4XDWkHbFkFNUyDxqHhMXMF8j64O8H776d8PrkUcttxI+PrKOmmRXhtJPenP0XN0b2g98Dw4sJcxY3R25k6js8WDio/jh7RDQef2/hTDxYPl+dmr5zHySrZOqB9WL/n7g+vI8SypTFiIFYceOBIpxmFNAy9R+lxENj04toVgHrPqRgl2/Np+IN1s5jSg2+LOZvJ+avZB5LR01fmIAvNOmV7qiJiOYosch7vIhokXftZOQuJEAR7eSZp0qI2WDGM0zr6o89dzFtoUEIoDhTvFAyk1FQnFm96SY2bLsNH52AkiihO8p/7YU6VTNi1YYbWLvZ8Ia0a6vcKFvG8IPS2B4/9cXStddw8PgjvH0XCBhedgMx6CYcB9XKp0P5b7wQ28N8kn4Lz6xWydmTioUeG3/suYfFa67i9Wvdw3YMKMGqVuUMFnOesfOrN16rvGr0FnvzxnB+zFgxlPfe/75MbTGvGI8zzomWPKmH4k0POI1P4kTuKFE4OVo3zGaRDdepRjPHRbR548yLaBwb57N49TVcufbyE5cYBrGP1VrLfZE6zHOSaYvdY/BIFU5E0alt0waoVO4bF15BtpsKCAzE4lVrceDYCdy6fdcgnn0UwUoXL4Lm9X9GqhSWKydqPVAQnLN4OS56X1PhSFzzmLFiqgdyhk/S082SUQhp19tQor1p3dqqBLolYzgYw8IK5c2N8UMsJwjWzucbfIaH0RZMHoOM6UzDHaxRojfQuk1b4X3jVpDHIEWMbJkzoGGdmhYTQbNNimisRuiIUURbNedTRTD9ufTeGDN1tiEB/MckWDyeokPrRr+o0EgtRJd57qxV59TapYAwdd5iMIQ1qKxwjBiqSATX31woHUW0NRu3ODIt5SFlTkRjI/yRPWPhUvxz9oLKX6XNLXXKFChZpJDy9NM8ZIw7Da29Qw+tnz7m8WvVqB5q/2ActmM6fYpoe/YfRJJEibBu4adKrfTWHDJuijqBIpXeo/PbGvXU3ynwMv+aObt7/wFmLlqGc5euKFYan5gxYqgQWF4vFFCtGavOMicgPaooniv7uIfixYuLSt9+g5o/fG9TLHRFO0ySPnvxSvx9+KjhfvNxHOm8UqN2tcr4/tuv0aHPQFy4bPCa4vVgqWohhb3JcxYoLwd6a9HoJfVZscLqmmDOM3prMhR27gRTQVhjxrC++ct/Vdcsj9fGxM+zZ8mk1oehvZZM83Z15KKwJsatWLcBW3f/pbxpORbmd0qTOiXaNmmApIkTo3UPw71vSM8u6vrXG0W0SmZCyGyNben0CUEiGvNJ0hPty89KBPOOpicac2GS8Y7VS4KapKCpVXw2NyZ93407dDfcbwBsXDpPedSGtzlzHzQec+V6TZUoXSB3TkwcNsDhKdHjccnqdbh6/WbQ9zBTBXz/7VeoWO4bkBuN36XcB3pz1X2Qefko2tOmjhhkEtat9cnvoFYf80YytI4vkmzZiX/PgHk7KWrze3jmmKF2V8T98P49nmxeh0cbVsPv9k3w/2sWK2EiJK9YXXmoUdyxah/eq3DM+0vnKU8tzWK4eyDJV98iTfMOcPe0/XuH3mF3Z03Ei6MHVOECzTxSeSHptxWQun4Lsx5o2nHnG1SD3707iJs1B3LOWm5xyAEvX6jcaMzHxrZzs1KnmfyPvndu4t78GXhx8C98+OiNzkbpVZe0bHl4NW6t8qGZMyWi1TGfz9bSwJSItnq7rSVXn2upAPiicfnMSXb9njRu+Ng/p1XxG1rvjq2VJ76jpoWU8jzeoz4vWczRJuT4SEJARLRIslAyzMhHgD92WRzg4WNfUEBLTw+0EOQsY6jknfvvEMcjphLQ6JVmzc5efI4ewwxvkR2xZdNKq1BLeyww8APuP3qn5sjQToYysliCvcZnmrsP3uLV6wBkzhDfouClb89SYQEWanj8xAdJk3ggberw/7FMDzmuWYa08c161NnLyJXH3b57D/Sa4MNseBofAPgDPlHChMoDxFKybmtj5PV159595R2SNWN6u38kh+e87embHiLXbt5CrFhuyJQ+rVNs7OnHnmMYbnnz9h0lklFoCqlxzR4/fabWjZbcM6nKycQH5bA2Cjx3791HxvTpkChhgrDuPlh/Y6bNBishOhLSGdoDpsh4++59xYbiNh+yHTWK3Lzn+AcEwitlCngmTeKUd1VI26GnGcPFKQyyQIDmBeXofHg8r08K+bS0XqmVxysFuu9/bqzE7y9KFcfgHp3tapoP+bzWPdzdkCJ5MnVvtmZLVv8GhmE6YunSeGHJNIO4b80oZN17+EiFlzqz1rbaD4/PNY8texmE1Rgjyn2QL4n+u35DiYtk5OHujrMXL6NDn0EKBZOqM7l6ZDR6ePN7xpxXsb3zoUeZz83reP/uHTzSpIO7p+lLc3vaYkimz60bcE/iCY+06c2KU/a04//4IXzv3UGcjFmsVsi0p62QHsOQVhZk4NziZMikRLTwNr7IoMj+dZlSGNC1g1PDYT41imA0iru2XhqZ64QvNJmDmMYiWUxdIRY1CYiIFjXXVWZ7OWFRAAAgAElEQVQlBEARracTItpSB0S08MBsb3XO8Bib9CkEhIAQcJQAc7+16NJLhVjZyvPkaNtyfMgJUDhzM5NvSGuZnpvMv0VzRQVaSyOmiKaFUds7Kwp99oho9rYXWY6jYFq9UUs1XHoos9CLmEEEtraXmcuJ4Wg0axWahaUQiEgE9OIvq7KzOroz1nv4GBw58Y962UJvNmde8LEyNCtE8wUh2xCLugRERIu6ayszi+YEmIvrzv23DlPIlD4B3ELgMedwhw6eICKag8DkcCEgBCI8AeZFY340eqPNGjc8XCsJRnhYYThAhpUyfLDSd98qMca4/jW90HoOHQ2GkNEmDu1vUvXQVcNlARF6jDliHu4eqrBIdDPm+GP4OI0FIxiOHN2NIcl9R4xFv67tkSNLZhMcrATduGMPMMSc3mkrZ0+JMl6J0X3to/L8+fKpS/+hYD7XSv8ri66tTauK2zN/eo/1HzlevcxiTsqaVSrac1qwY/hCrFlnQ4EaVnJmRWexqEtARLSou7YyMyEQJQmIiBYll1UmJQSiNQGKNU079wLzktWuWhmtGtaN1jwiyuSZiH3GwmVqOCyoUK3id8iWKSN8/Hzhff0mlvy6ToXA0Vh1mEVNxMKXAIXN+m27qDxvVSv8Dx1bOF78IHxnEDq99xs5HgePnVBVsGv9UBHlviij8t8xtP3spSuYv2wVHj5+ojqn5x5FYzEhENEJsDL73GWrVD7LhZPHOpyuhKkLFq5ciz8PHALzPDL3I8NBeZ04aqOmzMSOv/Yhe+ZMmD56iFWvT0fbluMjHgER0SLemsiIhIAQsEJARDTZHkJACERFAsyP1anfEJUQux3zEX3/XVScZqSaEwUZFtHY8effQXV9zE0gf+4cGN6nR4RIXh+pAIfSYA8dP4Xtf+5VBUuY60sMeP7ypaoifdn7mkUcLCJSpXw5ER5lw0QKAhSsmFOURZjGD+mLnFmzODxu5sts2K4rEidKiLKfl0brRvWcCuNkx/wOpyBHD7T0ab0cHoucELkIiIgWudZLRisEoj0Bimjdh55SHBr/lBU1K6WP9kwEgBAQAlGDwPlLV9SDrl+Av6ooKAJAxFhXhgqt3rAFp86eU94KNHoqpE/jpaoY0gvNWhXMiDELGUV0J0BRmMLDH7v/xPnL3obqnIAK28yeOSMa160drKpvdOcl84+4BAIDA1G1YQtVVXhY724olC+PU4Nl+Kb39RvKw1ju4U4hjLYniYgWbZdeJi4EIieB9+8/wNfP8MPP3S0G3NxiRs6JyKiFgBAQAmYIMAxtz/5DqFejqvCJYASYmP3Rk6fg95BXqhThWj03gqGR4UQyAqySzb0cP25cVYFZTAhENgKrft+Ez0sVRzqv1JFt6DLeKEBARLQosIgyBSEgBISAEBACQkAICAEhIASEgBAQAkJACAiB0CUgIlro8pXWhYAQEAJCQAgIASEgBISAEBACQkAICAEhIASiAAER0aLAIsoUhIAQEAJCQAgIASEgBISAEBACQkAICAEhIARCl4CIaKHLV1oXAkJACAgBISAEhIAQEAJCQAgIASEgBISAEIgCBEREiwKLKFMQAkJACAgBISAEhIAQEAJCQAgIASEgBISAEAhdAiKihS5faV0ICAEhIASEgBAQAkJACAgBISAEhIAQEAJCIAoQEBEtCiyiTEEICAEhIASEgBAQAkJACAgBISAEhIAQEAJCIHQJiIgWunyldSEgBISAEBACQkAICAEhIASEgBAQAkJACAiBKEBARLQosIgyBSEgBISAEBACQkAICAEhIASEgBAQAkJACAiB0CUgIlro8pXWhYAQEAJCQAgIASEgBISAEBACQkAICAEhIASiAAER0aLAIsoUhIAQEAJCQAgIASEgBISAEBACQkAICAEhIARCl4CIaKHLV1oXAkJACAgBISAEhIAQEAJCQAgIASEgBISAEIgCBEREiwKLKFMQAkJACAgBISAEhIAQEAJCQAgIASEgBISAEAhdAiKihS5faV0ICAEhIASEgBAQAqFG4AOAGKHWujQsBISAEBACQkAICAEhoCcgIprsByEgBIRAKBPYd+Qo3rx5hwplvwrlnqR5ISAEIguB+ct/xReflUCOLJmdHvL79+8xbsZcNK//E5ImTux0O3KiEBACQkAICAEhIASEgH0ERESzj5McJQSEgBBwisDydRvAh+WCeXNj4tD+TrUhJwkBIWCZwIGjJ/DO1weJ4sdHiSKFIgWqwMBAVG3QAv7+/hjYrSNKlyjq1LgvXvFGm579kdzTE5OGDUCa1CmdakdOEgJCQAgIASEgBISAELCPgIho9nGSo4SAEBACDhPYuH0XJs1egHhx42Jk3+7InyeXw23ICUJACFgn8FOL9nj4+AmyZc6IOeNH2oXrzdt32L3/IJInTYrSxYvYdY6rD9p3+BgGj5sMN7dYGNm3Bwrnz+tUF9MXLMW6zX/AK1VKTB4+EMk9kzrVjpwkBISAEBACQkAICAEhYJuAiGi2GckRQkAICAGHCVy+eg1tew4Aw61G9O2OkpHEQ8bhicoJQiCcCTgjoo2cPBM79+5TIx/VvydKFC4YLrNYtuZ3LFi5BkkSJcL8KWOQNFEih8fx/sMH9BwyCif+PYPC+fJg3OC+iBFDsqQ5DFJOEAJCQAgIASEgBISAHQRERLMDkhwiBJwhwDCdOUtXqVOzZ8mE777+wplmItw5B4+dwKkz59W46tWoiiSJHX/oc+Wk1mzcqrxQ4seLi0Y/1XRl0063FRAYiFbd+uLqjZsqD1qPdi2dbisqnXj91m1s2fmnmtLXpUsib64cUWJ6EWkPRtX7jrWN4oyINnzidOzed0A1S5G7VNHC4bIXKYC16NILV2/cwtdlSmFA1w5OjYP3wAbtusDPzx+dWjTBDxXKOdWOnCQEhIAQEAJCQAgIASFgnYCIaLJDhEAoEXjn44NKdZuo1r8p8xn6d20fSj2FbbOzFi3H6o1bVKeLpo5DhrRpwnYARr216t4Xl72vIWmSxFi3YGa4jkXrnKFVDLFiGOeS6ePhmSRJhBhXeA/i0PFT6DtirBpG55ZNUKV81HjQj0h7MKred6ztXWdEtIePH2PT9t1ImSI5Kn77NWLFihVul8fRU/+i19DRqv/xg/s6HdY5d+lKrPx9k7rvrJozFQnixwu3OUnHQkAICAEhIASEgBCIqgRERIuqKyvzCncCUfVhVkQ061uL4Zv1WnfCg0ePUaNyBbRt0iDc92JEGYCIaKG/ElH1vuNqES30V8KxHtr06I+L/3krjzh6xjljr16/Qc0mreEfEIBWDeuidtXKzjQj5wgBISAEhIAQEAJCQAhYISAimmyPcCPw4cMH1bc+d4v2N/4v/+5MXhdDsx/gSBtav2CfNohYOzboMwB8mK1cr6lqjZ5o/bq0M2nZmfmFZME0NgwhivkxZ449Y9DPa/biFUGeaAvpiZbGy+l5ae1+Gg/X3PoMtTloR7Xu0S/IE23t/BmmJ9uxptpJzuwd4w7/OnAYQ8ZPUX+eNXY4cmTNbPeSaXtWfwL/5uh6GXfINvRtO7LmIT1Wv3cOn/gnmCda5e++dXrv2A3VzuvZEcahtQcNty7H1zs07zvO7B1XrY29+9geTzQ9I+N2ndnj+uvS+DtM20v2tKuNZd3mbZi+YIn6zls8dRzSmbmv2sN1wOgJ2H/kOFImT4YVsyYjZsyY9pwmxwgBISAEhIAQEAJCQAjYSUBENDtByWGuJbBn30Fs3rlHhdCMHdgbzOOzY+8BbN21B9dv3lYP/OnSpEaxQgVQv2Z1xI0bx+YAAgMDsXH7bpVc+eIVb7z1eYdsmTIie5bM+P7br5Atcyazbdy8cxeTZy8AH2CTJU2KXh1aWQztueh9FXMWr1DtpEiWDD3btwx6SLl7/wHGzZgb1Efg+/c4c/6i+v/MG5YpfTqT/ovkz4tfalW3ObeQHkCeh0+cwuYde3Dzzh3cf/hYhfyQcd6cOfBTtcrwTGo+5HDhyjU4c+FS0BA4T+bfoeXKnhVxYsc2GV6vDq3VQ5wlu//wEVat36TEr1t37sHPzw+pUiRHhnRpUa3idyhaIJ9FAbXvyHF4984nqOlL/11VgqW7m5vZHFuJEibAoO6drCJ0du+Ya7TP8LGKdcZ0abFwiiF00R6bs3Sl2rc5smZRXiQvXr7C71u3Y+/BI7hz/z7ixomLDOnSoPw3X6rwM3sejl++egXm6zp36Ypi7eHujuxZMyFn1iyoUfl7JE6U0OzQ/jxwSIW60YoWzK9y31myzbv+xJ6/DbmlmJz9p+pVgg5l9UHOQTOOh7mfaBQJzFURrPVDJXxWLPTzU3HPbdn9F/YdOorbd+/j6bNnSOaZFOm8UqNU8SKoWr4cPDw8zE7b1XuQ956zFy4pVjdu3cHte/fhFisWvFKlQM5sWVGnamW19uYstO47zu4de/a6o8f4+PhgzaY/8O+5C7hw+T/EiRMb2TNnwpelS+L7b7/Gzzaqc06cNR+37t6z2G2bxvVVZU9Lxut59QZDCPuw3l2x5NffcPD4SZB95gzp1fWaK1tWzF66Ql2vPj6+yJQhPZrVq43idhYsePb8BWo1a6sKkTSo/aPT+R33HjqCwWMnq7FOGNIPhfLlcRS3HC8EhIAQEAJCQAgIASFghYCIaLI9woUA87Ywfwtt2cxJGDZhqhIQaHREMvioGYziyuQRg5AymafFsfIBafSUmTh/+b+gNvgPrR0PD3e0b9YYlcp9bbYNfYgiRa0mP9cyOe6tjw9adu2NO/ceKJFt0tD+wUQbJpFv1rmXQzzLfk4PtdDNlfb2nY/y/uEDqGbKQ4LeSR//wIfS9s0a4fuyX5mMf8Doidh/5JhD81o8dTzSpzX1UGMjq37fhIWr1irhVK33R9czvadIiSKFMLx3V7NiZtUGzcGwJXuN+cjWLjDjofaxgZDuHf04KMZVbdACb9+9Q7Xvv0OH5o3sHabKicTcSPRc69SiMfqOHA8+WGuOefprgsLW6AG9grwJzXXCtsZOn4MnT5+ZvSYocjKJeZ6c2U1OZ2GETn0Hq+uJ6zO6f08laBvbf9dvqAqkXEu2N2f8SFC01Oy3Ldswbf4SuxnwwM6tmqKKGQ81hxqxcfC1m7fRe9joIDFYMY4RQ4n3mnE+Q3p2MetJ6Mo9SNYjJk0HPRjVMD6ORX990mu04U81Ud+M4B4a952Q7B1XrhPbevzkKfqNGq9E4KD7l+7eznvoqbPn1bVCIYx70Nhad++HS95XLQ7Nlti0ZecejJ85T51fvHABHDt1Otj3FF9IZMmYHmcvXg72dze3WFg4eRzSeqWyC4sW0pkvVw5MGTHIrnOMD+ILhSr1mirv1V9qVkOTurWdakdOEgJCQAgIASEgBISAEDBPQEQ02RnhQkAvolFsuXvvAcp+UQbFCuVXD+F8w79+644g7wFrYtOjJ0/RpGMPvHn7FrFixlRVyYoVKoi4cWLjwhVvMMn702fP1Ty7tWmBimaENCUa9BuC85euKGFiwpD+KJA3VzA2o6fOwvY//1Z/a9mgLupUC55vhv0f/+dM0Dm+fn4YNcWQ6J5VCGtW/t6ENR/Uc+fIFqproHlGsZOSRQopT6bUKVPg+cuXarybt++CX0AA+MA3flBf5M8TfN7nLl7G449CDNvY8dc+HDp+Uo25bZP6SO5pKm7S+yKeGe/BXX8fUIIBLb1XatSuXgU5smRSD3z/XbuB1es3B625pXxiB46eQEBAQBAzenDde/AQ8ePFQ7c2zU1Y0vvqs+JFzDJ2xd7RN8z90673QPUnVuRkZU57TRPREiZIoPYx92Tl78oid/ZsSsjyvn4D6zb9gddv36omrYlNh46dQt+RBi84Xk/0ZOI+owcfxdTft26Df0CgWvO5E0YprzljY+L15l364NXr10iWNAnmThiNJIk/ea5xf7MC6Y3bd8yKymyPHlXe124ENX3Z+6pKfE6r9L+yKFYwv0m/FBG9UqW0F5vDx9HDj4UAmLOO869Y7huULFIYnkkSKQ/NHXv34dAxw/7m9Tlr3HAkSRS8Aq0r9+D4GXOxZZehYik9U+mJmdYrNV6/foN/z1/E2o1b8PKjaDykZ2d8XrJ4sDm7+r7jir3j8KJYOIHXQKP23dT3AY174/MSxZSX14Ur/+HIiX9UBVzNLIloK9ZtUOutN+8bN9X9nuaIiMZr5Zda1RAvTlzlTat56XIvNapTUwl5R0+dBgVkmiN5Eekxt2nHbnU9bVw6F3Hj2PbANoeuYfuuysM3T45smDZqiKuWQ9oRAkJACAgBISAEhIAQ4EvvN2/e6B0cBIoQCBMCehGNb/FH9uuB/LlzBuvbz98fTTv1UJ5fNOZ3ofhjbFoOGD7EjBvUFwWMRKDHT5+ic/+hqh0+FC+bMRFubm4m7ehFA3q/zZ04CgniGaqb7dl/SHnL0T4rVkSF9NjKdxMREnxTxGjQtosad7kvy6BPp7Ym8z5x+ix6DhmlwohKFi2EkX17WN0DISkswIT7FLxSJPPEvImjQMFIb/Sao8Bx++49Fa64ZcUCxLYQUqedF5LKiK7aO9pYfl2/GbOXGMJ9500crbxT7DVNROPxGdOnVXuZ4pXeGHrcrHNPBAQEKg/NlbMNudeMGTbp2F15WfF6mTpysEk7fPDvNnC4SkD+dZlSyiPNnLEQQL+R45SHVpkSRTG0V9egw7QHfv7B3iTmEaGwgN6rqGvrZkrMM7bFv64D/6OZE8yNj3d2D3KNmM+LxoTyw/t0M7mvUDxt22sA/Pz8lRg/1YaHUkjuO7z+XLV37N331o6joMR9RitdvCgGdusAd3f3oFPo+UkvNYppNEsimrk+tAq6/MwREY2iFMUpGoX/Fl17q39XKvcNuupEfO1eR6/aUf2s31O18ennG5Iqnfyu4ncW76HbVi0y+33nivWRNoSAEBACQkAICAEhEB0JiIgWHVc9AsxZL6JZepDlMDds24nJcxaqEfNBhA8ketM/lDf6qabKJWPO/j50FIPGTlIfWeuPuW/6jjCIBpr32/2HD5VHDj0+KMLNnTDSRPwx12dIHmZdtUTMPTds4jTV3MBuHfFV6ZJmm+4/arx6IKSoNWf8CKvdOyuikcfUeYtV2/ly5TTrEcjPVm/YjFkf884xpImhTdbMWQHD1XuHY5y+YKnyfKRtXDoPCeIbRFh7TBPRKM4umjLOYjjs4HGTVd4lHreVIqNRTjr9+kwaNsBEVNbGwrVgDi5b/VEUpDhI69SqKX747lvsP3IUA0Ybrid6+Q3rZVtU5rERQUSbMGueyg1I+23RLBMvM/7d19cXTTv3AkUa5nmj119o7EGGGG74Y6dqmh5xlva65k1KQXnz8vkWczaynZDcd1y9d+zZ95aOoahft1VHJQbTI2vNvOmIFy+uyeHMP1anRXvlMRkWItrCyWOVyE2jN++PjVqpfzNskuGTmvHFDb0+mbttto17qnYOv3+41jS+8OCLD2eM90/eR2mr500z6y3sTLtyjhAQAkJACAgBISAEhIB4oskeCCcCehFt2sjBZvMycWj0kuo+yCDqtG/WENUrlg824qnzFuH3rTuUELBm/nQw/5U5Y7hgpZ8bgyFofFg1F/anncfwQObtonVv1xJbd/0JhjTS023SsIFBXgi20IXkYdZW2/Z+ziTu9FyiURTkg5k9Cemtte+siGbvmBkqR1GPZk9IpLMiWmjsneETp2P3vgNqP+5cu8xqzjJjHpqIxgIJ21dbziO2YMVqLFu7Xp1uztutaaeeuHbzls3CBsx31q7XANVO745t8L+vPje7RBSSOvUfqq4BFpEY0qsLho6fqkQLR0RlNh4RRDQKh5qY26llE5V/zZZXqa296+wetNWu9rlenF0+c5LVcNeQ3HdcvXfsnZ+54+ixSm8uGtfImpBpT3VO4z6c9UTTi2gMDa7eqKVq2pKI5oiwx2usfR9DLrQ2jX9BzSoVnUK4fN0GzF/+qzqXAh6FPDEhIASEgBAQAkJACAgB1xAQTzTXcJRWHCRgr4h25dp1tOzaR7XesE4N9Z/emMfs9PmL6k17++YNrY5i+vwlyquhcL48GD+kn8VjKRrQi0AlidYlG2/d6BfU+sH+h5qQPMw6iNPi4fSo6z54JE6ePquOYXhhhW+/QaG8uZAlYwbEiBkzKHG9vX26QkRj/naGzzJf1qOnz/Dk6VMVrka7++AB9h85rv7dvW0LVX3PmjkrYITG3iFrVoelx8zmZYYwNHvNXhFt7aatmLFwmWp24tD+KJg3d1AXzBVXsW5jFe7JBOiVrSTo5/4cNdmQs8+aFyc/Z+645l164eWr10HXBEXlycMGOpTTLyKIaCy00LZnfzx88lTNnd6t33z+GQrmyaVCZJ0R1Jzdg/q9wWuV+b1u3buvkuk/e/YcgYHv1SH/nDsflFg/tES00No79u5/4+N4HfF6suc+EFVENOYXbNyhu5rzzz/+gOa//OQUvo3bdmHSnAXqXBYgKW6mKIhTDctJQkAICAEhIASEgBAQApITTfZA+BBwlYjmaJU8zpZ5ophfzZpRNGCuG3oa0IzzQdlDLSKIaBwnQ9NGT5uNvw8dwfv3n1IgJk6UEEUL5ENxigilS8LDRu4xbc4hFdGYzHvl7xuVVxJDtqxZaIpoobF3tOp6yTyTqvAzR8wVIhrzZzXvYsjR5IixAAK9/qzZ0ZP/oPfwsUEVLJ3xlIkIIhrnyFyBzBt1xftasErArKLIyqdlihdV1UjtFdRCKqLt3ncQazdutVpBUlub0BLRQnPvOLIXtWM3bd+FibMNQtDYgb3VuliyqCKi8XunTvN2apo/lC8Heko6Yzv37sfIyYaKxP27tsc3ZT5zphk5RwgIASEgBISAEBACQsAMAfFEk20RLgRcIaL5+/ujfB2D95mHhzsSJfxUOdDapFhpz1ber+cvXqJF1z5gUQLa/776Ar07tnaIVUQR0bRB08uF+ZcYIstQKXq+aEZPvsZ1a+F7O6pJhkREY7hSt0EjVFhtzJgxULRAfmTPmlklvk8QP74azpWr10FvK1poiWihtXd6DBmF4/+cDjdPNPbNMdBYrTSumQqp5jZx6WJFbD6wnz53EV0GDgsSPru1bYGKNrwEjfuKKCKaNi5W4WQ1zlNnzqvwVP01kTNrFrRr2kAl87dlIRHR1m7+AzMWLFVdxI7tgS9KFlfVOT2TJlHhs7Tdfx/A0VP/qn+HlogWmnvHFj9zn+s9Lq3l9uO5UUVEY0VNVtak1a1RFc3q1XEGnarwqRVkGDOglxKExYSAEBACQkAICAEhIARcQ0BENNdwlFYcJOAKEU3/8GRP1Tp7h8j8ab2HjcaxU6eDndKlTXNULveNvc2EKMG33Z04eeDd+w+UmHb4+CkcOUmPMIOgxupyrDJnzZwV0RguVrNpGxUSyFxao/v3CkrQre/v4LET6DfSkBMttES00No7IyZNx66/QzcnmrVwTn0eqXo1qqKpkw/hxuv/7MULJSozFFIzJrmfNnoosjpQgTSiiWjaXHjNX/G+ipOnz2HvoSNBoZOsHDxxWH+bOaWcFdEu/eeNNj0HKPGO4bd9OrYFPUSNjeG7mrAcWiJaaO0dJ29R0N8H+nVuh7JflLbYVFQR0bgfWvfor+bpjKenBkhfJVhyojm7A+U8ISAEhIAQEAJCQAiYJyAimuyMcCHgKhFNq1rn7u6OLcvnw83NLcTzWbbmdyxYuUa1wxxsx/45DYYg0tttuhINMtjVR0TwRNN71lgKTeODG3MPvX7zFkkSJ8JvC2dZnZ+zIpo+kb21ggFhJaKFxt7Rix3OVue0VVjAmojG9a7ySzO8ffcOhfLlwQQruf/s2sQAKDD1HDJK5XqLGSMGenZojWnzF+PV6zdIl8YLs8YNR7w4cexqLiKIaNo1YS1Uc8vOPZgwa74St1jRlpVtrZmzItrK3zZi7rJVqmmGmDPU3JyFhYgWGnvHrk1h4SB9fjBWXWbePksWVUQ0fSGdkFTn1BcfkeqcIdmFcq4QEAJCQAgIASEgBEwJiIgmuyJcCLhKRFu0ai2WrP5NzaFD80ao9v13VufDCMYYMSwfcurMOSUoMVcXRYhxg/vi4aPHKs/Um7dvkc4rNWaOG4H4dobJVarbRHmkMfk7k8CHtfUcOgr3Hz5ShRfGD+5rsfspcxdh/R871OcrZ09RCdYt2eoNmzFr8Qr1MUUacrLH2D77oVnLcbRtz16MmTZbHWePJ5omhsWKFQvbVi0C/9cec/XeYZ9rNm7FzEWGpP9zxo8EK/PZa67Iica+tIIJ5DBz7DBky2R5DBRObOX94vVFVrT6taqj8c+1sO/wMQwcM1H9jVVf+3Vpb9c0L3lfRevuhqIe5gqF2NVICA5imHbHfoNVC5+XLG41cXuTjj1w/dZtu3IoOrsHB4+drDzfuAbbf11s8SXAqCkzseOvfWrctjzReIyz9x1X750QLBUYcv1j49bqvkvPVYqM5ioLcw/XatoWT58/V9cbrzt7LCJW59TngTMuGmLPnLRjWD33zwOHQEF+y4oFLnm55Ej/cqwQEAJCQAgIASEgBKIyARHRovLqRuC5uUpEYx6jhu27gQ/HDL2aPHwAspoRDVhxc+ai5ao6Z6/2rVTOKmN78uwZWnbtqx7GEiVMgHkTRynxibZn/yGViJz2dZlSGNC1g110W3briytXryFB/HhYPnMyEiYw5P0KKxs5eSZ27jU8fE8a2h8FdJUc9WNg+CQ9wOLEiY1NS+dZFaKYR6rvyHHqdEeEEL0XUs0qFVW4krFdu3kL3QeNVGtAsye8lKIVxSvahCH9USjfp2qV1ji7cu9o/ejDsax525kbl6tEtDPnL6JT/6HKiyp7lswYO7CX2XyBvGaGjp+CgvnyKHHMnJjGqq49KCp/+IB8uXKAuak0IWPS7AXYuH2XmkrHFk1QtUI5m9v67TsfVK5nSNq71FgAACAASURBVJZuq0quzcacPEDzWqLX5YJJY5T3pbH5+PqiXutOePb8hconxbxS1szZPaj36hzWqwtKlygWrBsGWe89eATDxk9Ra0BbOn0iWADBmjl733Hl3nFyeYKdtvjXdeB/NFaqZMVKY5u3/FesWLdB/Tmyi2isqMnKmvSs3rh0Lhgy7Yyxwic9+fLnyYXJwwY41ATzgPLeQEuVIkWYf2c5NFg5WAgIASEgBISAEBAC4UBARLRwgC5dAq4S0chSL3Ax5LJJ3dqqul6a1KlUDqezl69g8/bdoCBAoaB3xzYo92WZYMtAz7Pug0bg1Nnz6u9De3VVFTn1Ru8oeknR2jdvhOo2vN54nP7hmpUwWzWqhwzp0sLP1w93HzxUVQK/KVMq1LYEBbwOfQarRP4UDls2qIeyZUqpf/OhnLnRmD9n664/1RhYxY3V3KwZBa5fWncGhQbybtesEb4sWUyJmE+fv1DeOxQfsxjlymIuNAoT9CxhWGDtapXx7RelkTRxYjx49Bh/Hz6qHiDpuadZ8/o/4+fqVayORy/qeaVKiU4tGiN/7pyIETOm8iK8evO2EmwojBqbK/aOvk3uo2oNW6jQ2B8rVVCJ6e01V4lo7I9JxZlcnJYimSdaN6mPgrlzqXxbN+/cxblL/2HFuvWqwETC+PEwZcRgk/x0j58+Q8tufZSQRBF47oRRwTwUuafoVcb15kP/1BGDkCNrZpvT1QQeHlijcgXU+qGSKizB8NBbd+/Bz99fVY0NLdN7+2RMlxbcYyUKF1DCMb2fLntfUyGWZy5cUkPo3LIJqpS3LhA6uwf14XsJEyRA03q1USR/PsSO7Y4bt++q+82f+w8FK3gwfdQQ5M6RzSqekNx3XLF3XLV2vI5+btlB3TNovKZ4v8yYPi0uXP4PB46dUPcMzSyJaCfPnMPL16+DDevoiX+C7ud8GZAxQ7pgn+fKmiUovJbhveNnzlOfL5w8NuhaYfXm6o0MVW35vfNLzWpBbXTuPxT/nrvgkLDXrtcAMOw9JKHYrMZcqV5T5U3tyEsObeDT5i/Bb1u2qf8bkpBSV+0BaUcICAEhIASEgBAQAhGNgIhoEW1Fosl4XCmiEdnvW7dj3rJVeOfjG0SQle0o9Gjm4eaGnh1bK6HI2JgDjbnQaFUr/A8dWzQ2OcbHxxctu/cBK6gxTIbCQ85s1kWDt2/foVGHbqAgYckczZ3l6Bb568BhjJ42C76+fkGn8oHdx8cH/gEBQX/LkSUzJgztj3h2hKqu3rgF9KKxZDUqf4+2TeqbfPz3oaMYPHYSPtUFDX4IxbUvPiuhvG9oLHJAbzRb1nfEOBw6ftLiYeZEUe3gkO4d404HjJ6A/UeOq3xhS6YZCiTYY64U0bhXKaRs3rE7GGvja4IC26j+PZE5Q/pgQ+QDeNeBw5UIQGNOMOYGM7arN26hTc9+8PPzBwXM2eNGKMHNml284o32vQYgUFcdVn+8I95E9nA1dwxzjK3b9Ac+fKRD7zp6ib569TrI44tR3xX/VxZdWzezqxtn9+DUeYvV/cuSxY8bF3lz58TRk/+oQ+wRNkJy3wnp3rELlgMH0TuO19SLV8FFMK2JDGm9EPj+Pe7ce2BRsKLYy1BiR6xbmxaoWO5rdUpYiGgU5Go0aa3EryY/18Ivtao7MtygY/cfOYYBow2h1pOHD1QvFBwxEdEcoSXHCgEhIASEgBAQAtGRgIho0XHVI8CcKaJR9KLRgyVPzuxmR3Xl2nW06mbI5cXk0nyzbsnoVUXh4NylK+ADCT4mQKMwU6JwQdStURWs4mlsLBzQe9gY5e1B7ykWD/Bwd7c4nva9BirxiaLBrLHDbYoGHBcTsR85+S8Mz+yGxGz0fMmbI5vKJ5XMM2mw/vQFAexdLmu5rR49eYqFK9dg35Fj4AO2xoZtM5k5PYIoWMWOHduu7ujFtmXHbsxfsVp5EKn2aDFiIGmSxMp7jEKaOTt38TJmLFqKi1c+PtQyL1fMmMiXMzua1Kujcnj92LiVYkxvwqXTJ9gcE8MEmbeLedcYuqufH72N2jdriML587p875hr8MDRE+g/yiCecX/Y453FY3sPHY2j/5xWAu22XxdbHCsLCzA0mcacdMy3Z8no6bT417XwvnbTICh/vCbixomjPHrq1/5R5ZsytvkMkftto/pzxW+/tipkbti2MyjXXZkSxTCkZ2eb68XcgxSPGHKm3zscV+niRZRQZGyuviboycQE7GcuXlYeaPo9kydHVtSp9oPyRrWVM04bp7N7kPPauXe/GguvU20c9O77vERRVWGVHnq8R9G+//ZrdLNDWHbmvqNn7uzeUXc4CwKptY1hjTM9dqfMXoCzl64or1oa9wrXh6HEwydOw+ETp5SIRiHX2Nr0oIh2zea+1B/QtXXzYCIaC03QGAJMTzgav2d4r6IxV6DeE60LPdHOX7Q4JuPB/LH7L4ydPkeFSzPvnbW8lNYmooXwU8RfPHWc3ftXa1MLKeX/H9KzCz4vGTzE2CGIcrAQEAJCQAgIASEgBKIgARHRouCiypQA5nW5ffe+CuHjw0j8eNa9Y8KCGXNw0YuNYgbD6likwJxodZo5rfoNcXhIa+bPUGFxtozhmHfu3ld9e6VizhvTMEdbbWifU7BiSOCDx0+U8EjW5kQZc+1RzGNoYUBgINKmTqXEt5AaQ5lu3b2PFy9fqjVn7ihH5xfSvUOBsUHbLipUtnrF8krAC2/jmLjmzPuXLGlSpEqZ3KJQHFZjpdBCD8079+6rLpN7JlXCtLnCEPriBvaOz15PQLJ58PCRCilmaHHqlMntFpPNjSUke5DXJu9bsWN7IH2aNHZ5hdriYe99x1I7ju6d0Lx/8V7x39Xrhms7TWoVFh5VrMuAYfjn7HmHcm4az5331Dot2qvw104tmuAHO/IUGreh96i09zslqqyBzEMICAEhIASEgBAQAvYQEBHNHkpyjBAIQwJ8CGU+HUdt9bzpdolojrYrxztOQKtEysTgy2dNgmcS2+Km471EnzMoomkJ5u2ddVqv1A6F09rbrhxnnYDcvxzfIWcvXkaHPoPUiTNGD0Wu7Fkdb4SVW9dtAL1I+ZJm1ewpTonBWlVaCtr0iBMTAkJACAgBISAEhIAQCE5ARDTZEUIgghFgYv3bd+85PKrMGTPALVYsh8+TE1xPgB56bXsNUEnq6Q1CrxAx5wnQQ4tFQhwxD3cPk2IJjpwvxzpHQO5fjnGjpx9DPyk+VnIgB59xLywA0rhjd7CAS9/ObfHtF8GL59gzKuY4bNa5pzqUlVBZEVVMCAgBISAEhIAQEAJCQEQ02QNCQAgIgVAncO3mLZXPj7ndhvfuhs+KFwn1PqUDISAEIheBlb9tVNVgWeSDlT9ZOdlRY2g0c+YdPfWvus/wfuOMjZoyEzv+2ofsmTNh+ughcHNzc6YZOUcICAEhIASEgBAQAlGagHiiRenllckJASEQngSYMJ4PpnHjxsGY/r0sFtAIzzFK30JACIQPAQpWY6bNBqvmjh/SFzmzZnF4IPRkmzx7ATbt2I3M6dNh0vABDueB1Dql8L9w5VrlgZY+rZfDY5EThIAQEAJCQAgIASEQHQiIiBYdVlnmKASEQLgRWL91B6bPX4z8eXOrappiQkAICAGGfFdt2EJVYx3WuxsK5cvjFJSLV7zRpmd/pPdKjQlD+5tUenaqUTlJCAgBISAEhIAQEAJCwCIBEdFkcwgBISAEQpnAqTPnwJxFZb8oHco9SfNCQAhEFgKrft+Ez0sVV5WanTWGcs5evAIN6tRwSTVXZ8ch5wkBISAEhIAQEAJCILoQEBEtuqy0zFMICAEhIASEgBAQAkJACAgBISAEhIAQEAJCwGkCIqI5jU5OFAJCQAgIASEgBISAEBACQkAICAEhIASEgBCILgRERIsuKy3zFAJCQAgIASEgBISAEBACQkAICAEhIASEgBBwmoCIaE6jkxOFgBAQAkJACAgBISAEhIAQEAJCQAgIASEgBKILARHRostKyzyFgBAQAkJACAgBISAEhIAQEAJCQAgIASEgBJwmICKa0+jkRCEgBISAEBACQkAICAEhIASEgBAQAkJACAiB6EJARLTostIyTyEgBISAEBACQkAICAEhIASEgBAQAkJACAgBpwmIiOY0OjlRCAgBISAEhIAQEAJCQAgIASEgBISAEBACQiC6EBARLbqstMxTCAgBISAEhIAQEAJCQAgIASEgBISAEBACQsBpAiKiOY1OThQCQkAICAEhIASEgBAQAkJACAgBISAEhIAQiC4ERESLList8xQCQkAICAEhIASEgBAQAkJACAgBISAEhIAQcJqAiGhOo5MThYAQEAJCQAgIASEgBISAEBACQkAICAEhIASiCwER0aLLSss8hYAQEAJCQAgIASEgBISAEBACQkAICAEhIAScJiAimtPo5EQhIASEgBAQAkJACAgBISAEhIAQEAJCQAgIgehCQES06LLSMk8hEAkIfPjwwWiUMRAjRiQYuAxRCAgBISAEhIAQiPIEAgPfY9na31GmRDFky5wxys9XJigEhIAQEAKmBEREC4Nd8eiJD85eeoH4cd1QonAy1aOPbyAOnXis/v1FyZRwixW9lIKbd97A+8ZrNf+i+T2RKKF7GKxE2HXh7/8e+489Uh2WKZYCHh4x1b8Pn3iMd76BKJA7CZIljR12A4rgPT17/gKr1m/CZe9ruHnnLnx8fOGZNDEypU+Hsl+UxjdlPovgM4g4wzt9/iIePnmiBvTt56URQ1TIiLM4RiMJDAzEnwcPWx1fuS/KRNjxy8CiD4F7Dx7i3OUrasIF8+RGimSe0Wfy0XSmsuamC+8fGIiBoybg8IlTaFinhvpPTAgIASEgBKIfARHRwmDN9x15hJFTzyGtVzzMHVtC9fjwsQ8adTI8PK2b9wXixokVBiOJOF2s2XQTC3+9qgY0fmAR5M6eKOIMzgUjefHSHz+3OaBaWjatNDyTeKh/N+58GA8e+WBg1/wo+VFQdUF3kbqJ3fsPYfLs+Xj95q3ZeVT7/jt0aN4oUs8xLAfff9R4HDh6QnW5c81SxIoVve4tYck6pH1RLK5Yt7HVZvb8tiKk3cj5EYjA/YeP8Or1GzWizBnTw83K9ak/NmvmjIgZjoL4tj17MWbabDXuob26okyJomFC9cXLV7h64yZu3buPWDFjIXP6tMiUIR3ixY0bJv27ohOKUfx+c3d3R6b0aa02+eTZczx99lwdkyVj+nC9f4fXmruCeWi0QU/54ZOmY8++g+oF39iBvZHMM2lodCVtCgEhIASEQAQnICJaGCyQJqJlSBsfs0YXVz3qRbQNC7+Eu7vBUym6WHQS0VbOKIPEiQyedpqINrRHARQtIG/y79x7gGade8LXz095TH1duhQK5M2FJIkSQT083byJAnlyo+zn4olm771BRDR7SYX/cRTRqvzS1GQgge/fB/1NRLTwXydXjmDw2MnYe+iIarJ9s4aoXrG8xeb1x25eNh/x4oWfcBTWgsrDx0+wYt0G/LH7L/gHBARjRDGqZuUKqPtjVcSPH8+VyxMqbfUdMQ6Hjp+EV6qUWD5zktU+5i3/Vc2b9tuiWeq7MLwsrNc8vOZpb7/rtmzD9PlL1JrMGjcMKZMnt/dUOU4ICAEhIASiGAER0cJgQfcdeYiRU88rbyt6XdHojURBheIZRbTIaodPPsbp84a3prV/yIAkiQweV7Ysqotoz1/6oW6bgwrDxkVfws3NIJLS+5AC6oRBRZArW/j9OLa1PtY+P3jsBE6dOa8OqVejKpIkdn4e2sMF2+rbuS2+ldC1kCyNOldEtBAjDPcG9GsoIlq4L4dLB6AXxjyTJMHymRMRO7b50P5BYyfh70NHVf/RSUTzvn4THfsOxtt379TcY8aMieSeSREQGAiG/mu5M5MmSYxJwwYgfRovl66Rpcau37qNLTv/VB9/Xbok8ubKYVe/2vdc6pQpsGLWZKvnzF22Cit/26iO+W3hrBB9v9o1OCsHhZeItmbjVlBEjR8vLhr9VDOk03DJ+fQmbNqpJ3x8fdGzfSuU/yby/m53CRBpRAgIASEQzQmIiBYGG0AT0eh5RA8k2v1HPmjS+TASJ3THypmRN+fNvBXe+G3rLTWn2WNKIH0a+94KRxcRzVgkbdjxEB498VUeifRMjIw2a9FyrN64RQ190dRxyJA2jdPTqNawBV6+eo1c2bNixuihTrcjJ34iICJa5N8NIqJF/jW0NAO9iMZjmtf/GT9Xr2L28OgoojGcsU2Pfnj05KnyTv6pWmXUqVYFiRImUIyePH0Gemtt//Nv9f8zpk+rvjvixokT6pvm0PFT6DtirOqnc8smqFK+nF199hk+VuXQSpUiOVbOnmL1HBHRgFbd+6r8qBRJ1y2YaRfj0D5Iuyfzt8r0UUMk12hoA5f2hYAQEAIRnICIaGGwQH8ffohR086rAgK92+dRPWoiWppUcTFvfMkwGEXodCEimnmuz1/4oW7bg8ozb8WM0kEHaSLa0qmfRdrCAq4S0ehRUKNJa8Wm8ndl0aVVs9DZpNGsVRHRIv+Ci4gW+dfQ0gyMRbSECRJgxaxJiB/P9AXUwDETse/wMdVUdPFEW/X7JsxZulLNufHPtVC/VnWzKMfPmIstuwxeYT//+AOa//JTqG+akIpoKZMnw6o5U62LaEtXYuXvm9QxFJAoJIWXhZcnWkQT0W7fvYeG7bspD8ghPbvg85LFwmtJpF8hIASEgBCIIARERAuDhdh76CFGTz+P8l97oWOznKrH+w/foUmXI8iWKSGmDHMsQe+HD4ZB8wtdq7xnT75h7Txbx9o6TvucY5i/MrgnWjov0wcBc/1Z8kT7NDeA59kaq7nlYxv8T53LNhxcY0vz59/fv/+AmDENLVob27MXfqjX9iCMRVJNRHO2mMS1m7dw8NhJFM6XB3lyZndwZs4froXPsIXZi1cEeaItpCeamVAaSxUh9e1cvnodrbv3VYPig5K5sA17K0uy3fcfPgQl3tbOU5eK7joxJqCNR9+P9jft+rJnDK5qx/kV+nSmvSKauTHb6p/nBN13YsRw4toyXJjG16Rav/fvVdiW4dqyfdVq4/+07jGcvF8Ybqjm9o8tHqH1eUhFNFM2tpkGXZsOrKsjeyjY3rFzjfV8VV8u2zvqxhAua24sonEkDWr/aPb+N2D0ROw/Yr+IFlLGBiqGe6bx/c8ZQcWZ8fQePgZHTvyjlv73RbOROFFCs5fZm7dvUb1RSwQEBNrtyezM/Uv/nXX4xD/BPNEqf/etydjM3bu0OdkjolFApJBIMyeiWfquCbp/OXD9aoN31Zpr7Th6LzX85vr4wxZA6x79gjzR1s6fYbr+DszRmT1o3OGkOQuwcdsuUPBet2AG3NzcQuvWL+0KASEgBIRAJCEgIloYLNQl75fYuvsuiuT3xFefpVQ9snrjglXeoOhUq0oGu0bx9l0gNmy/jX/PPcOtu29VG55JPeCVKi6+KZMK336eGu5u5h8+KeqMnmbIY/V5iRSo/D/zFaJevvbHiMnn1HElCifDjxXTBxvb0rXXcO7Si6C/3Xv4ToUn0nJmTYjYHqaVALu2yo0UyYLnfDEW0XjuX4ceYsuuO7hx+w0CAj8gXep4KJQvKepWz4R4cW1XGLxz/x22/3UPV66+xJVrr+DuFhPZsyREjiyJUKlcGiRNbDtfGwXPP/bcVfPp1T6P8iS7fPUVDh5/hLMXX6h/8wEjZYo46Noyt8Wqom/eBmDOsv+QMnkc1PsxUxAveu69fhOgxFQ7dIJg7K9cvYaW3QyiE21wj874opShUEVo2sKVa3DmwqWgLu7ef6DyldAY2hDHTD6fXh1agw8Metu8Yw/27DfkiaMx3w1DNmjMFcP/jI3zs5Z4+/bd+1j/xw6cu3gZ3jduKG+OHFkzo0bl71GicEHwgfXFq1eKk3E7rLC1eeceVf2MVbb8/f2xY+8BbN21B9dv3lYPkenSpEaxQgVQv2Z1xI1rPlzIVe24ag3tEdH2HTmK37fsUF0y2TVDk6w9GFC83bBtJy5e8ca1G7eQPJkncmTJjPx5c6Fq+XJ2VZCbu3QlLlzxhmfSJOjXuZ3qe9+RYzj571n8e+4Cbty+Aw93dxWeNXFof4vhWaxYuGr9JrV3bt25Bz8/PxUmlSFdWlSr+B2KFshnlwjH87bs/gv7Dh0F99HTZ89UpbV0XqlRqngRNS8PD9v3DFetm74dZ0U0FiTYve8A/tx/CDdv38WDh4+QMGECeKVMiWKFC6hk7IkSmooSDKkePG6y2vMMmxvYraNNhr9v3R7kJfVjpQoWvTNevnoF5jg6d+mKWjOucfasmZAzaxZ1nVoSSfQ8XLV3OD+G1fFedPPOHdx/+FhVeeR1njdnDhU6yP0ZmqYX0bJkzKAqT3IMTDhvzMJeEY37d+vuP3HpijcuXb0GDzd35MiWBbmyZUHVCv+z25vpn7PnseOvfTh78bLaO7ym2Eb92j/i5OmzdlfnDMmaN+7YHTdu3YGHh7vyvrN2X+o7chwu/XdVVThdMn2C2lvmzNn7F70Auc8147yu3jCkr0iXxkvlaTO2Wj9UwmfFCgf7syaipUjmiV/nTrO6vWYvWYFf129Wx6xdMAPMm6cZ5zF13mL1f9s0ro8E8eNh7aY/cODocRX+ymPz5syOksUKo4KdObtcseaUv85euKRYce1u37uv1sQrVQrkzJYVdapWRoZ0ltM+cB3fvfMJmifX9J2PD9zd3MzmneM9alD3TlY5hmQP6hvmy52qDVqAou0PFcqhU4smoXl7kLaFgBAQAkIgkhAQES2SLNTJM88wbuYFMGE9TZPKPr27A1KniIPR/QqbCFY8Xgsf5b+rVUiHFr9kMzvzJ898Ub/9IfVZhW+80KGpwXNOs2GTzuLg8ccOUZsztoQSC/WmF9GG9iyAtZtvKXHQnFGAG9OvMFKlsJzz5O8jjzBl3kVQaNT46Nl4JvFA9zZ5UDCP9QektZtvYsGqq6oN5i27dPUVps67pEQ9Y5s8tCiyZzb/ltwhQHYerA9z4SmV/lcWXVuHfgik/kHOzqFi8dTxSJ82eLJn/Rt2e9upXvE7tG/WyOzhp86cw6Cxk/Hq9eugz3ldaCtVu2plrP9jO/z8/GGuHYbM8OGctmzmJAybMFWJROb2D0WaySMGIWUy04qqrmrHXia2jrMlolFAGzp+qvLgSJU8GSYOG2BWwGQ/FB3WbPoD85f/qkRGc2wK5MmFfl3am32g1I+117AxOHryH1XZbM38GZg6f5F6u29szG20ZcUCs9PkNbBw1dpPY/moROu9RUoUKYThvbtaFfau3byN3sNGB4nB6n4aI0ZQwnL+X4rADN2hKBvW5oyI9uDRI/QbOQHe128ErZNS6ulV9HECFGsGdOugBGZj44PsoWMn1Z9H9e9p9hjtnMDAQNRp3h5Pnz9HbA8PJQxoOav07R499S/GTp+j8lhpe0ftq48HkfGArh1setW6Yu+8feejvIgo2GqmvIZ0fOLEia3uN9+X/SrUllwvog3r3RX9Ro5XfdX+oRJaNaoXrN8Boydg/5Hj6m+Wwjn/OngE42bMwdu3hiT8xr8NkiVNgj6d2qJw/rxW5/T7HzswY8FScG2NjeJe8UIFsOvvA+qjob26okwJ8x70IV3z8TPnYcvOPaqfkX27o2TR4IKUIwsT0vvXb1u2Ydr8JY50ic6tmqKKkYeatn+Te3pi9TznRTSKmx36DFLjqVmlohJOue767z1tsPx90KlFY6v3QVesOYs9jJg0HX8dOPxp/xldVzFjxEDDn2paDM2t2qA5Xr1+YzdnioUUGC1ZSPegvl3+JmjTs7/608DuHfHVZ5E3/YrdgOVAISAEhIAQsElARDSbiML/AHqddR54QglE8eO5oUbF9CiQJwnixXXDnftvlZfbqbOGhxR6dI3tXzioGqQ2eleJaBeuvMDjpwYhj7Z7/30cPWXwSqIwlyypaZWxYgU9ETdOcE8yvYjGkEeO78tSKVGsgCcSJHDD3fvvsHH7bfV3Gr3n+nQw/xBAz7GpCy6r4xIncEeFsmmQL1di+Pm/x5kLzxUf/pthmAO65EOJQsE9pPQrrBfR2Of+o4/UD9Q0qeMqjz/Og55kt++9xfQRxZEgfti59fPhuEXXPkFhNnzAt/Qg48pdSy+vxx8fgtkuPRUOHTc8bLdtUh98MDC24oULIp6R5xY9Lug5pNndBw+DRCz+MP26TCmTdtJ4pUL2zJ88+bQD2BbzplAIon1WvAiKFcyvvKookGzctgMPHhn2Jc2WiEbB7+69Byj7RRkUK5RfCQL0uFu/dQdu3TWMueznnymxyNj0IlpI2nHVmlkT0ej5NXT8FMWNXhQThw5AWq9UFruexdDdDQaviEzp06FG5Qrqf+89fKS8H/YePKI+I/fFU8dZ9RrRHiTpXcD9wSqvsWLFBL1xUqVIofSeFy9eqpDOCUMNDy164wM8H9Zo6b1So3b1KsiRJZMKyfvv2g2sXr85aK04zrZNGpid14uXr9TeefDoMdzcYqFiuW9QskhheCZJpDyTduzdFyQmUeSZNW64Ev7C0hwV0Xx8fNG+zyAloPGB9fty36jrKXnSpHj05An+PnwUf+zeqwSShAniY9bY4WrN9Hb6/EV06jdE/alk0UIY2beHxSkzxJDiOs1SPsNDx06h70hDEnZeT/RGyZ0jm/I4oZD1+9Zt8A8IVGswd8IoZExn3jua54d077ANLbm7ml+RQqq6Hr1fn798ieP/nMHm7bvgFxCgxjN+UF/kz5MrVJZcL6Kx+uK4GXPVtUAxctmMicobUjP9PjAnotGjbsKseerwxAkTgOGFBfLmhq+vn2K8eccu+Pr5q2uKgl0pC4LUH7v/UmInjd5c//vqcxTImwv+/oE4dupfJX6/8zV4nNMsiWiuWHOKhhQPabzuRvTrrryZ0UyZyQAAIABJREFUbAd4my5XSO9f9KjyvmYQpWmXva8G5SujSMXvHGOj6G58bWn7l2u7Zp7hHmbJ9GPmywaKoJrpRTT+LXZsd1T+37comDePqhp55vxF7Nq7P2it6IXYsUVjs125as31uemK5M+rvIHTeqXG69dv8O/5i1i7cQtefhTIhvTsjM9LmnrPHzh6AgEBAUHj5As3VsOkZ3m3Ns1Nxs89yu98c+aKPahvd8W6DaqQBY2VVc15zFtdUPlQCAgBISAEoiQBEdEiwbJOmnsJO/beUw+ZEwYVQc6spg90Y6afV+GQtOG9CqJwvuBhBq4S0YxxuaKwQMIE7hjUNb9JaOQ7n0C073dcCWo0cx5tDJts2uUIGIaa3DO2mrtxhdCzF59j8ISz4LFpveJh1qjiiBXL/E9yvYjGPulB165xDiVaRgSjsMPkxoXz51HiQ3iYqwoLMLSLYgbNUk4gS/Nj6Jkm4DSrVwd1a1QNdijfancfPCIoXNSWiEYPnZH9eiB/7uCel37+/mjaqQfu3Htg8Ue0XkQLSTuuWktLIppeQPNMklgJVdYqq17yvoa2PfurXGWlixfFwG4d4G4ULqX3jmSYC8NdLJn2IKl9TiGjXdOGVkU8fVv1WndSD1YMiZo3cZTKT6M3ehpxPzEJNEUDerNRmDA2ernQ24VGT04+DBvb4l/Xgf/RWjaoizrVKrtqeexqx1ERbefefRg52VDFrkX9n/GTmWqPesGlXo2qaFqvjslY2vToj4v/eatQzv+zdxXgVRxr9BAIwd3d3V1binuB4u4OAYIEd7fi7k6huJQCFaDYwzUJwR2CE2KE953ZbNh7715LbkiA+b/HK9ydnZ05Mzu7c/b8/7967gyzY+M+djKo9qCtmDVVuOAaj0V71wFC6cdN55yJow3IAJali3j/keMRGBQkCD8q0iJq7pAMad2jn6i+8g9lhTLL2M5cvIxBYyaJ+W6NRLRpEM0UMibRqObr1G+w+Dhi7C5miUR7994XLbv3EdmNeU9MHTXE5H4mMTp0wjThikb3wxWzppgok0hetOzeV4wVXfPHDnYTLtFao8sfseFY0fRINN5/jhpzqr+oAqPxXv6pbGnUqVYJ+XLlCI2baG0MHL1+8XphTSyg3i8kxEiMWTLt89USiUbV5MwxwwTBqLWrHl6g+yifgVyvSfxoiTiWddSYc8407ax8WCJBO35IfxM3cBL7PdxHCEV43lw5MGeCoqSzZGFNLODIOai2T3XF5YeA7asUolmaREAiIBGQCEgEJIn2FcyB1VtuweeFPxLGd0b7ZoYvTGrzGQPMdfgZ8c/WjTKj6c8ZDXoWlUm0QT3yhMaKMx6O/X89wuxlSjyuYX3yoUyxZAZFmNhg6x4lRslQ17woW9w0rhaPsQzL0rq3yW42JpyWRGM8NCZ9IDkn7TMCkU2iUc3Wrnd/oUCiWmTWuBG6w6Ml6ayRaObIFFbMWGCzFq8Q15g0bCDoLqg1LYkWnnocNcf0SLSjp/6HMdNmCQUaFSsk0DJnMIx3aHx9dSNDNciK2VN1Y1dxDLq4DREKKCoSNy2ZYzaWlpZEK5g3t9j0M26OLcb4OGosoHy5cqJm5Qq6p1E1RyUHbfaEUWLTbWxU7pBQov2+cqGuyszf3x8d+roL5RZdH+mi9SXNXhKNKj3GrKJ1bdNC17WSY1W3ZUcRi5AkCfE3tr+OHReuvjTGK6PS1Nio4GvR1VXcf8ULF8Dk4e4mZbRrxK/jRoAuv3rGMWUcJZJ2K2dPM3EBV88Jz9xhHYxbOG6m4kbHeG8/ltF3ySLuVDWSoF08fUKEDLkBiRYy/+hKfvjocaGCoyu8qmSiqydVajRjJZpWscT4UD+ULmH1nujdqS3q1ahqUI4ZLqkmojHBCzNi6tmG33diydqN4pAeiebIMefcWrRqnSDSPn4MDm0OycLKP5ZDtQo/IH26NBbVaY5ev9iI8JJo1twQeY0FK9eKGII0qta0ykStEq1lw3po37yx7lhp3VD1Mpc6asw9vG9ix74/RRuo6NVbb3lMVYHyo8budcusxtAMK4nmyDmoAtvZbbBYE7JmyoglMyZGyJogK5UISAQkAhKBrw8BSaJ9fWOm22KqrBp1PiqOMcGAW1fDTUtUJtGmjyxiNkD/Na83cButuA6SQGxYy3Dj32XgKZFkgfHgls0oaXYDT3wY683P/yOKF0qK0f1N3TB4DS2J1qlFVtSvYZlo+Eamj13diGwSTZslbmjfHqhUvqxu+58+f46mnRV1izUSbe7E0WbjMlGhMmCUsqHu1bGNSYICLYkWnnrsGgQLhY1JtJNnL2DU1JmCQKMr37TRQ3VdZLVVUt1Sr01n8ZO1YMrazTVjY3Gjq2daImTRtPHInsXxscboFsT+0wb27ILqOrGtSNqohFyfLu1F/CJbsoE6anxsqcdeEs2WOllG3RCayxJIFRZVSUzeQFcqbuKpeNEaE42s+W2b+Mlc7LQOfQaBQdDpokkC1pxd9byBnu4KCT7YtbtwI4yIucNg8B37DhJV0y2bSjQ1E6yt2DmqnJZEU7NPUj3ZtvcAoYKjm+mgXl3F5bRx6oxJtHa9B4hkHCTc1syfGZqZ2LidVKE16tgDdPnVU9hRwUglI92ANy6Zo+uezzqtZed09Jjzmhw3xq383/mLYNIMrVX5sTy6tmmumzQhItYvXjusJNqgsZNw+txF0VZm3LRktpJolhSyjJPWsGN3MeYksElka81RY27rPTFv+Rps3b1PFGcCDWN3V+N6wkqiRcQc5L3DmI788MOEN9IkAhIBiYBEQCJABCSJ9pXNA5JBJJZ8XvkLdRpdHpkePCgoGDsPPAjZJKRE/665DXr2tZJojPnWqf8p0RcSaFol3sePn1C//b8i6D+znlLRZskYV87D+y1SpYiN5TP0lQhaEm3KsELIlytquHFGpWka2STa8g2/YW3IJn7NvJlmXc4cRaJ53bot1Fa0Nk1+EX+0ZiuJZq0eR42xloBh1lFuxOlKw1hksyeMNHH/0bsu3bf6jRgnDjHged7cpoou9bxrnjdAt06aJdWRSqKRsDq0dV2Yu8v1jmPLWEXPXryEz4sXon+0h0+ehAZiH9CjM2pUMlWscUNEN9WnPi/EOVQW/lSuNArmySWyfEYFQi08JBrVc4xj+MTnBZ77vABjwImHBOMZ/nMEr16/EUkTNi5WFGfGtnX3fsxbrgRTZ9bWOtU+u+iS5CEx/fzFC0GQLZ81xQQvuorVbN5OkLZUqjFOlzmjwnBSiBtq26YNhVu3noV37tBVcsDoiaFqvSwZ06N6pZ9QKG8u4RYfzckpTDG3wjKJ9Ug01sOYZIxTRXKPuNLV2hyJxjGu0aytwNhcrEZt2xgYnQHSSV6QxNAaY+lxvliaEyxviUSLiDHXtpHqR16far37Dx6GJqZgdsrxQwaYuOFHxPrF9oSXREuUMAEYB8+SzV+xFlt2KUo0JiHQxhzVKtGsuZmrRJTeuDpizI37wHtMxD199FisOy9fvgpVEZ6/cjU0tEJEkWgRNQerNm4l7jOGNGBcQWkSAYmAREAiIBEgApJE+0rmwTMffzAYPwP5kzizZBXLfR8kmpZga1wnA9o2yWIRl0lzr+LfE0/FF/dty8vD2dnJpLwk0azfEJFNoo2fOQ+HjihZ4vZtXKkb94rHJIkGMNMliQrV+nXvhNqVf7I6yFoixWphTQEqaKik0bPwEiGsk/F+NmzbKTazJHQsmTkSjecwRhZd6Ly8b4VuyPk7kywULZgfZYsXRbFCBSKNUAsLicYA8tx87/rjYGjWUXP4WCJMOF+adOoJxtxiEgkSOqoxeyeJHZpeFkL+Ttdexviy16gapHowouYOXXQnz12Ef4+fRHDw52zLzDxJ99biJFPLlERMnTh69vbFUnkticYYS2pWUxJFjNvGuGN0N6XbKeOZqUlctEo0Ktda91Q29HruesbXp4suXXX57OOaqY1t+Ev7bnj56rXVeFWWSLSIGHNzGDKW3ppNW/G/EPdljt+8SWOQJtXnBCkRsX6xPWEl0QaOmSTUdHSNpwu5JdOqtsJDoqlZtUnK/rFplYELpSPGXNuHQ0f+w5ade0H3TmsWUSRaRMxBrhk1mimJGah4p/JdmkRAIiARkAhIBIiAJNG+gnnw6k0g+o85GxpgP3OGuCiUNwmSJo6JhAmcxUYvICA4NHbY90Ki3bz7Dj2H/E+MYIsGmcQfSzZj0XUcPPJYFNmypJzIbmpskkSzfkNENok2cspMHDlxWmwID/y2xqxbliTRlLGMHzcOgj4GCzKNarQZY0cgb85sFgea2ciYlYzGjV8MZ9uy0HZq2QR0s9Kz8JJoVMv0HzUB/gEBItNu0QL5kT1rZhE0O17cuOKSXjdvh6o4LJFoavtIClGdde7SVbx9904Ed1ctZ9Ys6NmhtSAXvrTZS6IxhtToqb+K+4KWJHEilCtZDMmTJgWTSMSIoYzf8vWbRVZSa6ojutBRYUmbPnooCudXMiOrpA6JH7ru6iVuIFlA0oBGl9DYRll6zWFZplgR0L02IuaOtk6qZRjHiW7aTFShHXOqfto1b4QaOm7AjpoDWhJtx+rFBgky5ixdiW17D4hnOrPCrlj/G06cOScurSXRtISBnjrWuK2T5yzEH3/9a1IPf6jdsgPo/lc4Xx5MHzPMbDctkWgRMebW8Fbj6bEc48ExLpxqEbF+se7wkmgk/OjCa8moAiUJSDN2j7dHicYYgIwFSNu3YQVcXD67ZTtizNU+bNm9D/OXrxH/dHGJifIli4vsnFyDmKiCdujfY6GJSCKKRIuoOVitcWtBbEslmrU7Uh6XCEgEJALfFwKSRPsKxnvU9Es4dc4HMaJHg3uvvCbB9dkF3w9BaNhJiYmmR6I98/FDG9cT4vjP1dKhSyv9TbTPS38RO4xW/afU6N3BMFuhMVyOyM5pKSaaJXdO/4CPaNDhiPBUqvJDKvTtrB+8Wm2z+/jzuHjtFRIljIn188rojrwk0azfEJFNomkDaluKwSVJNBJg8TF55GA8ePgYY6bPFoPLQNULp45D0sSGGXy1I0+3MrqX0egSSnVWeC08JBpddRp26C4yEZIAYjB744yQbB+DsDMYO80WEk3tE0koL++bOHvxCv45fjLU9YjZVmeOG241hlx4sTE+314SbfPOPeB9SWPmTbpFGmdS5TG6JdOt2BqJRpfXZl17CzcmknFjBvXDM58XaNalt1AAMhsus+LqGYkpZlJV26KXBdRevMIzdyxdi9mOSaad+N85nDxLdaNCorp174RaNig27e0Hy1si0Zips2W3vvDzV+KXRUM0XRKNCpmazdsLAtCSgk9tH12z6eKoF5NLnRPM3rl6rnLv6JklEs1RY04y752vr7i8lvzVaw/v2fptugjy29hNMiLWL7YhrCQa196/j50Q9ySVgPwAZM6mzF0kXFdJpO5auwxxNCS0PSSa69DRIgOunvrNEWPO9nvc8Eb3QSPEPKTr9hDXHroJaLQuqhFFojlqDhqPS+OOPYX7uoyJFpbVTp4jEZAISAS+XQQkiRbFx5Zxv5gwgAHxK5dPhX5d9IkiayQaY6bVa3dEZFT7qWxKDOhmGDNNheFrItHY5jaux0FX11zZEmDGqCJmR5MveSQHX7wKQP7ciTB5qGGGRfVESaJZvyEim0Sju9rMRctFQ6eNGoIiBfLpNlqSaMDSmZPB+E807bhRXcUgyeayY9Itp9sARZVii9LF+qwBwkOEaAPQm0sYwDbYQqKpyiNLsc/2/HkYMxYuE5tD1bXOlj46qoy9JJoauDxViuRYv3CW2WbYSqKxgkmzF+DA30eE0pN1kphYtWmryCC5YeFsg6yB2gsSszohWUAL5cuDGRbUTbbiFZ65w2to1Wbmxp2EAOOm0Y3VlthVtrbduJwhibZEJPvQ2uI1G0JjDFJl6fPylThsnFigaedewm03T45smDtpjNnm8JnfhMHRX77SJQJUgidmTGfsWL3ErHu8JRLNUWOuJb/MuQtrO6p1d2WMP5LDtIhYv1hvWEk0qnqpjqNZiuPJ490HDsf1G97CPXXt/JkG42oricYxb9Shu3DTzZ0jm3B31Zojxpz1aZPKcI3g+qNnX4JEc9QcNG6/umbK7JxhXfHkeRIBiYBE4NtEQJJoUXxc79x/j27uiotOk7oZ0aaxfka7x0/90L6fojTTU6Lx99a9j+P5C3+LJBIzXTLjJc0WJdrWPfewbIO3KD9paCEUyG1bIH7Gd1uxSYmfEVYlGs+dOOcKjpx8JuqZO74YsmSMpzuiJ848x5iZl8WxhrUzoH1T/fhpXwOJxpfFyAx+vnnHblANRuMGmRvlsJin9y0w+LGYm40bgIHFbTEGsu8RktHPUpwSxr1ijCFaeLJzWksI8CUSC1AfY167YIiacXbO6NGjiwIMRk6SgIoUGrNScqOqZ3SZrNuqEwIDA0Ww/RWzpppkadSeZ8ucDA8Rsn3fAcxeslJc0pIyTrvR11OiMai+67DRop5yJYujU8umZqdce9eBuH3vvtgYWiKmjCuwBQtr89xeEq1+2y4igQDJ0TkTRulWTwVZqx79hAujNSUaK6DbY8e+7qKu9s0aYfefhwVpY0tsoD7DxuDi1esiDtOCqeOQLVNGs122Ba/wzB1emCQjM47SXZPuqeaMc4xzjbZh0Wwx920xW/qg1qMl0XauWQoGx9ca1ZbNu7kKF0utGZNoo6fNwj//nRRFFk+fiGyZ9THWZqxtWr8OOrdqZlCvdv2ypMDTfrwY6+6GsiWKGtTjiDGnMpDZYWnW3EtZpm2v/rj74CHixImNnauXhLr2R8T6xeuFlZw7dfa8+IhAs/RR4t6DR2jnqmRp/bF0SYwc4GqAsa0kmpbsq1WlIty6dYyQMVfnMt9HGHdNdRs3vmdUQp6/26JEGzJ+qlBgcv3Yv3GlQTw3S/ejI+agcf1qcg/ep7xfpUkEJAISAYmARIAISBItis8DKsyoRKPLYvbM8TFzTBETV4B374MwZsYlXPZ4LXpjTmk2ZOIFnL/yEtGjR8Oy6SWRIlksg94HBX3CuFmXhesozRYS7eQ5H4yefkmUtyUumXpBR5FoJP26Dz4NKvYK5U2MkW754RLTMGHAm7eBGDzxAm7dfYe4cWKIvieI76w78lGZROOL9Y4/DuK/k/8T6qt6NauKwPFf2rTBxcOjUgoricb+ug4bg0tXr4sYX1NGDhYKC63RLWv8zLkimDbtayXRSOIwPs679+9Rr0ZVk37qjb05Eo1lSSJ16T9EuObRLCUaYAZUZkKl1az8k8jUqBJy2ut6et/E5DmLhHtf6eLm1aDhIUK0m8KGdWqie7uWJl2/dfceBoyaCLrE0cwRAqqCh2qj5b9OEaojY6M7HV0SqeRggoEpIxQyyZKR/Ni6e59QkVQoWzpccbXsJdHUTHyxYrlg9dwZSJbE0FX3Y3AwFq5cGxpriWQSg5ZbMzUgOmOfkZigkRRjvDhLxnuzz/CxQgGWPUtmTB3pjgTx45ucwvk4dvpsFMyXB60a1Tf7cSA8c4cXnThrAf7854i4/q9jh6OA0XqhNoyuwFQzEsdda5Za3bxT8bPrj0M4evK0+JhQv2Y1A/c7PYy0JNqutUtF3Dhjo+KPf7RmTKLduf9AkJwkx/k8GD+kv4mK7M3bt+g3YrwgRHkdKpsYl0trVN7RTfe9r6/I3jlr3AgkS5rEoMyTZ8/QY9DI0HtLj0Rz1JirmUTZAGagbPxzbeh5Px46ehzjZygZZksXKyL6rzVHr1+s2/eDH2q3UOL22ULyqe2hO3ont8G4c+8B6CI+d9JokbRDa/xgMXzyTJBwIynFTMf5cxuG09CSaDmyZsbs8SNNEmG8f+8Lt1HjhUs661k6cxIyZ1DUyKo5asy16uZx7v1QpkQxg+vw4w+J3nHTZwsvCJo1JR7LLFi5Fr/tVDKUzhgzHIXy6XtOGN83jpqD2no3bd+NRauVj4a2EIDGbZL/lghIBCQCEoFvEwFJon0F4zpg7DlcCSHIShVJhoa10yN1ith4/TYQF66+xLZ99/H0+ecMfEULJMHYgQVMenbm4gsMn3JR/E5Crke7HMiULq7I9ul16y027byDa15vQuPC2EKivXwdgPb9TsLf/yNiOjuha5vsKFM0mQjaz2NU0iVL4oJM6Q1dVhxForEv81d5YfefD0S/8uZMiDaNsiBHlvj4GPxJ9Gfx2hu4++C9OE4FGpVo5iwqk2jar9lsv2vndvi5epUvPoO1cXvoAtSzY1v8ULKY2By8ePVaqHe4SVfdCM01MDwkGuMYDRg1QVTNDX6Hlk1RrEA+pEqRDLfu3sfardtBsk+1r5VEU+PasB/c/P62bL5ZF0y1r5ZINJahko9f7Bks2VKigaCPH0UMLZJTNG7o2jdvjBxZMguXPgbxv3DlGtb8tk3EcKLaaO7kMYjprE9Qh4cIIUFFUosbfcYTalyvNiqVL4PECROKQPn/njiFnfsPGmQi7dSqGZrVr2My/bSKmozp0oLlShQuIAgTbmQ5L5es3SjiCdFIHtapVtnqfUbCkRt31Sypg9QyJMb/PakojbW2edtuQcbRRhipUfhbqcKFDJSB2mtzc96hRWNwkx0QEAiPm7fw++79IrOparxv929cZbVP2mDdLJwvVw7MNqN0M65s5sJl2HXgkPg5edIk6Na+FQrmziXmMdVDVzxuYP3W7UIZx+QXsyeM1o1zx/PDM3d4vtfNW+g9ZLQgAqla6tK6BSqWLSX+zs09FVDcLO89+Jdo709lS2O4Wy+r+Jy9eFkku1CtR/tW+KV2DYvn2UKiUYVGNRrnvWrGJBp/1yrneH8y/lyubFnw8WMwrnh6gUHqSdzQqECjEk3PVm7cgtWbfxeHSKS1b9EEBXPnFHj978Jl/L5nH6iSUk2PROMxR4w53fA7uw0J7TsVb8SUMRBjxXQRmXWpON114KCI2Rc7lgumjhoq3Fq15uj1S627S/+hYj7RfqldHY3q1hLJTd6+e497Dx8hIDBQZHs1Ni3Bw3nH8WDCjoTx4+GalzfWbtkOJk+h1a1WWTfJhpZEYzkqT7u2bo5cObKJtYtr++LVG0KzZOqRi2q7HDHm2udw/HjxxLpTJH8+uLg44879h2Kc/jp63MCdmq6ldDG1ZNoPdZyPfTq3E8+faE5OePrsOW7evS9ITDWzrbYuR8xBbX0ca445bcygvkLBLE0iIBGQCEgEJAKSRPsK5sDjpx/Qe/gZUHFmzkoVTQaSZIGBwUiTMjaWTi+pW5QkGsvpGUkw9155MHX+NUGs2UKisZ7f994DEwyYs3rV06FzS8OXJkeSaAGBwVi85gb2Hn4Y2gRnZydBBlKhRuPGu8nPGYRajpn9zFlUJtGocpkXkgWL7dcjhr7UdNYGMte7Jjc93FBasvCQaKx3y669Is6X+oXb+FoZ0qYRm3VzWDnKDdNR9ehh1aBtV7x680Ycoqpg85K5ZmNRqedbI9FYjuQGNxs0S4kGSHBMmbMQF65eD20e76XoMWKITZtqhfLmxtjBbrqqGrVMeImQf4+fEhkoP+fPNESM7SpfukSoixsDw1ONpmeM0bN11z58CqmNcb8Ym+rt23eh84mrRE0dVyhzc1rrXscyw/r2RMXy+glM1Dr8/Bggvp3dty0VRYyZpBqVLr0Hj8J1b8VFXs8ypk0jxo2qJBqVaCS7rRnVTuo5zIDITIi2GPtGRcnuA4cMxowZ+0i6qkaCbdLwQSZqGe01wjt3WBcDu0+euxD+/oqijsaNv5+fnyCUVSNJPGPscKuKMpbfsf9PzFq8IvTc2lUrol9XQ9c5Y6y0JJoeMaaW1ypg+JteWRI285atDiUrWY7B60nOUqFGix4tGpo3rCfcCDnP9Yzzh4lE/vxHSU5kbFx7ihcuKFRSNHMkmqPG/LqXN6YvWALv28pcNWecSyQ2qBbVM0euX2r9bFsv9xH4qMnkq7023WpJoOvZ7gOHMX/Favhp5qBxOa4ZdL/UU5lrSTTe/yR/xZiHZN/VzuPc2bJi3JD+IplERI65Nkuq3nXixo6NvLlzhs6dIX16oPIPZS2OKw9q493pFY7oOaheU5vAQs811mpHZAGJgERAIiAR+CYRkCTaVzKszK65bMNNHDv9DMEhxBCbniZ1bDSslQFVf0wFt1Hn4HFT2XCvmlVaKMCMjaTShu13sHXPXQQEBIvDMZydkD1TfBFvjUH32/U9IZRt1SpYz87J8+mys+/wI6z67SbevdMQfdEgMmE2qp0BJNK0RhJt5WZlwzdtRBHkzm7qUsVjzM7ZeYASo+2XmunRvllWsyP2z/Gn2L7vHm7df4/AkL65xIqOrBniocUvmYS7pzUjiabGamPygXy5bIvxZq1eRxxnxrxeQ0YJ5Q1d0CYNGyhcpSLD+GK558AhLFu/WXyBF/7GtGjRxEs7FUDWFBkk0boNVILX05XL1pho2v4y3s/qzVtx8/ZdsXHk9em2VKPSj8IFsV3vAcrcqV0dPdq3NoCK5NfStRvFb4wjlSdndl0oGROta8iXaMZu42ZUa46qR+/i67buEP2jsoSxqAa7drM63CTR/gtR4R3YvNqsSxqzwP3x17+ivry5smPG6GG6MW14fzNO1J4//xKkpNicc7yjRRMKoxqVKqB5g7q62SC1jR08bgpOnbsgyMCDW9Za7YdeASo15q9cg+teIWQR4wM6OSFfzuxCPUM1XIN2XQUpwk3mmnkzzF6Hqo3l6zfj0nVPhRAM6RNPyJMjK5rUqyviPtkaf/DMhUsiAypdpahwWzBlLFxcTNdgbYNIOtQKcQ+zBxD2S0ui8VzWtX7bTuFSyr+r/aFag/dCy4b1hFJu4/bd4lLuvbuhyo/lrF5WdYVkbDiSd+aIGHMVUa2yatMWeN+6q5BnITiTJPipbCm0atwgNCC8uTocMXdYN92YV2z4DUdOnlZijmkFmDvBAAAgAElEQVTGnP3jOkHy1dq4qe2kO2rPwSOFmo4KuwlDBiBXdvPPKJ5HEo3KSZpx9kVt/6kCa9W9b2hiAbqXUsGkZ4ePHsfWXXvhfedeKLlNgilb5gxo06Sh2eQrxnUxAP7eQ3+L/hAb3ltpUqUQaydVn+p6zWytxjHRtHU5Ysy5npPs3773gFCfifU9ZLxIeJPQaFi7hlmSSG2Po9Yvbf/OXboCkkd0qdU++zinyxQvAhJF5oxrKInPKx5einL2E+AU3UmsGc0a1BHrvDkzjomWLGlirN+6U6i/VWyYjbNUscLo3bGNTfM4vGNOfEm+ci0VYQJCxohkbrkSRYU6kgo93sM0Pi/6m/m4oe03XWepluOzR/vMYRli1atjG6Hki8h1R62bHy+5rpJ037pigVU1uNVFVRaQCEgEJAISga8eAUmifWVDSKXZwycfhCtn8iQuSJ1S/6XaWreo0nr09APevA1C1kzxhCtmeI0E3eNnH/D0ub+ojzHXkie1vIkM7zX1zmcm0tv33yNGdCdkSBvHovIsIq4fkXXyhZXudXyJ1ItPFZHX1qubL7fccD157iPc+BiIW82Q9iXbwg3xjdt3RJDudGlSi7ZoNxx84Wa8oq/RqESjesbWIOcR2UeSTXSX5QafBBrH2l5SxRHt43hzM0qXrbSpUlrdSFu6JgnhJ0+fCXKaRAFdgm0lUYzrpTLowaPHFlVVjui/rf1hHLKM6dKEea3gvd26p5vYxHZr2xKN6tYMc/OJ84OHj+Hz8iWSJk6MlCmSmXX9DfNF7DiRbulsD8c6dcrkYoMcFlPX5Azp0kb65pqKMj4fokePgUzp04b53uQHm0dPnyFzhnQW1aXW8HLUmHPd4f3+wc9fkHpJEoXt45Yj1y+O+/MXL8X9TmMcQroe2vpcVrF5+/49smZMb9OaYy6xAO9TElhJEiUUz7+wmCPGnPfUfXFPxUT6NGlsUnNaa6u/vz/uPXyM12/eiLmYNnVKu+5VR8xB4ktCm3WNHtgX5UtJl05r4yaPSwQkAhKBbx0BSaJ96yMs+ycR+EYR4IbRXDYwdvn3Pfsxd9lq0fvwZBH9RuGT3ZIIWEVg4qz5QmXCeIeblswJF6Fi9WKygERAImARAVuzc0oYHY+A6oadPXMmLJr+OQ6i468ka5QISAQkAhKBrwEBSaJ9DaMk2ygRkAgYIMAg10MnTMUwt14i0L2xMStdO9eBIrsi1WkbFs2WBICcQxIBOxBg0gi3EeOE+oIKNCrRpEkEJAKRh4Ak0SIPeya8aO86CL4fPmCEW29UKFsq8hojrywRkAhIBCQCkY6AJNEifQhkAyQCEgF7ERg2kXG/zog4XNzgVy5fVrj5+Lx8hcseXli2diOePvcR1Q7s2QXVK/5o7yVkeYnAd4cA3XSZUOHU+YuYOncx3r57J1ynGINNLxPedweQ7LBEIBIRkCRaJILP5B4HDmPGwqUiCQ2TR0SFEAuRi4i8ukRAIiAR+H4RkCTa9zv2sucSga8WAcYJcx87GUxOYM6YrbFOtcpw7Wx/9sOvFhjZcIlAOBDoPmg4mH1QtehOTiJzZtGC+cNRqzxVIiARcAQCkkRzBIrhq2P6gqXY8+dhEfdy2qgh4YrHGb6WyLMlAhIBiYBEIDIRkCRaZKIvry0RkAiEGQFmazvw9xHsO/QXrnp6K9nbAOG2mT1zRrRr3hj5cuUIc/3yRInA94QAkwfUbtEeAQGBIvMqg6QP6tkF+fPk+p5gkH2VCERZBEiiuQ4dLdrXuVUzNKlXO8q29VttGN3bJ8ycC2bEZaZu42zd32q/Zb8kAhIBiYBEwBABSaLJGSERkAh89Qh88PMT2cnixo6NpEkSf/X9kR2QCHxpBEhCX/HwwqvXb5AhXRpkSJsG0aLRuVOaREAiEBUQ4D3q5x8gmhLTOYbFxDpRob3fchuYuKhw/ryRmon5W8ZX9k0iIBGQCER1BCSJFtVHSLZPIiARkAhIBCQCEgGJgERAIiARkAhIBCQCEgGJgEQg0hGQJFqkD4FsgERAIiARkAhIBCQCEgGJgERAIiARkAhIBCQCEgGJQFRHQJJoUX2EZPskAhIBiYBEQCIgEZAISAQkAhIBiYBEQCIgEZAISAQiHQFJokX6EMgGSAQkAhIBiYBEQCIgEZAISAQkAhIBiYBEQCIgEZAIRHUEJIkW1UdItk8iIBGQCEgEJAISAYmAREAiIBGQCEgEJAISAYmARCDSEZAkWqQPgWyAREAiIBGQCEgEJAISAYmAREAiIBGQCEgEJAISAYlAVEdAkmhRfYRk+yQCEgGJgERAIiARkAhIBCQCEgGJgERAIiARkAhIBCIdAUmiRfoQyAZIBCQCEgGJgERAIiARkAhIBCQCEgGJgERAIiARkAhEdQQkiRbVR0i2TyIgEZAISAQkAhIBiYBEQCIgEZAISAQkAhIBiYBEINIRkCRapA+BbIBEQCIgEZAISAQkAhIBiYBEQCIgEZAISAQkAhIBiUBUR0CSaFF9hGT7JAISAYmAREAiIBGQCEgEJAISAYmAREAiIBGQCEgEIh0BSaJF+hDIBkgEJAISAYmAREAiIBGQCEgEJAISAYmAREAiIBGQCER1BCSJFtVHSLZPIiARkAhIBCQCEgGJgERAIiARkAhIBCQCEgGJgEQg0hGQJFqkD4FsgERAIiARkAhIBCQCEgGJgERAIiARkAhIBCQCEgGJQFRHQJJoUX2EvvP2ffr0Ce/e+yJ69OiIEzvWd46G7L5EQCIgEZAIqAi8efsOi1avR7+uHcQzQppEQCIgETCHwCce+CT+P9SiRYsmAZMIfPMI/PnPEThFj4FK5Up/832VHZQIfCkEJIn2pZCW17EbgX2H/8H2vQfgfes2BvbqiqoVylus49R5H7z3DULeHAmRIplCuF2/8QaPnn5A+jRxkC1TfLvbIE+I2gh43XqL+498kSZlbOTMmkA09vEzP1zzeo34cZ1RrGCSqN0B2bovjsCpcxfw5t07s9ctViA/EiVU5pK0qIvAMx8f9Bk2Fo+ePMWMMcNQKF+eqNtY2bJvHoFjp87gg78fEsSNixJFCn3z/f2aOsiPsUdOnsbhI//h7v2HePzsGWK5uCBNyhTIkTUL2jT5BQkTyPfDr2lMZVvtQ8B93BScOnsezRrURaeWTe07WZaWCEgEdBGQJJqcGFESgTW/bcOKDb/ByckJhfLmRouG9VA4f16Lbe066DTuPniPgT3yoELpFKLszMXX8ee/j1G/Rnp0apE1SvbV1kaJF8FTz+DnH4yfSqeAs7OTrad+s+Xmr/TC7oMPUKNiGvRqn0P08+CRx5ix6LogTWePK/rN9l12LGwIdBswDB7eN82e/C0RMhevXof3nbsoX7I4kiVJHDbAouBZVKC5DhuNO/ceoELZUhji2h0xYsSIgi2VTfpeEGjauReePvdBtswZsXj6RJu6/d73Aw4d/Q/JEidGmeJFbDpHFrIPAV/fDxg9fRZOn7to9sRtKxdJEs0+WD+XDv4Ivzu34Hf3NgKfPYVLmrSIlTkbYqZMDTjZ/o768f07fPD2hN/tm3BydkasTFlFPU6xLHug8ByqC2MkTATn5Ckt9sL/wR0Ef/BDNOeYiJUxs0HZwGdPEPT6lcn50Zyc4JwyNaLHiascs0u5+AlBL17gw00v+N+7C6e4cRA7U1a4ZMhstV9+d27iU2CgXaMSO2sOs+279+AR+gwfg5evXgsSjWSaNImARCB8CEgSLXz4ybMjAAGPG97oNnC4qLl3x7aoV7OqTVdRSbTBvfKifMnk4hyVRGtcJwPaNsliUz1RtdCBfx7h1yUeonmN6mRAu6+8P47AWSXRaldOi+5ts4sqVRItV7YEmDFKbkwcgfO3VEcP9+HwvHHLoEvBnz6BJDXtWyHR7j96jLY93cC+5c6RDfMmjflmhnHE5Jk4evI08ufJhemjhyKGdOX8Zsb2a+1IWEi0ibMWgG5WtEnDB6FE4YJfa/ejbLunL1iKPX8eFu1LmTwpalT6CWlTp8THj8F45vMCN27exsgBrlG2/VG2YcHBePXvQTxesxQkfIyNhE7abv0Qr1Axi134FBiAZ9s24vHapQj29TUo65wkKVJ36IkkVWsB0fQJuYt1fkDwB18kqV4XGfqPsHgtr97t8f7qRcTKmAW5lm02KHtv2hj47N9p9nznJMkQJ3c+pGzeHnFy5LZKpgW98MHjNUvgs3cbPn38aFCvU8yYSNm6M1I0bIloZj7+XGvbAP7379o1/AX3/ScIQnN24co1uI0cL951po0aisL5pXrbLoBlYYmAEQKSRJNTIsohMGb6bPx97ATSpU6F1fNm2Ny+LgNP4d5DX4wbVABF8itufFQkkVQhgUYi7Wu2/X89wuxlCon2S6306NDMPmXdnfvv8cffj8T5JBlzZ0/4NcMh2j5vpSf2HHyIxnUzoG1jhSSl8pDkadECSTB2YIGvvo+yAxGPwNbd+zBv+RplzYhE18Dfdu4Vapa4cWKjbdOG4er4/YeP0Lqnm6gjZ9YsWDB1XLjqiyon/3XsOMZOnwPnGDGwbNYU8ZyQJhGIbATCQqKNnzkPh44cE02fMHQAShUtHNndiPTrBwYGYvGajaId2bNkshrGw1KDqTim8piWNVNGzJ04Ci4uLpHex2+hAXenjMKLA7uVrkSLBieXWHBOmgwBz57gUwAVVMpHqeS/NBdkmp59Cg7GreF98eakcg+wHpJK/B38E/JhK1ndRkjXe5BuHaEkWrU6yDBgpEVoPXu1g++1S4iVITNyLf/NoKwBiaanNtPE0ktcsRoyuI8FVWp6RlWbV99OCHj8UBx2ih0HsTJlAdV2/g/uASGkWuzsuZB9xiI4xQ5RuWkqMyDRbFS/Fdx7zCKJxupnLV6BHfv/ROqUKbBs5mTEiiXvh2/hfpR9iBwEJIkWObjLq5pBIDg4GDWatkVgUBBqVf4Jbt072YyVSqJRfUQVEm36wus4dPSxUClRrfQ1m3/AR+w99Agf/IJQq1JaJEzgbFd3Tp3zwajpl8Q5PdvlQM1Kaew6PyoWVkk0LUmqkmgkCqlKlCYRsIZAVCHRug4YCk/vW0icKCG2Ll9grdlWj/NjxHUvb1Sr+AMyZ0hvtXxULxAQGIhmXXoLl5TGP9dG1zbNo3qTZfu+EwTCQqI9ff4cu/44hBTJk6FmpQoyOQaAD35+qNW8vZg1P5UtjeFuvcI8g7bt/QNzlq4S508cNhAlZay6MGOpPZGqsccrF4qfYmXOirRd+iJ+sVLi35+CgvDmxBHcnz8NgU+fiN8yuA1Hkho/m1z7wcKZeLZlnfg9Tq68SNvNDXFy5BLKrfeXz+P+3Kmhaqx0vQYi2c+NTeq4WLs8gv0+IEnV2sgwcJTF/tlKouXb8ieix1Ni5LEtAU8ewvfqJTxetwwBjx6I31M0bo00nXubXO9TUCA8urYQbqkkBFO17SrKqoRb0JvXuDdjAl4fPSTOTVanIdK5upvUo5JoLmnTI9u0RTaNm3NyJYyNJXv1+g1adu8L3w8f0KpRfbRr1sjaKfK4REAiYAYBSaLJqRGlEOBLZdOQBxODvfKPraaSaIumlBCJBGgqiTagW278VNZyvARbr/O1lvsWSbS5Kzyx99BD9GibA7UqK6SgSqJVq5Aarh1zfq3DJdv9BRH4Vkm0LwjhF7nUnoN/Yfr8JYJs+G3ZPCRKIBNAfBHg5UWsIhAWEs1qpd9hAUeSaL8uWo6dfxwUKP62bD6SJk70HSLq2C5TJXapXgXheumcNDlyLFgLul0am/+Du/Do3BzB/koMsnxbDiB63HihxUhGkSgiSUUCLfuvy0xcG6nc8ujUFAFPHyN6/ATIu243nOIo7/aqhZJoVWohw6DRFjvr2astfK9dhkuGTMi9fItBWa0SLf+Ovw3aqhZkXzy7tYLfXSUcRI65q0TbtfZ81xbcnzVJ/JSma1+kaNhCt03eA7vj7dlTQn2XffZyxM2d36BcKImm09bwjigzWm/avlvEAdy0ZC5iOtv3QT6815fnSwS+FQQkifatjOQ30o9L1zzgOlR5EHZp3RxN6tW2uWedB5wSmRrXzCmNpIkVifK0hddw+OgTjHTLj5KFTR/0LCNU2tHE/0yMx8wpqVV1t73HeV5w8Cc4OSlXtHa+HgA2qrsNsrmfPm+oRGMwfmOztV4VNxUfe87TXlPFkDEa1FTz9tQ1d7kn9h5+CC1JqsaOC2syCT//APx74hT8/PzEl/D48Uyl9jZPynAWJC6G2OjNUusXMaiHLhPWTwmNEaaOixjzkIFnnC2nkIHSHjeuVhlf5SYK6zXNNVWtW8XHUjusdTcsJJoaQ83adS2VC8UnpIHdBg4LVaJtWTbftNkWcFSvo79e2IK+PkqRNXdM59IntO8zUCQTKF2sCMYP6W9tWMVxY/z5b3X+GsxtM79buoh6P4TeozbOc72+8Tdb7yvz94TiQvW5nmj2xcEOwz1u7f40h7Xy7LNtXjpqHbRpwlgpZK4ttpBo4b1HI3IuOwKbsNahxYUkWu0WHURVfP4O69fTpFpz88YY32ETp+P4/86K8//csjb0maWt0JY5qK7T9s5lvbXf3meo3hoW8lQVL6/hXTPsHTNfj6vw7NFanJasXmOk6znQbBUPl8zG002rxfEsE2YjQYkyoWVJNJFwouVaslEkEdCz18f+xq2RylqfplNvpGiiXFu1i7XKCaIucZWayDjIctxPz55t4Hv9SphJNF7z7blT8B7QXWlPlz5I0ailQXuuNq8tSD+XtBmQe+VWsy/4TIjg0UVRUrNP7JvWIpJE8759B536DRaXo7cPvX6kSQQkAvYjIEk0+zGTZ0QgAucvX0W/EUrsHrrq0GXHVlu1+RZevPIXqqSYMZVYBYwBdtXzNRrWzhCqTtPW9/d/T8BYY/HjOWOoq+EXpYePP4gYZDmyxEd7o/hjZy+9wOaddxE9ejSMGVBA/Fdr/xx/in2HlXgI7r3yIFGCmPC8+Rb//e8ZLl9/Lf7OF6AUyWPBrUtu5M5uqKiguurfE0/Ndr1S+VSo8oPlWEDHTj/DrgOK9Jz25l0gbt97L/6eNnUcJE1kGoC0Qc30KGGGbFTrOXnWB/+efCr68OTpB6RPGxfZMsVDqaLJULpoMpuGKyAgGH/88wjHTj3Dg8cf8PJVAJIkjom0qWKjeOFkqF0pTegYWqqQrroXr75C3arpkDWT8pXzssdr/PnPI7vao70GX7z/O31G/JQlY3osnTnZpj45stCd+w9w4O8j8LxxE543b4kgyJkypEPu7FnRtH4dJE1sW6bFc5eu4J/jJ+HhdRM379xFsqRJkDNbFuTLnRN1qlYScaXM2aCxkxAYGISalX9C5R/Kgm3i10vW+ey5D5ImSYyM6dOhxS8/o2De3CbVcAMxauqvePvuPVKlSI6BPbtYhIiuekMnTMPHjx+RK3tWdG7VTLc8M9rt2HcA17xu4PqNm3j/3lfEzsmRNQuqVCiHHFkMs27ZMi72kminzl3Axm27RNXtmzdGvlxKZlhjO3vxMtZu2S5+btmwHooUyGdQZOjEafjwwS/0N48bN4U7E8clr06dCeLHw6gBfUyuc9XzBpauVeII6RnjAfVo38oWKELLRObc0WuoNr7RCLfeIiunNWPg8ImzFDKSGcm8797D3j8Pw+vmbSRJlBBN6tdBvepVwFh02/cdEPM6ZYrkqF+rGn6pVd0sycON8PHTZ/H3seNiDj5++hQZ0qZFjqyZUbZEUZQtYTmYttrugIAA7Dn0N44cP4X7Dx/jxcuX4r5inLdSxYvg52qVETOm+UDRaj0vX78WfWDgaMbC8/3gh9QpkiNdmtSoUbkCypUoZpWwYp8uX/MAXeBIVDIxBRM2pE6ZHDmzZUWTn2sjQzrrIQBYDwO5nzp7AVc8PPHu3XukTJ4MFcqVRoOa1XDNyxu/7dwjmj7O3Q1x4sQ2O4xv3r4V/bri4SXIZSomsmfNJGL8/VK7xhfNqMiPKr/t2icwvuZ5Q8QSyp45E34oUxI1KlVAMyvZOWcuXIZ7D5WYpHrWvV0rkdnTnJ04cw6bd4TgNtgNqzf9jv/+dxYPHz8Rrtp8X8qVLSsWrVmPf/47CT8/f2TKkB4dWzRG8SicsIDtnzZ/SWi3P1LpdPW6+HeihAmQKX06E0iK5M+Llo3qG/zOWGqDxho+q/nMYyZfWqF8+kHULc3B8M7l8D5D1Q46qh5r66Utx1/9cxC3xyruh6nadEGqVuZDrry7dC60bIoGzZGiaZvQS1xpWhOBz58KJRcVXeaMyrerLPviOeLmK4Tsvy41KBpKolWuiYzuVki0Hq1BEtAlfUbkXrHVoB5blGg8gUkMLtb9Uby/J/6pKjIOnRBaj9+tG7jeqamCTduuSNWyo0VIrzSrJTKa0oU1x3wlJqtqEUmi8RrtXQfi9r37KJAnF34dZzkhgy3zQpaRCHyPCEgS7Xsc9Sjc5/CQaGHp1v8uvMCIqUrq898Wl0PcOJ9JBQasZ8yteHFjYNPCsgabEBJ2m3beQeYM8TBvgumGacvuu1i+UclYtHBycXjcfIs5Sz0Q9FFRCmht1tiiyJ5Zib+g2rIN3ti6557ZLrVokAn8Y8l2/nEfC9fcsAuWnu1zoKaOQo2VvPcNwuK1N4S7pGqkDrU9ql0lLTq3yIoYMcynNr99/z1GTr2IZz7+ZutJntQFw/rmQ/ZMhrjY1ZkwFOZX3dot2osNiGq/LZ0nNrZfyg4d+Q/TFywJbYNKz6o4c9PZtW1L1Lbw9ZAbkZUbfsP633d+VuIYjRUzNg7v10sQXHpWvWkbBAQEonHdWkifLi1mLV6GoKCPQlGmHXN+yafbdevGDUyqYbB+ElS0FbOmImN683EJ1YDxLDvYtRuq/FjepD7v23cxetosQRTozUGST13athCbdXvMXhJt/+F/MGWuEqdkrLubIE70jEHDGTycNrRvD1QqX9ag2M+tOwmS0VZLkigRtiw3Vahxgz1k/FSz1ZDknDlWyXhszaLK3DFuJ0nLxWs2iJ+3rVxkE4FCIqh1DyWodbFCBfC/8xdN5m+JIoVw6ux5k98H9eqKaj/9YAIXSdt5K9aAc0BvDvK3ejWqolu7lhZJ6lt372PwuMkikQRN3OfRooXer/xnimRJMWZQP0HOmTP99SIaPmnuUhKyE4YMMKuqDfr4ERN+nScS+mjbwo2ieq9TedqmaUMRR8ec+QcGYurcRTh85D9dbLiOMgPlvkN/i+PbVy0GiWE9I1E9dd5i+Lx4+blNmrWH2JBMzZNTycockfbc5wWGTZouiDy9Ma9YrjTOXb4qYvWRCFs8faJJcxjgnkSwObOW0ITEJDNN0ooXLoDT5wzncpzYscVHn8vXPQ3mcowY0bFi1jSRkTIqGomujn1NY0JZaivxHtbPMFaaf0CAiKdrr5mbg46Yy454hrI/jqrHXmz0ygf6PMOVJjXEIYUAW6muXjZX73/vDq61U0K1pGzRAanbdbN47p0Jw/Dy8H5Ec3ZG/u1/w0mTHOJirbII9vdH4ko1kHHwWIv1UEEXXhKNMd8u1imPT4GBiF+kBLJO+fw8frZ1PR4sUJKhZZu6APEKF7fYHrqWBr16AThFR4KShu8GEU2iqS6dfGfasXqJTDBg8+yVBSUCnxGQJJqcDVEKgSMnTmPklJmiTV9CZkx1VtOuSmagyUMLIX/uzzEzJs65giMnn4ljc8YVC1U68d9jZlzGibPPUf2n1OjdwTTulpZEK1ciOY6eeiZebNOkio3UKWMjdqzoePc+SLifzptQXBB1WqOK7NwlZfOg2uu3geDvNFtINCrpvO8oX2FpN26/xW+7lJTZbHfhfEoGU61lzxwPqVKYKgOoKuo36hw8vN+I4sULJUXFsimRIpkLbt55L5RfnrfeimP8vX83U2USj715G4jew8/g6XM/xIgeDdV+So3iBZMiUcKYePLMD4ePPQaVbjQSabPHFrM7gYJJp+z8YcTkmTh28rTYPGbPnBGLdDZEdlZpc/Htew9g9lK+lEIoZapV/FF8KYwRI4ZQiVDBQZUJN7RTLaQoHzdzbuhGNkuG9KhSoTxImvGrPzen6mY5frx4WPbrZCTTIQnVF3eqYnhe6lQpUbtKRUGE+fp+EJtGboaZDIQxqpbMmGiiGrj34BHa9FIyRFoLBO8+boogM7ip3rx0nkmcDrog9HQfCW6WnJychAtC4fx5BZlCN/B9h/7Ck2fK3GlWvw46mVGy6Q1GZJFox06dQVBQUGiTSBI9evIUcePEQX+dpCpU4pQuXsSkCzfv3BPqPGMj0cMkLfaQaFFl7hj3ZeCYSYIEo6ppw6LZNt1TWhKNmLZv3ghpU6cCnzMkJVSrXvFH/FimJB48eowlazaKOUb1Hue01kiy9xo8UiiRaKWKFkLlH8sjZbKkIMG7//DfQplGq/JjOQx2Vdx+jO31m7dgEoknz56DJAfVniWLFEaSRAnw+OlzHPjniFC60UgWLZw2Xjf+GwkTtxHjxBgnShAfDWrXEPd5bBcX3L73ANv27hftopUsWgjjhwzQdWljnDnGm6NR5VOvZlWBE1VkF65ex5ade/AmhOwdM6gvypXU3xyqmbVZT7KkiVGxXFnky5VdkPGc63//d8KAJDRHYBw/fQ5DJyqkMNcDquDYL6o2qQRjvwKDPgrslsyYhIzpIi5pEAnGtr36izWQRkKTyj6qvKiGPXnmvFD5qmaORFu/dYcYb61537mLqx5e4id7SDT2t2WjeogTKzY2bt8l1j8a8WjbpKEg8k6du4jf9+wXv/9Suzp6tDd0g9OdmJHw43tfX/zvvJLwiMZ7b9JsJakKyd+GtRXCRmu8JzgftMbnEO9rrfEjktdNhfgk4arnuskPIHy+Gpsj5rIjnqFsl6PqcdTwenRpgQ/eypxLWqs+0vUaZBLPzNK1Xv/3D26NUN4LMg2fhEQ/VjAQ32YAACAASURBVLbYtCfrl+NRyMejXMs2I1ZGJRM7LZREq1gdGYdYzkDt2b01fD2vwiUdXS1/N7imrUo0X88r8OyuKOqM3VkfzJ+OZ78rH3rybtonYsaF1SKaRDt89DjGzZgjmjd5hDuKF5KZ7MM6VvK87xcBSaJ9v2MfJXu+YdsuLAlRG1A5oecm5uiGd3A7iUdPPqBr6+yoW/Xzy3jz7v/h1ZsAcbnOLbOhXvXPbgXt+57A42d+InA9A9gbm5ZE47F0qeOIjJgF8oQ9sO3NO+/Qc+j/xKVsIdGM2xSexAI7/riPRSGqNm0mTPUagYHBmDT3Ko6feS42afMmFkPGdKaxxOg6SxdZGslHknnGtu732+AfGt1oG9b6slkFSWoc/985+Pn7oXzJEl/sCx0VSS279xHKJBIF00YNNVEPPHj0BN0GDsW7975ic71xsfISpDVuevsOU9waCufLg7GD+yNO7FgGZUgazV+xVmxoSSDouVqqL+48ka5zQ/r0EO5dWtt78G9Mm79Y/ETVDtU7xtZ/1ATQrZEZJzcvmaubgc7n5Ss06dRTEHJUvnVtaxqM123keOFKyi+nVCGUL2W4kX/+4gUGjZmMW3fvic2kPeqLyCLRjLFydHbOOi07gptUW0m0qDZ3tPjUbN5OqDM57qMH9jWZZ3o/aEk0unM2a1BXFOM8q9+2K96+eydcJ1fNnR66wabCkORjLBcX7N2wwqDaLbv3Y/5yJcaPtr7P62Agxs6Yg6Mn/yfWwaW/TtZ1R9Oqity6dUStKhVNmr9q01bwD81cfFCqHKl2FGTS9EkmSk+6RtPFjfcfbcGUscI1U2tUwjGeF61U0cIi1pwx2UACu4f7CEGGkdiYM8E0Cx7vOyqKuKYQ02mjhyBFMkP3/j//OYKJsz5nndUj0fiRoL3rAKHQo0p2zsTRJgHhSRr1HzlekIdcm0iQRJTtOnAIdMWklSleFCP794azJhA3MaZKjWQazRyJptc+e9Yd7ZyZO2kM8oSQSDdu3UFnNyW+kXFG8xbd+ghSnmrLScPMx66KKOzCUq8jEwswPIAaE+3Q1nVWXZrV9jpqLjvqGeqoesIyHnrn+N+/Cy/XDgh6rXzojZkqDVL80hKJKlRGjESJzQf6DanMZ+823JsxXrlfZi5BvPyFLTbNZ+923JuhEGTZpi9CvIKfld8Xa5ZBcEAAEleshoxDlDrNmWf3VvD1vBZmEo0qNCYEeHdR+cCRbdpCxCv02RPlzvghePmX8jGrwJ5jBoo5e7H/nJ0zA7LPUtYfc0aFnjZpgy3X0n7glFk6bUFMlpEImCIgSTQ5K6IMAow50s51oPhay5fntQt+1f1q7ugGT5l3FX8ffyrIMDWb490H79F10GmhPvO+/U7E1xrRV4ln9MHvIxp2OiKC9s+fWByZ0puSRVoSjfHQZo8rimRJlGQHYbXIItFevg5Ah34n4ef/EQXzJsYE94K6wap9XvqLcgGBwahQJiUGdjdVo81Z7hkaK27D/LK6KjP/gI/o7n4aH4M/oViBpKCL6fdgJI9JItOoGCldTP/FcvPOPVi4UkkLv2beTBOiTXUbItm0ftFssxnJ6P5HN0Bu9hfPmCRcgbSmvrinTpkCK2ZP1c3gxA1zww7dhRsT45jNn2zqTvHv8VMiNpro1+D+ukqqzTt2Y+Gq9WKTQ0KDm3Ctad0V69esil4d9d12tHGzfixdEiMHuNo0dezZzLJCR7lzGjcuskm0qDZ3VHxIBJIQpNmjqtGSaK6d2+Hn6lVCIW/nOkDE/ipaIB+mjhoS+ruWvNq9dllozK4Xr16hZfe+gsijAnLaqCG6m3KSuSxHwonuu3TjNbYZC5di9wFFCff7yoW6KjN/f3906OsuYgTSBbJvVyXYutZa93QTrs1Uh9JdWs+o3FKVPXS7JmmuNd4zO/b9KX6iIs5cfD91vXCJGRO71y0zIcNVQo/1TB89VGCkZ4wDqKrs9Eg0rm1c42iM1UMlrp7NWbpKxG/jmrFy9jSkT2v6Qcamm99CIZKtzbu6CkIvdqxYoGu/Xgw3zokmnXsJUvZLkGha1/hXb96gQVvl4wXjMzL2omp9h48Vyj3Gbls0/XPspvDiEpHnRwUSzVFz2VHPUEfV48hxIxl1Z9Jw+N9VPnjSojk5IX6xUkhSpRYSlKlglkR6unkNHi6eJc7JuXAdYmeznEX95eE/cGfCUFE+85jpSFjm8xoWSqIZxSfT66tHt5b44HVdCfq/yoISbftfBqQUM4j6XruEh8vm4f1lhSxPWPoHZB6ruG6qdmtEP7z+71/xz4IHTgk8wmoqiWbL+cSDuNhjXLP4YYpmTL7bU48sKxH4nhGQJNr3PPpRoO90j3n2/Dm8b90VX929bt0WapcJQweIGDZfwlSVFeOSMT4ZbffBB5i/0gvN62fC5l13EcvFKTQuGl0a+448i1gu0bFlSbnQLJvatmpJtE4tsoKZIsNrkUWi0YV0/KwrovmDe+VB+ZIpzHZl+JSLOHPxhXBZXTa9pEm5nQceYOFqxX2lR7scqFkpjU1ZG8OL3ddwPlUcdAuiwozkl5r90rjt/IK4fMNm8TNVW1q3llev36BBO2VDZU4ZptZHdQpVYjQ9pYv64s77cMoI8zFreg8ZJeLw0DV0x2pFlaY1kgBNu/QWsY3KlSwmYjwZW4c+g4SCzJjQUMv9ung5du4/KDbMa+fPBIk9c8bsvlSqMPD3nnXLbVIfSBINiIpzRx1jLRlGIoh/bDFLJJoaWNkSibZr7VLhWkvTksHWEhswEDhjVqVJlVLMV2Mj+UMSiNanS3uR5MOWLIHG9TD0AV3YSJjPmzwG2TJbjpNpC2bmymjjG65b8KvJPahmp2Qyg9VzzW/oVKUfr6NHoqlrAV0WSd6bMybT6OmuBMSm2yzdZx1tVHFRzUXjGOkRmeo1bcnOadw+e9YdrRJNS6LRNbh+WyVpizkSzR5iz9EY2ltfVCDRHDWXHfUMdVQ99o6FtfJUZj37fT0YCyzQh6EUPkdLdU6WAmm79UOiHyqZKNOebl6Nh4sVl3y7SbTR05CwbIXQpl2oUQafAgOQqEJVZBpmmSi2lUSLmTptKAHGxAZMgMAYaKqRKMw8ehqcXAwV/hFGolnJYiwIPTtJNPalWuPWQs1Lhe24wYp7rTSJgETAdgQkiWY7VrJkBCBAt7mhEz6/KPNrcu9O7cRm+kvZNa83cBt9VmSD/H1peUGKqfHQRvTLJ1wLqUabO74YsmSMJzJ+zlrqgXy5EmHKsEK6zdSSaCzDsuG1yCLR1m69jfXblK+NfTrnQjxN8gXjPhGb0+d9RLbSHSt+MCEYqVYjAfn8hRK4v1jBJPihdArkz5kIKZLF0lW4hRe3r+F8KrpqNmsn4sGYI5ps6cfFq9fRJ8SVkxs+bvzMGZUuNZopXyKZXW5Aj84GRW19cddmMz38+3rdy63cuAWrN/8u3M4Y7yxRgs/ZaBmzpkt/5SszM0/+ULqESR2M+8QYbOYC62tPYFwxNXMm3V1JSlozezazrOtbVKJF1blDvK9c90SvIYoLYfd2LdGwTk1rQyqOO5JEU+cw6x3QswvixVXINT3be/Av4d7HWIF/bFolYvhpjYRyj0HD8dTnhfiZ7nY/lSuNgnlyCVduWwk1EuGDx00RG6GYMZ1R5YdyKFWsMPLnziWSCNhaj9o2rkMk8u89egwG03/58pXIDEw7f+VqaGB9YxKNLvDVm7QBP4oxky9dv82ZJRKN9VAdwQQmDJ5f28L6RbJlUohraNumDXUTm9g0SSwUOnPhEgaMVuLicX3kOmnOJIkWXrSV8yObRHPUXGZfHPUMdVQ9jhkh01qo1Hpz6hhe/LEHb08fFYH+VRPk1tBxlKmF/vb0t7V4uEhRp+dcsBaxs+urTdUTmFSAyQVoVH+RNFItlET7sQoyDTdN6KFtrUfXFvhwwwMuadMj96ptBh3RxkQzhxMTGjD+W5JqdXRdViOCRKOrbKYRkywOXfS48UWf7DV+cOXHM7qG00VcmkRAImAfApJEsw8vWdrBCJBEGzZxWmiwYcZw6t6+NbJmyuDgK5mvju6HDTseEZkzF00pIeKXtejxnwiCv3FhWWzYfhvb9t0PjYvG2GBUrzFWF2N26dm3RKKNnXlZxDqz11b+WkoQY8bGhAeT516F120lEYFqaVLGRuH8iVGqSDIUyZ/kuyLUnj5/jqadlbg+ltwVrY0BXcToKkazJVjsL+27CVdMvThHjnxxf+bzAs269BaxqIxJkLnLVosA2EkTJxIx3kg8GFujDt3BuGm2vOzt+uMgZi5aLqqYOnIwihbMbw02kUGUShuatQDfLPMtkmhRde4Q75NnzwuyiGYuhpjeIDuSRBsxeYaIdWavMQkCiTFjY9sY2NnL+5ZBtltmUeScLVu8qFBjWyPC6Bo5c/FyQXqpRhVrjqxZULRgPkHOZc6Ywaril1k+t+zcazGDpFq/MYmmxdlaUg9LJBpjr3Xqp8T3ssfMxXW0pw69svasJZJECy/ayvmRTaI5ai6zL456hjqqHseMkOVaPr5/h+c7NuPplnX4+Oa1KJz8l+ZClabai/07cXeaQtoYxzjTq91nz++4N1NRmRnHULtQo7RQiTE5AZMUWDKPLs3xwdvTKomWvt9QOMX6nGDr5aF9eHPymCDOci5aj9hZ9DMC35k0Ai8P7hVNKLDrXzjFNv+hxdpYRHRiAV6fYQeYMCVD2jRYOWeatSbJ4xIBiYARApJEk1MiUhGg8ub23XvwunkH67ZuE9n1GHvk13HDkT1L5i/WNmaMvHHrLdx75hExzhgPjaozqs9OnvPB6OmXULpoMgzvmw9DJl7A+SsvMaR3XjDzpp59SyQaVXpU63FjliSRM6zuxkIAmTS0MEiMmTPievjoY1y4+gpv3wYabCTpWtulVXbkyfFZsfTFJkMkXEj74k6VDYmmsNjW3fsxLyTwuS2JOUhsMQahXswcR7+4M+vp0ZO8r9Jj6czJonvMfEeCjC5JloLb1m3VUSRTKJQvjyC5LJmW4KKLAl0VrJkk0YCoPHeYwbDn4JFiGCNLicbrsx1iHUxCZTHzLVu3mWOGm8Qt1J5FEozZOM9duipialENplrOrFnQs0NrQXJbsoDAQOw/9A+OnjiFSx6eCPAPCF1PScIxGUPPDm10s/Cy3i1MNBJCIru4xET5ksVFds4kiROJBAu0Q/8eE5l9acYkGrPDduw7SBxr3bgBqAwzZ5ZINGZfZRZWGt1oYxslRDFXZ5liRYRbrKNty669IgELzVJ8Nh6XJJpj0I9sEs1Rc5loOOoZ6qh6HDNCttXid+cmbvTviqCXCrmfa+kmxMqkfHQmIXVzqBKvNKP7GCSubFlZ/Hj1YvAPLfeKrXBJnzG0EaEk2g+VkGmE8l5hzkJJtDTpkHv1doNilrJz+t29hesdmzAjDRKVr4hMI5UPOsZGdR1VdrQ863YhZsqwx2n8EiRaw/bdwVifeXJmx9yJo20bWFlKIiARCEVAkmhyMkQZBJiVsE1PNzBQLoMJ86X1S9m8lZ7Yc/AhmtTNiKRJYop4aPVrpEOnFtnw3jcITboeQ9w4MbBxQVmhUmPWzlWzSiF5UlOlFdv8LZFo0xZew+GjT4SLJmPAucQ0VQqFZ5y4afS69U4Qk8dOPgtVqMWOFR1ThhUWyR2+dSOZJNyhgoNRsVxpkX0yLHbq7Hm4hyh23Ht3Q9UK5c1Ww2tVa9JGBC7/qWxpDHczvKajX9y1rlELpo4DCYJjp85g+KTpwt1t/cJZZl0vuw8ajute3iIOEzfwlkwbGJ5fV/mV1ZrZS6Id+PtIaLD2MYP6olxJw0yh6vWYOZFBqmkMMM9A85YsMhMLROW5w6y0rXooGTkjKyYas0oyuySVkrvXLoVLCLlkbW7ZepyukF7eN3H24hX8c/xkqOtknNixMZMflWyMd8YPU5euXsfZS1dw6N//8EzEKgIyZ0iPWeNHmrihetzwRvdBIwR5RxfKIa49kDBBfJNmk0wiqUQzJtG0xAeTE/Tv3slsty2RaNoYZC1++RkdWjSxFb4IKfff6TOguzptWN+eqFi+jNnrSBLNMUMQ2SSao+Yy0XDUM9RR9ThihAKfPhHVMCNkjMRJLFbJWGkPFijB99P1HoRkdRuJvwf6PMOVJjXE35M3bIG0XS1nW749ZhBe/XtIKLvyb/8L0TRq9csNqyLo1QvEL1oSWScrz1pzdrVlXQQ8fog4OfIgx3wly7Jqlkg0llHbQDVariUbQwlBbR1axVyWcTORoJT59y+e9/b0cQS+eI5oMWIgcSUFD9W+BInGECJ+/v4yJpojbgxZx3eJgCTRvsthj7qdZtwkxp5h7KQdq5cIVdqXsINHHmPGousoWSQpYrtEF9k6GQ+NroW0PiPOwPPmW0weWgiDxp9H4oQxsW6e+Rfqb4lE27rnHpZt8BY4sP/5c4c9vpsqsrAUJ3X/X48wZ7mHyH5avmRyDO6ln+XtS8yLL3kNkgQkC2zJpKaqVYxdvbSb0GYN6qJTy6Zmu3D3wUO07dVfHNcjJhz94s42kySn6o5ZEpktUVWnlS5eRGTuNGfMLkjiypZ1Yez0Ofjr2HFBduzbuFIkKrFm9pJoZy5exoCQpAxu3TuJ7FZ69jWRaFF57vj6fkDtlkp2Skdl57Q3sYCaQZZtsEXlaWnOmbt/tecwkPyMhcsEufVjmZIY2d8006y1egIDA/Hr4hXYd+hvUbVxhlL+tuH3nViydqM4TiKbmbH1zBKJJsYlxDU8f+6cgqwzZ5ZINPaHWVh9P3ywSXVq7b4O7/E79x+gXe8BohprCjtJooUXbeX8yCbRHDWXWY+jnqGOqscRI3SlWS0EPnsC5yTJkHfTPt3YYOp1mMHTs3sr8c+k1esiff/PH8avt28EKrz04pNp28mkAZcbVcPHd28Rv1hpZJ00x6Ab3u498fZ/J8BEBnk3KiS/ngX7fcDFOj+AL5ZJa/yM9G7DDYpZI9EYS40x1WjmXEdJ0JGoo9lCDl5pXA2BL3wQN39hZJ+5xKA9EU2i8eNplUbK2MjsnI64M2Qd3yMCkkT7Hkc9Cvf572MnMGa6krWHGTpLFS38RVp776Evugw8hfRp4ohg+Pce+GLTorJCfUZbvvGmUJfVrpxWZO4kuUaSzZxFRRLN69ZbuA4/I5rcokEm8ccWu3j1FdwnKGm96b5KN1ZLRvJLjySjem/gWKWeMsWSoW2TLGar6eZ+Gnfuv0fK5LGwYmYpW5rp8DJ0qrLNYcsxl57w6zwc/PeYqGzJjInImumzy4L2CnR5Gj5J+bo7cdhAsdlUjWqWxh16CIl+4kQJsXHRbDg7O+s2UJttb9KwgSK4udYi4sX9t517sWDlWhH0nC6dLbv1EUHR9a6vbcuO/X9i1uIV4qce7Vvhl9qGX23Vsi9evRax10ge5MqeFfMnj7VpcOwl0RhHhPFEaJaUUcwoysyiNFuUaEPGT8WJM+cEAbh/40rd+HA2dSikEAmJ976+KJg3tyB+LFlUnzu1W3QQ5ErZEkUx1t22TGKOjIl2/vJV9BsxTkD4Y+mSGDnAlNTS4ktCSC+eGQM5uw5TXGeoYLREdKtEH4ktElxaYzzRhasU16FOLZuJhCR6ps3eqBc7bPTUWUL5xrYyCUKMGMozz9hUIpu/62XndB87Wbh7sp5Vc6aBWTr1jMpMkss0veycTIzCJBe8B6hYzWZmHeT55jC25x6xVJbrSIN23cQ9JLImL5xlkiRCbUejkHXXnkyY9qw730t2TuJZq3l7QabZsm5ZGr+hE6bh+P/OiiKHtq6zGl9QrctRc9lRz1BH1WMOK3vuI23cL2vxzF79fQC3xw0Rl03T2RUpGiukDe3xmiV4vGqR+HvWiXMQv3hp3ea92L8Dd6cpz3ESXyTAtPZwyWw83aSoyiy1x2fvdtyboazf6XoNRLKfGxvUY41EY2G6oKqx0XItoXuq6Tus6jJKlR5dOp1iKu7wxvb+6gV49VY+DKVu1x0pWxi6o0c0iWbtI6q5uSJ/lwhIBD4jIEk0ORuiFALajUrXti3QuG6tL9I+Ej+NOh9BQOAn8aUqU/p4mD3ucyylMxdfYPiUi0KB9vJ1ANo0zixcP81ZVCTRPvh9xC8dj4gmF8yTCBOH6GcW1evT0EkXcO7yS3GIGTqr/pBKt+uHjj7Bjv33MbBHbpGgwdjauB7HMx9/JEoQEwsmFUfCBKYEj79/MNr1O4FXrwNEgoFxgwp8kTmgXsT7zj38vnsf/Pz88XONKsK1+EvY/YeP0M51oHCvZGDx8YPdEDNmTINL89iQCVNx+txFuMSMiR1rliCmEUm25+BfmD5f+appziXqxq3bcB06RmxU8uXKgdkTlMyHWouIF3fGfGrUsQcCAgIFgcAYaSQI1i74VcSaMmfczLbtPQBUSyVNkhizx48Urp1a+xj8CdPmLcIff/0rfrY1qQDL2rOZZXm639Zp0UFkU2VG4RWzp5m0/8XLV+jhPkLEnKPZQqKRYCTRSJsxZjgK5csdrqlnD4nGC0XluTN4/BSR8ZJkBhNQ2GKOJNF4PaoPqUIUf+/ZBTUq/qjbDMY427prv3AB5PwwNlW1lChhAiz/dQr4X2Ojm02Lbn1E4g8mGJgywt2giFY5yPVi0nB3RHcyvYc8b95G1/7KRrZjiyZo/ovhJnThynXYvHOPOD7OvR/KlDAk4/gx4Z//TmLc9Nki+yZtzbyZJnHezl26AreR48VxKkuZadfZiJDzvHkLvQaPEiQ3TY9Eoytqn+FjBUHGuKhTR7ojQXxT91KSkWOnz0bBfHlEPEVrCRhsmS96ZbTu4SQ8qfA1tqXrNmH91h3i56+RRHv+4oXI0kdLmTy5+MgRmcZszczazAy46xbMCnN7wkqiOWouO+oZ6qh6jMeU9/OuPw6J5zA/xtWvWQ1xrMQh1MYzY+bIHHNW6rp1Bvu+x43+3eDreVVcNsf8NYiT4/Pz7OPbN7jSojaCfX1F7LAcc1mPYSbtgEcP4NG9FVjWOXlK5FmzQ7g+as3/wT14dGqC4IAAkeUz27SFiB7XMARI4POn8OzVTijoYiRKgtwrtiB6fMM11xYS7f2Vi/ByVcgukXV0mJLsQGuvj/6FW6MU9Wqyeo2RrscAk6/KTITg1acDfD2ughk/cy7ZBJc06QzqiWgSTStYmD56KArnt93jgx8V+PyhcW22JQN6ZK4n8toSgYhCQJJoEYWsrDdMCBiQaG2ao/HPtcNUT1hOUhMG8NwGNdOjY/PPmTf9/D+iceejIoMnbbx7QRTOl9jsZcJLot2+9x73Hvka1P/kmR+Wh7hV0s2xXElDEiFlsljIkcV0s6GtpPewM7gRkhXz52rpRD+TJIqJd++DcP+RLwKDglEor2m/Hj/9gK7upxEQECyqq1ExDWpWTIOM6eLCP+Ajrt94IzJ47j30MPR4r/amwbB5fO4KT1GGqr/2TbOiaIEkIt5aYGCwaNuKTTdxxUPJ6tSzXQ7UrGQ9plVYxtvcOWr8LR5PkigRNi+dq6s+cOQ11bqoWqJ6iVa0QD60bFRfKKqoDuGmYtm6zWBsMVpXM/cHX4y79BsM7zt3Rbk6VSuhbvUqyJwhnQjgf/rCRcxeshJ0keOWm6nNc+fIZtKdiHpxnzxnYSjRxYvqbez1sKVahqoZGjN59u7cDoXy5hEv/V63bgu3tCMnTovjVNVR3aZnjBX15t07g0OnzpwXGTdpVJZlzGD4QpsraxYTN7clazZgw7Zd4pwqP5ZHmyYNxMsk1XAkWtZs/h3MSkrik2YLicYg80MnKlmySBL26dwOdI+L5uSEp8+e4+bd+2AG4wTxDTcJVB5evOZh0t0psxeKmCcZ06dFG6Ng77FjuqBkUUMiPSrPHVXFyE7uWL0Y8eNZj5XoaBKNG4cOrgPhFxAgsK5dtSLqVK0s7i1//wBc9fQScf52/qHcwzzer2tHk3HRZn3MmC4tOrVqhhKFCwj1FQkmT+9bwsXyUsiY9u3SHnWqVTapR3Vd5gESV60bNUD2LJkEocT7+/SFS1i0ap0gcukKvXDqBJHYQ2ta12Ri2qFFYxTJnw8uLs64c/+huC/+OnrcIOHBPDNrRu8ho3D5urK+k/ij623enNnh5x8Axhdbtm4TGPtUNT0SjcdmLlyGXQcOiWLJkyZBt/atUDB3LhGrjQqKKx43sH7rdrGRix83DmZPGC3meEQYE5pQ3cqNI61Brer4qWwpcb1rnjdw7PSZ0DWbx82RaOFddyJSiaZmSGb7h/Tpgco/WI7dGBE4a+vUfkzgc5AfVDOkSysSZjx88lSEBOAYWLOwkmis1xFz2VHPUEfVY4zX2YuX0T8kLAGPWVJ5a899uHgWnm5WslmTlErZogPiFykBkmof37zCu4vn8GTjSvjduiHKJPqBmTMnmpBJPnu34d4MhXh3TpIUqdp0Qdw8BfApKAjvLp3H49WLhBsnnJyQZfQ0JCj9g+6QP1m3DI9WLBDHXDJkQpp23RE3b0EEBwbg/aVzeLh4tog9RiPxRQLM2Gwh0XgOkyW8O/8/0SYRGy2jkRrt0ydFsXbqP3GJxBWrI1XrTnBJkx6fggLhe8MDD+ZNEwQaLW3PAUhezzT2o0qikTxM31f5CGLN4hUoYpBV1FJ5Pl/4zhQzpjN2rllq8jHW0rkkXRmKgyZdQa2Nijz+LSMgSbRveXS/wr7xK7TrMCX1dedWzdC0fp0v1ouVm29i806FeBjllh8lCht+FXMbfQ7XvF4LV8XNi8qFunrqNTC8JBpjkDEWmT1WsWxK9O9mWbni4f0GbqPOhSoKjOtXM5LqXffC1Zf4dbEHnjz3Cz3s7OyEj0GfDOqrV11JyGBOWLRk3Q1s33c/NHsc3WfjxY2Bd++CDOqp/lNq9O6Q0x4Iwl2WJEL9Np1DN3pUR21ZvkBXKRLui+lUEBQUBG5o1E04i1DNxR9gJAAAIABJREFUEc0pmlBv0Uh81a9VXWTtM2ckb8bNmI1L15QNLS1WLBehrlMtXpw4Qk3DzH16FlEv7tx4UqFF48Z+85J5NuNL8mH+yjXw9w/BIlo0ocgjUaQas3EO6tXVrHqh24Bh8PC+adfw9e/eGTUrVzA4h2RAh74D8dxHUWgaW6oUydCxRVOMmzlXHLKFRBPlNC5IevXSlZEujVqjCyhdQe0xkhObliht01pUnTvet++gU7/BdmHpaBKNF6dKZeq8RXj8VNmU0egy/THIcP2iyzEziZpTSDHG2NZd+/ApZCVkcg0qgN6+fRe6DvJer1mlIty6mRJxvC6VkINGTzQgUNmWWC4xDcgqrrGDenVDlR/L6U6ROUtXYdveP8xOn7ixYyNv7pxg8gmaOaLl6XMfDB0/NZTAN66Q8QlTJE8GukPTzJFoXKdIpOw+cMggazMzhWrvdc7hScMHiaQJEWl8LxkxeQZevzUk39VrZkibGh+Dg0VMS3MkWnjXne+JRCMB3LZ3fzx/ob+2Endu/KlUs2ThIdEcMZcd9Qx1VD3GWGnDJPCYOdLf+LxPwcF4tHQOnm3bCKqqzFs0JChZBplHT0O0GPphJR4tn48nG1YIDxBdix4dabv10yWa1PIkp0hMPd/1O528dathIgSSdCmbttU9biuJ9vbcKXgP6C7qSFyxGjIOUUhArQX7+8F7cG+8v/h/9q4COqpri24SIDgEgkOCBociH4q1lCoFKri7u7u7u7sXLRQrbaGGFWiLuwQIHjRAnPDXvo8JMxmfzCQhPWct/m9m3jv33n3ve/Pufvuco4US09ySJQfzu71+81KNJJxX9Vqq4IKph2UdiWbPfa3gss1I5m1bmpY2PQfg2o2bKFW8KKaMsI2k0/VFSDR7ZkWOTcgICImWkGf3HRzbg4cP0aBdN9Vza4nRnT28v/55iNEzzqicaKzCqcuHpmtn1SY/bNh+QymoFkwsa7F5kmhUVNGYjL9oQfuS8ZNE+363fSTaRxWsk2jsD8mw+Ssvg3ng9J83kid3R7lSXuhrgYhjSOjKjddw9MQjUBkXdX4iIJ9Panz1RXZ8XMl0qKc+YCTzVm30w9nLzxD+Rt2mvk8EFMybBnVqequ8c5YKEDh7/nX+GL6zdssPqlLm5x99gL6d27mqKbN+WQWQD7hXr9+MIs+4yS7km1flP6I6yZpRAcVCHX8ePgr/O3fBB18CSjUH1SGdWjY1ConU91mtYQvVdpkSxTAxWiiZ/nGsXqefd8Zav/g9q1BevnYdVSq8b1QV1Nr5V/xuYNHKtbhw1U9Th7wG3NzdkCtnDjDnE9UvlqxTP5JoftaaMfi+d8e2RiQaD6Cyb/rCpUp9xPVCS5kihQoB7tG+JSIiXqmQPNqgHp2sVufkcUHBIaq4yrYff9ZUbHpJBqla6tqmuVHoBUk0bhjtMRIQ5sIi4+vaadd7IDj/5cuUwthB5gtR6HAgicZiFrRubVuoghY6a92jP67730LpYkUwSW8Tweuf1w1t++rFaj6jG+eIqirifu9BgMEcUQlGtZKlyrg6fySUl63biNMXLmkhjnpzXdg3L+p/85UiTC2FKjLskUox3rNu3rqtEXBv/FDZxvMb1fpKhUaaM/r45Y8Dqi8kUXXnk5CrVLa0qpLJe8jAN5V/q31cxWwFTmLD/IVHj59AIEmnN33hvYukMguE6FSf1ogQquRWbtiMq343NfLsjS8WHKISqWk9Tf1pynRFF+y5JizhzLU0a+EynLl4WZGXNPaD+HZv1wpjp89R64Ek2sIpxmFeMb3v6ApNsF2GAOuUd7wH1WrZQfWnZcO6aFLnm6gh9xo6GifPXTDbJ92B+groUf17mc2vZw+WMT2WROucpStx5N+Tb54ztGSrXNNFfPOpCtYM7bdkvCdyTmh7N6+xO+Q3pmvZWb+hzvITHSuG8HYZOFwpOvlcMG5QX6V8t9VCb93EnSVz8eLU3yrkMsoSJVJKsMwNmiNNOdPEvX4bVHbdXjgDwVcvvSXT3NyUD1bu1A8DtdS3wL/24+7KhQi5flWp2WgMl0xRoAiyte9h0Y8i0X7SlOWsABo9JFS/3UvdWiLo/BmlRiu0dBM8cngbdYvPW8zndm/NUhVGqjOGoybP66tyxFE5Zs7Ot6wN4muPFVy6ySYSTT8VgCPKU/1QUL4sooJRTBD4LyIgJNp/cdbj8Zi5Afjyzeb9o4rl7d5gx+OhxauucS/y6Eko7twPVv3K4JkUWTImV2GVttrLoAgw7JRqtIwZPFS+OHuNGx2ScQ8ehiJd2iSqkIBHUuvVFO1tx97j+XAZFh6GTF5adda4MpIZfjdvKYIml3cOuyT3+n3mZoBvHb3Se5qtvhdXY3S0Xa6d23fvIfDFS+T1yQkPD9MJfB31b895YeHhYCU/Khdz+3hbzO9mq9/Q0FD437mHZ4GBisjJnjWzTSGMtvq39bj4tHZIwDDBPRWMJAAZbh3XxnA/v5v+SJokMTJ6ZXCoT/zdu/8gQIVdeqZNC6oYHVnPJOJu37uv8ltlzuilCCaSDvYYQ4Nv3bkHD4+kyJktm9UcSeZ88/pk6GVg4HNkyZxJhWXSdHnlGDrKsFxbjPjcvnMPj548QQZPT2TO5GXxXsjCBCxQYK9tWjpPhYpbMuZDvHLtunZNZsvilGvd3n46+3h9xZYtGDi7fUv+mEfT//ZdRaKS6MmRNYtD10ZM+uzMtRyTfrjiXI6N9y+Gy9pSydpcHxguSdIncdp0SJo1B9yi5XO1pe+RwUEIueGHRO7u8PDOrQgwR4yKr2C/K3BLkhQePnlUOoS4tIhnTxHqfwPuKVPCI2cuo7xusd03XZ5Hr/TpsW7hTLvnnTk0mUuTxryfVStXiO0hSHuCQLxAQEi0eDEN0gl9BHTVu/iQunXlQrtv8IKmICAICAKCQMJDgOHODTt0x6PHT1SFVnkDHr/mmGQ/1VzmFF0koOq37aKKJcS08qKlkZNE6znUtsq8+n42LplrlUSLX4g7pze6KrDMw8jKq2JQL67iw1qWuRAEnIkAX4oxxyPJ6fbNGqH+N/bnnWZOXSrlaesXzYrzl83OxEd8CQL2ICAkmj1oybGxggDDdRi2Q2NIJ0NA4iKsL1YGK40IAoKAICAI2IzAgSN/q/xUzIW3fNYkZMlkWGDFZkdyoNMR4OaKargeHVrDPZr6g5mK1m7epkJGaS0a1EGzerWc3gc6ZNVhVju216gijYkax9724sPx1274o03P/lHPW6xAKgZVfCc+rGWZC0HAmQgs+24T1mzaqtJfLJo6ThWtssfUi6z23fDoyVMU9s2nClOJCQL/VQSERPuvznw8H/eGbTuxcNU61UsmCmdOl8IF8sfzXkv3BAFBQBAQBFyNAIs1/Lr/kHqInzF2+H+O+HA1vo74Z/XgDn2HqCqeBfLmQaM6X6NE4YJwd08M/zt3VAXLn377U32fM3tWLJ42weHwdEf6J+eYRoDh0QyTzp87F+ZOHGX3pjoh4iprOSHOqoyJCt1ew8YoIOZOGIkC+WzPf6dDj/ksJ81ZiBTJkysSLluWzAKsIPCfRUBItP/s1Mf/ge/e+zu+27pdVfLq06ktmMxYTBAQBAQBQeC/jQCr93EzcOman8rHMrBbR7tzf/23EXTN6Fk9d86ylQgPf2W2gcwZM2Bkv17wzWu+0IFreideTSHAfFjLv9sMKtBIboppCMhalpWQkBBghE+/kePxNDAQPTu0Rs3PPnZoeDx/9cbvlajh48oVHfIhJwkCCQUBIdESykwm4HGwkgzfejCprJggIAgIAoKAIMCH+d5Dx8DP/xamjx6qcmyJxT0C/L1e9/12VbGXuc9oLLjB4gIfViiHpnW+ifXE8HGPivTgXURA1vK7OGvSZ1MIDBgzCceOn0S7pg0dyoMmqAoCgoAxAkKiyaoQBAQBQUAQEAQEgXcOgZCQUKxYvxntmjWEWxxXYHvnwHNxhxm2+fDxEwQFB4MJ65MmSeLiFsW9IOAaBGQtuwZX8Rp7CPx5+CiSJfNA2ZIlYq9RaUkQSOAICImWwCdYhicICAKCgCAgCAgCgoAgIAgIAoKAICAICAKCgCAQcwSERIs5huJBEBAEBAFBQBAQBAQBQUAQEAQEAUFAEBAEBAFBIIEjICRaAp9gGZ4gIAgIAoKAICAICAKCgCAgCAgCgoAgIAgIAoJAzBEQEi3mGIoHQUAQEAQEAUFAEBAEBAFBQBAQBAQBQUAQEAQEgQSOgJBoCXyCZXiCgCAgCAgCgoAgIAgIAoKAICAICAKCgCAgCAgCMUdASLSYYygeBAFBQBAQBAQBQUAQEAQEAUFAEBAEBAFBQBAQBBI4AkKiJfAJluEJAoKAICAICAKCgCAgCAgCgoAgIAgIAoKAICAIxBwBIdFijqF4EAQEAUFAEBAEBAFBQBAQBAQBQUAQEAQEAUFAEEjgCAiJlsAnWIYnCAgCgoAgIAgIAoKAICAICAKCgCAgCAgCgoAgEHMEhESLOYbiQRAQBAQBQUAQEAQEAUFAEBAEBAFBQBAQBAQBQSCBIyAkWgKfYBmeICAICAKCgCAgCAgCgoAgIAgIAoKAICAICAKCQMwREBIt5hiKB0FAEBAEBAFBQBAQBAQBQUAQEAQEAUFAEBAEBIEEjoCQaAl8gmV4goAgIAgIAoKAICAICAKCgCAgCAgCgoAgIAgIAjFHQEi0mGMoHgQBmxF4zSPV/7y1RIlsPj3qQGf5sb9lOUMQEAQEAUFAEBAEiEDg8xdYuGodenVoDXd3dwFFEBAEBAGzCGjP7oabgESObAIEY0HgHUPglz/2w809MT6uVD5GPb8f8BAZM6RHIjc3OLB9jlHb0U8WEs2pcIqzuETg6IlHeBkUgSK+aZHJK5nqyoUrgbj7IBg5s6VAvlyp46x7/M08eCwAfxx+gFt3g3A/IATJPNyRJVMy5MudGk1q5UKa1Ems9i88PBLbf7mNk2ef4NadIDwJDEfqlImRI2sKFC2YFo2+zWXVhyMH/HPqMQJfhJs9tWRRT6RLk9QR13KOnQicvxyIewHB6qzK5TIhsXtc/4zYOYA4PJxrmGuZlsc7FXxypIxxb+LzfSfGgxMHLkHg6PGTCHzxwqzvMsWLIV3aNC5pW5w6D4GAR4/QY8ho3L3/ANNGDcF7RQs7z7l4EgTsRODg0X8QHBqCNClTomyp9+w8Ww53JQKvX7/G/iPH8Ov+Q7h56w7uBQQgmYcHsmXOBN+8edC8fm2kTRN3exRXjl18CwJEYMCYSTj67wk0rPUV2jZp4DAojTp0x8ugYJQpUQzd2raI0+tGSDSHp1FOjG8IdOh/DDdvv0S/zoVRpXwm1b3piy7glz/v4dtqOdG2cd446XJQcATGzz4XtXk31Yn18ytaJdGu3XyBCbPPKRLOlJEQmD/hf1bHqH7MjwYgJDQSH5XPhCRJ3Kye033oP7js99zscRMGv4fihdJZ9WPqAOLz2+EH8ErngXKlMjjk47900tQFF7DvwD015E2LKiFlisTv3PAdWYPOGOTFq4HoOfxf5apFvTyo95V3jN3G1/tOjAcmDlyGQMe+Q3Dx6jWz/hMSIXPq3AVcvXETlcv9D17pPV2GaWw7pgKt+5CRuOF/G1Uqvo9B3TshceJ3714c27hJe65DoEG7rnjw8BHy5fbBoqnjbWqIm9F9Bw7By9MTFf5XyqZz5CD7EAgKCsbIqTNx7PgpsyduXbEwTskA+0YUz46OfIWQG34IuXkd4QEP4JEtO5LlzoekmbMCbtb3N7rRvHr5AsFXLyHk+jW4JUmCZLnyKj9uyTRRhjnjOVQXJk6bDkkyZrZ4bOjtG4gMDkGiJEmRzCe3wbHhAfcR8eyp0flUXCXJnBXuKd689LVLufgaEY8fI/jaZYT634RbyhRInisvPLxzWx1XyI1reB1uXjxhaqDJ8/oCZvrnf/suegwdhSdPnykSjWSavca9w8zFy3H42L8IePQY2bNmxqRhA5E1s7bnj20TEi22EZf2XIaAbjM7sGsRVC6XUbWjI9Hq1fRGi/p5XNa2Jcezll7Ent/uqkMyZfDAZ1WyIlvm5HgV+RoPH4fi6vUXGNStiMW+RUREouuQf3Dj1kt1XKF8aVCxbEZkzOCBoOBXuHs/GG5uidCsruFN2ZTTn/+4ixmLL6qv6tb0RksbcOk1nCSaoXIi8vXrKFV6TEi0KQvO49cD91V/RvcrjtLF08fJPL0rjSYEEs2RNeiM+XEliRbf7jvOwEt8uAaBzgOG4tIVPwPn2v1UC/NJKCTarbv30KJLb3BshXzzYe6EUa4BNA68Dps4HQeOHEOxwgUxdeRgJJZQzjiYBWlSHwFHSLTxM+eDYVa0CUP7o2zJEgKqkxGYOn8Jdv3yq/KaOWMGVPv4I7X5f/UqUhEBV65dx/C+3Z3c6n/AXWQknv65F/dWLwEJn+hGQid7x15I9V4Zi2C8Dg9DwNb1uLdmCSKDDEUKSdJnQNbWXZD+s+pAItOE3KmaHyAyOAjpv/gK3n2GWWzrcrdWeHnuFJL55EHBpRsNjvWfMgqP9mw3e36S9F5IUagoMjdqhRS+hcySVToHEY8f4d7qxXi0eytev3pl4NctaVJkbtYOmeo0QSIzL3/Ot6iF0Fs37VpIJX48pAhCc3by7Hn0Hj5WPetMGTEYJYs5pt5+8TIIHfsNxu2791H5/f9hZL+edvXTWQcLieYsJMVPnCPQvt9R+N8Jwpj+xVGqmEbETFt4AXv331MEGom02Daqt6jiojF8bOqIkvBIan/elO93+2PJuqvKT7Wq2dClpa85st/qEEnokdij1a6eE60bOqbQ27bnFhatuaL8xIREmzTvPH4/pJFoI/oUQ9n34kaNtvVHfwQ8CkWK5InRpLZrwmKtTo4NByQEEi2ma/Cvfx/i1DntjR3VZLaGEruCRIuP9x0blpEcEs8Q2LLzR8xdtlr73YrD0MBN23crNUvKFMnRokGdGKF0685dNOvSW/kokDcP5k8eEyN/8eXk3w4exuips5EkcWIsnTkJObJmiS9dk378hxFwhEQbO30u9u0/qFAbN7gv3i9d8j+MoDb08PBwLFq9Xv13/jy58FmVyg5jQsUxlce0vLl8MGf8CHh4eDjsT058i8DNSSPw+Oed2geJEsHNIxmSZPBCWMB9vA6jgkp7KZWxdiNFppmy15GR8BvaE4FHtGuAfkgq8XPw35sXW15f1UWObv1N+ogi0T6vCe++wy1O0aWuLRF0/jSSeedGwWWbDI41INFMqbn0cul5Vv0c3gNGq7xgpoyqtss92yLs3h31tVvyFEiWKw+otgu97Q+8IdWS5y+I/NMWwi25cWoTAxLNRvVbid0HLZJo7MvMRcvxw55flHps6fSJSJbMseuBodFjps8BcwoumzkJPjmyx/rlISRarEMuDboKAd1mdtqIUiiYT8snoyMcOrXIjxqfxP4Ftv3n21iw6rLqy8g+xfA/BwmisTPPqpxq7u6JsGFBRUX0OGqhYa+we99dBIdEoPrH2ZE2jfVcbKbachaJFvAoRPUno5cHPv8wqxpjXFi3of/git9zpEubFOvmVoiLLtjUZkIg0WK6Bkkok1imLZxUVuU8tMVcSaLFp/uOLVjIMfELgfhConXoOxiXrvrBM11abFk2P8Yg/X7wL1y4fBWfV/0Aub1zxthfXDsICw9Hw/bdVEhKva9roEPzRnHdJWlfEFAIOEKiPXj4EDt+2odMGb3w5cdVpDgGgOCQEFRv1Eph+lHF8hjau6vDK2zr7p8we8lKdf74If1QTnLVOYyl/olUjd1bsUB9lCx3XmRv3xOpy7yv/n4dEYHAv/bj1rwpCH+gvaD37j0U6at9bdT27QXTEbB5rfo8RcEiyN6xN1L4FlTKrZdnTuDWnMlRaqwcXfvB6+t6Rj5O1aiMyJBgpP+sBrz7jbA4PltJtKKbf4F7Ki1HHvsSdv8Ogs6dxr21SxF297b6PFO9ZsjWrptRe68jwnGxQ2MVlkpCMEuLDupYHeEWEfgM/tPG4dmBfepcr5p1kKP7ACM/OhLNI3tO5Juy0KZ5S5LReljl02eBaNKpJ4KCg9G07rdo2bCuTb6jH/Tw8WPUa9NFfdymcX00qm08vw45tuMkIdHsAEsOjd8I6Eg0/U21jnDo27EQPqpoOVbdFaObs/wSdu/T3gSsmVMB6dM5lnxfN7bsWVNg8eSyruiq3T6dRaLZ3bCLThASzUXAusBtfCTR4tN9xwWQi0sXI5BQSTQXwxbr7nft/Q1T5y1WZMOmpXORLo0UgIj1SZAGTSLgCIkmUBoj4EwSbcbCZdj+017VyKal85DB07HcwTJPbxGgSuz0N1VU6GWSDBnhO38NGHYZ3UJv38TFdo0QGarlICu6+We4p0wVdRjJKBJFJKlIoOWfsdQotJHKrYttGyDswT24p06DImt3wi2F4UvbKBLt0+rw7j/S4lRd6toCQefPwMM7Fwot22xwrL4SrdgPvxv0VXcgx3KpY1OE3NTSQfjOWan6rm8Pd2zGrZkT1EfZOvREpjqNTfbpar9OeP7vUaW+yz9rGVIWKmZwXBSJZqKvMV2PrGi9YdtOlQdww+I5SJrEfjEH00R8WqeJCg2t/slH6N2pbUy7Zff5QqLZDZmcEF8RaNf3qEq6v3p2eWTw1OShunxbw3sXQ7mStocJamWoqeR9raSiNFvUrNEqV2PktNM4evyROn/nqg+jfOljaEW1qw6t03Y/gkNeoWiBtJg4xFhub6lv0ftkrW1b59dREs0V/dH5jJqvRLBa+lg3x7rxdh/2Vom2do4JJZoNPnW+3q4fbd3Ysnai427OR2wo0YinuT478p0z5lzfx9LvDJVorE4b3Uz135wSzeh6t2OunXnf0Y0hJDQMf/51FCEhIepNeOpUMa8iaut1bbQO3+TqensftF8pquGr5fyiH50va33S5QjTP17niw9QblH3ZvN90taNtqBt6bmpNs31U+fb3nGZ8ucIiWZrXy0dF4XPm0517DckSom2eek8465awFHXjqnx2Trnps6l37f3dsfn0d61Y+paaNWjnyomUL5MKYwd1MfaElbfR8eff+vWr8HaNvO5pUaiX1u2rnNTY+Nnb68rXqc2Dc/gIN1YY+LH2AcvX/s7o1vb5rBmx231a7AG7TjPfgStn2GuL7aQaDG9Rl25lq2P3HVH6ONCEq1G49aqMf7+DumlqV30zdy6iY7vkPFTcfhvrZjRL5vXRP1m2eJL/xj9e0b0dau/TzF3XcfkN9TUPUz/s6hr3cbf2JjOYtDFc7jUuZly4/VNPeTo0s+syzuLZ+HBhlXq+zzjZiFN2bfP9iSaSDjRCi5er4oImLJnB3+H33DtXp+tbTdkqq+1rbNT1Sspos7z0y/h099y3s9LXZoj6MJZh0k0tvn8+FFc7dtJ60/7HshUt4lBf841qqFIP4/s3ii0YovZh3kWRLjYXlNSc0wcm765kkS7ev0G2vYaqJoj+UUSzBH7smFLhISGosx7xTFpmLGazhGf9pwjJJo9aMmx8RqBlRv98PhpKDq38EXSpFqc+E+/38W5S89Qp4a3TSFfkZGv8duhB/jzrwcqv9qDgBCkSpUYWTImQ6ni6fHN5znMVtEMD4/E0EmG1Xeu+79E4Autuom56pXDehU1CM/kRn/5esMkmWcuPgP7xkqMeX3evknRTUiWTMnRo20Bo/mhCo5jMWcfV86CTz9wLJ+LIyTanGWXzFYXZR/bNcmHPCbGZ67/9wNCsHnXTRWGeetuMELDIpHJywPe2VKixqfZUbKYp9mNMwnO4OC3yTaZv45EZeLEbiic31hdkDpVEgzubrkAxKtXr7Hr1zs4cfoJOI/0x/Hky5UKn36Y1eTcmRrbz3/ew7Hjj9TaDQnVfBQrlA71v/IBMXRldc5l66/h0tVAlCjiiYbf+Bh0b/+RAOzaextffJQVVSoYKjs377yJv08+Vn3lPOrMGWtw9WY/nL34LMrn3QfBKn8drUDe1CbzDPbuUEgV3tA3UyQa/W7aeROXrj1H4PNwZMmUDPlzp0azunmQNZPlqkz07Yz7TvQ1wAfvQ8fe5FL0yYkl0yfG+r33xq3b+Pn3/bh05RouXfNTSZBzeedAofx50eDbmsjgab3SIu9ZP/3+J06cPosLV67i7v0H8MmRAwXy5UG50u+pio2WrP/oCQgPj8CXn3yETz6oCPaJby+Pnz6LgIePkCG9J3xy5kDj2l+jRJFCRq64uRgxeQaev3iJLJkyol+X9hbbY6je4HFT8OrVKxTMnxftmjY0eTwr2v3w4884f/kKLly5hpcvg1TuHN+8efBplUrwzWO9wEt0x/aSaEePn8T6rTuUm1aN6qFoQV+Tff331Bms2bxNfdekzjcoVbyowXGDx09BcHBI1GcXr1xT4UzM91XEhM80qVNhRN8eRm2du3QFS9ZoeYRMGfMBdW7V1K51zHn+4/ARXLx8Dddu3IRXhvRq7RQtVAA1P/tY9dGcxXTtmPKrn99oWO9uqiqnNfvrn+PY+MMuddiYgb2xasP3OPT3v7hz774Kb2U4aMF8ebFw9Tr8cegIQkJCkcs7J9o0rof/WUjyTvKMFcp+P3hYrcF7Dx7AO3t2+ObNjYplS6NiWcvJtHX9fvLsGZgHjwmfmcMuKDgEWTNlRI5sWVHtkyqoVLaMTUSTM/y8ioxU+bl+O3AYN2/dwf0HAUidOhWyZsqEMiWLo06NL5AmtRbiZMmIDRO5H/33JM5evIQXL14ic0YvVKlUHrW+/BznL1/Fpu1v5mRAb6RIkdysu8DnzxU+Zy9eVuQyFRP58+ZSOf5q16gWqxUV+VJl044f1Vydv3RF5RLKnzsXPqhQDtU+roKGVqpzTl+wFP53tCJXpqxTy6aqsqc5c9Vatjafrv6e1+KUeYujmuE6PH3ugvo7Xdo0yJUzh1EXShUrgiZ1vzVaGQteAAAgAElEQVT4nLnU+o82/K3mfYuVfGnvFTWdRH2MhTXIkDeuv9PnL6o5p3lnz4YvP62KL6p+gA1bd+Df02dVfqm+ndsZ9dMZ90H+7jKPFa1b2xYKj79PnMLmnXvU88Hzly9V+wXz5VG/RfytdaU9/WMvro/WCJMszdsjS1PzCqQXp49HHZupViNkatA8qmtnG3yJ8IcPlJKLii5zRuXbOR77+CFSFn0P+WcsMTg0ikT75Ev4DLBConVuBpKAHjl9UGj5FgM/tijReAKLGJz66kP1YtLzo8/gM3hclJ8Qvyu40LaBhk2LDsjSpI3FqTjbsLqqaMoQVt95Wk5WnbmSRGMbrbr3w3X/WyheuCBmjLFckMHcIBh2zeeVkkULY+ooLfdgbJqQaLGJtrQVrxF48DAEo6adwbWb2g+e/ntPLT0lkDyZO1iFr0wJ4wqSYWGR+KbVn3aPcf2CikiT6q2UlUTEsMnmS2GbasAnR0rMn2C8IaViZ8suLXeUKWtcKxf4zxFzhERjkQWSVebMngIFJD7WbLkOkpf686WbK37GeRreq5jJPGv12h/Ai5cRNg/dM21SrLWQK+323WBMXXgeF64ERvnkGtL1J2kSN3Ronh9fVMlqtk1WYZ219JIqhmHKSFCRSD19Xkuqv2lRJfW3M40kGgkxFsKYM85wIzZ+9jnsP/IA75fyAslffes98jjOX36Grz/PgfZN35JozliDY2acwaG/H9o1zEWTyyK6Qi06ifb8ZXjU9aE/V2zIw8MdA7sURlk7FKx2ddDMwXyrW6NxK7WZ1tmmJXMVYRRbtm//IUydvziqD7p7oW4tc9PZoUUT1LDw9pCbzwmzFoAbL51Fx5gbv65tmiOZmUTLXzRojrCwcNT7qjpy5siOmYuWIiLilbo361/nfMvevH5tNKtXywgiJusnQUVbPnMyfHKaz42pSxjPYwd274hPPzROKH31+k2MnDJTEQ6mxkVip32Lxmqzbo/ZS6Lt+fUPTJqj5SkZPaC3Ik5MGUkJJg+nDe7ZGR9Xrmhw2NfN2iqS0VZLny4dNi8zVqhxngeNnWzWDUnO6aOH2tQMN7ErvtuEdd9vf6viijbnrPY5tFdXsxs2Z6yd6J0lablo9Xfq460rFtpEoJDMYXU+2v9KFsex46cM1m+K5MmRxycnzly4ZPB54sTuWD5ziqriF91I2s5dvhpcA+aurW+qfYaOLZtYJBpNX+eJ8Frv6iKROm5QX4tqWGf4uR8QgCHjp4EKBZq651B9RhXim0ESq2F9ulmsIBkaHo7JcxaCSadNYcP7KCtQ/rjvd/X1tpWLQGLYlJGonjx3ER49fvK2T3rrMJNXBpBMLVwgv03rOiYHPXz0GEMmTFVEnqlxVa1UHsfPnFO5+kiELZo63qg5JrgnEWzOrBU0ccVajgkmzjqXRFebnvapWIj3kF6GudJCw8JQrUELu7tlbg1GvyZ014XueuA9lS+KTp27oAj5pTOMX7Y54z5I8q7zAI3k4IsAkvcMa4/eH/5NYndEnx4oW8p1VV7DHwXgbP1qqn2NAFsRbcdmfQpC/W/gfMva6sDMjVsja8uOFk+6MW4Invy6B4mSJEGxbb/DTe+Z5VT1iogMDYXnx9XgM3C0RT9U0MWURGPOt1M1K+N1eDhSlyqLvJPe/h4HbFmH2/OnqT7kmzwfqUpaflHJ0NKIp48BN3ekKWf4bOBqEk0X0slnph9WLXaowICQaNbXuhwhCLgcAap9+ow8rgg0hgh9ViULKpfLhAyeSfHwcSgOHnuIn/+4CyqNUqVMjFljyih1mr5RdcHj9G3Tjpu4cl0jjQZ25Vso45CE8qUzKPWTzp48C8OZC29VN/x86oLzCAuPVGq6JrWNVQ4pU7hHVSTVb5/FCI6f1h4AdfbsebgqUkCLbRJt4/abIFmpb37+L3D+skY82Uqi/XbwPibPP6/OyZ4luVIa5s2VShXSuXbjhSJGGNpLi07q6Nr+65+HCI94uxVfvoFv84MVKdWttbGqj+pGcyHBD5+EomP/Y3gZFAE3t0So/kk2lC6WHsk83JUijYQj55XWvU0BfG6GSNOFH/M4L8+k+LBCZlUk4+6DEPx76jFOnDWcS1eQaFwbLGTBNfn90spIrFfooVGnQ3gaGKauARa40A8RYMhxUPAr9OtUyECl5ow1SHLu4WMNPxqVeLowaaredOHb+uuKBCpJb33TJ9GyZU6OO/eDUcQ3LT6qlBmZvZIpddsfh+7j5BuSkkq2xZPLRSlbDZy58I9hE6fj4JFjavOYP7cPFprYELmq+W27f8asJXwoBdKnS4vPq36o3hQmTpwYZ85fVAoOqlV4n5xspkR5aGgoWvccoNQ2NCZTrlSuDLxzZFebwN8PHsLZi9pbdW5AZ48bYVLtotsAsPohfWXNkhk1Pq2qiLCgoGC1aeRmODIyUuWoWjxtvJFqwP/2XTTvqlWItJYIfsCYSTj67wm1qd64ZK5Rng5u8LsMGA5ultzc3FQIQsliRRSZQqXAj/t+w/0ALXy/4bc10daMks3U3MUViXbw6D+IiHj7MoEkERWDKVOkQB8TOUaoxCn/v1JGQ7h2w1+p86IbiZ7wiAilFLSVRGPFLR0Jksc7Jz6tUhkkzbgGSGywWAEtdapUauPoZYJgdsbaiT6WfqMmKAUGVU3fLZxl0yWoTzyweliTut8gRbLkWL9th1ozNBJmLerXUeTH0eOn8P2uPerz2jW+QOdWhqFDJNm7DhwepUp5v/R7+OTDysjslQEkePf8+rtSptE+/bASBnbXwn6iG0m73sPGqLlJlyY1atWopjBO7uGB6/63sXX3HuVPXb+l38PYQX1NhqI5ww9fGHQdNEIRaLyvVPvkI6Xy8/L0RMCjRyq0/cd9fyiFKEPbF0weq5QvpmzU1FlR68MrgyeqVqqIogXzKzKea/33Q39FEbM83xyBcfjYcQwer5HCvB/U/7qGwoeqTSrBiE94BJXrvO9McGlluIhXr9Cia5+o+ynVhlQIUrFINeyRf04opabOzJFo67b8gPsBhs+oV2/cxLmLWvEre0g0Z6xlmy6gWDjoZVAQ/j5xOqol3t8nzNKKqpBErlNDI2z0jQQq14O+8Xdo/1/HDD7ji4DL1zTik4SrqTBQvgDh76u+UdXWtHMvVSmZppvzfHlyKVL3x19/x7k3v6H83hqJFpPfUH0SLWf2rOBvaonCBfHxB5WQKWMGPH7yFL/+eRB/nzqj+kol2orZUxzKc2XrdF9s3xjBV7X7Z4bq3yJH1/5G+cws+Xp26A/4DdOeC3INnYB0H35isen765bh7puXRwWXbkQynzxRx0eRaFW/gM8gyxWoL3VqhqBL5+CRg6GW3xu0aasSLejSWVzqpCnqooez3p43FQHfay96imz4UeWMc9RcTaL9euAwxkybrbo3cdgA/O+94nZ3tXHHHup5hdcHfxdi20SJFtuIS3vxEoFfD9xX+dNorRrkUaRMdPvx1zuYveyS+phhdc3rWQ/ZGTH1bU60XaurOJRjhO3VbvMmJ1rBdJg05L0YYUiSqcvgv5WP2CbRTHXcEUVbq15HFOHlld4Dc8eVAUMt9Y1hlCwUcPtukCK1vl9S2SoREpPCAqOnn8Hhfx4qwmncwBIoWtAweeyjJ6HoP+aEIm1IzCydWs6AOGXfGT5MIo6bpGxZkmP8wBLImMGQqN2w/YYKH9SZK0g0ksbNuh1WTcwb/z/kyqnl47p5+yU69H/7gDhnbJmo0FtWWG3eXdvYLplaDiSoLFlM16AzCgtQ5NCpua8iPPWNRCwJ2t8PaQRQl1a++LKq4TExugBtOJmkxuG/jyMkNASVy5V16A2dDc0YHUJFUpNOPZQyiUTBlBGDjZQwt+/eR8d+g/HiZRC4kVi/SHsI0rfVm7Zi+Xda+XZTxBXHN37mfFD5RRvQrSM+q2Ks+tIRITyGm+pBPTojsbshMbp77++YMm+R8vP5Rx+gf9cORv3pM2IcGNbIipMbF88xWYHu0ZOnqN+2iyLkqHzr0MI4GW/v4WNVKCnfnFKFUPl9w7e8rBbVf9RE+N30V5trc0oiU3MTVyRa9L44uzpnzSZtwE2qrSTayXMX0HOIFhLDEI3RA/sgRXLD+yCxmrd8jSJDvqj6ockwXWetHX18vmzUUqkzOe8j+/W06RLTJ9HmTBiFwm823lf8bqBdby0nTPSkyLqNQdlS72HCEMN8PwyhmrdMy/HTtkkDNKz1lUE/uPkePW02Dhz5WxFSS2ZMNBmORnUiVYqKBJo6wUihScKKoWm8bmjzJ41GgXx5jcbsDD+//LFf3Q9oDKFmuHh02/nzr5i2QFP0MXy7deP6RsfwuqOiiOuCpMGUkYOQycvL4Dj9tviFKRKNLwlade+rCAwSArPHjzRKCE8CtM/wsYqE5L2JBImrbMfP+8BQTFqF/5XG8D7dkEQvETfniio1kmk0cyRaTO87zl7LrsIrpn6dWViA6QF0OdH2bVlrU2g0+//Dnl+iQihNzTmfE6fPXxKlCLNGotGno7+h+iQa/XRp3Qy1qn9hBPP4mfPwyx8H1OdMncB7s6ss9NZNXO7eGhHPtBfLSbNkQ6baTZCuyidInM7TaiLiR7u3wn+aRrrkm74YqYoZ55rW7/uj3dvgP00jyPJNXYhUJd4qv099WQGRYWHwrPo5fAZZJnIudWqKoEvnHSbRqEJjQYAXp7Q8e/mmLECq995GjNwYOwhPftNeZhXfddBAMWfvXLytzumN/DO1+485o0JPv2iDLW3pv+B0tEqn7sUnX6htXbFAvdyMTRMSLTbRlrbiLQJUNulUPq0b5TUIr9R1mg9mddoeUHmuShb1xNgB1uXKQqJZn3J7STTiv2CV9ua0sG9as6ouqtEYSkibMqykOtaSOUqiURHFeaY1qZ0Ljb41HR6rU3jxOCrdmFdM30jccB3Sxg8qgRKFTYfvMe/eP6ceq+NcQaLRb9Ouh/DoSRj6dCyEqm+q2u7cexvzVlxWir+r11+ovGfffKHlCjl24hGGTzmtrhuGJ1uz+ECikRgjQWbK7twLRps+R9RX5pSM1sb4Ln6/ePV3+O5Nni0qT8qXMf1guXH7LixYoZWFXz13ugHRxnCixp16KLKBYWrm8rnxbT8TYT8LfI6MGdJjzbzpBhtD+tYRIVSdLJ812eSbbXVfbt1JhTExj9m8icbhFH8ePqpyo9HGDuxjUkm18YedWLByndrkrJwzVW3C9U0/XPHbLz9D1zamw3b082Z9WL4chvftbtNSEBJNg0kXckaict3CWWar2TF0lHNComjRtAlqrembs9aOzieJQBKCNFMKMXOTrE886IcTPw0MRK0WGuHLPELMV6eznkNHK7UT810tnPo2383jp0/RpFNPdW1RATllxCCTm3KSuTyO6iuG7zKMN7o169JbhSRT1cl+mTL2QafIYbi0qU2xM/zs/fNgFFnXoXljk+GVJA2+atIGzBFVunhRTB4xyKjLOkKPX0wdOVhhZMqYB5AhaTRTJBrvbbzH0Zirh0pcUzZ7yUps3f2TmoMVs6aAKh1nG0n9Rh26K0IvebJkYGi/qRxuXBP123XF8xcvYoVEi+ladjZOzvQX1ySa/pwzPHLzknkm55yEeb22XdRvqDUSLSa/ofokWtXKFTCkp3GhBeLPgistu/dVU0Ei3FxOUWfNFcmoGxOGIvTm9SiXidzckLrM+0j/aXWkqVDFLIn0YONq3Fk0U51XYMFaJM9nHH2i388nv/6EG+MGq49yj5qKtBXeEoRRJFq0/GSmxnmxYxMEX76gJf1faUGJtu03A1KKFUSDzp/GnaVz8fKMRpanLf8Bco/WQjd15jesF54d0tIKlfj5KIiHo6Yj0Ww5n3gQF3uM9yy+mKI5Wl2TeXt1v1F9u7RHNRcSt6bGJiSaPTMux/7nEaCCiwQA1UQrZ5a3ioeQaFYhUqGOi9ZooV22hnNa9wowXHPUdO0tes92Ba0WUHCURJu/6jJ2/HxbqQzXzKkA5k4zZdzsf9t6P5g7j+GcDOvUt+bdD6twQubxYj4vcxYb1Tl1yrra1XOidUNNfTB+9lmwsAAVmFTDvV/aC8N6annRGLbMcNjSxdNjdD/rkuz4QKK1qJcH9b4yVpxyPFSjfdvqTxVC/b/3MmBkH8PS37asv3fxGKo4GBZEhRkJDF31y+hj4RvEZd9tVB9TtaUf1sJQO4ZU0ay9jV723Sas2bRVHWtK6aIjQqxVXuo2aITKKcW3kT+s0lRp+kalRoP23VQYDMNKR/XvZXRM6x79lYLM3AZ9xqJl2L5nr9owk/AzF05Gx90Hj1ShetwA7Vq7zCb1gZBowNNngajVUiOWzKkKdRNHhRQVhrT2zRqh/jc1DObUWWtH5/TW3Xto1llbNySU+M8WM0eiceP7bQut0IU5Ei26okifDLZW2IAJxZl/LVuWzGq9Rrfhk6ar0DOSlXMnjkK+3I7lRnWWH1uwpHKPCj5zClhddUoWRVg1x/yGjrkEdfnkTJFounsBQxZJ3pszFtPo8iZXFMNmGT7rbGOoEpWJNBbT6NlBqxppymypzhn9PHvuO85cy87GyZn+4ppE05/z6p9WRe+O5pPD61Sr1ki0mPyG6pNobRrXR6PaX5uEmwrzL+o3V9EU9qh1YzJ3VGYFfL8OzAUW/oihr29TtCTxyoTsHXsh3QcfGynTHmxchTuLtOcUu0m0kVOQtmKVqG6frFYBr8PDkK7KZ8g15O1LD1PjspVES5o1exQBxsIGLIDAHGg6I1GYe+QUuHkYqrRdRqJZqY6sCD07STSO5fN6zZSal2pL5tuz17ivYoTAiTPn1PNq/W9ronK5MsiZLRtSpkxhrzu7jxcSzW7I5ISEjgDznp27HAiGqDG07fmLcLWppjHskzmhhESD08ivmJBonJaAh6Eqlx3n6vGTUEV80O7eD1YhljRWLv3sQ8tviR0l0fqNOYEzF56qvFwdm1tOMLxw9WVFlJUonA7jB70Ny2VxhG9b7VcPH1UrZUafDsaVBnXXXWyQaMxdt2LjNZVnb0x/jRRjPjRWr1wyrRza9DqCFCnco/KiTZl/Hr8evK9UeFTjWbP4TqKx/026HMLjp2HwzZMaM0aZTtpubZzv0vd8GGG5cCrEzBFNtoxn1cbvsWK9VjZ+5eypFtUZzD9GOT7NVCJ/W4kQ/Wqmv36/zmQ32Sf2jeFrzHeWLs3bCrzMWdO+j/aWmZUnPyhvTGIzfxRzsJlLrK/fKPOK6SpnMtyVm35rZs9mlr6cVVgger/iMpyTCbJ7vAnlJFlA0sCcMe9etYbaW2wWqIhemc6Za4dtnL1wSeXtonVq2QR1an5pbUrV984kHnRrmH751j2VhU3C7r2/qfA+5gr8acNKozAXkpADx0xSG5ikSZPg0w8q4f0yJVGsUEGVd8xU7iZTA3aWH51vEt7E+v6jx2AyfZKNugewn//Yr4hWUySa/gaelXwZ+m3OLJFo9EN1BAuYsBBEDQtrkGTLhDdhqC0a1DFZ2MSmRWLhoH9OnkbfkVqRAK5xrnVzJiRaTNHWzo9rEk3/BUHvTm2VSsecOYtEs/QbaiuJxj7WaNJa5StlJVLm2Isto1Ir8OhBPP5pF54fO6AS/etMkVuDxwCJ3qqyHmxagzsLNXV6gflrkDy/abWpzgeLCrC4AI3qL5JGOosi0T78FLmGGhf00MfgYofGCL5yER7Zc6LQSu0Fos70c6KZw40FDZj/Lf3nNU2GrLqCRGOobK5hEyxOpXvK1GpM9hpfmvGezjQHTHfgiPF6pSqYqjSqOGnmohIc8W/pHCHRnI2o+HtnEQgNj8S2H/2xe98dRXRYMiHR4p5EYxXMjTtuqgTzLOpgyVxJotlb5ZP9zJwxGZZPf//tj+edILTvd1T9bS3fXmyQaCfPPcHAcSeRLm1SrJtbISofGquDMhda1yF/q5BOXV60LoP+VkQmFVtUblkzIdGsIRT73z94+BAN2ml5fSyFK1rrmS4pPDfhP65fYTG58M3bd1TCbJqpPEfOJEICHj1Gw/bd1ENWdBJkztJVKpl7Bs90KscbiYfoVrd1JzBvmi0Pezt+2ovpC5cpF5OHD0TpEtaVjEKiAfp5r2xJNFy7VUcVxsvk3yxOoW/OXDv0e+TfE4p0olEZQoWILeZMEm3YxGkq15m9xiIIzHEY3RjSOH3RMkVW6Yxv833z5kHpEkXxUaXyyO3jbaIckqEnZ/gJDQvH5h27wWtHl0zd3DhNkWj6SkFrRT0skWgsbtC2l5arzh4zl5vPHh+mjrXnXiIkWkzR1s6PaxJN/54xYWh/i9VohUQznvNXL1/g4Q8b8WDzWrwK1Iq0ZazdSKnSdPZ4z3bcnKKRNtFznJlaRY92fQ//6ZrKLHoOtZPVyiuVGIsTsEiBJbvYvhGCr16ySqLl7DUYbsne5hZ+su9HBB45qIizAgvXIXke0y/sb0wYhid7d6suFN/xJ9ySO67GcnVhAfaRaQdYMMg7ezZVjMIRYzVvFk3hi0teuyzfV8BMag9H/Fs6R0g0ZyMq/t5JBKjCGDfrXFTVSs90SVGhjJdKXM/wPF31zFWb/FR1SSHR4pZEO3cpEIMmnFChkW6JgPeKpke+3KmQPp2HqhxJu3r9Obb+eEv9t6tINCrIvm6p5R9ImsQNaVIbVlgydzGkTZ0Us8e+TQZKQorElPpRsZBXjd/HBokWFByBuu0OKAEASbQDxwJUPjTmQGMutMVrr2Lrj/5o3zQfanySHbXa7AexWD+/ItKkNizyYAoDIdHi321SfxNKlQ2JJkdMt9FngtefN66ymOj13oMAle+HZqpNZxMhrHp64Mgxg1xtrHxHgoyKF0vJbb9q2kYVU7DlDbu+SowhCgxVsGZCogFbdu7B3DdJ81nJk8UILBlJUVYbjJ47jOc4e+2wgmGXgcNVd+JKicb22Q8SXenTs3iNcbVvU3hNHzXUqECI7riw8HDs2fcHDvx1FKcvXkJYaFhUQBSJcIZldWnd3GQFVP22YuKHCuyRk2dEVTZM75lOqWEzZsigKgTrKhcuW7dRzbcpEo3VYdv07K+61KxeLVAZZs4skWisvsoqrDRWqE0eraiFOZ8VypRCj/atrF3mdn9PYpFFNGiW8rPxeyHR7IbX5AlxTaIxzx6VNTRrFVOFRDM/5yE3ruFKnw6IeKK9JCi4ZAOS5dLSk5CQujZYe/bwGTAKnp9YVhbfW7UI/EcrtHwLPHL6RDUcRaJ98DFyDZtocRFGkWjZcqDQqm0Gx1qqzhly0w8X2tQHIiORrnJV5BquvdCJblTXUWVHK7x2B5JmdjxPY2yQaHVadQJzfbJK+5zxIx26gHUVmfl7xTQQfPnjkyObUVEZh5xbOUlINFegKj7fOQS+3+0PVvyjUQnU6FsfJElinJBRp8AREi3uSLSIiEg06XIYgS/CFZnJHFze2bUKkvr2178PMWqalhPNVSQafetymRXKnxZTh1uu8GPuwiBpxaIVtGpVs6GrmYT3/D42SDS2Q2UcK4aygMae3+6ofGjDehXF+6W8cPTEI4yYchrlS3uhRf086tgsGZNhmZ66ztJNQEi0+HeLJJmk8plERqJqpfKq+qQjZhjKOMvigwwTlzOJOq1n+1ao+blhmXlnEyH6oVHzJ49Bgbx5cPDoPxg6Yaoi+9YtmGk29LJT/6G4cPmqyoW2dr4WBmLOVm7YAv6j8e0q37JaM3tJNP2EuqP690SlcoaVQnXtsQIjE67TmGCeieYtWVyGc+qH95qr2KrrO9fp5/Wbg+F/H1Usj6G9Dders9cOq9I27axV5IyrnGisYMnqklRK7lyzBB4eHtaWlV3fM5T79LkL+Pf0Wez78xACVI4hqKTlM8cOtxg+qt+QvX70C5VQkUoSTL/6pM53+96DcNnvukkSTZ/4+PKTj9CnU1uzY7dEounnozJXBdQuUGN48KFj/4ChdjQmdGdid3MmJFoMwX5zelyTaPpFbKzl2vsvkmjhD7QCXKwImdgzvcVJZ6602/O15Ps5uvWH11d11X+HPwrA2frV1H9nrNMY2TtYrrZ8fVR/PP1zn1J2Fdv2GxLpqdXP1PkMEU8fI3Xpcsg7UfutNWfnmnyFsHt3kMK3MHznaVWWdWaJROMxuj5QjVZw8fooQlDfh75iLs+Y6UjzvnHVc/3jnx87jPDHD5EocWJ4fqzhobPYINGYQiQkNNThnGi65zf2uW3ThqAKOTZNSLTYRFvaircI6CoeRg+zi95hIdHeIhKTXGb6uNrrh2GcvUZolbUsFQyILRKNZBJJJZKuWxZXilIt2rvYmXOM+faKFkyHSUPe5kuL7ie2SLTpiy7glz/voW3jvGCl06fPwrFhYUWkTJEYJP3qtT+I1CkTo1MLX1V04MPymdC/c2Gbhi0kmk0wxfpBJAlIFphS9kTvDNW7tOi5k/RVWNZC8vRDlUy9cXc2EcI+N2dVwrv38PUXn6J7u5bQqdPK/6+UqtxpzlgBisQVc6r9sGqxqpRnzkZPnY3fDh5WZAdDWhObCA+Nfq69JNo/p86g75vE+pby5rxLJJo+gdGw1ldo26SBWYz1Q4FNkVrOXjvM88N8PzRnVOd0pLCAroIs+2CLUs/SDcTc9as7h5X/Zixajh/3/a4+4rXCa8bW+4A9fnRFELJkyqiIbHNmiURT8/ImvLdYoQKK9DNnlkg04sIqrKwCaovq1NU36Ru3bqNlN63ioTWFnZBozpmNuCbR9O9tTep+i1YNNeLHlP0XSbSzDasjPOA+kqT3QpENP5rMDabDihU8L3Vqqv7M8MVXyNlnWBSMF1rVBRVepvKT6WPNogFn6n6OVy+eI3WZ8sg7YbbBVFwd0AXP//4LLGRQZL0WSmnKIkOCcarmByrHY4ZqXyNn76EGh1kj0ZhLjTnVaOZCR0nQkaij2UIOnq33OcIfP0LKYiWRf/pig/64mkTjC2SgTfwAACAASURBVLBP62pz42h1Tl0uPxZx2r5qcZRq2Tl3AutehESzjpEc8R9AoEHHgyppuiU1EfNutel9BPcCJJyTS8Je8svcMrLXz85fbmPeysvKHVVSJYt6mnRNAohEEM0WJZqODHN3T4Rtyz4A/98WW7PlOtZt1Upsd2qeHzU+zW7xNFIPpjzriFwWwWF1zuxZTOcymDDnHP7864FqY9OiSorUcoXt2nsHc1dcQqWyGXHgaADy5UqNWWPehqX1HP4PLl59rsI5d+69jbaN8+Hbajls6kpMSTSSeku/05Sj9lR0vXg1ED2HawSspeqc/D4+FBYwt1ZsAtmBg8bNmIu9fx5UZy6eNh55c70NWdB3x5CnoRO0t7vjh/RTm02dXfe/BVa342a0YtnSGD3AfMUlXbU9j6RJsXHJHFVdU9+cTYSoa2b7bsxfsUYlT18yfSKadOyhkqtPGNIPZUuZJ69/2PMLZi5arrrXuVVT1K5h+NZW1+/HT5+p3GskIexJbmsvicY8IswnQrOkjGJFUVYWpdmiRBs0djKohCABuGf9CpP54exZWiQkXgYFqdBMEj+WjGF99Vp3VuEdnunSYv3CWSYVSfQxd9lqEDN1DzAxd65YOzUat1bkirV1rT9GZ+ZEYwWyXsPGKPcfli+H4X21cCRzxmvQVIGAw38fx4KVWshP2yYNVeikKdMn+kzl/HKWH1YpZVumctvp+kXlYdPOvUCi1Vx1zgGjJ+Lo8ZNqzCtnTwGrdJoyKjNJLtNMVedkcQsWueA1QMVqPjP3QZ5vDmN7rhFLx/I+UqtlR3UNqarJC2aaDJFnP+q+uXaiV3W15N+e+44z17Kz8HGVn+qNWqn8Srbctyz1YfC4KTj8t/bMsW/LWpsKdrC4xbctOlidc/qs16YLHj5+rNSiS2cYhxI64z4YG4UF7LmO9PN+Wctn9vT3n3F9zCCFf7Z23ZGpnkba0O6tXox7Kxeq/847fjZS/6+8yal8vOcH3JyiKeZJfJEA07c7i2fhwQZNVWapP492b4P/NO3+naNrP3h9Xc/AjzUSjQczBFWXG63gYoan5jHqsy5klCo9hnS6JTWtWH557iQud9NeDGVt2QmZGxuGo7uaRLP2IsyWa5sVs/lSNI9PTvU8F9smJFpsIy7txUsEdJUZk3m4Y/GUcsjgmdSgnyTQmAfqh5+0HFusxLh6tukbrv6JI6aeVonvabtWV6EK1yGr3WY/gkNeWVUp2eI8pgSGrg17yS9zfbPXD/EkrjSSNiRvott1/5cYPOEknjwLU191b1MAn1exnBtAl+eLx9tDzLB6a/t+x5SKLHkyd0weWhJMwB/dWPWVIcOs+tqrfUGkSG5Ifp06/xQDxp5Qp5UrlQGDuhVFksSGC4ZjHzX9TFQhBVeSaFf8noPXBcfEtfdttZxKlaaz5RuuYdOOmypnIHFmKCtJaFsspmvwyPFHGPlmDTSulQv8Z4u9KyTa1Rv++H7njwgJCcXX1T5F8cKWK0fZMnZbjrl15y5adu+nQuSYDH/swN5ImtTwXsjvBo2bjGPHT4Hk1w+rFxsVD9CRcdzMkmQrW7KEUfO79v6OqfO0HCPmwqacsQGI3vDzFy9Qt01nhIWFqxBI5kijAmbN/Bkq15Q542a2Rbe+ahOfIb0nZo0drkI79e1V5GtMmbsQP/2m5Um0tagAj7VnM8vjGX5bs3FrVU01Z/asWD5rilH/Hz95is4Dhqk8UjRbSDQSjCQaadNGDcV7RS3nJbO2ruwh0ehr197fMHWe9kbc3Lq44ncd3QePUpvcogV9MStaUQGe64q1M3DsJFXx0hyJYwoLZxMPVB9ShUhjhc5qVT80OQWsZLllxx4VAsj1oW/6ij9e5xOGDoA7k4tGs0vXrqNDH20D2qZxfTSqbbh5dJYfXQgx1QSr5kwzyr/GxNELVqxROfNoXunTK9I9uh0/fRa9h49VH1NZykq7SRIb/s5euuaHrgNHKJKbZopEY0hrj6GjFUGWP09uTB4+AGlSpzZqj1XlRk+dhRJFC6t8irZWNLV2zUT/Xj88nOpMqjSj25K1G1Rybdq7SKKRCCKetMwZM6qXHHFprNbMqs2sgLt2/kyH++MIicZxL/9uE1Zv0qo3mpvzbXt+waw3L3beVRKNL052/LRP/Q7zZdy3X36OFFbyEOrnM2PlSN/ZK0yGdUYGvcSVPh0RdOmcwtF33mqk8H37e/bqeSDONq6ByKAglTvMdw79GBbGCrt7Gxc7NQWPTZIxMwqv/kGFPupb6G1/XGxbH5FhYarKZ74pC+Ce0nAPEP7wAS51bakUdInTpUeh5ZvhnvpthXD6s4VEe3n2FC5318guVXV0iFbsQN+eHfgNfiM09arXN/WQo3NfI7UeCyFc7tEaQRfPgRU/CyzeAI9shi/BXU2i/X7wLzCfGW3qyMEoWayI3Ze87sVWyaKFMdWBarB8OcHfMRrv8bZUUtfvpJBodk+ZnJAQEVi12Q/rt91QQ/PJkRLN6uZG/typVeL6y9efY/tPt3D+svYDT2MS+W3L35Y4NodJXJNoJJP87wYZdO9+QAiWvVHxVC6XEZXKGW4EM3slg28ewwdGVmsMfBFh4OfvE49UuB+NJIZ3DsOHHt/cqVUVSn1zhh/mQmvd6wheBkWoTWOt6jlRpXwmRebcfxiCQ8cCsGvfHUX86Kxl/TyoW9Pb4tLVJ2aY36tzS18UKZBWPRiT+CKWxQunQ5pUxonz/zj8ABPnaj/UXBtN6+ZG+VJeyJo5OR49CcX5K4H4cd8dnDj7RBGpfToUwkcVMxv1p9+YEzhz4an6vFSx9CqRf4G8aXDnfjCOn3msSCv9cbmSRIt49Rp12uxHWLhWMnpE72IoW/LtA8a/px9jyMRT6juq9rYsroykSY3zCDprDeqDRdKuVa8jCA19pfDu0Dw/KpT2UsQkv7tx66UqCpIrp+GafFdINF3+LY45fbp0asPInF2xYVQtUb1EK128KBhOQkUVk3tzU7F07UYwtxitQ/NGqPd1DaNusbpeiy69ERIWpsIf2zdvjEplS6v8aAwX3fvnAbVB4CbVM20arJ43w+SDsyuIEHZ24uwFUUQX/zZFEJjC+o/DRzByshZuxkqe3dq1xHtFCqu+M1fTd99vj0qOTlUbFVKmjDmnAl+8MPjq6D8nwFBYGpVlPt6GD7QF8+ZRZJ++LV79Hb7bukN99OmHldG8fi31EEg1HImW1Ru/B6uSkvik2UKisdLi4PFalSyShD3atQTD4xK5ueFBwENcu3kLfGBNk9pwk0D12KnzF42GO2nWApXzxCdndjSPluw9eVIPlCttqP7jpqp9r4G4euOm8lXzs4/x1RefIrd3DqVWOnbyFGYtXgGGV5L2mTNhFAr5Gr9IccXa0akY2a8fVi0yUk6ammtnk2h84G/dvZ+6tmg1PquKmp99ovAJDQ3DuUuXVZ6/7T9p1zC/79WhjVHXdCHH/IKEU7O6tZA/Ty71e0dsj508jYUr1yoCltfwgsnj1Nv+6OYMP8u+24Q1bwiDXDlzoHXjevDNm1sR3Rev+eH7nXtUQQWdJU2aBHvWa4nXo1u3QSNw5sIl9XGZ94qr0NsiBfIjJDQMzC+2dO0GPH/xMuo0UyQav5y+YCl2/LxPHZcxQ3p0bNUUJQoVRNo0qUEFxdmLV7Buyza1AUudMgVmjRup1rgrjAVNqG7lho9Wq/oX+Kji+6o9qoQOHvsn6p7N782RaDG97zh7LetjpauQzM8G9eiMTz6wnLvRFTjr+9R/mcDfwQ4tGsM7R3ZVeOPO/QdK/cI5sGaOkmh82dOwfXelfNWf87y5vPHw8VPs2vsrNv2wC7xf0t5VEu3fU2fQ501aAo7DkspbH+s7i2biwcbV6iOSUpkbt0bqUmVBUu1V4FO8OHUc99evQIjfFXVMug9YOXO8EZn0aPdW+E/TiPck6TMgS/P2SFm4OF5HRODF6RO4t2qhCuOEmxvyjJyCNOVN7/vur12Ku8vnKz8e3rmQrWUnpCxSApHhYXh5+jjuLJqlco/RSHyRAItutpBoPIfFEl6c+Fv1SeVG84mmRnv9WlOsHT2kmvCs+gWyNGsLj2w58ToiHEFXLuL23CmKQKNl79IXGb+pb9QfHYlG8jBnT+1lijVLVbyUQVVRS8cvXrNePTPxfr599RKLldzN+dEpRh0l0UjeMqUHzZGQUiHRrK0I+f4/gQCT1fceeRyX/Z6bHa93thRwT+wGv5va5odKNCrSLFlck2gMeWPomz1WtWJm9OloqD7oPvQfi9iY8m9K/eUsPwePBWDczLNRVcSit0+iimGITIZPowqN/bFm+vNl6thhPYvi/dJeJt1s//k2Vmy4hpDQt+Sdh4e7Inp0xiqvfToUxAfvGxKXuu9JuA2fchpUapmylMndkds7Fc5c1Mp2u5JEo//eI/9V5LGbWyJsWKDlQ9MZx1mv3QGQbMubKxVmjzEdEuSsNRgdD/1iIKaw0lUS1f/uXSDR+FD8bfN2URs9EsWbl81HurSGby2trWVHv2coCTc0uk04/VDNkcgtkdrU0khefFv9C3Rp3cxsM6fPX8SYabMViaMz5hGjekhnuXJkx9A+3dQGwJS5gghhO/rhKSQINi6eazO+zOM2b8VqhIa+wSJRIqXII1GkM1bj7N+1g1n1Qse+Q3Dx6jW7pqhPp3b48pMqBueQDGjdsx8ePnpi0leWTF5o07gBxkzXVDu2kGjqOL0QJFOOGaLLkEZ900+GbevASE5sWGysKOKaGTNtFk6f18gQGlVKVGbqLFWKFEqJxeqRsbV2rl6/gba9BtqFpSuIByquJs9diHsPtE0ZjYn4X0VERG2q+RlDjllJ1JRCigrG/iPHGxCf9JHMI6kBycR7f/+uHfHph5VM4uwMP7zndBs4AhcsXBM+2bPBPXFiXHtDrvLFAhVp0Y0E/uCxk6NI2OjfMz9hpoxeYDg0zRyJxrVGImXnz/sMnjOSeXgYXOtcwxOG9jd7D7P1WrB2HNVxrHz87LnpZwPv7FlBxR5fUpgj0WJ633HFWtaNO76RaCSSW3Trg4ePTd9b2W9u/KlUs2SOkmj0yfDtEZOmI1CP9NVviy/YwsLDVNXod5VE00+TwLGZI/2jY/w6MhJ3l8xGwNb1oKrKvCVCmnIVkHvkFCRKbLpy/N1l83D/u+UqV5lJc3dH9o69TBJNuuNJTpGYerjjewZ5m3TDQggk6TI3aGHye1tJtOfHj+Jq307Kh2fVz+EzSCMB9S0yNARXB3bDy1NaKDHNLVlyML/b6zcv1UjCeVWvpQoumAqT0pFo1u5N+t8XXLYZybxtiwxp03OAup+XKl4UU0bYRtJF74uuMAEV1VT+22tCotmLmBwvCJhBgKTAxh038cOeWwjRUzGlSZ1EkTD1v/bB+h9uYPNO7Q157w6FQMLJkpGUOXZCC+fcucrxcM46bd+EcxZIh4kWks5H7wsJDJIN9thHFYxJtB4k0a6bJxhN+e/W2jiE0ll+2N75y8+weM0VXLz2POo3K5EbUDh/WqUkZEhlw06HQIKUirAlU8pZhYEqrzVb/LDjl9t4FaH3Q5gIyJktBTo2z48ShU3nYKPzu/eDsXjdVdU35tjT/ZZyI1K6eHrU/9rbasgj+7Bg1WVVrCAwUHs4SJw4EXzzpEGPdgVw5N9HUfnANi40zolm7jnA0uDNRbEtWnNFhTAzH9rM0YabZvrrO+o4zl1+piqKdmnpa7IJZ63B6M6pYvrx17tYuekaXuirJBMB6dImRd0a3krJp28k0XRFKZrXzYN6X5lXJzbtegiPn4aBisrpo4zHbnUxxeAAhu+s3fKDqpTJkt19O7eLgTfHTmUVQD7gXr1+M4o8oxqukG9elUeJ6iRrRuXQvOWrceLMeZW3RT2kJkqkFFXlSr2Hdk0bKnLEnFVr2EK1XaZEMbBIgTljcln9vDPW+sXvGUJ2+dp1VKnwvlFlR2vnX/G7gUUr1+LCVT9NHfIacHN3A1U0zB1F9Ysl69SPJJqftWYMvu/dsa0RicYDiPH0hUuV+ojrhZYyRQoVAtyjfUtERLwCk0/TBvXoZLU6J48LCg7BivWbse3HnzUV25t543c+ObKja5vmRqEXJNG4YbTHSECsX2SYpFl3PttdtfF7/HmYVYLvgpsmrh0qgags6tSyqVE4rX7brlo7ujx+5cuUwthB5gtR6PpC4mHagqXqz2UzJkWplThvtVp2UJ+3bFgXTep8E9X9XkNH4+S5C4oMWTjFOFxHN0dUVRH3ew8CDOaIijKqlT6rYrkyG++hvx04rO41N2/d1gi4N3PNfGAkShvV+kqFNFoyZ/ghabVu63YV1qzI0jf9oOKR1TaJD9Vq67ftVF1h9VZzxB7XL/MXHj1+AoEknd744r2LpDILhOhUn9aIECo6V27YjKt+NzXy7I0vvhCgEqlpPU39acp0xRvsuSYshYRS/TRr4TKcuXhZhXHT2A/OU/d2rTB2+hy1Hsytm5jed1y1ljkOfQX0qP69zObpswfLmB5LonXO0pU48u/JN89y2u8Xr40ivvlUBWuG9lsy3hM5J7S9m9fYHfLrf/suZi5ahnOXrkTNOdsvX6YkOrZoonIk8vpn/lLmMY1uzrgP8qVTl4FaoY7WjeoZhXXrt1mzaRulZH2vSCGbwusYwkvfVHTy3j5uUF+lfLfVQm/dxJ0lc/Hi1N8q5DLKEiVSSrDMDZojTTnTLwD026Cy6/bCGQi+euktmebmpnywcqd+GKilvgX+tR93Vy5EyPWrSs1GY7hkigJFkK19D4t+FIn2k6YsZwXQ6CGh+u1e6tYSQefPKDVaoaWb4JHD+FmWv5nM53ZvzVIVRqozhqMmz+urcsRROWbOzresDeJrjxVcuskmEk0/FYCjylOG5LNCN63ax1Ucek7WDynlSycqIe0xUaLZg5Yc+59AgA8+DHl88DAUJNBIntiaZP4/AVA8GyQrRfrfCQJzjmXLnFwRKDG10LBXuH03GM+ehyNFcnflN7WJME5L7VBVRh+pUyVGJq9kdhcA4LP6rbtBSsnGEGNW/7TFqjf93ewLNXPn9+tcWIXEvovGeb8XEKyuV4Z2EuuMGSwrRN+FcfLhkm+ZGQIZl0Yyw+/mLUXQ5PLO4ZDknv1/9OQp7ty9B5+cOYxCAeNyfDFpm78Vt+/eU0qBvD454eERd+suLDwcrORH5WJuH2+L+d1sHXNoaCj879zDs8BARcxlz5rZphBGW/3behxJEb6x9krvaRTSaqsPZx1HAoaVWqlgJAFINUhcG5Uofjf9kTRJYmT0yuBQn7ghuX3vvspLlTmjlyKGuFm312Lqh0Te/QcBKoyUOWp8cmRzqB/sN69Phl4GBj5HlsyZVFgmTZdXjoVMGJZri7Fft+/cw6MnT5DB0xOZM3lZvBeyMAELFNhrm5bOU6Hiloz5EK9cu65dk9myOOVat7efzj5eX7FlCwbObt+SP4ZWkswiiUqiJ0fWLLF+r6daky9vaNmzZlEqZ/4mV2vYUuX3oyJ3ZD+t0My7ZrxOef9iuKwtlazNjY/hkiR9EqdNh6RZc8AtWj5XW3CJDA5CyA0/JHJ3h4d3bkWAOWJUfAX7XYFbkqTw8Mmj0iHEpUU8e4pQ/xtwT5kSHjlzGeV1i+2+6fI8Uk28buFMh+Zdv3Jx68b1VQ5Ve23j9l1YsGKtOo35Q6tWrmCXCyHR7IJLDhYEBAFBIH4jUMMBEq3vO0yixe/ZkN4JAoJAQkKAm9mGHbrj0eMnKlzS3jfXCQmL+DgWEgtUc5lTdJGAqt+2C548fRbjyouWxk8SredQraKfPbZxyVyrJJo9/t6VY1t17wdWdmYexrXzZ7wr3XZpP3mvYS5Sc8YXCwyJo1mq0OzSTopzQcBOBPhSjDkeSU63b9YI9b8xzqtri8sN23Zi4ap16l6/fNZkeGfPZstpBscwvyoV97T1i2bZ/dJaSDS7IZcTBAFBQBCIvwhcsTPsliPJkjE5UqU0/7AWf0crPRMEBAFBIHYROHDkb5Wfirnwls+ahCyZ3k0Vb+yiFjutcVNEZU6PDq3hHk39wQQNazdvw7J1G1VnWjSog2b1armkY8z9yGrH9hpVpDFR49jbXnw4/toNf7Tp2V91hZVHWY3yv25UAbPSbPXPPlYpAqLXziVZ3H/0xKgiP9NHD1WksJggEN8R0BWSYfqLRVPHWSSKzY3lfkAAOvYdiqeBgWAO2jEDe9s9bPVCrH03FSVR2DefKlJkrwmJZi9icrwgIAgIAoKAICAICAKCwH8WARZr+HX/IfXwPWPs8P8c8REfJ57Vgzv0HaLCOAvkzYNGdb5GicIF4e6eGP537qgKlj/99qf6Pmf2rFg8bYLD4enxcfzvap8YHs0w6fy5c2HuxFEObarf1bGb6/fmHbsxb/ka9fVHFcvjmy8/Q75cPggJC1V5Sldt2BJVhZZ5U1nIRkwQiO8IUKHLPH60uRNGokA+2/Pf8Rzeu5es3YC9fxxQRatyZs2CySMH2a0goy/mxZw0ZyFSJE+uyLxsWSznODeFrZBo8X3FSf8EAUFAEBAEBAFBQBAQBOINAkyezc3ApWt+Ko/KwG4dHc7dFW8GlQA6wuq5c5atRHj426rY0YeVOWMGjOzXC755LRdMSABwvBNDYD6s5d9tVgo0kptiUPnOJs9dhJ9J+loApFghX4wd1M9qlVDBVBCIawSY06/fyPFKPdazQ2vU/Oxjh7pUr01nVZG2ZLEiqpiAo5Xr2Y/VG79H4QL5bSq4JCSaQ9MlJwkCgoAgIAgIAoKAICAICAJvEeBDeO+hY+DnfwsSThV/VgYrv637fruq2MvcZzQW3GBxgQ8rlEPTOt/EemL4+IOO9ORdQoDKnY0/7MLxM2e1qrUAkiRhwbOsqgo0VWiWKrq+S2OVviZsBAaMmYRjx0+qquyO5kEjQgz/zpkti7oO4tpEiRbXMyDtCwKCgCAgCAgCgoAgIAi8cwhwY7ti/Wa0a9YQbnFcge2dA8/FHWboz8PHTxAUHKwS1ieNB5suFw9Z3CdQBJi/ieFrkZGvkTVzRrnXJNB5TsjD+vPwUSRL5oGyJUskmGEKiZZgplIGIggIAoKAICAICAKCgCAgCAgCgoAgIAgIAoKAIOAqBIREcxWy4lcQEAQEAUFAEBAEBAFBQBAQBAQBQUAQEAQEAUEgwSAgJFqCmUoZiCAgCAgCgoAgIAgIAoKAICAICAKCgCAgCAgCgoCrEBASzVXIil9BQBAQBAQBQUAQEAQEAUFAEBAEBAFBQBAQBASBBIOAkGgJZiplIIKAICAICAKCgCAgCAgCgoAgIAgIAoKAICAICAKuQkBINFchK34FAUFAEBAEBAFBQBAQBAQBQUAQEAQEAUFAEBAEEgwCQqIlmKmUgQgCgoAgIAgIAoKAICAICAKCgCAgCAgCgoAgIAi4CgEh0VyFrPgVBAQBQUAQEAQEAUFAEBAEBAFBQBAQBAQBQUAQSDAICImWYKZSBiIICAKCgCAgCAgCgoAgIAgIAoKAICAICAKCgCDgKgSERHMVsuJXEBAEBAFBQBAQBAQBQUAQEAQEAUFAEBAEBAFBIMEgICRagplKGYggIAgIAoKAICAICAKCgCAgCAgCgoAgIAgIAoKAqxAQEs1VyIpfQUAQEAQEAUFAEBAEBAFBQBAQBAQBQUAQEAQEgQSDgJBoCWYqZSCCgCAgCAgCgoAgIAgIAoKAICAICAKCgCAgCAgCrkJASDRXISt+BQFBQBAQBAQBQUAQcDECrwEkcnEb4l4QEAQEAUFAEBAEBAFBQENASDRZCYKAICAIuBiB/UeO4uXLYHxR9UMXtyTuBQFB4F1BYOnaDahcvix88+R2uMuRkZGYMm8x2jZtAM+0aR32IycKAoKAICAICAKCgCAgCNiGgJBotuEkRwkCgoAg4BACa7f8AG6WSxQphOmjhzrkQ04SBAQB8wgcPPoPgkNDkCZlSpQt9d47AdWrV6/wdbN2CA8Px/A+3VGhbGmH+n3h8lV06j8UXunTY8aYYciWJZNDfuQkQUAQEAQEAUFAEBAEBAHbEBASzTac5ChBQBAQBOxGYPtPezFj4TKkSJ4c4wf3RbHCBe32IScIAoKAZQQatOuKBw8fIV9uHyyaOt4muF4GBWPfgUPw8vREhf+VsukcZx+0/69jGDllJhIndsf4wf1QslgRh5qYu2w1tuz8EVkzZ8LMscPhld7TIT9ykiAgCAgCgoAgIAgIAoKAdQSERLOOkRwhCAgCgoDdCFy65ofO/YeB4VbjBvdFuXdEIWP3QOUEQSCOEXCERBs/cz5++WO/6vmEof1RtmSJOBnFmk1bsey7TUiXJg2WzpoEzzRp7O5H5OvX6D9qAv45eRolixbGlJGDkSiRZEmzG0g5QRAQBAQBQUAQEAQEARsQEBLNBpDkEEHAEQQYprNo9Xp1av48ufBZlcqOuIl35xw69g+Onz6n+tW49tdIl9b+TZ8zB7Vp+26lQkmZIjlaNKjjTNcO+4p49Qod+gzGtRs3VR60fl3aO+wrIZ143f8Wdv3ymxpSlQrlUKSgb4IYXnxagwn1vmNpoThCoo2dPhf79h9Ubklyv1+6ZJysRRJg7XoNwLUb/qhS8X0M693NoX7wHtisSy+EhYWjR7tW+OqLTxzyIycJAoKAICAICAKCgCAgCFhGQEg0WSGCgIsQCA4JQfVGrZT3jyqWx9DeXV3UUuy6XbBiLTZu36UaXTF7CryzZ4vdDkRrrUPfwbh01Q+e6dJiy7L5cdoXXeMMrWKIFcM4V82divTp0sWLfsV1Jw7/fRyDx01W3ejZvhVqfp4wNvrxaQ0m1PuOpbXrCIn24OFD7PhpHzJl9MKXH1eBu7t7nF0eR4+fxIDRE1X7U0cOdjisc/Hq7/Dd1h3qvrN+0WykSpkizsYkDQsCgoAgIAgIAoKAIJBQERASLaHOdZLs3gAAIABJREFUrIwrzhFIqJtZIdEsLy2Gbzbu2AP3Ax6ido0v0LlVszhfi/GlA0KiuX4mEup9x9kkmutnwr4WOvUbigtXripFHJVxjtjzFy9Rp1VHhEdEoEPzRqj3dQ1H3Mg5goAgIAgIAoKAICAICAIWEBASTZZHnCHw+vVr1bZ+7hbdZ/x/fu5IXhfN7WvY40PXLtimFUQsHRv1HQBuZms0bq28UYk2pFcXI8+OjC8mE6bDhiFEbm9y5tjSB/1xLVy5LkqJtpxKtGxZHR6Xzu/b/nDOLY9QNwbdUR37DYlSom1eOs/4ZBvmVHeSI2sneoO/H/wLo6bOUh8vmDwWvnlz2zxlujWrfwI/s3e+ojdIH/q+7ZnzmB6rv3b++ueEgRKtxmcfO7x2bAbVxuvZHoxdtQa1W5f98+3K+44ja8dZc2PrOrZFiaaPUXS/jqxx/esy+m+Ybi3Z4lfXly0792DuslXqN2/l7CnIYeK+aguuwyZOw4EjfyOTVwasWzATbm5utpwmxwgCgsD/2zsLsCrPN4zfKAjWrNkxuzu3Of/b1OlsnTW7OzBQUUwUxEBFZYrd7ZzdOqeOqTNmF3Z3TbH/1/Oyww5w4jsf5yCT+7muXVPOm7/3PZ/Xd/MECZAACZAACZCARgIU0TSCYjP7Etix+3es27pDhdCMGdIfksdny6692LBtBy5duaZe+DNlSIeSRQujWb06SJjQzeoC3r59izWbt6vkyqfPheB56AvkzPoZcmXPhioVvkbObFlNjnHl+g0EBM2CvMCmSpECnt07mg3tOR1yAdPmLlLjpE6VCv26dQh/Sblx6zbG/jQ9fI63797h2MnT6u+SNyxr5kxR5i9eqACa1q9jdW/RbSA8/zh4GOu27MCV69dx6849FfIjjAvkyY0fa1dHyhSmQw5nL16OY6fOhC9B9in5d8Ty5soBN1fXKMvz7N5JvcSZs1t37mLJL2uV+HX1+k28evUKaVN/iiyZMqJ21UooUbigWQHVa+RYvHgRGj70mfMXlGDp4uxsMsfWJ0mTYGifHhYR6r07pgYd4DNGsf4sU0bMnhgWuqjFps1frO5t7hzZlRfJ4ydPsWrDZuz6fR+u37qFhG4JkSVTBlT+9n8q/EzLy/GTp08h+bpOnDmnWCdwcUGuHFmRJ0d21K1eBck+SWpyaTv3BqtQN7ESRQqp3HfmbN22ndjxW1huKUnO/mOdGuFNpfqg7MFgsh7J/SQmIoGpKoL1a1bDFyUdn59K7tz67b9id/B+XLtxCw8ePkSqlCmQKX06fF6qOGpVrogECRKY3La976A8e46fOqNYXb56Hddu3oJz/PhInzY18uTMgYa1qquzN2WOeu7ovTta7rqtbUJDQ7F87Ub8deIUTp09Dzc3V+TKlhX/+7IMqlT4Bo2sVOccP3Umrt64aXbazq2aqcqe5ky+z8tWh4Wwj+jfG/OW/ozf/zwEYZ8tS2b1fc2bMweC5i9S39fQ0JfImiUz2jZpgFIaCxY8fPQY9dt2UYVImjf4QXd+x13B+zBsTIBa6zjvgShaML+tuNmeBEiABEiABEiABEjAAgGKaLweH4SA5G2R/C1iC6ZMwIhxk5SAICaOSGE+amEm4kqA71CkSZXS7FrlBWnUxCk4efZ8+BjyB8M4CRK4oFvbVqhW8RuTYxiHKIqo1bpR/SjtnoeGokPv/rh+87YS2SYMHxRBtJEk8m17etrEs/xX4qHm2Fxpz1+EKu8feQE1mPKQEO+kf34gL6Xd2rZElfJfR1n/4FHjsWffAZv2NXeSPzJnjOqhJoMsWbUWs5esUMKpOu9/XM+MPUVKFy8Kn/69TYqZtZq3g4QtaTXJR7ZilgkPtX8GiO7dMV6HiHG1mrfH8xcvULtKJXRv11LrMlVOJMmNJJ5rPdq3gtdIf8iLtcExz/g7IcLWqMGe4d6EpiaRscYETsP9Bw9NfidE5JQk5vnz5IrSXQoj9PAapr5Pcj6jBvVTgnZkO3/psqpAKmcp403zHwkRLQ328/pNmDxznmYG0rBnxzaoYcJDzaZBrDS+eOUa+o8YFS4GK8ZOTkq8N5jsx7tfL5OehPa8g8Lad0IgxINRLeOftRh/P8VrtMWP9dDMhODuiOdOdO6OPc9Jxrp3/wEG+vkrETj8+WX0bJdn6OHjJ9V3RYQwuYORrVOfgTgTcsHs0qyJTeu37oD/lBmqf6lihXHg8NEI/07JLySyf5YZx0+fjfBzZ+f4mB0wFhnTp9WExRDSWTBvbkz0HaqpT+RG8guFGk3aKO/VpvVqo3XjBrrGYScSIAESIAESIAESIAHTBCii8WZ8EALGIpqILTdu3kb5cmVRsmgh9RIuv+H/ZcOWcO8BS2LT3fsP0Nq9L/5+/hzx48VTVclKFi2ChG6uOHUuBJLk/cHDR2qfHp3bo6oJIU2JBgO9cfLMOSVMjPMehMIF8kZgM2rSVGze+Zv6WYfmjdGwdsR8MzL/n0eOhfd5+eoV/CaGJbqXKoT1qleJwlpe1PPlzunQMzB4RskkZYoXVZ5M6dKkxqMnT9R6123ehldv3kBe+PyHeqFQ/oj7PnH6LO79I8TIGFt+3Y3gPw+pNXdp3Qyfpowqbor3RSIT3oPbfturBAOxzOnToUGdGsidPat64Tt/8TKW/bIu/MzN5RPbu/8g3rx5E85MPLhu3r6DxIkSwaNzuygsxfvqi1LFTTK2x90xHljuT9f+Q9SPpCKnVObUagYRLWmSJOoey52sXqk88uXKqYSskEuXsXLtRjx7/lwNaUlsCj5wGF4jw7zg5Psknkxyz8SDT8TUVRs24fWbt+rMp4/zU15zkU0Sr7frNQBPnz1DqhTJMX3cKCRP9q/nmtxvqUB6+dp1k6KyjCceVSEXL4cPfTbkgkp8Llbtu/IoWaRQlHlFREyfNo1WbDa3Ew8/KQQgOetk/1UrfosyxYshZfJPlIfmll27EXwg7H7L93PqWB8k/yRiBVp73kH/n6Zj/bawiqXimSqemBnTp8OzZ3/jr5OnsWLNejz5RzT27tcTX5UpFWHP9n7u2OPu2HwoZjrId6BlNw/174GY3I2vSpdUXl6nzp3HvoNHVAVcg5kT0RatXK3O29hCLl9Rz3sxW0Q0+a40rV8bidwSKm9ag5eu3KWWDespIW//4aMQAVnMlryI4jG3dst29X1aM386ErpZ98A2ha5Ft97Kwzd/7pyY7Odtr+PgOCRAAiRAAiRAAiRAAvJL77///tvYwYFQSCBGCBiLaPJb/JED+6JQvjwR5n71+jXa9OirPL/EJL+LiD+RzZADRl5ixg71QuFIItC9Bw/Qc9BwNY68FC/4aTycnZ2jjGMsGoj32/TxfkiSKKy62Y49wcpbTuyLksVVSI+1fDexIcG3iBjNu/RS6674v7IY0KNLlH0fPHoc/bz9VBhRmRJFMdKrr8U7EJ3CApJwXwSv1KlSYsZ4P4hgZGziNScCx7UbN1W44vpFs+BqJqTO0C86lRHtdXcMa1n6yzoEzQsL950xfpTyTtFqBhFN2n+WOaO6yyJeGZuEHrft2Q9v3rxVHpqLg8Jyr0Vm2Nq9j/Kyku/LpJHDoowjL/4eQ3xUAvJvyn6uPNJMmRQCGDhyrPLQKlu6BIZ79g5vZnjhlx9oTWIeGwoLGHsV9e7UVol5kW3u0pWQ/8RMCeaR2+u9g3JGks9LTBLK+wzwiPJcEfG0i+dgvHr1Wonxk6x4KEXnuSPfP3vdHa333lI7EZTknol9WaoEhnh0h4uLS3gX8fwULzUR08TMiWim5jBU0JXPbBHRRJQScUpMhP/2vfurP1er+C16G4n4hmedeNX6DbT8TDWsz3i/0anSKf9Wyb9Z8gzdtGSOyX/v7HE+HIMESIAESIAESIAE4iIBimhx8dRjwZ6NRTRzL7KyzN
[truncated: 15,735 more chars]
