# Supplementary material for: Design of low-carbon planning model for vehicle path based on adaptive multi-strategy ant colony optimization algorithm
Source: PeerJ Comput Sci. 2025 Jan 29;11:e2611. doi: 10.7717/peerj-cs.2611 (PMC11888860; doi:10.7717/peerj-cs.2611)
Supplement: Supplemental Information 1 [file peerj-cs-11-2611-s001.zip › Design of Low-Carbon-code/code/kokoro/github/ubuntu/cpu/oldest/continuous.cfg]

build_file: "gnn/kokoro/github/ubuntu/cpu/build_versioned.sh"

env_vars: {
  key: "PYTHON_VERSION"
  value: "3.8"
}
env_vars: {
  key: "TF_VERSION"
  value: "2.12.*"
}
env_vars: {
  key: "TF_USE_LEGACY_KERAS"
  value: "0"
}
env_vars: {
  key: "TAG_FILTERS"
  value: ",-tf_at_least_2_13"
}

action {
  define_artifacts {
    regex: "**/sponge_log.log"
    regex: "**/sponge_log.xml"
  }
}
