# Supplementary material for: Design of low-carbon planning model for vehicle path based on adaptive multi-strategy ant colony optimization algorithm
Source: PeerJ Comput Sci. 2025 Jan 29;11:e2611. doi: 10.7717/peerj-cs.2611 (PMC11888860; doi:10.7717/peerj-cs.2611)
Supplement: Supplemental Information 1 [file peerj-cs-11-2611-s001.zip › Design of Low-Carbon-code/code/MANIFEST.in]

include ./WORKSPACE
include ./package/move_generated_files.sh
include ./package/tfdep.bzl
include ./tensorflow_gnn/tensorflow_gnn.bzl
global-include *.proto
global-include BUILD
