# Supplementary material for: Design of low-carbon planning model for vehicle path based on adaptive multi-strategy ant colony optimization algorithm
Source: PeerJ Comput Sci. 2025 Jan 29;11:e2611. doi: 10.7717/peerj-cs.2611 (PMC11888860; doi:10.7717/peerj-cs.2611)
Supplement: Supplemental Information 1 [file peerj-cs-11-2611-s001.zip › Design of Low-Carbon-code/code/package/BUILD]

licenses(["notice"])  # Apache 2.0

sh_binary(
    name = "move_generated_files",
    srcs = ["move_generated_files.sh"],
    data = [
        "//tensorflow_gnn/experimental/sampler/proto:eval_dag_py_proto",
        "//tensorflow_gnn/proto:examples_py_proto",
        "//tensorflow_gnn/proto:graph_schema_py_proto",
        "//tensorflow_gnn/sampler:sampling_spec_py_proto",
        "//tensorflow_gnn/sampler/unsupported:subgraph_py_proto",
        "//tensorflow_gnn/tools:sampled_stats_py_proto",
    ],
)
