# Supplementary material for: Design of low-carbon planning model for vehicle path based on adaptive multi-strategy ant colony optimization algorithm
Source: PeerJ Comput Sci. 2025 Jan 29;11:e2611. doi: 10.7717/peerj-cs.2611 (PMC11888860; doi:10.7717/peerj-cs.2611)
Supplement: Supplemental Information 1 [file peerj-cs-11-2611-s001.zip › Design of Low-Carbon-code/code/tensorflow_gnn/api_def/contrastive_losses-symbols.txt]

contrastive_losses.AllSvdMetrics
contrastive_losses.BarlowTwinsTask
contrastive_losses.ContrastiveLossTask
contrastive_losses.CorruptionSpec
contrastive_losses.Corruptor
contrastive_losses.DeepGraphInfomaxLogits
contrastive_losses.DeepGraphInfomaxTask
contrastive_losses.DropoutFeatures
contrastive_losses.ShuffleFeaturesGlobally
contrastive_losses.TripletEmbeddingSquaredDistances
contrastive_losses.TripletLossTask
contrastive_losses.VicRegTask
contrastive_losses.coherence
contrastive_losses.numerical_rank
contrastive_losses.pseudo_condition_number
contrastive_losses.rankme
contrastive_losses.self_clustering
