# Supplementary material for: Design of low-carbon planning model for vehicle path based on adaptive multi-strategy ant colony optimization algorithm
Source: PeerJ Comput Sci. 2025 Jan 29;11:e2611. doi: 10.7717/peerj-cs.2611 (PMC11888860; doi:10.7717/peerj-cs.2611)
Supplement: Supplemental Information 1 [file peerj-cs-11-2611-s001.zip › Design of Low-Carbon-code/code/tensorflow_gnn/api_def/gat_v2-symbols.txt]

gat_v2.GATv2Conv
gat_v2.GATv2EdgePool
gat_v2.GATv2GraphUpdate
gat_v2.GATv2HomGraphUpdate
gat_v2.GATv2MPNNGraphUpdate
gat_v2.graph_update_from_config_dict
gat_v2.graph_update_get_config_dict
