# Supplementary material for: Design of low-carbon planning model for vehicle path based on adaptive multi-strategy ant colony optimization algorithm
Source: PeerJ Comput Sci. 2025 Jan 29;11:e2611. doi: 10.7717/peerj-cs.2611 (PMC11888860; doi:10.7717/peerj-cs.2611)
Supplement: Supplemental Information 1 [file peerj-cs-11-2611-s001.zip › Design of Low-Carbon-code/code/tensorflow_gnn/api_def/graph_sage-symbols.txt]

graph_sage.GCNGraphSAGENodeSetUpdate
graph_sage.GraphSAGEAggregatorConv
graph_sage.GraphSAGEGraphUpdate
graph_sage.GraphSAGENextState
graph_sage.GraphSAGEPoolingConv
