# Supplementary material for: Design of low-carbon planning model for vehicle path based on adaptive multi-strategy ant colony optimization algorithm
Source: PeerJ Comput Sci. 2025 Jan 29;11:e2611. doi: 10.7717/peerj-cs.2611 (PMC11888860; doi:10.7717/peerj-cs.2611)
Supplement: Supplemental Information 1 [file peerj-cs-11-2611-s001.zip › Design of Low-Carbon-code/code/tensorflow_gnn/api_def/runner-symbols.txt]

runner.ContextLabelFn
runner.DatasetProvider
runner.DotProductLinkPrediction
runner.FitOrSkipPadding
runner.GraphBinaryClassification
runner.GraphMeanAbsoluteError
runner.GraphMeanAbsolutePercentageError
runner.GraphMeanSquaredError
runner.GraphMeanSquaredLogScaledError
runner.GraphMeanSquaredLogarithmicError
runner.GraphMulticlassClassification
runner.GraphTensorPadding
runner.GraphTensorProcessorFn
runner.HadamardProductLinkPrediction
runner.IntegratedGradientsExporter
runner.KerasModelExporter
runner.KerasTrainer
runner.KerasTrainerCheckpointOptions
runner.KerasTrainerOptions
runner.Loss
runner.Losses
runner.Metric
runner.Metrics
runner.ModelExporter
runner.NodeMeanAbsoluteError
runner.NodeMeanAbsolutePercentageError
runner.NodeMeanSquaredError
runner.NodeMeanSquaredLogScaledError
runner.NodeMeanSquaredLogarithmicError
runner.ParameterServerStrategy
runner.PassthruDatasetProvider
runner.PassthruSampleDatasetsProvider
runner.Predictions
runner.NodeBinaryClassification
runner.RootNodeBinaryClassification
runner.RootNodeLabelFn
runner.RootNodeMeanAbsoluteError
runner.RootNodeMeanAbsolutePercentageError
runner.RootNodeMeanSquaredError
runner.RootNodeMeanSquaredLogScaledError
runner.RootNodeMeanSquaredLogarithmicError
runner.NodeMulticlassClassification
runner.RootNodeMulticlassClassification
runner.RunResult
runner.SampleTFRecordDatasetsProvider
runner.export_model
runner.SimpleDatasetProvider
runner.SimpleSampleDatasetsProvider
runner.SubmoduleExporter
runner.TFDataServiceConfig
runner.TFRecordDatasetProvider
runner.TPUStrategy
runner.Task
runner.TightPadding
runner.Trainer
runner.incrementing_model_dir
runner.integrated_gradients
runner.one_node_per_component
runner.run
