# Supplementary material for: Design of low-carbon planning model for vehicle path based on adaptive multi-strategy ant colony optimization algorithm
Source: PeerJ Comput Sci. 2025 Jan 29;11:e2611. doi: 10.7717/peerj-cs.2611 (PMC11888860; doi:10.7717/peerj-cs.2611)
Supplement: Supplemental Information 1 [file peerj-cs-11-2611-s001.zip › Design of Low-Carbon-code/code/tensorflow_gnn/api_def/sampler-symbols.txt]

sampler.Artifacts
sampler.CompositeLayer
sampler.ConnectingEdgesSampler
sampler.InMemIndexToFeaturesAccessor
sampler.InMemIntegerKeyToBytesAccessor
sampler.InMemStringKeyToBytesAccessor
sampler.InMemUniformEdgesSampler
sampler.KeyToBytesAccessor
sampler.KeyToFeaturesAccessor
sampler.KeyToTfExampleAccessor
sampler.OutgoingEdgesSampler
sampler.TfExamplesParser
sampler.UniformEdgesSampler
sampler.build_graph_tensor
sampler.create_link_sampling_model_from_spec
sampler.create_program
sampler.create_sampling_model_from_spec
sampler.ragged_choice
sampler.ragged_lookup
sampler.ragged_unique
sampler.save_model
sampler.set_ext_ops_implementation
sampler.proto.Program
sampler.proto.EvalDAG
sampler.proto.Stage
sampler.proto.Layer
sampler.proto.ValueSpec
sampler.proto.TensorSpec
sampler.proto.RaggedTensorSpec
sampler.proto.FlattenedSpec
sampler.proto.EdgeSamplingConfig
sampler.proto.IOFeatures
