# Supplementary material for: Design of low-carbon planning model for vehicle path based on adaptive multi-strategy ant colony optimization algorithm
Source: PeerJ Comput Sci. 2025 Jan 29;11:e2611. doi: 10.7717/peerj-cs.2611 (PMC11888860; doi:10.7717/peerj-cs.2611)
Supplement: Supplemental Information 1 [file peerj-cs-11-2611-s001.zip › Design of Low-Carbon-code/code/tensorflow_gnn/api_def/tfgnn-symbols.txt]

tfgnn.Adjacency
tfgnn.AdjacencySpec
tfgnn.CONTEXT
tfgnn.Context
tfgnn.ContextSpec
tfgnn.DEFAULT_STATE_NAME
tfgnn.EDGES
tfgnn.EdgeSet
tfgnn.EdgeSetName
tfgnn.EdgeSetSpec
tfgnn.Feature
tfgnn.FeatureDefaultValues
tfgnn.Field
tfgnn.FieldName
tfgnn.FieldOrFields
tfgnn.FieldSpec
tfgnn.Fields
tfgnn.FieldsSpec
tfgnn.GraphSchema
tfgnn.GraphTensor
tfgnn.GraphTensorSpec
tfgnn.HIDDEN_STATE
tfgnn.HyperAdjacency
tfgnn.HyperAdjacencySpec
tfgnn.IncidentNodeOrContextTag
tfgnn.IncidentNodeTag
tfgnn.NODES
tfgnn.NodeSet
tfgnn.NodeSetName
tfgnn.NodeSetSpec
tfgnn.SIZE_NAME
tfgnn.SOURCE
tfgnn.SOURCE_NAME
tfgnn.SetName
tfgnn.SetType
tfgnn.SizeConstraints
tfgnn.TARGET
tfgnn.TARGET_NAME
tfgnn.ValidationError
tfgnn.add_readout_from_first_node
tfgnn.add_self_loops
tfgnn.assert_constraints
tfgnn.assert_satisfies_size_constraints
tfgnn.assert_satisfies_total_sizes
tfgnn.broadcast
tfgnn.broadcast_context_to_edges
tfgnn.broadcast_context_to_nodes
tfgnn.broadcast_node_to_edges
tfgnn.check_compatible_with_schema_pb
tfgnn.check_homogeneous_graph_tensor
tfgnn.check_required_features
tfgnn.check_scalar_graph_tensor
tfgnn.combine_values
tfgnn.convert_to_line_graph
tfgnn.create_graph_spec_from_schema_pb
tfgnn.create_schema_pb_from_graph_spec
tfgnn.dataset_filter_with_summary
tfgnn.dataset_from_generator
tfgnn.disable_graph_tensor_validation
tfgnn.disable_graph_tensor_validation_at_runtime
tfgnn.enable_graph_tensor_validation
tfgnn.enable_graph_tensor_validation_at_runtime
tfgnn.experimental.context_readout_into_feature
tfgnn.experimental.segment_random_index_shuffle
tfgnn.find_tight_size_constraints
tfgnn.gather_first_node
tfgnn.get_aux_type_prefix
tfgnn.get_homogeneous_node_and_edge_set_name
tfgnn.get_io_spec
tfgnn.get_registered_reduce_operation_names
tfgnn.graph_tensor_to_values
tfgnn.homogeneous
tfgnn.is_dense_tensor
tfgnn.is_graph_tensor
tfgnn.is_ragged_tensor
tfgnn.iter_features
tfgnn.iter_sets
tfgnn.keras.ConvGNNBuilder
tfgnn.keras.clone_initializer
tfgnn.keras.layers.AddReadoutFromFirstNode
tfgnn.keras.layers.AddSelfLoops
tfgnn.keras.layers.AnyToAnyConvolutionBase
tfgnn.keras.layers.Broadcast
tfgnn.keras.layers.ContextUpdate
tfgnn.keras.layers.EdgeSetUpdate
tfgnn.keras.layers.GraphUpdate
tfgnn.keras.layers.ItemDropout
tfgnn.keras.layers.MakeEmptyFeature
tfgnn.keras.layers.MapFeatures
tfgnn.keras.layers.NextStateFromConcat
tfgnn.keras.layers.NodeSetUpdate
tfgnn.keras.layers.PadToTotalSizes
tfgnn.keras.layers.ParseExample
tfgnn.keras.layers.ParseSingleExample
tfgnn.keras.layers.Pool
tfgnn.keras.layers.Readout
tfgnn.keras.layers.ReadoutFirstNode
tfgnn.keras.layers.ReadoutNamed
tfgnn.keras.layers.ReadoutNamedIntoFeature
tfgnn.keras.layers.ResidualNextState
tfgnn.keras.layers.SimpleConv
tfgnn.keras.layers.SingleInputNextState
tfgnn.keras.layers.StructuredReadout
tfgnn.keras.layers.StructuredReadoutIntoFeature
tfgnn.learn_fit_or_skip_size_constraints
tfgnn.mask_edges
tfgnn.node_degree
tfgnn.pad_to_total_sizes
tfgnn.parse_example
tfgnn.parse_schema
tfgnn.parse_single_example
tfgnn.pool
tfgnn.pool_edges_to_context
tfgnn.pool_edges_to_node
tfgnn.pool_neighbors_to_node
tfgnn.pool_neighbors_to_node_feature
tfgnn.pool_nodes_to_context
tfgnn.proto.BigQuery
tfgnn.proto.Context
tfgnn.proto.EdgeSet
tfgnn.proto.Feature
tfgnn.proto.GraphSchema
tfgnn.proto.GraphType
tfgnn.proto.Metadata
tfgnn.proto.NodeSet
tfgnn.proto.OriginInfo
tfgnn.random_graph_tensor
tfgnn.read_schema
tfgnn.readout_named
tfgnn.readout_named_into_feature
tfgnn.reorder_nodes
tfgnn.reverse_tag
tfgnn.sampler.SamplingOp
tfgnn.sampler.SamplingSpec
tfgnn.sampler.SamplingSpecBuilder
tfgnn.sampler.SamplingStrategy
tfgnn.sampler.make_sampling_spec_tree
tfgnn.satisfies_size_constraints
tfgnn.satisfies_total_sizes
tfgnn.shuffle_features_globally
tfgnn.shuffle_nodes
tfgnn.softmax
tfgnn.softmax_edges_per_node
tfgnn.structured_readout
tfgnn.structured_readout_into_feature
tfgnn.validate_graph_tensor_for_readout
tfgnn.validate_graph_tensor_spec_for_readout
tfgnn.validate_schema
tfgnn.write_example
tfgnn.write_schema
