# Supplementary material for: Design of low-carbon planning model for vehicle path based on adaptive multi-strategy ant colony optimization algorithm
Source: PeerJ Comput Sci. 2025 Jan 29;11:e2611. doi: 10.7717/peerj-cs.2611 (PMC11888860; doi:10.7717/peerj-cs.2611)
Supplement: Supplemental Information 1 [file peerj-cs-11-2611-s001.zip › Design of Low-Carbon-code/code/tensorflow_gnn/converters/triples_test.py]

"""Tests for triples."""

# Copyright 2021 The TensorFlow GNN Authors. All Rights Reserved.
#
# Licensed under the Apache License, Version 2.0 (the "License");
# you may not use this file except in compliance with the License.
# You may obtain a copy of the License at
#
#     http://www.apache.org/licenses/LICENSE-2.0
#
# Unless required by applicable law or agreed to in writing, software
# distributed under the License is distributed on an "AS IS" BASIS,
# WITHOUT WARRANTIES OR CONDITIONS OF ANY KIND, either express or implied.
# See the License for the specific language governing permissions and
# limitations under the License.
# ==============================================================================
import tensorflow as tf
import tensorflow_gnn as tfgnn
from tensorflow_gnn.converters import triples


class TriplesTest(tf.test.TestCase):

  def setUp(self):
    super().setUp()
    tfgnn.enable_graph_tensor_validation_at_runtime()

  def test_triples_from_array(self):
    spos = [["gnns", "are", "awesome"], ["tfgnn", "is", "awesome"],
            ["nns", "are", "awesome"]]

    gt = triples.triple_to_graphtensor(triples=spos)
    is_source = int(gt.edge_sets["is"].adjacency.source)
    is_target = int(gt.edge_sets["is"].adjacency.target)

    self.assertLen(gt.node_sets, 1)
    self.assertLen(gt.edge_sets, 2)

    self.assertEqual(gt.node_sets["nodes"].sizes, 4)
    self.assertEqual(gt.node_sets["nodes"].features["#id"].shape, 4)

    self.assertEqual(gt.node_sets["nodes"].features["#id"][is_source], "tfgnn")
    self.assertEqual(gt.node_sets["nodes"].features["#id"][is_target],
                     "awesome")


if __name__ == "__main__":
  tf.test.main()
