# Supplementary material for: Design of low-carbon planning model for vehicle path based on adaptive multi-strategy ant colony optimization algorithm
Source: PeerJ Comput Sci. 2025 Jan 29;11:e2611. doi: 10.7717/peerj-cs.2611 (PMC11888860; doi:10.7717/peerj-cs.2611)
Supplement: Supplemental Information 1 [file peerj-cs-11-2611-s001.zip › Design of Low-Carbon-code/code/tensorflow_gnn/docs/api_docs/python/models/contrastive_losses/all_symbols.md]

# All symbols in TensorFlow GNN Models: fContrastiveLosses

<!-- Insert buttons and diff -->

## Primary symbols

*   <a href="../contrastive_losses.md"><code>contrastive_losses</code></a>
*   <a href="../contrastive_losses/AllSvdMetrics.md"><code>contrastive_losses.AllSvdMetrics</code></a>
*   <a href="../contrastive_losses/BarlowTwinsTask.md"><code>contrastive_losses.BarlowTwinsTask</code></a>
*   <a href="../contrastive_losses/ContrastiveLossTask.md"><code>contrastive_losses.ContrastiveLossTask</code></a>
*   <a href="../contrastive_losses/CorruptionSpec.md"><code>contrastive_losses.CorruptionSpec</code></a>
*   <a href="../contrastive_losses/Corruptor.md"><code>contrastive_losses.Corruptor</code></a>
*   <a href="../contrastive_losses/DeepGraphInfomaxLogits.md"><code>contrastive_losses.DeepGraphInfomaxLogits</code></a>
*   <a href="../contrastive_losses/DeepGraphInfomaxTask.md"><code>contrastive_losses.DeepGraphInfomaxTask</code></a>
*   <a href="../contrastive_losses/DropoutFeatures.md"><code>contrastive_losses.DropoutFeatures</code></a>
*   <a href="../contrastive_losses/ShuffleFeaturesGlobally.md"><code>contrastive_losses.ShuffleFeaturesGlobally</code></a>
*   <a href="../contrastive_losses/TripletEmbeddingSquaredDistances.md"><code>contrastive_losses.TripletEmbeddingSquaredDistances</code></a>
*   <a href="../contrastive_losses/TripletLossTask.md"><code>contrastive_losses.TripletLossTask</code></a>
*   <a href="../contrastive_losses/VicRegTask.md"><code>contrastive_losses.VicRegTask</code></a>
*   <a href="../contrastive_losses/coherence.md"><code>contrastive_losses.coherence</code></a>
*   <a href="../contrastive_losses/numerical_rank.md"><code>contrastive_losses.numerical_rank</code></a>
*   <a href="../contrastive_losses/pseudo_condition_number.md"><code>contrastive_losses.pseudo_condition_number</code></a>
*   <a href="../contrastive_losses/rankme.md"><code>contrastive_losses.rankme</code></a>
*   <a href="../contrastive_losses/self_clustering.md"><code>contrastive_losses.self_clustering</code></a>
