# Supplementary material for: Design of low-carbon planning model for vehicle path based on adaptive multi-strategy ant colony optimization algorithm
Source: PeerJ Comput Sci. 2025 Jan 29;11:e2611. doi: 10.7717/peerj-cs.2611 (PMC11888860; doi:10.7717/peerj-cs.2611)
Supplement: Supplemental Information 1 [file peerj-cs-11-2611-s001.zip › Design of Low-Carbon-code/code/tensorflow_gnn/docs/api_docs/python/models/contrastive_losses/VicRegTask.md]

# contrastive_losses.VicRegTask

<!-- Insert buttons and diff -->

<a target="_blank" href="https://github.com/tensorflow/gnn/tree/master/tensorflow_gnn/models/contrastive_losses/tasks.py#L284-L315">
<img src="https://www.tensorflow.org/images/GitHub-Mark-32px.png" /> View source
on GitHub </a>

A VICReg Task.

Inherits From:
[`ContrastiveLossTask`](../contrastive_losses/ContrastiveLossTask.md)

<pre class="devsite-click-to-copy prettyprint lang-py tfo-signature-link">
<code>contrastive_losses.VicRegTask(
    *args,
    sim_weight: Union[tf.Tensor, float] = 25.0,
    var_weight: Union[tf.Tensor, float] = 25.0,
    cov_weight: Union[tf.Tensor, float] = 1.0,
    **kwargs
)
</code></pre>

<!-- Placeholder for "Used in" -->
<!-- Tabular view -->

 <table class="responsive fixed orange">
<colgroup><col width="214px"><col></colgroup>
<tr><th colspan="2"><h2 class="add-link">Args</h2></th></tr>

<tr>
<td>
<code>node_set_name</code><a id="node_set_name"></a>
</td>
<td>
Name of the node set for readout.
</td>
</tr><tr>
<td>
<code>feature_name</code><a id="feature_name"></a>
</td>
<td>
Feature name for readout.
</td>
</tr><tr>
<td>
<code>representations_layer_name</code><a id="representations_layer_name"></a>
</td>
<td>
Layer name for uncorrupted representations.
</td>
</tr><tr>
<td>
<code>corruptor</code><a id="corruptor"></a>
</td>
<td>
<code>Corruptor</code> instance for creating negative samples. If not
specified, we use <code>ShuffleFeaturesGlobally</code> by default.
</td>
</tr><tr>
<td>
<code>projector_units</code><a id="projector_units"></a>
</td>
<td>
<code>Sequence</code> of layer sizes for projector network.
Projectors prevent dimensional collapse, but can hinder training for
easy corruptions. For more details, see
https://arxiv.org/abs/2304.12210.
</td>
</tr><tr>
<td>
<code>seed</code><a id="seed"></a>
</td>
<td>
Random seed for the default corruptor (<code>ShuffleFeaturesGlobally</code>).
</td>
</tr>
</table>

## Methods

<h3 id="losses"><code>losses</code></h3>

<a target="_blank" class="external" href="https://github.com/tensorflow/gnn/tree/master/tensorflow_gnn/models/contrastive_losses/tasks.py#L303-L312">View
source</a>

<pre class="devsite-click-to-copy prettyprint lang-py tfo-signature-link">
<code>losses() -> runner.Losses
</code></pre>

Returns arbitrary task specific losses.

<h3 id="make_contrastive_layer"><code>make_contrastive_layer</code></h3>

<a target="_blank" class="external" href="https://github.com/tensorflow/gnn/tree/master/tensorflow_gnn/models/contrastive_losses/tasks.py#L300-L301">View
source</a>

<pre class="devsite-click-to-copy prettyprint lang-py tfo-signature-link">
<code>make_contrastive_layer() -> tf.keras.layers.Layer
</code></pre>

Returns the layer contrasting clean outputs with the correupted ones.

<h3 id="metrics"><code>metrics</code></h3>

<a target="_blank" class="external" href="https://github.com/tensorflow/gnn/tree/master/tensorflow_gnn/models/contrastive_losses/tasks.py#L314-L315">View
source</a>

<pre class="devsite-click-to-copy prettyprint lang-py tfo-signature-link">
<code>metrics() -> runner.Metrics
</code></pre>

Returns arbitrary task specific metrics.

<h3 id="predict"><code>predict</code></h3>

<a target="_blank" class="external" href="https://github.com/tensorflow/gnn/tree/master/tensorflow_gnn/models/contrastive_losses/tasks.py#L115-L146">View
source</a>

<pre class="devsite-click-to-copy prettyprint lang-py tfo-signature-link">
<code>predict(
    *args
) -> runner.Predictions
</code></pre>

Apply a readout head for use with various contrastive losses.

<!-- Tabular view -->

 <table class="responsive fixed orange">
<colgroup><col width="214px"><col></colgroup>
<tr><th colspan="2">Args</th></tr>

<tr>
<td>
<code>*args</code>
</td>
<td>
A tuple of (clean, corrupted) <code>tfgnn.GraphTensor</code>s.
</td>
</tr>
</table>

<!-- Tabular view -->

 <table class="responsive fixed orange">
<colgroup><col width="214px"><col></colgroup>
<tr><th colspan="2">Returns</th></tr>
<tr class="alt">
<td colspan="2">
The logits for some contrastive loss as produced by the implementing
subclass.
</td>
</tr>

</table>

<h3 id="preprocess"><code>preprocess</code></h3>

<a target="_blank" class="external" href="https://github.com/tensorflow/gnn/tree/master/tensorflow_gnn/models/contrastive_losses/tasks.py#L107-L113">View
source</a>

<pre class="devsite-click-to-copy prettyprint lang-py tfo-signature-link">
<code>preprocess(
    inputs: GraphTensor
) -> tuple[Sequence[GraphTensor], runner.Predictions]
</code></pre>

Applies a `Corruptor` and returns empty pseudo-labels.
