# Supplementary material for: Design of low-carbon planning model for vehicle path based on adaptive multi-strategy ant colony optimization algorithm
Source: PeerJ Comput Sci. 2025 Jan 29;11:e2611. doi: 10.7717/peerj-cs.2611 (PMC11888860; doi:10.7717/peerj-cs.2611)
Supplement: Supplemental Information 1 [file peerj-cs-11-2611-s001.zip › Design of Low-Carbon-code/code/tensorflow_gnn/docs/api_docs/python/models/gcn/all_symbols.md]

# All symbols in TensorFlow GNN Models: fGCN

<!-- Insert buttons and diff -->

## Primary symbols

*   <a href="../gcn.md"><code>gcn</code></a>
*   <a href="../gcn/GCNConv.md"><code>gcn.GCNConv</code></a>
*   <a href="../gcn/GCNHomGraphUpdate.md"><code>gcn.GCNHomGraphUpdate</code></a>
