# Supplementary material for: Design of low-carbon planning model for vehicle path based on adaptive multi-strategy ant colony optimization algorithm
Source: PeerJ Comput Sci. 2025 Jan 29;11:e2611. doi: 10.7717/peerj-cs.2611 (PMC11888860; doi:10.7717/peerj-cs.2611)
Supplement: Supplemental Information 1 [file peerj-cs-11-2611-s001.zip › Design of Low-Carbon-code/code/tensorflow_gnn/docs/api_docs/python/models/gcn.md]

# Module: gcn

<!-- Insert buttons and diff -->

<a target="_blank" href="https://github.com/tensorflow/gnn/tree/master/tensorflow_gnn/models/gcn/__init__.py">
<img src="https://www.tensorflow.org/images/GitHub-Mark-32px.png" /> View source
on GitHub </a>

Graph Convolutional Networks.

Users of TF-GNN can use this model by importing it next to the core library as

```python
import tensorflow_gnn as tfgnn
from tensorflow_gnn.models import gcn
```

## Classes

[`class GCNConv`](./gcn/GCNConv.md): Implements the Graph Convolutional Network
by Kipf&Welling (2016).

## Functions

[`GCNHomGraphUpdate(...)`](./gcn/GCNHomGraphUpdate.md): Returns a graph update
layer for GCN convolution.
