# Supplementary material for: Design of low-carbon planning model for vehicle path based on adaptive multi-strategy ant colony optimization algorithm
Source: PeerJ Comput Sci. 2025 Jan 29;11:e2611. doi: 10.7717/peerj-cs.2611 (PMC11888860; doi:10.7717/peerj-cs.2611)
Supplement: Supplemental Information 1 [file peerj-cs-11-2611-s001.zip › Design of Low-Carbon-code/code/tensorflow_gnn/docs/api_docs/python/models/graph_sage/all_symbols.md]

# All symbols in TensorFlow GNN Models: fGraphSAGE

<!-- Insert buttons and diff -->

## Primary symbols

*   <a href="../graph_sage.md"><code>graph_sage</code></a>
*   <a href="../graph_sage/GCNGraphSAGENodeSetUpdate.md"><code>graph_sage.GCNGraphSAGENodeSetUpdate</code></a>
*   <a href="../graph_sage/GraphSAGEAggregatorConv.md"><code>graph_sage.GraphSAGEAggregatorConv</code></a>
*   <a href="../graph_sage/GraphSAGEGraphUpdate.md"><code>graph_sage.GraphSAGEGraphUpdate</code></a>
*   <a href="../graph_sage/GraphSAGENextState.md"><code>graph_sage.GraphSAGENextState</code></a>
*   <a href="../graph_sage/GraphSAGEPoolingConv.md"><code>graph_sage.GraphSAGEPoolingConv</code></a>
