# Supplementary material for: Design of low-carbon planning model for vehicle path based on adaptive multi-strategy ant colony optimization algorithm
Source: PeerJ Comput Sci. 2025 Jan 29;11:e2611. doi: 10.7717/peerj-cs.2611 (PMC11888860; doi:10.7717/peerj-cs.2611)
Supplement: Supplemental Information 1 [file peerj-cs-11-2611-s001.zip › Design of Low-Carbon-code/code/tensorflow_gnn/docs/api_docs/python/models/graph_sage/GraphSAGEAggregatorConv.md]

# graph_sage.GraphSAGEAggregatorConv

<!-- Insert buttons and diff -->

<a target="_blank" href="https://github.com/tensorflow/gnn/tree/master/tensorflow_gnn/models/graph_sage/layers.py#L24-L126">
<img src="https://www.tensorflow.org/images/GitHub-Mark-32px.png" /> View source
on GitHub </a>

GraphSAGE: element-wise aggregation of neighbors and their linear
transformation.

<pre class="devsite-click-to-copy prettyprint lang-py tfo-signature-link">
<code>graph_sage.GraphSAGEAggregatorConv(
    *,
    receiver_tag: tfgnn.IncidentNodeTag,
    reduce_type: str = &#x27;mean&#x27;,
    sender_node_feature: Optional[tfgnn.FieldName] = tfgnn.HIDDEN_STATE,
    units: int,
    dropout_rate: float = 0.0,
    **kwargs
)
</code></pre>

<!-- Placeholder for "Used in" -->

For a complete GraphSAGE update on a node set, use this class in a NodeSetUpdate
together with the
<a href="../graph_sage/GraphSAGENextState.md"><code>graph_sage.GraphSAGENextState</code></a>
layer to handle the node state (see there for details).

GraphSAGE and the mean aggregation method are from Hamilton et al.:
["Inductive Representation Learning on Large Graphs"](https://arxiv.org/abs/1706.02216),
2017. Following the authors' implementation, dropout is applied to the inputs of
neighbor nodes (separately for each node-neighbor pair).

This class supports the element-wise aggregations with different operator types
besides "mean", see the reduce_type=... argument. For stateful transformation
with a hidden layer, see
<a href="../graph_sage/GraphSAGEPoolingConv.md"><code>graph_sage.GraphSAGEPoolingConv</code></a>.

This layer can be restored from config by `tf.keras.models.load_model()` when
saved as part of a Keras model using `save_format="tf"`.

<!-- Tabular view -->
 <table class="responsive fixed orange">
<colgroup><col width="214px"><col></colgroup>
<tr><th colspan="2"><h2 class="add-link">Args</h2></th></tr>

<tr>
<td>
<code>receiver_tag</code><a id="receiver_tag"></a>
</td>
<td>
Either one of <code>tfgnn.SOURCE</code> or <code>tfgnn.TARGET</code>. The results
of GraphSAGE convolution are aggregated for this graph piece. If set to
<code>tfgnn.SOURCE</code> or <code>tfgnn.TARGET</code>, the layer will be called for an edge
set and will aggregate results at the specified endpoint of the edges.
</td>
</tr><tr>
<td>
<code>reduce_type</code><a id="reduce_type"></a>
</td>
<td>
An aggregation operation name. Supported list of aggregation
operators can be found at
<code>tfgnn.get_registered_reduce_operation_names()</code>.
</td>
</tr><tr>
<td>
<code>sender_node_feature</code><a id="sender_node_feature"></a>
</td>
<td>
Can be set to specify the feature name for use as the
input feature from sender nodes to GraphSAGE aggregation, defaults to
<code>tfgnn.HIDDEN_STATE</code>.
</td>
</tr><tr>
<td>
<code>units</code><a id="units"></a>
</td>
<td>
Number of output units for the linear transformation applied to
sender node features.
</td>
</tr><tr>
<td>
<code>dropout_rate</code><a id="dropout_rate"></a>
</td>
<td>
Can be set to a dropout rate that will be applied to sender
node features (independently on each edge).
</td>
</tr><tr>
<td>
<code>**kwargs</code><a id="**kwargs"></a>
</td>
<td>
Additional arguments for the Layer.
</td>
</tr>
</table>

<!-- Tabular view -->
 <table class="responsive fixed orange">
<colgroup><col width="214px"><col></colgroup>
<tr><th colspan="2"><h2 class="add-link">Attributes</h2></th></tr>

<tr>
<td>
<code>takes_receiver_input</code><a id="takes_receiver_input"></a>
</td>
<td>
If <code>False</code>, all calls to convolve() will get <code>receiver_input=None</code>.
</td>
</tr><tr>
<td>
<code>takes_sender_edge_input</code><a id="takes_sender_edge_input"></a>
</td>
<td>
If <code>False</code>, all calls to convolve() will get <code>sender_edge_input=None</code>.
</td>
</tr><tr>
<td>
<code>takes_sender_node_input</code><a id="takes_sender_node_input"></a>
</td>
<td>
If <code>False</code>, all calls to convolve() will get <code>sender_node_input=None</code>.
</td>
</tr>
</table>

## Methods

<h3 id="convolve"><code>convolve</code></h3>

<a target="_blank" class="external" href="https://github.com/tensorflow/gnn/tree/master/tensorflow_gnn/models/graph_sage/layers.py#L111-L126">View
source</a>

<pre class="devsite-click-to-copy prettyprint lang-py tfo-signature-link">
<code>convolve(
    *,
    sender_node_input: Optional[tf.Tensor],
    sender_edge_input: Optional[tf.Tensor],
    receiver_input: Optional[tf.Tensor],
    broadcast_from_sender_node: Callable[[tf.Tensor], tf.Tensor],
    broadcast_from_receiver: Callable[[tf.Tensor], tf.Tensor],
    pool_to_receiver: Callable[..., tf.Tensor],
    extra_receiver_ops: Any = None,
    training: bool
) -> tf.Tensor
</code></pre>

Overridden internal method of the base class.
