# Supplementary material for: Design of low-carbon planning model for vehicle path based on adaptive multi-strategy ant colony optimization algorithm
Source: PeerJ Comput Sci. 2025 Jan 29;11:e2611. doi: 10.7717/peerj-cs.2611 (PMC11888860; doi:10.7717/peerj-cs.2611)
Supplement: Supplemental Information 1 [file peerj-cs-11-2611-s001.zip › Design of Low-Carbon-code/code/tensorflow_gnn/docs/api_docs/python/models/multi_head_attention/all_symbols.md]

# All symbols in TensorFlow GNN Models: fMultiHeadAttention

<!-- Insert buttons and diff -->

## Primary symbols

*   <a href="../multi_head_attention.md"><code>multi_head_attention</code></a>
*   <a href="../multi_head_attention/MultiHeadAttentionConv.md"><code>multi_head_attention.MultiHeadAttentionConv</code></a>
*   <a href="../multi_head_attention/MultiHeadAttentionEdgePool.md"><code>multi_head_attention.MultiHeadAttentionEdgePool</code></a>
*   <a href="../multi_head_attention/MultiHeadAttentionHomGraphUpdate.md"><code>multi_head_attention.MultiHeadAttentionHomGraphUpdate</code></a>
*   <a href="../multi_head_attention/MultiHeadAttentionMPNNGraphUpdate.md"><code>multi_head_attention.MultiHeadAttentionMPNNGraphUpdate</code></a>
*   <a href="../multi_head_attention/graph_update_from_config_dict.md"><code>multi_head_attention.graph_update_from_config_dict</code></a>
*   <a href="../multi_head_attention/graph_update_get_config_dict.md"><code>multi_head_attention.graph_update_get_config_dict</code></a>
