# Supplementary material for: Design of low-carbon planning model for vehicle path based on adaptive multi-strategy ant colony optimization algorithm
Source: PeerJ Comput Sci. 2025 Jan 29;11:e2611. doi: 10.7717/peerj-cs.2611 (PMC11888860; doi:10.7717/peerj-cs.2611)
Supplement: Supplemental Information 1 [file peerj-cs-11-2611-s001.zip › Design of Low-Carbon-code/code/tensorflow_gnn/docs/api_docs/python/models/multi_head_attention/MultiHeadAttentionMPNNGraphUpdate.md]

# multi_head_attention.MultiHeadAttentionMPNNGraphUpdate

<!-- Insert buttons and diff -->

<a target="_blank" href="https://github.com/tensorflow/gnn/tree/master/tensorflow_gnn/models/multi_head_attention/layers.py#L698-L799">
<img src="https://www.tensorflow.org/images/GitHub-Mark-32px.png" /> View source
on GitHub </a>

Returns a GraphUpdate layer for message passing with MultiHeadAttention pooling.

<pre class="devsite-click-to-copy prettyprint lang-py tfo-signature-link">
<code>multi_head_attention.MultiHeadAttentionMPNNGraphUpdate(
    *,
    units: int,
    message_dim: int,
    num_heads: int,
    receiver_tag: tfgnn.IncidentNodeTag,
    node_set_names: Optional[Collection[tfgnn.NodeSetName]] = None,
    edge_feature: Optional[tfgnn.FieldName] = None,
    l2_regularization: float = 0.0,
    edge_dropout_rate: float = 0.0,
    state_dropout_rate: float = 0.0,
    attention_activation: Optional[Union[str, Callable[..., Any]]] = None,
    conv_activation: Union[str, Callable[..., Any]] = &#x27;relu&#x27;,
    activation: Union[str, Callable[..., Any]] = &#x27;relu&#x27;,
    kernel_initializer: Any = &#x27;glorot_uniform&#x27;
) -> tf.keras.layers.Layer
</code></pre>

<!-- Placeholder for "Used in" -->

The returned layer performs one round of message passing between the nodes of a
heterogeneous GraphTensor, using
<a href="../multi_head_attention/MultiHeadAttentionConv.md"><code>multi_head_attention.MultiHeadAttentionConv</code></a>
to compute the messages and their pooling with attention, followed by a dense
layer to compute the new node states from a concatenation of the old node state
and all pooled messages, analogous to TF-GNN's
`vanilla_mpnn.VanillaMPNNGraphUpdate` and `gat_v2.GATv2MPNNGraphUpdate`.

The layer returned by this function can be restored from config by
`tf.keras.models.load_model()` when saved as part of a Keras model using
`save_format="tf"`.

<!-- Tabular view -->
 <table class="responsive fixed orange">
<colgroup><col width="214px"><col></colgroup>
<tr><th colspan="2"><h2 class="add-link">Args</h2></th></tr>

<tr>
<td>
<code>units</code><a id="units"></a>
</td>
<td>
The dimension of output hidden states for each node.
</td>
</tr><tr>
<td>
<code>message_dim</code><a id="message_dim"></a>
</td>
<td>
The dimension of messages (attention values) computed on each
edge.  Must be divisible by <code>num_heads</code>.
</td>
</tr><tr>
<td>
<code>num_heads</code><a id="num_heads"></a>
</td>
<td>
The number of attention heads used by MultiHeadAttention.
<code>message_dim</code> must be divisible by this number.
</td>
</tr><tr>
<td>
<code>receiver_tag</code><a id="receiver_tag"></a>
</td>
<td>
one of <code>tfgnn.TARGET</code> or <code>tfgnn.SOURCE</code>, to select the
incident node of each edge that receives the message.
</td>
</tr><tr>
<td>
<code>node_set_names</code><a id="node_set_names"></a>
</td>
<td>
The names of node sets to update. If unset, updates all that
are on the receiving end of any edge set.
</td>
</tr><tr>
<td>
<code>edge_feature</code><a id="edge_feature"></a>
</td>
<td>
Can be set to a feature name of the edge set to select it as
an input feature. By default, this set to <code>None</code>, which disables this
input.
</td>
</tr><tr>
<td>
<code>l2_regularization</code><a id="l2_regularization"></a>
</td>
<td>
The coefficient of L2 regularization for weights and
biases.
</td>
</tr><tr>
<td>
<code>edge_dropout_rate</code><a id="edge_dropout_rate"></a>
</td>
<td>
The edge dropout rate applied during attention pooling of
edges.
</td>
</tr><tr>
<td>
<code>state_dropout_rate</code><a id="state_dropout_rate"></a>
</td>
<td>
The dropout rate applied to the resulting node states.
</td>
</tr><tr>
<td>
<code>attention_activation</code><a id="attention_activation"></a>
</td>
<td>
The nonlinearity used on the transformed inputs before
multiplying with the trained weights of the attention layer. This can be
specified as a Keras layer, a tf.keras.activations.* function, or a string
understood by <code>tf.keras.layers.Activation</code>. Defaults to None.
</td>
</tr><tr>
<td>
<code>conv_activation</code><a id="conv_activation"></a>
</td>
<td>
The nonlinearity applied to the result of attention on one
edge set, specified in the same ways as attention_activation.
</td>
</tr><tr>
<td>
<code>activation</code><a id="activation"></a>
</td>
<td>
The nonlinearity applied to the new node states computed by this
graph update.
</td>
</tr><tr>
<td>
<code>kernel_initializer</code><a id="kernel_initializer"></a>
</td>
<td>
Can be set to a <code>kernel_initializer</code> as understood
by <code>tf.keras.layers.Dense</code> etc.
An <code>Initializer</code> object gets cloned before use to ensure a fresh seed,
if not set explicitly. For more, see <code>tfgnn.keras.clone_initializer()</code>.
</td>
</tr>
</table>

<!-- Tabular view -->

 <table class="responsive fixed orange">
<colgroup><col width="214px"><col></colgroup>
<tr><th colspan="2"><h2 class="add-link">Returns</h2></th></tr>
<tr class="alt">
<td colspan="2">
A GraphUpdate layer for use on a scalar GraphTensor with
<code>tfgnn.HIDDEN_STATE</code> features on the node sets.
</td>
</tr>

</table>
