# Supplementary material for: Design of low-carbon planning model for vehicle path based on adaptive multi-strategy ant colony optimization algorithm
Source: PeerJ Comput Sci. 2025 Jan 29;11:e2611. doi: 10.7717/peerj-cs.2611 (PMC11888860; doi:10.7717/peerj-cs.2611)
Supplement: Supplemental Information 1 [file peerj-cs-11-2611-s001.zip › Design of Low-Carbon-code/code/tensorflow_gnn/docs/api_docs/python/models/vanilla_mpnn.md]

# Module: vanilla_mpnn

<!-- Insert buttons and diff -->

<a target="_blank" href="https://github.com/tensorflow/gnn/tree/master/tensorflow_gnn/models/vanilla_mpnn/__init__.py">
<img src="https://www.tensorflow.org/images/GitHub-Mark-32px.png" /> View source
on GitHub </a>

TF-GNN's "Vanilla MPNN" model.

Users of TF-GNN can use this model by importing it next to the core library as

```python
import tensorflow_gnn as tfgnn
from tensorflow_gnn.models import vanilla_gnn
```

This model ties together some simple convolutions from the TF-GNN core library,
so it does not define any Conv class by itself.

## Functions

[`VanillaMPNNGraphUpdate(...)`](./vanilla_mpnn/VanillaMPNNGraphUpdate.md):
Returns a GraphUpdate layer for a Vanilla MPNN.

[`graph_update_from_config_dict(...)`](./vanilla_mpnn/graph_update_from_config_dict.md):
Returns a VanillaMPNNGraphUpdate initialized from `cfg`.

[`graph_update_get_config_dict(...)`](./vanilla_mpnn/graph_update_get_config_dict.md):
Returns ConfigDict for graph_update_from_config_dict() with defaults.
