# Supplementary material for: Design of low-carbon planning model for vehicle path based on adaptive multi-strategy ant colony optimization algorithm
Source: PeerJ Comput Sci. 2025 Jan 29;11:e2611. doi: 10.7717/peerj-cs.2611 (PMC11888860; doi:10.7717/peerj-cs.2611)
Supplement: Supplemental Information 1 [file peerj-cs-11-2611-s001.zip › Design of Low-Carbon-code/code/tensorflow_gnn/docs/api_docs/python/runner/all_symbols.md]

# All symbols in TensorFlow GNN Runner

<!-- Insert buttons and diff -->

## Primary symbols

*   <a href="../runner.md"><code>runner</code></a>
*   <a href="../runner/ContextLabelFn.md"><code>runner.ContextLabelFn</code></a>
*   <a href="../runner/DatasetProvider.md"><code>runner.DatasetProvider</code></a>
*   <a href="../runner/DotProductLinkPrediction.md"><code>runner.DotProductLinkPrediction</code></a>
*   <a href="../runner/FitOrSkipPadding.md"><code>runner.FitOrSkipPadding</code></a>
*   <a href="../runner/GraphBinaryClassification.md"><code>runner.GraphBinaryClassification</code></a>
*   <a href="../runner/GraphMeanAbsoluteError.md"><code>runner.GraphMeanAbsoluteError</code></a>
*   <a href="../runner/GraphMeanAbsolutePercentageError.md"><code>runner.GraphMeanAbsolutePercentageError</code></a>
*   <a href="../runner/GraphMeanSquaredError.md"><code>runner.GraphMeanSquaredError</code></a>
*   <a href="../runner/GraphMeanSquaredLogScaledError.md"><code>runner.GraphMeanSquaredLogScaledError</code></a>
*   <a href="../runner/GraphMeanSquaredLogarithmicError.md"><code>runner.GraphMeanSquaredLogarithmicError</code></a>
*   <a href="../runner/GraphMulticlassClassification.md"><code>runner.GraphMulticlassClassification</code></a>
*   <a href="../runner/GraphTensorPadding.md"><code>runner.GraphTensorPadding</code></a>
*   <a href="../runner/GraphTensorProcessorFn.md"><code>runner.GraphTensorProcessorFn</code></a>
*   <a href="../runner/HadamardProductLinkPrediction.md"><code>runner.HadamardProductLinkPrediction</code></a>
*   <a href="../runner/IntegratedGradientsExporter.md"><code>runner.IntegratedGradientsExporter</code></a>
*   <a href="../runner/KerasModelExporter.md"><code>runner.KerasModelExporter</code></a>
*   <a href="../runner/KerasTrainer.md"><code>runner.KerasTrainer</code></a>
*   <a href="../runner/KerasTrainerCheckpointOptions.md"><code>runner.KerasTrainerCheckpointOptions</code></a>
*   <a href="../runner/KerasTrainerOptions.md"><code>runner.KerasTrainerOptions</code></a>
*   <a href="../runner/Loss.md"><code>runner.Loss</code></a>
*   <a href="../runner/Losses.md"><code>runner.Losses</code></a>
*   <a href="../runner/Loss.md"><code>runner.Metric</code></a>
*   <a href="../runner/Metrics.md"><code>runner.Metrics</code></a>
*   <a href="../runner/ModelExporter.md"><code>runner.ModelExporter</code></a>
*   <a href="../runner/NodeBinaryClassification.md"><code>runner.NodeBinaryClassification</code></a>
*   <a href="../runner/NodeMeanAbsoluteError.md"><code>runner.NodeMeanAbsoluteError</code></a>
*   <a href="../runner/NodeMeanAbsolutePercentageError.md"><code>runner.NodeMeanAbsolutePercentageError</code></a>
*   <a href="../runner/NodeMeanSquaredError.md"><code>runner.NodeMeanSquaredError</code></a>
*   <a href="../runner/NodeMeanSquaredLogScaledError.md"><code>runner.NodeMeanSquaredLogScaledError</code></a>
*   <a href="../runner/NodeMeanSquaredLogarithmicError.md"><code>runner.NodeMeanSquaredLogarithmicError</code></a>
*   <a href="../runner/NodeMulticlassClassification.md"><code>runner.NodeMulticlassClassification</code></a>
*   <a href="../runner/ParameterServerStrategy.md"><code>runner.ParameterServerStrategy</code></a>
*   <a href="../runner/PassthruDatasetProvider.md"><code>runner.PassthruDatasetProvider</code></a>
*   <a href="../runner/PassthruSampleDatasetsProvider.md"><code>runner.PassthruSampleDatasetsProvider</code></a>
*   <a href="../runner/Predictions.md"><code>runner.Predictions</code></a>
*   <a href="../runner/RootNodeBinaryClassification.md"><code>runner.RootNodeBinaryClassification</code></a>
*   <a href="../runner/RootNodeLabelFn.md"><code>runner.RootNodeLabelFn</code></a>
*   <a href="../runner/RootNodeMeanAbsoluteError.md"><code>runner.RootNodeMeanAbsoluteError</code></a>
*   <a href="../runner/RootNodeMeanAbsolutePercentageError.md"><code>runner.RootNodeMeanAbsolutePercentageError</code></a>
*   <a href="../runner/RootNodeMeanSquaredError.md"><code>runner.RootNodeMeanSquaredError</code></a>
*   <a href="../runner/RootNodeMeanSquaredLogScaledError.md"><code>runner.RootNodeMeanSquaredLogScaledError</code></a>
*   <a href="../runner/RootNodeMeanSquaredLogarithmicError.md"><code>runner.RootNodeMeanSquaredLogarithmicError</code></a>
*   <a href="../runner/RootNodeMulticlassClassification.md"><code>runner.RootNodeMulticlassClassification</code></a>
*   <a href="../runner/RunResult.md"><code>runner.RunResult</code></a>
*   <a href="../runner/SampleTFRecordDatasetsProvider.md"><code>runner.SampleTFRecordDatasetsProvider</code></a>
*   <a href="../runner/SimpleDatasetProvider.md"><code>runner.SimpleDatasetProvider</code></a>
*   <a href="../runner/SimpleSampleDatasetsProvider.md"><code>runner.SimpleSampleDatasetsProvider</code></a>
*   <a href="../runner/SubmoduleExporter.md"><code>runner.SubmoduleExporter</code></a>
*   <a href="../runner/TFDataServiceConfig.md"><code>runner.TFDataServiceConfig</code></a>
*   <a href="../runner/TFRecordDatasetProvider.md"><code>runner.TFRecordDatasetProvider</code></a>
*   <a href="../runner/TPUStrategy.md"><code>runner.TPUStrategy</code></a>
*   <a href="../runner/Task.md"><code>runner.Task</code></a>
*   <a href="../runner/TightPadding.md"><code>runner.TightPadding</code></a>
*   <a href="../runner/Trainer.md"><code>runner.Trainer</code></a>
*   <a href="../runner/export_model.md"><code>runner.export_model</code></a>
*   <a href="../runner/incrementing_model_dir.md"><code>runner.incrementing_model_dir</code></a>
*   <a href="../runner/integrated_gradients.md"><code>runner.integrated_gradients</code></a>
*   <a href="../runner/one_node_per_component.md"><code>runner.one_node_per_component</code></a>
*   <a href="../runner/run.md"><code>runner.run</code></a>
