# Supplementary material for: Design of low-carbon planning model for vehicle path based on adaptive multi-strategy ant colony optimization algorithm
Source: PeerJ Comput Sci. 2025 Jan 29;11:e2611. doi: 10.7717/peerj-cs.2611 (PMC11888860; doi:10.7717/peerj-cs.2611)
Supplement: Supplemental Information 1 [file peerj-cs-11-2611-s001.zip › Design of Low-Carbon-code/code/tensorflow_gnn/docs/api_docs/python/runner/GraphMeanAbsolutePercentageError.md]

# runner.GraphMeanAbsolutePercentageError

<!-- Insert buttons and diff -->

<a target="_blank" href="https://github.com/tensorflow/gnn/tree/master/tensorflow_gnn/runner/tasks/regression.py#L339-L374">
<img src="https://www.tensorflow.org/images/GitHub-Mark-32px.png" /> View source
on GitHub </a>

Regression from pooled node states with mean absolute percentage error.

Inherits From: [`Task`](../runner/Task.md)

<pre class="devsite-click-to-copy prettyprint lang-py tfo-signature-link">
<code>runner.GraphMeanAbsolutePercentageError(
    node_set_name: str,
    *,
    units: int = 1,
    state_name: str = tfgnn.HIDDEN_STATE,
    reduce_type: str = &#x27;mean&#x27;,
    name: str = &#x27;regression_logits&#x27;,
    label_fn: Optional[LabelFn] = None,
    label_feature_name: Optional[str] = None
)
</code></pre>

<!-- Placeholder for "Used in" -->
<!-- Tabular view -->

 <table class="responsive fixed orange">
<colgroup><col width="214px"><col></colgroup>
<tr><th colspan="2"><h2 class="add-link">Args</h2></th></tr>

<tr>
<td>
<code>node_set_name</code><a id="node_set_name"></a>
</td>
<td>
The node set to pool.
</td>
</tr><tr>
<td>
<code>units</code><a id="units"></a>
</td>
<td>
The units for the regression head.
</td>
</tr><tr>
<td>
<code>state_name</code><a id="state_name"></a>
</td>
<td>
The feature name for activations (e.g.: tfgnn.HIDDEN_STATE).
</td>
</tr><tr>
<td>
<code>reduce_type</code><a id="reduce_type"></a>
</td>
<td>
The context pooling reduction type.
</td>
</tr><tr>
<td>
<code>name</code><a id="name"></a>
</td>
<td>
The regression head's layer name. To control the naming of saved
model outputs see the runner model exporters (e.g.,
<code>KerasModelExporter</code>).
</td>
</tr><tr>
<td>
<code>label_fn</code><a id="label_fn"></a>
</td>
<td>
A label extraction function. This function mutates the input
<code>GraphTensor</code>. Mutually exclusive with <code>label_feature_name</code>.
</td>
</tr><tr>
<td>
<code>label_feature_name</code><a id="label_feature_name"></a>
</td>
<td>
A label feature name for readout from the auxiliary
'_readout' node set. Readout does not mutate the input <code>GraphTensor</code>.
Mutually exclusive with <code>label_fn</code>.
</td>
</tr>
</table>

## Methods

<h3 id="gather_activations"><code>gather_activations</code></h3>

<a target="_blank" class="external" href="https://github.com/tensorflow/gnn/tree/master/tensorflow_gnn/runner/tasks/regression.py#L127-L132">View
source</a>

<pre class="devsite-click-to-copy prettyprint lang-py tfo-signature-link">
<code>gather_activations(
    inputs: GraphTensor
) -> tf.Tensor
</code></pre>

<h3 id="losses"><code>losses</code></h3>

<a target="_blank" class="external" href="https://github.com/tensorflow/gnn/tree/master/tensorflow_gnn/runner/tasks/regression.py#L221-L222">View
source</a>

<pre class="devsite-click-to-copy prettyprint lang-py tfo-signature-link">
<code>losses() -> interfaces.Losses
</code></pre>

<h3 id="metrics"><code>metrics</code></h3>

<a target="_blank" class="external" href="https://github.com/tensorflow/gnn/tree/master/tensorflow_gnn/runner/tasks/regression.py#L104-L109">View
source</a>

<pre class="devsite-click-to-copy prettyprint lang-py tfo-signature-link">
<code>metrics() -> interfaces.Metrics
</code></pre>

Regression metrics.

<h3 id="predict"><code>predict</code></h3>

<a target="_blank" class="external" href="https://github.com/tensorflow/gnn/tree/master/tensorflow_gnn/runner/tasks/regression.py#L75-L89">View
source</a>

<pre class="devsite-click-to-copy prettyprint lang-py tfo-signature-link">
<code>predict(
    inputs: tfgnn.GraphTensor
) -> interfaces.Predictions
</code></pre>

Apply a linear head for regression.

<!-- Tabular view -->

 <table class="responsive fixed orange">
<colgroup><col width="214px"><col></colgroup>
<tr><th colspan="2">Args</th></tr>

<tr>
<td>
<code>inputs</code>
</td>
<td>
A <code>tfgnn.GraphTensor</code> for regression.
</td>
</tr>
</table>

<!-- Tabular view -->

 <table class="responsive fixed orange">
<colgroup><col width="214px"><col></colgroup>
<tr><th colspan="2">Returns</th></tr>
<tr class="alt">
<td colspan="2">
The regression logits.
</td>
</tr>

</table>

<h3 id="preprocess"><code>preprocess</code></h3>

<a target="_blank" class="external" href="https://github.com/tensorflow/gnn/tree/master/tensorflow_gnn/runner/tasks/regression.py#L91-L98">View
source</a>

<pre class="devsite-click-to-copy prettyprint lang-py tfo-signature-link">
<code>preprocess(
    inputs: GraphTensor
) -> tuple[GraphTensor, Field]
</code></pre>

Preprocesses a scalar (after `merge_batch_to_components`) `GraphTensor`.

This function uses the Keras functional API to define non-trainable
transformations of the symbolic input `GraphTensor`, which get executed during
dataset preprocessing in a `tf.data.Dataset.map(...)` operation. It has two
responsibilities:

1.  Splitting the training label out of the input for training. It must be
    returned as a separate tensor or mapping of tensors.
2.  Optionally, transforming input features. Some advanced modeling techniques
    require running the same base GNN on multiple different transformations, so
    this function may return a single `GraphTensor` or a non-empty sequence of
    `GraphTensors`. The corresponding base GNN output for each `GraphTensor` is
    provided to the `predict(...)` method.

<!-- Tabular view -->

 <table class="responsive fixed orange">
<colgroup><col width="214px"><col></colgroup>
<tr><th colspan="2">Args</th></tr>

<tr>
<td>
<code>inputs</code>
</td>
<td>
A symbolic Keras <code>GraphTensor</code> for processing.
</td>
</tr>
</table>

<!-- Tabular view -->

 <table class="responsive fixed orange">
<colgroup><col width="214px"><col></colgroup>
<tr><th colspan="2">Returns</th></tr>
<tr class="alt">
<td colspan="2">
A tuple of processed <code>GraphTensor</code>(s) and a (one or mapping of) <code>Field</code> to
be used as labels.
</td>
</tr>

</table>
