# Supplementary material for: Design of low-carbon planning model for vehicle path based on adaptive multi-strategy ant colony optimization algorithm
Source: PeerJ Comput Sci. 2025 Jan 29;11:e2611. doi: 10.7717/peerj-cs.2611 (PMC11888860; doi:10.7717/peerj-cs.2611)
Supplement: Supplemental Information 1 [file peerj-cs-11-2611-s001.zip › Design of Low-Carbon-code/code/tensorflow_gnn/docs/api_docs/python/runner/KerasTrainerOptions.md]

# runner.KerasTrainerOptions

<!-- Insert buttons and diff -->

<a target="_blank" href="https://github.com/tensorflow/gnn/tree/master/tensorflow_gnn/runner/trainers/keras_fit.py#L28-L34">
<img src="https://www.tensorflow.org/images/GitHub-Mark-32px.png" /> View source
on GitHub </a>

Provides Keras training related options.

<pre class="devsite-click-to-copy prettyprint lang-py tfo-signature-link">
<code>runner.KerasTrainerOptions(
    policy: Optional[Union[str, tf.keras.mixed_precision.Policy]] = None,
    soft_device_placement: bool = False,
    enable_check_numerics: bool = False
)
</code></pre>

<!-- Placeholder for "Used in" -->
<!-- Tabular view -->

 <table class="responsive fixed orange">
<colgroup><col width="214px"><col></colgroup>
<tr><th colspan="2"><h2 class="add-link">Attributes</h2></th></tr>

<tr>
<td>
<code>policy</code><a id="policy"></a>
</td>
<td>
Dataclass field
</td>
</tr><tr>
<td>
<code>soft_device_placement</code><a id="soft_device_placement"></a>
</td>
<td>
Dataclass field
</td>
</tr><tr>
<td>
<code>enable_check_numerics</code><a id="enable_check_numerics"></a>
</td>
<td>
Dataclass field
</td>
</tr>
</table>

## Methods

<h3 id="__eq__"><code>__eq__</code></h3>

<pre class="devsite-click-to-copy prettyprint lang-py tfo-signature-link">
<code>__eq__(
    other
)
</code></pre>

Return self==value.

<!-- Tabular view -->

 <table class="responsive fixed orange">
<colgroup><col width="214px"><col></colgroup>
<tr><th colspan="2"><h2 class="add-link">Class Variables</h2></th></tr>

<tr>
<td>
enable_check_numerics<a id="enable_check_numerics"></a>
</td>
<td>
<code>False</code>
</td>
</tr><tr>
<td>
policy<a id="policy"></a>
</td>
<td>
<code>None</code>
</td>
</tr><tr>
<td>
soft_device_placement<a id="soft_device_placement"></a>
</td>
<td>
<code>False</code>
</td>
</tr>
</table>
