# Supplementary material for: Design of low-carbon planning model for vehicle path based on adaptive multi-strategy ant colony optimization algorithm
Source: PeerJ Comput Sci. 2025 Jan 29;11:e2611. doi: 10.7717/peerj-cs.2611 (PMC11888860; doi:10.7717/peerj-cs.2611)
Supplement: Supplemental Information 1 [file peerj-cs-11-2611-s001.zip › Design of Low-Carbon-code/code/tensorflow_gnn/docs/api_docs/python/runner/Metrics.md]

# runner.Metrics

<!-- Insert buttons and diff -->

This symbol is a **type alias**.

#### Source:

<pre class="devsite-click-to-copy prettyprint lang-py tfo-signature-link">
<code>Metrics = Union[
    <a href="../runner/Loss.md"><code>runner.Loss</code></a>,
    Sequence[<a href="../runner/Loss.md"><code>runner.Loss</code></a>],
    Mapping[str, Union[<a href="../runner/Loss.md"><code>runner.Loss</code></a>, Sequence[<a href="../runner/Loss.md"><code>runner.Loss</code></a>]]]
]
</code></pre>

<!-- Placeholder for "Used in" -->
