# Supplementary material for: Design of low-carbon planning model for vehicle path based on adaptive multi-strategy ant colony optimization algorithm
Source: PeerJ Comput Sci. 2025 Jan 29;11:e2611. doi: 10.7717/peerj-cs.2611 (PMC11888860; doi:10.7717/peerj-cs.2611)
Supplement: Supplemental Information 1 [file peerj-cs-11-2611-s001.zip › Design of Low-Carbon-code/code/tensorflow_gnn/docs/api_docs/python/runner/one_node_per_component.md]

# runner.one_node_per_component

<!-- Insert buttons and diff -->

<a target="_blank" href="https://github.com/tensorflow/gnn/tree/master/tensorflow_gnn/runner/utils/padding.py#L28-L30">
<img src="https://www.tensorflow.org/images/GitHub-Mark-32px.png" /> View source
on GitHub </a>

Returns a `Mapping` `node_set_name: 1` for every node set in `gtspec`.

<pre class="devsite-click-to-copy prettyprint lang-py tfo-signature-link">
<code>runner.one_node_per_component(
    gtspec: tfgnn.GraphTensorSpec
) -> Mapping[str, int]
</code></pre>

<!-- Placeholder for "Used in" -->
