# Supplementary material for: Design of low-carbon planning model for vehicle path based on adaptive multi-strategy ant colony optimization algorithm
Source: PeerJ Comput Sci. 2025 Jan 29;11:e2611. doi: 10.7717/peerj-cs.2611 (PMC11888860; doi:10.7717/peerj-cs.2611)
Supplement: Supplemental Information 1 [file peerj-cs-11-2611-s001.zip › Design of Low-Carbon-code/code/tensorflow_gnn/docs/api_docs/python/runner/RootNodeLabelFn.md]

# runner.RootNodeLabelFn

<!-- Insert buttons and diff -->

<a target="_blank" href="https://github.com/tensorflow/gnn/tree/master/tensorflow_gnn/runner/utils/label_fns.py#L43-L72">
<img src="https://www.tensorflow.org/images/GitHub-Mark-32px.png" /> View source
on GitHub </a>

Reads out a `tfgnn.Field` from the `GraphTensor` root (i.e. first) node.

<pre class="devsite-click-to-copy prettyprint lang-py tfo-signature-link">
<code>runner.RootNodeLabelFn(
    node_set_name: tfgnn.NodeSetName,
    *,
    feature_name: tfgnn.FieldName = tfgnn.HIDDEN_STATE,
    **kwargs
)
</code></pre>

<!-- Placeholder for "Used in" -->
