# Supplementary material for: Design of low-carbon planning model for vehicle path based on adaptive multi-strategy ant colony optimization algorithm
Source: PeerJ Comput Sci. 2025 Jan 29;11:e2611. doi: 10.7717/peerj-cs.2611 (PMC11888860; doi:10.7717/peerj-cs.2611)
Supplement: Supplemental Information 1 [file peerj-cs-11-2611-s001.zip › Design of Low-Carbon-code/code/tensorflow_gnn/docs/api_docs/python/runner/SimpleDatasetProvider.md]

# runner.SimpleDatasetProvider

<!-- Insert buttons and diff -->

<a target="_blank" href="https://github.com/tensorflow/gnn/tree/master/tensorflow_gnn/runner/input/datasets.py#L86-L146">
<img src="https://www.tensorflow.org/images/GitHub-Mark-32px.png" /> View source
on GitHub </a>

Builds a `tf.data.Dataset` from a list of files.

Inherits From: [`DatasetProvider`](../runner/DatasetProvider.md)

<pre class="devsite-click-to-copy prettyprint lang-py tfo-signature-link">
<code>runner.SimpleDatasetProvider(
    file_pattern: Optional[str] = None,
    *,
    filenames: Optional[Sequence[str]] = None,
    shuffle_filenames: bool = False,
    interleave_fn: Callable[..., tf.data.Dataset],
    examples_shuffle_size: Optional[int] = None
)
</code></pre>

<!-- Placeholder for "Used in" -->

This `SimpleDatasetProvider` builds a `tf.data.Dataset` as follows: - The object
is initialized with a list of filenames. For convenience, a file pattern can be
specified instead, which will be expanded to a sorted list. - The filenames are
sharded between replicas according to the `InputContext` (order matters). -
Filenames are shuffled per replica (if requested). - The files in each shard are
interleaved after being read by the `interleave_fn`. - Examples are shuffled (if
requested), auto-prefetched, and returned for use in one replica of the trainer.

<!-- Tabular view -->

 <table class="responsive fixed orange">
<colgroup><col width="214px"><col></colgroup>
<tr><th colspan="2"><h2 class="add-link">Args</h2></th></tr>

<tr>
<td>
<code>file_pattern</code><a id="file_pattern"></a>
</td>
<td>
A file pattern, to be expanded by <code>tf.io.gfile.glob</code>
and sorted into the list of all <code>filenames</code>.
</td>
</tr><tr>
<td>
<code>filenames</code><a id="filenames"></a>
</td>
<td>
A list of all filenames, specified explicitly.
This argument is mutually exclusive with <code>file_pattern</code>.
</td>
</tr><tr>
<td>
<code>shuffle_filenames</code><a id="shuffle_filenames"></a>
</td>
<td>
If enabled, filenames will be shuffled after sharding
between replicas, before any file reads. Through interleaving, some
files may be read in parallel: the details are auto-tuned for
throughput.
</td>
</tr><tr>
<td>
<code>interleave_fn</code><a id="interleave_fn"></a>
</td>
<td>
A callback that receives a single filename and returns
a <code>tf.data.Dataset</code> with the <code>tf.Example</code> values from that file.
</td>
</tr><tr>
<td>
<code>examples_shuffle_size</code><a id="examples_shuffle_size"></a>
</td>
<td>
An optional buffer size for example shuffling.
</td>
</tr>
</table>

## Methods

<h3 id="get_dataset"><code>get_dataset</code></h3>

<a target="_blank" class="external" href="https://github.com/tensorflow/gnn/tree/master/tensorflow_gnn/runner/input/datasets.py#L134-L146">View
source</a>

<pre class="devsite-click-to-copy prettyprint lang-py tfo-signature-link">
<code>get_dataset(
    context: tf.distribute.InputContext
) -> tf.data.Dataset
</code></pre>

Gets a `tf.data.Dataset` by `context` per replica.
