# Supplementary material for: Design of low-carbon planning model for vehicle path based on adaptive multi-strategy ant colony optimization algorithm
Source: PeerJ Comput Sci. 2025 Jan 29;11:e2611. doi: 10.7717/peerj-cs.2611 (PMC11888860; doi:10.7717/peerj-cs.2611)
Supplement: Supplemental Information 1 [file peerj-cs-11-2611-s001.zip › Design of Low-Carbon-code/code/tensorflow_gnn/docs/api_docs/python/tfgnn/Adjacency.md]

# tfgnn.Adjacency

<!-- Insert buttons and diff -->

<a target="_blank" href="https://github.com/tensorflow/gnn/tree/master/tensorflow_gnn/graph/adjacency.py#L378-L472">
<img src="https://www.tensorflow.org/images/GitHub-Mark-32px.png" /> View source
on GitHub </a>

Stores how edges connect pairs of nodes from source and target node sets.

Inherits From: [`HyperAdjacency`](../tfgnn/HyperAdjacency.md)

<pre class="devsite-click-to-copy prettyprint lang-py tfo-signature-link">
<code>tfgnn.Adjacency(
    data: Data, spec: 'GraphPieceSpecBase'
)
</code></pre>

<!-- Placeholder for "Used in" -->

Each hyper-edge connect one node from the source node set with one node from
the target node sets. The source and target node sets could be the same.
The adjacency information is a pair of integer tensors containing indices of
nodes in source and target node sets. Those tensors are indexed by
edges, have the same type spec and shape of `[*graph_shape, num_edges]`,
where `num_edges` is the number of edges in the edge set (could be potentially
ragged). The index tensors are of `tf.Tensor` type if `num_edges` is not
`None` or `graph_shape.rank = 0` and of`tf.RaggedTensor` type otherwise.

The Adjacency is a composite tensor and a special case of tfgnn.HyperAdjacency
class with <a href="../tfgnn.md#SOURCE"><code>tfgnn.SOURCE</code></a> and <a href="../tfgnn.md#TARGET"><code>tfgnn.TARGET</code></a> node tags used for the source and
target nodes correspondingly.

<!-- Tabular view -->
 <table class="responsive fixed orange">
<colgroup><col width="214px"><col></colgroup>
<tr><th colspan="2"><h2 class="add-link">Args</h2></th></tr>

<tr>
<td>
<code>data</code><a id="data"></a>
</td>
<td>
Nest of Field or subclasses of GraphPieceBase.
</td>
</tr><tr>
<td>
<code>spec</code><a id="spec"></a>
</td>
<td>
A subclass of GraphPieceSpecBase with a <code>_data_spec</code> that matches
<code>data</code>.
</td>
</tr>
</table>

<!-- Tabular view -->
 <table class="responsive fixed orange">
<colgroup><col width="214px"><col></colgroup>
<tr><th colspan="2"><h2 class="add-link">Attributes</h2></th></tr>

<tr> <td> <code>indices_dtype</code><a id="indices_dtype"></a> </td> <td> The
dtype for graph items indexing. One of <code>tf.int32</code> or
<code>tf.int64</code>. </td> </tr><tr> <td> <code>rank</code><a id="rank"></a>
</td> <td> The rank of this Tensor. Guaranteed not to be <code>None</code>.
</td> </tr><tr> <td> <code>row_splits_dtype</code><a id="row_splits_dtype"></a>
</td> <td> The dtype for ragged row partitions. One of <code>tf.int32</code> or
<code>tf.int64</code>. </td> </tr><tr> <td> <code>shape</code><a id="shape"></a>
</td> <td> A possibly-partial shape specification for this Tensor.

The returned <code>tf.TensorShape</code> is guaranteed to have a known rank and no
unknown dimensions except possibly the outermost.
</td>
</tr><tr>
<td>
<code>source</code><a id="source"></a>
</td>
<td>
The indices of source nodes.
</td>
</tr><tr>
<td>
<code>source_name</code><a id="source_name"></a>
</td>
<td>
The node set name of source nodes.
</td>
</tr><tr>
<td>
<code>spec</code><a id="spec"></a>
</td>
<td>
The public type specification of this tensor.
</td>
</tr><tr>
<td>
<code>target</code><a id="target"></a>
</td>
<td>
The indices of target nodes.
</td>
</tr><tr>
<td>
<code>target_name</code><a id="target_name"></a>
</td>
<td>
The node set name of target nodes.
</td>
</tr>
</table>

## Methods

<h3 id="from_indices"><code>from_indices</code></h3>

<a target="_blank" class="external" href="https://github.com/tensorflow/gnn/tree/master/tensorflow_gnn/graph/adjacency.py#L396-L442">View
source</a>

<pre class="devsite-click-to-copy prettyprint lang-py tfo-signature-link">
<code>@classmethod</code>
<code>from_indices(
    source: <a href="../tfgnn/Field.md"><code>tfgnn.Field</code></a>,
    target: <a href="../tfgnn/Field.md"><code>tfgnn.Field</code></a>,
    *_,
    validate: Optional[bool] = None
) -> 'Adjacency'
</code></pre>

Constructs a new instance from the `source` and `target` node indices.


#### Example 1:


```python
# Single graph (rank is 0). Connects pairs of nodes (a[0], b[2]),
# (a[1], b[1]), (a[2], b[0]) from node sets a and b.
tfgnn.Adjacency.from_indices(('a', [0, 1, 2]),
                             ('b', [2, 1, 0]))
```

#### Example 2:


```python
# Batch of two graphs (rank is 1). Connects pairs of nodes in
# graph 0: (a[0], b[2]), (a[1], b[1]); graph 1: (a[2], b[0]).
tfgnn.Adjacency.from_indices(('a', tf.ragged.constant([[0, 1], [2]])),
                             ('b', tf.ragged.constant([[2, 1], [0]])))
```

<!-- Tabular view -->
 <table class="responsive fixed orange">
<colgroup><col width="214px"><col></colgroup>
<tr><th colspan="2">Args</th></tr>

<tr>
<td>
<code>source</code>
</td>
<td>
The tuple of node set name and nodes index integer tensor. The
index must have shape of <code>[*graph_shape, num_edges]</code>, where <code>num_edges</code>
is the number of edges in each graph (could be ragged). It has
<code>tf.Tensor</code> type if <code>num_edges</code> is not <code>None</code> or <code>graph_shape.rank = 0</code>
and <code>tf.RaggedTensor</code> type otherwise.
</td>
</tr><tr>
<td>
<code>target</code>
</td>
<td>
Like <code>source</code> field, but for target edge endpoint. Index tensor
must have the same type spec as for the <code>source</code>.
</td>
</tr><tr>
<td>
<code>validate</code>
</td>
<td>
If <code>True</code>, checks that source and target indices have the same
type spec.
</td>
</tr>
</table>

<!-- Tabular view -->

 <table class="responsive fixed orange">
<colgroup><col width="214px"><col></colgroup>
<tr><th colspan="2">Returns</th></tr>
<tr class="alt">
<td colspan="2">
An <code>Adjacency</code> tensor with a shape and an indices_dtype being inferred
from the <code>indices</code> values.
</td>
</tr>

</table>


<h3 id="get_indices_dict"><code>get_indices_dict</code></h3>

<a target="_blank" class="external" href="https://github.com/tensorflow/gnn/tree/master/tensorflow_gnn/graph/adjacency.py#L175-L182">View
source</a>

<pre class="devsite-click-to-copy prettyprint lang-py tfo-signature-link">
<code>get_indices_dict() -> Dict[IncidentNodeTag, Tuple[NodeSetName, Field]]
</code></pre>

Returns copy of indices as a dictionary.


<h3 id="node_set_name"><code>node_set_name</code></h3>

<a target="_blank" class="external" href="https://github.com/tensorflow/gnn/tree/master/tensorflow_gnn/graph/adjacency.py#L171-L173">View
source</a>

<pre class="devsite-click-to-copy prettyprint lang-py tfo-signature-link">
<code>node_set_name(
    node_set_tag: IncidentNodeTag
) -> NodeSetName
</code></pre>

Returns a node set name for the given node set tag.


<h3 id="set_shape"><code>set_shape</code></h3>

<a target="_blank" class="external" href="https://github.com/tensorflow/gnn/tree/master/tensorflow_gnn/graph/graph_piece.py#L279-L281">View
source</a>

<pre class="devsite-click-to-copy prettyprint lang-py tfo-signature-link">
<code>set_shape(
    new_shape: ShapeLike
) -> 'GraphPieceBase'
</code></pre>

Deprecated. Use `with_shape()`.

<h3 id="with_indices_dtype"><code>with_indices_dtype</code></h3>

<a target="_blank" class="external" href="https://github.com/tensorflow/gnn/tree/master/tensorflow_gnn/graph/graph_piece.py#L310-L323">View
source</a>

<pre class="devsite-click-to-copy prettyprint lang-py tfo-signature-link">
<code>with_indices_dtype(
    dtype: tf.dtypes.DType
) -> 'GraphPieceBase'
</code></pre>

Returns a copy of this piece with the given indices dtype.

<h3 id="with_row_splits_dtype"><code>with_row_splits_dtype</code></h3>

<a target="_blank" class="external" href="https://github.com/tensorflow/gnn/tree/master/tensorflow_gnn/graph/graph_piece.py#L349-L362">View
source</a>

<pre class="devsite-click-to-copy prettyprint lang-py tfo-signature-link">
<code>with_row_splits_dtype(
    dtype: tf.dtypes.DType
) -> 'GraphPieceBase'
</code></pre>

Returns a copy of this piece with the given row splits dtype.

<h3 id="with_shape"><code>with_shape</code></h3>

<a target="_blank" class="external" href="https://github.com/tensorflow/gnn/tree/master/tensorflow_gnn/graph/graph_piece.py#L283-L297">View
source</a>

<pre class="devsite-click-to-copy prettyprint lang-py tfo-signature-link">
<code>with_shape(
    new_shape: ShapeLike
) -> 'GraphPieceBase'
</code></pre>

Enforce the common prefix shape on all the contained features.


<h3 id="__getitem__"><code>__getitem__</code></h3>

<a target="_blank" class="external" href="https://github.com/tensorflow/gnn/tree/master/tensorflow_gnn/graph/adjacency.py#L167-L169">View
source</a>

<pre class="devsite-click-to-copy prettyprint lang-py tfo-signature-link">
<code>__getitem__(
    node_set_tag: IncidentNodeTag
) -> <a href="../tfgnn/Field.md"><code>tfgnn.Field</code></a>
</code></pre>

Returns an index tensor for the given node set tag.
