# Supplementary material for: Design of low-carbon planning model for vehicle path based on adaptive multi-strategy ant colony optimization algorithm
Source: PeerJ Comput Sci. 2025 Jan 29;11:e2611. doi: 10.7717/peerj-cs.2611 (PMC11888860; doi:10.7717/peerj-cs.2611)
Supplement: Supplemental Information 1 [file peerj-cs-11-2611-s001.zip › Design of Low-Carbon-code/code/tensorflow_gnn/docs/api_docs/python/tfgnn/all_symbols.md]

# All symbols in TensorFlow GNN

<!-- Insert buttons and diff -->

## Primary symbols

*   <a href="../tfgnn.md"><code>tfgnn</code></a>
*   <a href="../tfgnn/Adjacency.md"><code>tfgnn.Adjacency</code></a>
*   <a href="../tfgnn/AdjacencySpec.md"><code>tfgnn.AdjacencySpec</code></a>
*   <a href="../tfgnn/Context.md"><code>tfgnn.Context</code></a>
*   <a href="../tfgnn/ContextSpec.md"><code>tfgnn.ContextSpec</code></a>
*   <a href="../tfgnn/EdgeSet.md"><code>tfgnn.EdgeSet</code></a>
*   <a href="../tfgnn/EdgeSetSpec.md"><code>tfgnn.EdgeSetSpec</code></a>
*   <a href="../tfgnn/proto/Feature.md"><code>tfgnn.Feature</code></a>
*   <a href="../tfgnn/FeatureDefaultValues.md"><code>tfgnn.FeatureDefaultValues</code></a>
*   <a href="../tfgnn/Field.md"><code>tfgnn.Field</code></a>
*   <a href="../tfgnn/FieldOrFields.md"><code>tfgnn.FieldOrFields</code></a>
*   <a href="../tfgnn/FieldSpec.md"><code>tfgnn.FieldSpec</code></a>
*   <a href="../tfgnn/Fields.md"><code>tfgnn.Fields</code></a>
*   <a href="../tfgnn/FieldsSpec.md"><code>tfgnn.FieldsSpec</code></a>
*   <a href="../tfgnn/proto/GraphSchema.md"><code>tfgnn.GraphSchema</code></a>
*   <a href="../tfgnn/GraphTensor.md"><code>tfgnn.GraphTensor</code></a>
*   <a href="../tfgnn/GraphTensorSpec.md"><code>tfgnn.GraphTensorSpec</code></a>
*   <a href="../tfgnn/HyperAdjacency.md"><code>tfgnn.HyperAdjacency</code></a>
*   <a href="../tfgnn/HyperAdjacencySpec.md"><code>tfgnn.HyperAdjacencySpec</code></a>
*   <a href="../tfgnn/IncidentNodeOrContextTag.md"><code>tfgnn.IncidentNodeOrContextTag</code></a>
*   <a href="../tfgnn/NodeSet.md"><code>tfgnn.NodeSet</code></a>
*   <a href="../tfgnn/NodeSetSpec.md"><code>tfgnn.NodeSetSpec</code></a>
*   <a href="../tfgnn/SizeConstraints.md"><code>tfgnn.SizeConstraints</code></a>
*   <a href="../tfgnn/ValidationError.md"><code>tfgnn.ValidationError</code></a>
*   <a href="../tfgnn/add_readout_from_first_node.md"><code>tfgnn.add_readout_from_first_node</code></a>
*   <a href="../tfgnn/add_self_loops.md"><code>tfgnn.add_self_loops</code></a>
*   <a href="../tfgnn/assert_constraints.md"><code>tfgnn.assert_constraints</code></a>
*   <a href="../tfgnn/assert_satisfies_size_constraints.md"><code>tfgnn.assert_satisfies_size_constraints</code></a>
*   <a href="../tfgnn/assert_satisfies_size_constraints.md"><code>tfgnn.assert_satisfies_total_sizes</code></a>
*   <a href="../tfgnn/broadcast.md"><code>tfgnn.broadcast</code></a>
*   <a href="../tfgnn/broadcast_context_to_edges.md"><code>tfgnn.broadcast_context_to_edges</code></a>
*   <a href="../tfgnn/broadcast_context_to_nodes.md"><code>tfgnn.broadcast_context_to_nodes</code></a>
*   <a href="../tfgnn/broadcast_node_to_edges.md"><code>tfgnn.broadcast_node_to_edges</code></a>
*   <a href="../tfgnn/check_compatible_with_schema_pb.md"><code>tfgnn.check_compatible_with_schema_pb</code></a>
*   <a href="../tfgnn/check_homogeneous_graph_tensor.md"><code>tfgnn.check_homogeneous_graph_tensor</code></a>
*   <a href="../tfgnn/check_required_features.md"><code>tfgnn.check_required_features</code></a>
*   <a href="../tfgnn/check_scalar_graph_tensor.md"><code>tfgnn.check_scalar_graph_tensor</code></a>
*   <a href="../tfgnn/combine_values.md"><code>tfgnn.combine_values</code></a>
*   <a href="../tfgnn/convert_to_line_graph.md"><code>tfgnn.convert_to_line_graph</code></a>
*   <a href="../tfgnn/create_graph_spec_from_schema_pb.md"><code>tfgnn.create_graph_spec_from_schema_pb</code></a>
*   <a href="../tfgnn/create_schema_pb_from_graph_spec.md"><code>tfgnn.create_schema_pb_from_graph_spec</code></a>
*   <a href="../tfgnn/dataset_filter_with_summary.md"><code>tfgnn.dataset_filter_with_summary</code></a>
*   <a href="../tfgnn/dataset_from_generator.md"><code>tfgnn.dataset_from_generator</code></a>
*   <a href="../tfgnn/disable_graph_tensor_validation.md"><code>tfgnn.disable_graph_tensor_validation</code></a>
*   <a href="../tfgnn/disable_graph_tensor_validation_at_runtime.md"><code>tfgnn.disable_graph_tensor_validation_at_runtime</code></a>
*   <a href="../tfgnn/enable_graph_tensor_validation.md"><code>tfgnn.enable_graph_tensor_validation</code></a>
*   <a href="../tfgnn/enable_graph_tensor_validation_at_runtime.md"><code>tfgnn.enable_graph_tensor_validation_at_runtime</code></a>
*   <a href="../tfgnn/experimental.md"><code>tfgnn.experimental</code></a>
*   <a href="../tfgnn/find_tight_size_constraints.md"><code>tfgnn.find_tight_size_constraints</code></a>
*   <a href="../tfgnn/gather_first_node.md"><code>tfgnn.gather_first_node</code></a>
*   <a href="../tfgnn/get_aux_type_prefix.md"><code>tfgnn.get_aux_type_prefix</code></a>
*   <a href="../tfgnn/get_homogeneous_node_and_edge_set_name.md"><code>tfgnn.get_homogeneous_node_and_edge_set_name</code></a>
*   <a href="../tfgnn/get_io_spec.md"><code>tfgnn.get_io_spec</code></a>
*   <a href="../tfgnn/get_registered_reduce_operation_names.md"><code>tfgnn.get_registered_reduce_operation_names</code></a>
*   <a href="../tfgnn/graph_tensor_to_values.md"><code>tfgnn.graph_tensor_to_values</code></a>
*   <a href="../tfgnn/homogeneous.md"><code>tfgnn.homogeneous</code></a>
*   <a href="../tfgnn/is_dense_tensor.md"><code>tfgnn.is_dense_tensor</code></a>
*   <a href="../tfgnn/is_graph_tensor.md"><code>tfgnn.is_graph_tensor</code></a>
*   <a href="../tfgnn/is_ragged_tensor.md"><code>tfgnn.is_ragged_tensor</code></a>
*   <a href="../tfgnn/iter_features.md"><code>tfgnn.iter_features</code></a>
*   <a href="../tfgnn/iter_sets.md"><code>tfgnn.iter_sets</code></a>
*   <a href="../tfgnn/keras.md"><code>tfgnn.keras</code></a>
*   <a href="../tfgnn/keras/ConvGNNBuilder.md"><code>tfgnn.keras.ConvGNNBuilder</code></a>
*   <a href="../tfgnn/keras/clone_initializer.md"><code>tfgnn.keras.clone_initializer</code></a>
*   <a href="../tfgnn/keras/layers.md"><code>tfgnn.keras.layers</code></a>
*   <a href="../tfgnn/keras/layers/AddReadoutFromFirstNode.md"><code>tfgnn.keras.layers.AddReadoutFromFirstNode</code></a>
*   <a href="../tfgnn/keras/layers/AddSelfLoops.md"><code>tfgnn.keras.layers.AddSelfLoops</code></a>
*   <a href="../tfgnn/keras/layers/AnyToAnyConvolutionBase.md"><code>tfgnn.keras.layers.AnyToAnyConvolutionBase</code></a>
*   <a href="../tfgnn/keras/layers/Broadcast.md"><code>tfgnn.keras.layers.Broadcast</code></a>
*   <a href="../tfgnn/keras/layers/ContextUpdate.md"><code>tfgnn.keras.layers.ContextUpdate</code></a>
*   <a href="../tfgnn/keras/layers/EdgeSetUpdate.md"><code>tfgnn.keras.layers.EdgeSetUpdate</code></a>
*   <a href="../tfgnn/keras/layers/GraphUpdate.md"><code>tfgnn.keras.layers.GraphUpdate</code></a>
*   <a href="../tfgnn/keras/layers/ItemDropout.md"><code>tfgnn.keras.layers.ItemDropout</code></a>
*   <a href="../tfgnn/keras/layers/MakeEmptyFeature.md"><code>tfgnn.keras.layers.MakeEmptyFeature</code></a>
*   <a href="../tfgnn/keras/layers/MapFeatures.md"><code>tfgnn.keras.layers.MapFeatures</code></a>
*   <a href="../tfgnn/keras/layers/NextStateFromConcat.md"><code>tfgnn.keras.layers.NextStateFromConcat</code></a>
*   <a href="../tfgnn/keras/layers/NodeSetUpdate.md"><code>tfgnn.keras.layers.NodeSetUpdate</code></a>
*   <a href="../tfgnn/keras/layers/PadToTotalSizes.md"><code>tfgnn.keras.layers.PadToTotalSizes</code></a>
*   <a href="../tfgnn/keras/layers/ParseExample.md"><code>tfgnn.keras.layers.ParseExample</code></a>
*   <a href="../tfgnn/keras/layers/ParseSingleExample.md"><code>tfgnn.keras.layers.ParseSingleExample</code></a>
*   <a href="../tfgnn/keras/layers/Pool.md"><code>tfgnn.keras.layers.Pool</code></a>
*   <a href="../tfgnn/keras/layers/Readout.md"><code>tfgnn.keras.layers.Readout</code></a>
*   <a href="../tfgnn/keras/layers/ReadoutFirstNode.md"><code>tfgnn.keras.layers.ReadoutFirstNode</code></a>
*   <a href="../tfgnn/keras/layers/ReadoutNamedIntoFeature.md"><code>tfgnn.keras.layers.ReadoutNamedIntoFeature</code></a>
*   <a href="../tfgnn/keras/layers/ResidualNextState.md"><code>tfgnn.keras.layers.ResidualNextState</code></a>
*   <a href="../tfgnn/keras/layers/SimpleConv.md"><code>tfgnn.keras.layers.SimpleConv</code></a>
*   <a href="../tfgnn/keras/layers/SingleInputNextState.md"><code>tfgnn.keras.layers.SingleInputNextState</code></a>
*   <a href="../tfgnn/keras/layers/StructuredReadout.md"><code>tfgnn.keras.layers.StructuredReadout</code></a>
*   <a href="../tfgnn/keras/layers/ReadoutNamedIntoFeature.md"><code>tfgnn.keras.layers.StructuredReadoutIntoFeature</code></a>
*   <a href="../tfgnn/learn_fit_or_skip_size_constraints.md"><code>tfgnn.learn_fit_or_skip_size_constraints</code></a>
*   <a href="../tfgnn/mask_edges.md"><code>tfgnn.mask_edges</code></a>
*   <a href="../tfgnn/node_degree.md"><code>tfgnn.node_degree</code></a>
*   <a href="../tfgnn/pad_to_total_sizes.md"><code>tfgnn.pad_to_total_sizes</code></a>
*   <a href="../tfgnn/parse_example.md"><code>tfgnn.parse_example</code></a>
*   <a href="../tfgnn/parse_schema.md"><code>tfgnn.parse_schema</code></a>
*   <a href="../tfgnn/parse_single_example.md"><code>tfgnn.parse_single_example</code></a>
*   <a href="../tfgnn/pool.md"><code>tfgnn.pool</code></a>
*   <a href="../tfgnn/pool_edges_to_context.md"><code>tfgnn.pool_edges_to_context</code></a>
*   <a href="../tfgnn/pool_edges_to_node.md"><code>tfgnn.pool_edges_to_node</code></a>
*   <a href="../tfgnn/pool_neighbors_to_node.md"><code>tfgnn.pool_neighbors_to_node</code></a>
*   <a href="../tfgnn/pool_neighbors_to_node_feature.md"><code>tfgnn.pool_neighbors_to_node_feature</code></a>
*   <a href="../tfgnn/pool_nodes_to_context.md"><code>tfgnn.pool_nodes_to_context</code></a>
*   <a href="../tfgnn/proto.md"><code>tfgnn.proto</code></a>
*   <a href="../tfgnn/proto/BigQuery.md"><code>tfgnn.proto.BigQuery</code></a>
*   <a href="../tfgnn/proto/BigQuery/TableSpec.md"><code>tfgnn.proto.BigQuery.TableSpec</code></a>
*   <a href="../tfgnn/proto/Context.md"><code>tfgnn.proto.Context</code></a>
*   <a href="../tfgnn/proto/EdgeSet.md"><code>tfgnn.proto.EdgeSet</code></a>
*   <a href="../tfgnn/proto/Feature.md"><code>tfgnn.proto.Feature</code></a>
*   <a href="../tfgnn/proto/GraphSchema.md"><code>tfgnn.proto.GraphSchema</code></a>
*   <a href="../tfgnn/proto/Metadata.md"><code>tfgnn.proto.Metadata</code></a>
*   <a href="../tfgnn/proto/Metadata/KeyValue.md"><code>tfgnn.proto.Metadata.KeyValue</code></a>
*   <a href="../tfgnn/proto/NodeSet.md"><code>tfgnn.proto.NodeSet</code></a>
*   <a href="../tfgnn/proto/OriginInfo.md"><code>tfgnn.proto.OriginInfo</code></a>
*   <a href="../tfgnn/random_graph_tensor.md"><code>tfgnn.random_graph_tensor</code></a>
*   <a href="../tfgnn/read_schema.md"><code>tfgnn.read_schema</code></a>
*   <a href="../tfgnn/reorder_nodes.md"><code>tfgnn.reorder_nodes</code></a>
*   <a href="../tfgnn/reverse_tag.md"><code>tfgnn.reverse_tag</code></a>
*   <a href="../tfgnn/sampler.md"><code>tfgnn.sampler</code></a>
*   <a href="../tfgnn/sampler/SamplingOp.md"><code>tfgnn.sampler.SamplingOp</code></a>
*   <a href="../tfgnn/sampler/SamplingSpec.md"><code>tfgnn.sampler.SamplingSpec</code></a>
*   <a href="../tfgnn/sampler/SamplingSpecBuilder.md"><code>tfgnn.sampler.SamplingSpecBuilder</code></a>
*   <a href="../tfgnn/sampler/make_sampling_spec_tree.md"><code>tfgnn.sampler.make_sampling_spec_tree</code></a>
*   <a href="../tfgnn/satisfies_size_constraints.md"><code>tfgnn.satisfies_size_constraints</code></a>
*   <a href="../tfgnn/satisfies_size_constraints.md"><code>tfgnn.satisfies_total_sizes</code></a>
*   <a href="../tfgnn/shuffle_features_globally.md"><code>tfgnn.shuffle_features_globally</code></a>
*   <a href="../tfgnn/shuffle_nodes.md"><code>tfgnn.shuffle_nodes</code></a>
*   <a href="../tfgnn/softmax.md"><code>tfgnn.softmax</code></a>
*   <a href="../tfgnn/softmax_edges_per_node.md"><code>tfgnn.softmax_edges_per_node</code></a>
*   <a href="../tfgnn/structured_readout.md"><code>tfgnn.structured_readout</code></a>
*   <a href="../tfgnn/structured_readout_into_feature.md"><code>tfgnn.structured_readout_into_feature</code></a>
*   <a href="../tfgnn/validate_graph_tensor_for_readout.md"><code>tfgnn.validate_graph_tensor_for_readout</code></a>
*   <a href="../tfgnn/validate_graph_tensor_spec_for_readout.md"><code>tfgnn.validate_graph_tensor_spec_for_readout</code></a>
*   <a href="../tfgnn/validate_schema.md"><code>tfgnn.validate_schema</code></a>
*   <a href="../tfgnn/write_example.md"><code>tfgnn.write_example</code></a>
*   <a href="../tfgnn/write_schema.md"><code>tfgnn.write_schema</code></a>
