# Supplementary material for: Design of low-carbon planning model for vehicle path based on adaptive multi-strategy ant colony optimization algorithm
Source: PeerJ Comput Sci. 2025 Jan 29;11:e2611. doi: 10.7717/peerj-cs.2611 (PMC11888860; doi:10.7717/peerj-cs.2611)
Supplement: Supplemental Information 1 [file peerj-cs-11-2611-s001.zip › Design of Low-Carbon-code/code/tensorflow_gnn/docs/api_docs/python/tfgnn/assert_satisfies_size_constraints.md]

# tfgnn.assert_satisfies_size_constraints

<!-- Insert buttons and diff -->

<a target="_blank" href="https://github.com/tensorflow/gnn/tree/master/tensorflow_gnn/graph/padding_ops.py#L216-L257">
<img src="https://www.tensorflow.org/images/GitHub-Mark-32px.png" /> View source
on GitHub </a>

Raises InvalidArgumentError if graph_tensor exceeds size_constraints.

<section class="expandable">
  <h4 class="showalways">View aliases</h4>
  <p>
<b>Main aliases</b>
<p>`tfgnn.assert_satisfies_total_sizes`</p>
</p>
</section>

<pre class="devsite-click-to-copy prettyprint lang-py tfo-signature-link">
<code>tfgnn.assert_satisfies_size_constraints(
    graph_tensor: <a href="../tfgnn/GraphTensor.md"><code>tfgnn.GraphTensor</code></a>,
    size_constraints: <a href="../tfgnn/SizeConstraints.md"><code>tfgnn.SizeConstraints</code></a>
)
</code></pre>


<!-- Placeholder for "Used in" -->

This function can be used as follows:

```python
with tf.control_dependencies([
  assert_satisfies_size_constraints(graph_tensor, size_constraints)]):
  # Use graph_tensor after sizes have been checked.
```

Conceptually, that means this function is like standard tensorflow assertions,
like `tf.debugging.Assert(satisfies_size_constraints(...))`, but with the
following important advantages:

- This functions logs a detailed message which size constraint is violated.
- This function works around a TensorFlow issue to make sure the assertion is
  executed before the ops it guards, even in the presence of conflicting
  attempts to eliminate constant subexpressions.

<!-- Tabular view -->
 <table class="responsive fixed orange">
<colgroup><col width="214px"><col></colgroup>
<tr><th colspan="2"><h2 class="add-link">Args</h2></th></tr>

<tr>
<td>
<code>graph_tensor</code><a id="graph_tensor"></a>
</td>
<td>
a graph tensor to check against target total sizes.
</td>
</tr><tr>
<td>
<code>size_constraints</code><a id="size_constraints"></a>
</td>
<td>
target total sizes for each graph piece.
</td>
</tr>
</table>

<!-- Tabular view -->

 <table class="responsive fixed orange">
<colgroup><col width="214px"><col></colgroup>
<tr><th colspan="2"><h2 class="add-link">Returns</h2></th></tr>
<tr class="alt">
<td colspan="2">
Validation operations to execute within a <code>tf.control_dependencies</code>.
</td>
</tr>

</table>


<!-- Tabular view -->
 <table class="responsive fixed orange">
<colgroup><col width="214px"><col></colgroup>
<tr><th colspan="2"><h2 class="add-link">Raises</h2></th></tr>

<tr>
<td>
<code>tf.errors.InvalidArgumentError</code><a id="tf.errors.InvalidArgumentError"></a>
</td>
<td>
if input graph tensor could not be padded to
the <code>size_constraints</code>.
</td>
</tr>
</table>
